# Supplementary material for: Innate Immune Response Against Batai Virus, Bunyamwera Virus, and Their Reassortants
Source: Viruses. 2024 Nov 26;16(12):1833. doi: 10.3390/v16121833 (PMC11680289; doi:10.3390/v16121833)
Supplement: Supplementary file 1 [file viruses-16-01833-s001.zip]

Archive with 15 entries (14 files):
- viruses-3326190-supplementary/
- viruses-3326190-supplementary/Figure_S1.png
- viruses-3326190-supplementary/Figure_S2.png
- viruses-3326190-supplementary/Figure_S3.png
- viruses-3326190-supplementary/Figure_S4.png
- viruses-3326190-supplementary/Table S1.xlsx
- viruses-3326190-supplementary/Table S10.csv
- viruses-3326190-supplementary/Table S2.xlsx
- viruses-3326190-supplementary/Table S3.xlsx
- viruses-3326190-supplementary/Table S4.xlsx
- viruses-3326190-supplementary/Table S5.xlsx
- viruses-3326190-supplementary/Table S6.xlsx
- viruses-3326190-supplementary/Table S7.csv
- viruses-3326190-supplementary/Table S8.csv
- viruses-3326190-supplementary/Table S9.csv
