# Supplementary material for: Innate Immune Response Against Batai Virus, Bunyamwera Virus, and Their Reassortants
Source: Viruses. 2024 Nov 26;16(12):1833. doi: 10.3390/v16121833 (PMC11680289; doi:10.3390/v16121833)
Supplement: Supplementary file 1 [file viruses-16-01833-s001.zip › viruses-3326190-supplementary/Table S1.xlsx]

## Sheet: Tabelle1
Gene Ontology Enrichment Analysis - Top20 induced Pathways
ID	Description	GeneRatio	BgRatio	pvalue	p.adjust	qvalue	geneID	Count	Virus
GO:0009615	response to virus	0.173536	377/28905	5.29185e-66	1.98815e-62	61.8065	Il12rb1/Lgals9/Oas1c/Oas1h/Mov10/Mlkl/Cd40/Dhx58/Rsad2/Parp9/Mx2/Eif2ak2/Il23a/Ifitm3/Irf7/Il6/Stat1/Ifi211/Ifih1/Nmi/Zbp1/Adar/Cxcl9/Oasl2/Oas1b/Nt5c3/Trim30a/Oas3/Oas2/Rtp4/Ifit1/Cxcl10/Ccl5/Slfn8/Isg15/Pml/Ifi206/Ddx60/Isg20/Znfx1/Ifi203/Stat2/Rigi/Oasl1/Ifi209/Il27/Ifit2/Bst2/Irgm1/Ifnb1/Dtx3l/Trim30b/Oas1a/Ifi205/Trim34a/Trim30d/Ifit3b/Ifi208/Oas1g/Slfn9/Irgm2/Nlrp1b/Ifi214/Ifi204/Ifi207/Ifi…	80	BATV
GO:0051607	defense response to virus	0.160521	314/28905	1.3867e-64	2.60492e-61	60.6891	Il12rb1/Oas1c/Oas1h/Mov10/Mlkl/Cd40/Dhx58/Rsad2/Parp9/Mx2/Eif2ak2/Il23a/Ifitm3/Irf7/Il6/Stat1/Ifi211/Ifih1/Zbp1/Cxcl9/Oasl2/Oas1b/Nt5c3/Trim30a/Oas3/Oas2/Rtp4/Ifit1/Cxcl10/Ccl5/Slfn8/Isg15/Pml/Ifi206/Ddx60/Isg20/Znfx1/Ifi203/Stat2/Rigi/Oasl1/Ifi209/Il27/Ifit2/Bst2/Irgm1/Ifnb1/Dtx3l/Trim30b/Oas1a/Ifi205/Trim34a/Trim30d/Ifit3b/Ifi208/Oas1g/Slfn9/Irgm2/Nlrp1b/Ifi214/Ifi204/Ifi207/Ifi213/Ifit3/Trim30…	74	BATV
GO:0035456	response to interferon-beta	0.0802603	72/28905	1.91103e-47	2.39325e-44	43.726	Oas1c/Oas1h/Ifitm3/Stat1/Ifi211/Gbp3/Gbp2/Oas1b/Ifit1/Ifi206/Ifi203/Xaf1/Ifi209/Bst2/Irgm1/Ifnb1/Gm12185/Oas1a/Iigp1/Ifi205/Gm5431/Ifi208/Oas1g/Irgm2/Ifi214/Ifi204/Ifi207/Ifi213/Ifit3/Igtp/Ifi47/Tgtp2/Tgtp1/Gm11772/Mndal/F830016B08Rik/Gbp6	37	BATV
GO:0035458	cellular response to interferon-beta	0.0737527	63/28905	1.14185e-44	1.07248e-41	41.0746	Oas1c/Oas1h/Stat1/Ifi211/Gbp3/Gbp2/Oas1b/Ifit1/Ifi206/Ifi203/Ifi209/Irgm1/Ifnb1/Gm12185/Oas1a/Iigp1/Ifi205/Gm5431/Ifi208/Oas1g/Irgm2/Ifi214/Ifi204/Ifi207/Ifi213/Ifit3/Igtp/Ifi47/Tgtp2/Tgtp1/Gm11772/Mndal/F830016B08Rik/Gbp6	34	BATV
GO:0045088	regulation of innate immune response	0.147505	486/28905	1.77613e-43	1.33458e-40	39.9796	Lgals9/Oas1c/Oas1h/Ifi35/Dhx58/Rsad2/Wnt5a/Parp9/Eif2ak2/Irf7/Cfh/Ifi211/Ifih1/Nmi/Zbp1/Adar/Gbp3/Gbp2/Lrp8/Oas1b/Klrb1a/Trim30a/Crtam/Oas3/Casp4/Parp14/Isg15/H2-Q4/Tap1/Ifi206/Ddx60/Nod1/Znfx1/Ifi203/Stat2/Rigi/Oasl1/Trafd1/Ifi209/Irgm1/Trim30b/Oas1a/Ifi205/H2-T22/Trim30d/H2-Q7/H2-K1/Nectin2/Ifi208/Oas1g/H2-T23/Irgm2/Nlrp1b/Ifi214/H2-Q6/H2-D1/Ifi204/Ifi207/Ifi213/Nlrc5/Trim30c/Igtp/Klrb1b/H2-T10…	68	BATV
GO:0045071	negative regulation of viral genome replication	0.0694143	67/28905	8.38169e-40	5.24834e-37	36.3849	Oas1c/Oas1h/Rsad2/Mx2/Eif2ak2/Ifitm3/Ifi211/Ifih1/Oasl2/Oas1b/Oas3/Oas2/Ccl5/Isg15/Ifi206/Isg20/Znfx1/Ifi203/Oasl1/Ifi209/Bst2/Ifnb1/Oas1a/Ifi205/Ifi208/Oas1g/Ifi214/Ifi204/Ifi207/Ifi213/Ifi203-ps/Mndal	32	BATV
GO:0048525	negative regulation of viral process	0.0824295	116/28905	2.01232e-39	1.08004e-36	36.0715	Oas1c/Oas1h/Rsad2/Mx2/Eif2ak2/Ifitm3/Stat1/Sp100/Ifi211/Ifih1/Oasl2/Oas1b/Trim30a/Oas3/Oas2/Ccl5/Isg15/Ifi206/Isg20/Znfx1/Ifi203/Oasl1/Ifi209/Bst2/Ifnb1/Trim30b/Oas1a/Ifi205/Trim30d/Ifi208/Oas1g/Ifi214/Ifi204/Ifi207/Ifi213/Trim30c/Ifi203-ps/Mndal	38	BATV
GO:0045089	positive regulation of innate immune response	0.125813	404/28905	9.97779e-38	4.68582e-35	34.4342	Lgals9/Oas1c/Oas1h/Ifi35/Dhx58/Rsad2/Wnt5a/Parp9/Eif2ak2/Irf7/Ifi211/Ifih1/Nmi/Zbp1/Gbp3/Gbp2/Oas1b/Trim30a/Crtam/Oas3/Casp4/H2-Q4/Ifi206/Ddx60/Nod1/Znfx1/Ifi203/Rigi/Oasl1/Ifi209/Irgm1/Trim30b/Oas1a/Ifi205/H2-T22/Trim30d/H2-Q7/H2-K1/Nectin2/Ifi208/Oas1g/H2-T23/Irgm2/Nlrp1b/Ifi214/H2-Q6/H2-D1/Ifi204/Ifi207/Ifi213/Nlrc5/Trim30c/Igtp/H2-T10/Gm12250/Ifi203-ps/Mndal/H2-Q2	58	BATV
GO:1903900	regulation of viral life cycle	0.0889371	160/28905	1.54999e-37	6.47036e-35	34.294	Oas1c/Oas1h/Rsad2/Top2a/Mx2/Eif2ak2/Ifitm3/Ifi211/Ifih1/Adar/Oasl2/Oas1b/Trim30a/Oas3/Oas2/Ccl5/Isg15/Ifi206/Isg20/Znfx1/Ifi203/Oasl1/Ifi209/Bst2/Ifnb1/Trim30b/Oas1a/Ifi205/Trim34a/Trim30d/Nectin2/Ifi208/Oas1g/Ifi214/Ifi204/Ifi207/Ifi213/Trim30c/Gm11772/Ifi203-ps/Mndal	41	BATV
GO:0045069	regulation of viral genome replication	0.0759219	101/28905	2.1832e-37	8.20229e-35	34.191	Oas1c/Oas1h/Rsad2/Top2a/Mx2/Eif2ak2/Ifitm3/Ifi211/Ifih1/Adar/Oasl2/Oas1b/Oas3/Oas2/Ccl5/Isg15/Ifi206/Isg20/Znfx1/Ifi203/Oasl1/Ifi209/Bst2/Ifnb1/Oas1a/Ifi205/Ifi208/Oas1g/Ifi214/Ifi204/Ifi207/Ifi213/Gm11772/Ifi203-ps/Mndal	35	BATV
GO:0050792	regulation of viral process	0.0932755	191/28905	1.0302e-36	3.28934e-34	33.5878	Oas1c/Oas1h/Rsad2/Top2a/Mx2/Eif2ak2/Ifitm3/Stat1/Sp100/Ifi211/Ifih1/Adar/Oasl2/Oas1b/Trim30a/Oas3/Oas2/Ccl5/Isg15/Ifi206/Isg20/Znfx1/Ifi203/Oasl1/Ifi209/Bst2/Ifnb1/Trim30b/Oas1a/Ifi205/Trim34a/Trim30d/Nectin2/Ifi208/Oas1g/Ifi214/Ifi204/Ifi207/Ifi213/Trim30c/Gm11772/Ifi203-ps/Mndal	43	BATV
GO:0002832	negative regulation of response to biotic stimulus	0.0889371	167/28905	1.05063e-36	3.28934e-34	33.5878	Lgals9/Oas1c/Oas1h/Dhx58/Ifi211/Nmi/Adar/Oas1b/Oas3/Parp14/Isg15/H2-Q4/Tap1/Ifi206/Ifi203/Stat2/Trafd1/Ifi209/Irgm1/Oas1a/Ifi205/H2-T22/H2-Q7/H2-K1/Ifi208/Oas1g/H2-T23/Irgm2/Ifi214/H2-Q6/H2-D1/Ifi204/Ifi207/Ifi213/Nlrc5/Igtp/Klrb1b/H2-T10/Ifi203-ps/Mndal/H2-Q2	41	BATV
GO:0045824	negative regulation of innate immune response	0.0824295	137/28905	2.66541e-36	7.70302e-34	33.2183	Lgals9/Oas1c/Oas1h/Dhx58/Ifi211/Nmi/Adar/Oas1b/Oas3/Parp14/Isg15/H2-Q4/Tap1/Ifi206/Ifi203/Stat2/Trafd1/Ifi209/Oas1a/Ifi205/H2-T22/H2-Q7/H2-K1/Ifi208/Oas1g/H2-T23/Ifi214/H2-Q6/H2-D1/Ifi204/Ifi207/Ifi213/Nlrc5/Klrb1b/H2-T10/Ifi203-ps/Mndal/H2-Q2	38	BATV
GO:0002833	positive regulation of response to biotic stimulus	0.125813	431/28905	3.86744e-36	1.03786e-33	33.0888	Lgals9/Oas1c/Oas1h/Ifi35/Dhx58/Rsad2/Wnt5a/Parp9/Eif2ak2/Irf7/Ifi211/Ifih1/Nmi/Zbp1/Gbp3/Gbp2/Oas1b/Trim30a/Crtam/Oas3/Casp4/H2-Q4/Ifi206/Ddx60/Nod1/Znfx1/Ifi203/Rigi/Oasl1/Ifi209/Irgm1/Trim30b/Oas1a/Ifi205/H2-T22/Trim30d/H2-Q7/H2-K1/Nectin2/Ifi208/Oas1g/H2-T23/Irgm2/Nlrp1b/Ifi214/H2-Q6/H2-D1/Ifi204/Ifi207/Ifi213/Nlrc5/Trim30c/Igtp/H2-T10/Gm12250/Ifi203-ps/Mndal/H2-Q2	58	BATV
GO:0019079	viral genome replication	0.0759219	134/28905	1.6698e-32	4.1823e-30	29.4835	Oas1c/Oas1h/Rsad2/Top2a/Mx2/Eif2ak2/Ifitm3/Ifi211/Ifih1/Adar/Oasl2/Oas1b/Oas3/Oas2/Ccl5/Isg15/Ifi206/Isg20/Znfx1/Ifi203/Oasl1/Ifi209/Bst2/Ifnb1/Oas1a/Ifi205/Ifi208/Oas1g/Ifi214/Ifi204/Ifi207/Ifi213/Gm11772/Ifi203-ps/Mndal	35	BATV
GO:0019058	viral life cycle	0.0911063	254/28905	4.658e-30	1.09376e-27	27.066	Oas1c/Oas1h/Nectin4/Rsad2/Top2a/Mx2/Eif2ak2/Ifitm3/Ifi211/Ifih1/Adar/Oasl2/Oas1b/Trim30a/Oas3/Oas2/Ccl5/Isg15/Ifi206/Isg20/Znfx1/Ifi203/Oasl1/Ifi209/Bst2/Ifnb1/Trim30b/Oas1a/Ifi205/Trim34a/Trim30d/Nectin2/Ifi208/Oas1g/Ifi214/Ifi204/Ifi207/Ifi213/Trim30c/Gm11772/Ifi203-ps/Mndal	42	BATV
GO:0050777	negative regulation of immune response	0.0867679	241/28905	9.76258e-29	2.15753e-26	25.771	Lgals9/Oas1c/Oas1h/Dhx58/Ifi211/Nmi/Adar/Oas1b/Npy/Oas3/Parp14/Isg15/H2-Q4/Tap1/Ifi206/Ifi203/Stat2/Trafd1/Ifi209/Ifnb1/Oas1a/Ifi205/H2-T22/H2-Q7/H2-K1/Ifi208/Oas1g/H2-T23/Ifi214/H2-Q6/H2-D1/Ifi204/Ifi207/Ifi213/Nlrc5/Klrb1b/H2-T10/Ifi203-ps/Mndal/H2-Q2	40	BATV
GO:0031348	negative regulation of defense response	0.0954447	312/28905	1.93745e-28	4.04388e-26	25.4981	Lgals9/Oas1c/Oas1h/Dhx58/Pbk/Ifi211/Nmi/Adar/Oas1b/Npy/Oas3/Parp14/Isg15/H2-Q4/Tap1/Ifi206/Ifi203/Stat2/Trafd1/Ifi209/Irgm1/Ifnb1/Oas1a/Ifi205/H2-T22/H2-Q7/H2-K1/Ifi208/Oas1g/H2-T23/Irgm2/Ifi214/H2-Q6/H2-D1/Ifi204/Ifi207/Ifi213/Nlrc5/Igtp/Klrb1b/H2-T10/Ifi203-ps/Mndal/H2-Q2	44	BATV
GO:0002218	activation of innate immune response	0.0932755	303/28905	6.29728e-28	1.2452e-25	25.0097	Oas1c/Oas1h/Ifi35/Dhx58/Rsad2/Eif2ak2/Irf7/Ifi211/Ifih1/Nmi/Zbp1/Gbp3/Gbp2/Oas1b/Trim30a/Oas3/Casp4/Ifi206/Ddx60/Nod1/Znfx1/Ifi203/Rigi/Oasl1/Ifi209/Irgm1/Trim30b/Oas1a/Ifi205/Trim30d/Ifi208/Oas1g/Irgm2/Nlrp1b/Ifi214/Ifi204/Ifi207/Ifi213/Trim30c/Igtp/Gm12250/Ifi203-ps/Mndal	43	BATV
GO:0002753	cytoplasmic pattern recognition receptor signaling pathway	0.0759219	179/28905	8.19232e-28	1.53893e-25	24.9177	Oas1c/Oas1h/Dhx58/Rsad2/Eif2ak2/Irf7/Ifi211/Ifih1/Gbp2/Oas1b/Trim30a/Oas3/Casp4/Ifi206/Ddx60/Nod1/Ifi203/Rigi/Oasl1/Ifi209/Irgm1/Oas1a/Ifi205/Ifi208/Oas1g/Irgm2/Nlrp1b/Ifi214/Ifi204/Ifi207/Ifi213/Igtp/Gm12250/Ifi203-ps/Mndal	35	BATV
GO:0000280	nuclear division	0.0893333	454/28905	5.01959e-31	2.3562e-27	26.7533	Spo11/Birc5/Kifc1/Mad2l1/Spc24/Trip13/Incenp/Cdc20/Ska3/Tnf/Aspm/Knstrn/Ska2/Nuf2/Cdk1/Ndc80/Ndc1/Kif23/Ska1/Psmc3ip/Ncaph/Rad51/Spc25/Il1b/Prc1/Aurka/Plk1/Kif22/Ccsap/Tpx2/Ccnb1/Bub1b/Gen1/Top2a/Nek2/Kif2c/Eme1/Fbxo5/Cenpe/Nusap1/Kif11/Cenpi/Ube2c/Chek1/Bub1/Kif14/Racgap1/Ccnb2/Ttk/Ccne1/Mki67/Mastl/Ankle1/Sgo1/Ncapg/Spag5/Kntc1/Sgo2a/Aurkb/Eps8/Fignl1/Dnmt3l/Wnt5a/Pdgfrb/Brdt/Psma8/Pdxp	67	BUNV
GO:0007059	chromosome segregation	0.0826667	419/28905	7.76466e-29	1.82237e-25	24.8649	Spo11/Birc5/Kifc1/Mad2l1/Cenph/Spc24/Trip13/Incenp/Cdc20/Ska3/Aspm/Knstrn/Ska2/Nuf2/Cdk1/Ndc80/Ndc1/Ect2/Kif23/Ska1/Esco2/Cenpf/Psmc3ip/Ncaph/Spc25/Prc1/Aurka/Plk1/Kif22/Ccsap/Tpx2/Ccnb1/Bub1b/Gen1/Diaph3/Top2a/Nek2/Kif2c/Fbxo5/Cenpe/Nusap1/Kif11/Cenpi/Ube2c/Bub1/Kif14/Racgap1/Ccnb2/Ttk/Ccdc69/Kif4/Ccne1/Mki67/Sgo1/Ncapg/Spag5/Kntc1/Cenpm/Sgo2a/Rgs14/Aurkb/Cenpp	62	BUNV
GO:0098813	nuclear chromosome segregation	0.0706667	317/28905	2.05717e-27	3.21879e-24	23.6178	Spo11/Birc5/Kifc1/Mad2l1/Spc24/Trip13/Incenp/Cdc20/Ska3/Aspm/Knstrn/Ska2/Nuf2/Cdk1/Ndc80/Ndc1/Ect2/Kif23/Ska1/Cenpf/Psmc3ip/Ncaph/Spc25/Prc1/Aurka/Plk1/Kif22/Ccsap/Tpx2/Ccnb1/Bub1b/Gen1/Top2a/Nek2/Kif2c/Fbxo5/Cenpe/Nusap1/Kif11/Cenpi/Ube2c/Bub1/Kif14/Racgap1/Ccnb2/Ttk/Kif4/Ccne1/Sgo1/Ncapg/Spag5/Kntc1/Aurkb	53	BUNV
GO:0140014	mitotic nuclear division	0.0653333	270/28905	4.26209e-27	5.00156e-24	23.4264	Birc5/Kifc1/Mad2l1/Spc24/Trip13/Incenp/Cdc20/Ska3/Tnf/Knstrn/Ska2/Nuf2/Cdk1/Ndc80/Kif23/Ska1/Ncaph/Spc25/Il1b/Prc1/Aurka/Plk1/Kif22/Ccsap/Tpx2/Ccnb1/Bub1b/Gen1/Nek2/Kif2c/Fbxo5/Cenpe/Nusap1/Kif11/Cenpi/Ube2c/Chek1/Bub1/Kif14/Racgap1/Ttk/Mki67/Ncapg/Spag5/Kntc1/Aurkb/Eps8/Pdgfrb/Pdxp	49	BUNV
GO:0000070	mitotic sister chromatid segregation	0.0546667	181/28905	8.62511e-27	8.09726e-24	23.2172	Birc5/Kifc1/Mad2l1/Spc24/Trip13/Incenp/Cdc20/Ska3/Knstrn/Ska2/Nuf2/Cdk1/Ndc80/Kif23/Ska1/Ncaph/Spc25/Prc1/Plk1/Kif22/Ccsap/Tpx2/Ccnb1/Bub1b/Gen1/Nek2/Kif2c/Fbxo5/Cenpe/Nusap1/Kif11/Cenpi/Ube2c/Bub1/Kif14/Racgap1/Ttk/Ncapg/Spag5/Kntc1/Aurkb	41	BUNV
GO:0000819	sister chromatid segregation	0.056	222/28905	3.94686e-24	3.08776e-21	20.6359	Birc5/Kifc1/Mad2l1/Spc24/Trip13/Incenp/Cdc20/Ska3/Knstrn/Ska2/Nuf2/Cdk1/Ndc80/Kif23/Ska1/Ncaph/Spc25/Prc1/Plk1/Kif22/Ccsap/Tpx2/Ccnb1/Bub1b/Gen1/Top2a/Nek2/Kif2c/Fbxo5/Cenpe/Nusap1/Kif11/Cenpi/Ube2c/Bub1/Kif14/Racgap1/Ttk/Ncapg/Spag5/Kntc1/Aurkb	42	BUNV
GO:0044772	mitotic cell cycle phase transition	0.0693333	442/28905	9.48621e-20	6.36118e-17	16.322	Birc5/Skp2/E2f1/Inhba/Mad2l1/Spc24/Trip13/Ccno/Incenp/Cdk14/Cdc20/Nuf2/Cdk1/Ndc80/Ccnf/Cenpf/Ccna2/E2f3/Spc25/Plk1/Ccnb1/Bub1b/Gen1/Iqgap3/Fbxo5/Cenpe/Dtl/Ube2c/Myc/Chek1/Bub1/Kif14/Ccnb2/Ttk/Rrm2/Ccne1/Mastl/Tm4sf5/Zfp36l2/Foxm1/Slfn1/Tcf19/Cdc25c/E2f7/Pdpn/Kntc1/Clspn/Bard1/Bcl2/Aurkb/Eps8/Cyp1a1	52	BUNV
GO:0031577	spindle checkpoint signaling	0.0266667	55/28905	3.21203e-18	1.88466e-15	14.8503	Birc5/Mad2l1/Spc24/Trip13/Incenp/Cdc20/Nuf2/Ndc80/Spc25/Aurka/Plk1/Ccnb1/Bub1b/Gen1/Diaph3/Cenpe/Bub1/Ttk/Kntc1/Aurkb	20	BUNV
GO:0007088	regulation of mitotic nuclear division	0.036	119/28905	4.14949e-18	2.16419e-15	14.7902	Birc5/Mad2l1/Spc24/Trip13/Incenp/Cdc20/Tnf/Nuf2/Ndc80/Spc25/Il1b/Plk1/Ccnb1/Bub1b/Gen1/Fbxo5/Cenpe/Nusap1/Ube2c/Chek1/Bub1/Ttk/Mki67/Kntc1/Aurkb/Pdgfrb/Pdxp	27	BUNV
GO:1905818	regulation of chromosome separation	0.0293333	73/28905	7.02961e-18	3.2997e-15	14.607	Birc5/Mad2l1/Spc24/Trip13/Incenp/Cdc20/Nuf2/Ndc80/Ncaph/Spc25/Plk1/Ccnb1/Bub1b/Gen1/Fbxo5/Cenpe/Ube2c/Bub1/Ttk/Ncapg/Kntc1/Aurkb	22	BUNV
GO:0008608	attachment of spindle microtubules to kinetochore	0.0253333	50/28905	8.43122e-18	3.59783e-15	14.5695	Birc5/Spc24/Incenp/Ska3/Knstrn/Ska2/Nuf2/Ndc80/Ect2/Ska1/Spc25/Ccnb1/Nek2/Kif2c/Cenpe/Racgap1/Sgo1/Spag5/Aurkb	19	BUNV
GO:0051304	chromosome separation	0.0306667	83/28905	1.01675e-17	3.62115e-15	14.5667	Birc5/Mad2l1/Spc24/Trip13/Incenp/Cdc20/Nuf2/Ndc80/Ncaph/Spc25/Plk1/Ccnb1/Bub1b/Gen1/Top2a/Fbxo5/Cenpe/Ube2c/Bub1/Ttk/Ncapg/Kntc1/Aurkb	23	BUNV
GO:0033047	regulation of mitotic sister chromatid segregation	0.0266667	58/28905	1.09212e-17	3.62115e-15	14.5667	Birc5/Mad2l1/Spc24/Trip13/Incenp/Cdc20/Nuf2/Cdk1/Ndc80/Spc25/Plk1/Ccnb1/Bub1b/Gen1/Fbxo5/Cenpe/Bub1/Ttk/Kntc1/Aurkb	20	BUNV
GO:0033046	negative regulation of sister chromatid segregation	0.0253333	51/28905	1.31145e-17	3.62115e-15	14.5667	Birc5/Mad2l1/Spc24/Trip13/Incenp/Cdc20/Nuf2/Ndc80/Spc25/Plk1/Ccnb1/Bub1b/Gen1/Fbxo5/Cenpe/Bub1/Ttk/Kntc1/Aurkb	19	BUNV
GO:0033048	negative regulation of mitotic sister chromatid segregation	0.0253333	51/28905	1.31145e-17	3.62115e-15	14.5667	Birc5/Mad2l1/Spc24/Trip13/Incenp/Cdc20/Nuf2/Ndc80/Spc25/Plk1/Ccnb1/Bub1b/Gen1/Fbxo5/Cenpe/Bub1/Ttk/Kntc1/Aurkb	19	BUNV
GO:0045841	negative regulation of mitotic metaphase/anaphase transition	0.0253333	51/28905	1.31145e-17	3.62115e-15	14.5667	Birc5/Mad2l1/Spc24/Trip13/Incenp/Cdc20/Nuf2/Ndc80/Spc25/Plk1/Ccnb1/Bub1b/Gen1/Fbxo5/Cenpe/Bub1/Ttk/Kntc1/Aurkb	19	BUNV
GO:2000816	negative regulation of mitotic sister chromatid separation	0.0253333	51/28905	1.31145e-17	3.62115e-15	14.5667	Birc5/Mad2l1/Spc24/Trip13/Incenp/Cdc20/Nuf2/Ndc80/Spc25/Plk1/Ccnb1/Bub1b/Gen1/Fbxo5/Cenpe/Bub1/Ttk/Kntc1/Aurkb	19	BUNV
GO:0010965	regulation of mitotic sister chromatid separation	0.0266667	60/28905	2.36051e-17	6.15569e-15	14.3362	Birc5/Mad2l1/Spc24/Trip13/Incenp/Cdc20/Nuf2/Ndc80/Spc25/Plk1/Ccnb1/Bub1b/Gen1/Fbxo5/Cenpe/Ube2c/Bub1/Ttk/Kntc1/Aurkb	20	BUNV
GO:1902100	negative regulation of metaphase/anaphase transition of cell cycle	0.0253333	53/28905	3.06848e-17	7.20173e-15	14.2681	Birc5/Mad2l1/Spc24/Trip13/Incenp/Cdc20/Nuf2/Ndc80/Spc25/Plk1/Ccnb1/Bub1b/Gen1/Fbxo5/Cenpe/Bub1/Ttk/Kntc1/Aurkb	19	BUNV
GO:1905819	negative regulation of chromosome separation	0.0253333	53/28905	3.06848e-17	7.20173e-15	14.2681	Birc5/Mad2l1/Spc24/Trip13/Incenp/Cdc20/Nuf2/Ndc80/Spc25/Plk1/Ccnb1/Bub1b/Gen1/Fbxo5/Cenpe/Bub1/Ttk/Kntc1/Aurkb	19	BUNV
GO:0009615	response to virus	0.106267	377/28905	6.11958e-24	1.91181e-20	19.8145	Ifi214/Trim30d/Eif2ak2/Zbp1/Trim30a/Isg15/Ddx60/Isg20/Stat2/Ifi209/Ifih1/Cd8a/Trim34a/Ifit1bl1/Mx2/Nt5c3/Ifi27l2a/Oas1b/Mmp12/Dhx58/Irgm1/Stat1/Ifi206/Ifna6/Gm12250/Mndal/Rigi/Oasl2/Oas3/Ifnb1/Oas1a/Trim30c/Tgtp1/Gm11772/Il1b/Cxcl9/Igtp/Slfn8/Ifi203	39	lNRIV
GO:0051607	defense response to virus	0.0980926	314/28905	1.05976e-23	1.91181e-20	19.8145	Ifi214/Trim30d/Eif2ak2/Zbp1/Trim30a/Isg15/Ddx60/Isg20/Stat2/Ifi209/Ifih1/Cd8a/Trim34a/Ifit1bl1/Mx2/Nt5c3/Oas1b/Mmp12/Dhx58/Irgm1/Stat1/Ifi206/Ifna6/Gm12250/Mndal/Rigi/Oasl2/Oas3/Ifnb1/Oas1a/Trim30c/Il1b/Cxcl9/Igtp/Slfn8/Ifi203	36	lNRIV
GO:0035456	response to interferon-beta	0.0517711	72/28905	3.74018e-20	4.4982e-17	16.4429	Ifi214/Xaf1/Ifi209/Ifi47/Tgtp2/Gm12185/F830016B08Rik/Oas1b/Irgm1/Stat1/Ifi206/Mndal/Ifnb1/Oas1a/Iigp1/Tgtp1/Gm11772/Igtp/Ifi203	19	lNRIV
GO:0035458	cellular response to interferon-beta	0.0490463	63/28905	7.46241e-20	6.7311e-17	16.2679	Ifi214/Ifi209/Ifi47/Tgtp2/Gm12185/F830016B08Rik/Oas1b/Irgm1/Stat1/Ifi206/Mndal/Ifnb1/Oas1a/Iigp1/Tgtp1/Gm11772/Igtp/Ifi203	18	lNRIV
GO:0048525	negative regulation of viral process	0.0572207	116/28905	1.8236e-18	1.31591e-15	14.9767	Ifi214/Trim30d/Eif2ak2/Sp100/Trim30a/Isg15/Isg20/Ifi209/Ifih1/Mx2/Oas1b/Stat1/Ifi206/Mndal/Prox1/Oasl2/Oas3/Ifnb1/Oas1a/Trim30c/Ifi203	21	lNRIV
GO:0045071	negative regulation of viral genome replication	0.0435967	67/28905	2.05516e-16	1.23584e-13	13.004	Ifi214/Eif2ak2/Isg15/Isg20/Ifi209/Ifih1/Mx2/Oas1b/Ifi206/Mndal/Prox1/Oasl2/Oas3/Ifnb1/Oas1a/Ifi203	16	lNRIV
GO:0050792	regulation of viral process	0.0626703	191/28905	4.97261e-16	2.56302e-13	12.6872	Ifi214/Trim30d/Eif2ak2/Sp100/Trim30a/Isg15/Isg20/Ifi209/Ifih1/Trim34a/Mx2/Oas1b/Stat1/Ifi206/Mndal/Prox1/Oasl2/Oas3/Ifnb1/Oas1a/Trim30c/Gm11772/Ifi203	23	lNRIV
GO:1903900	regulation of viral life cycle	0.0572207	160/28905	1.6404e-15	7.39821e-13	12.2268	Ifi214/Trim30d/Eif2ak2/Trim30a/Isg15/Isg20/Ifi209/Ifih1/Trim34a/Mx2/Oas1b/Ifi206/Mndal/Prox1/Oasl2/Oas3/Ifnb1/Oas1a/Trim30c/Gm11772/Ifi203	21	lNRIV
GO:0045069	regulation of viral genome replication	0.0463215	101/28905	1.21486e-14	4.87023e-12	11.4084	Ifi214/Eif2ak2/Isg15/Isg20/Ifi209/Ifih1/Mx2/Oas1b/Ifi206/Mndal/Prox1/Oasl2/Oas3/Ifnb1/Oas1a/Gm11772/Ifi203	17	lNRIV
GO:0045088	regulation of innate immune response	0.0871935	486/28905	3.78515e-14	1.36568e-11	10.9606	Ifi214/Trim30d/Eif2ak2/Zbp1/Trim30a/Isg15/Ddx60/Stat2/Ifi209/Ifih1/Parp14/Oas1b/Mmp12/Dhx58/Irgm1/Nr1d1/Ifi206/Nlrc5/Gm12250/Mndal/Cd300ld3/Rigi/Oas3/Oas1a/Trim30c/Peli3/Klrb1a/Cd36/Igtp/Ifi203/Nr1h3/Pparg	32	lNRIV
GO:0019079	viral genome replication	0.0490463	134/28905	1.16793e-13	3.83081e-11	10.5127	Ifi214/Eif2ak2/Isg15/Isg20/Ifi209/Ifih1/Mx2/Oas1b/Ifi206/Mndal/Prox1/Oasl2/Gas6/Oas3/Ifnb1/Oas1a/Gm11772/Ifi203	18	lNRIV
GO:0002753	cytoplasmic pattern recognition receptor signaling pathway	0.0544959	179/28905	1.75834e-13	4.95258e-11	10.4011	Ifi214/Eif2ak2/Trim30a/Ddx60/Ifi209/Ifih1/Oas1b/Dhx58/Irgm1/Ifi206/Gm12250/Mndal/Cd300ld3/Rigi/Oas3/Oas1a/Peli3/Cd36/Igtp/Ifi203	20	lNRIV
GO:0002218	activation of innate immune response	0.0681199	303/28905	1.78447e-13	4.95258e-11	10.4011	Ifi214/Trim30d/Eif2ak2/Zbp1/Trim30a/Ddx60/Ifi209/Ifih1/Oas1b/Dhx58/Irgm1/Nr1d1/Ifi206/Gm12250/Mndal/Cd300ld3/Rigi/Oas3/Oas1a/Trim30c/Peli3/Cd36/Igtp/Ifi203/Nr1h3	25	lNRIV
GO:0016032	viral process	0.0708447	332/28905	1.95478e-13	5.03774e-11	10.3937	Ifi214/Trim30d/Eif2ak2/Sp100/Trim30a/Isg15/Isg20/Ifi209/Ifih1/Trim34a/Mx2/Oas1b/Stat1/Igf2r/Ifi206/Mndal/Prox1/Oasl2/Gas6/Oas3/Ifnb1/Oas1a/Trim30c/Cav2/Gm11772/Ifi203	26	lNRIV
GO:0140888	interferon-mediated signaling pathway	0.0408719	85/28905	2.17204e-13	5.22448e-11	10.3779	Zbp1/Isg15/Stat2/Ifih1/Parp14/Oas1b/Mmp12/Irgm1/Stat1/Nlrc5/Oas3/Ifnb1/Oas1a/Igtp/Pparg	15	lNRIV
GO:0019058	viral life cycle	0.0626703	254/28905	2.41287e-13	5.44103e-11	10.3603	Ifi214/Trim30d/Eif2ak2/Trim30a/Isg15/Isg20/Ifi209/Ifih1/Trim34a/Mx2/Oas1b/Ifi206/Mndal/Prox1/Oasl2/Gas6/Oas3/Ifnb1/Oas1a/Trim30c/Cav2/Gm11772/Ifi203	23	lNRIV
GO:0002833	positive regulation of response to biotic stimulus	0.0790191	431/28905	3.63248e-13	7.7094e-11	10.209	Ifi214/Trim30d/Eif2ak2/Zbp1/Trim30a/Ddx60/Ifi209/Ifih1/Emilin1/Oas1b/Mmp12/Dhx58/Irgm1/Nr1d1/Ifi206/Nlrc5/Gm12250/Mndal/Cd300ld3/Rigi/Oas3/Oas1a/Trim30c/Peli3/Cd36/Sash1/Igtp/Ifi203/Nr1h3	29	lNRIV
GO:0002757	immune response-activating signaling pathway	0.0817439	486/28905	1.27912e-12	2.56393e-10	9.68707	Ifi214/Eif2ak2/Trim30a/Ddx60/Ifi209/Ifih1/Cd8a/Oas1b/Dhx58/Irgm1/Nr1d1/Ifi206/Kcnn4/Gm12250/Mndal/Lat2/Cd300ld3/Rigi/Cd19/Cd276/Oas3/Oas1a/Peli3/Cd36/Blnk/Lipa/Skint3/Igtp/Ifi203/Nr1h3	30	lNRIV
GO:0002764	immune response-regulating signaling pathway	0.0817439	497/28905	2.25283e-12	4.27801e-10	9.46473	Ifi214/Eif2ak2/Trim30a/Ddx60/Ifi209/Ifih1/Cd8a/Oas1b/Dhx58/Irgm1/Nr1d1/Ifi206/Kcnn4/Gm12250/Mndal/Lat2/Cd300ld3/Rigi/Cd19/Cd276/Oas3/Oas1a/Peli3/Cd36/Blnk/Lipa/Skint3/Igtp/Ifi203/Nr1h3	30	lNRIV
GO:0045089	positive regulation of innate immune response	0.0735695	404/28905	2.83913e-12	5.12179e-10	9.38655	Ifi214/Trim30d/Eif2ak2/Zbp1/Trim30a/Ddx60/Ifi209/Ifih1/Oas1b/Mmp12/Dhx58/Irgm1/Nr1d1/Ifi206/Nlrc5/Gm12250/Mndal/Cd300ld3/Rigi/Oas3/Oas1a/Trim30c/Peli3/Cd36/Igtp/Ifi203/Nr1h3	27	lNRIV
GO:0009615	response to virus	0.0546308	377/28905	6.78358e-47	4.06336e-43	42.5696	Mx1/Stat2/Ifih1/Adar/Dtx3l/Parp9/Nt5c3/Mndal/Eif2ak2/Trim30d/Mx2/Ifna11/Mov10/Ifi214/Irgm2/Ifi209/Zbp1/Trim30a/Ddx60/Samhd1/Isg20/Trim6/Ifna6/Trim21/Zc3hav1/Trim25/Stat1/Igtp/Pml/Irgm1/Oas1b/Trim12c/Rigi/Znfx1/Il27/Ifngr1/Tgtp1/Ifi27l2a/Trim34a/Morc3/Il12rb1/Trim56/Dhx58/Cd40/Ifna12/Isg15/Polr3g/Gm12250/Ifi203/Slfn9/Nmi/Ifnb1/Slfn8/Bst2/Cxcl9/Il6/Exosc5/Tlr3/Ifit1bl1/Oas3/Skp2/Trim30b/Oas1a/Gbp4/…	128	BAYAV
GO:0051607	defense response to virus	0.0486556	314/28905	3.49575e-45	1.04698e-41	41.1585	Stat2/Ifih1/Dtx3l/Parp9/Nt5c3/Mndal/Eif2ak2/Trim30d/Mx2/Ifna11/Mov10/Ifi214/Irgm2/Ifi209/Zbp1/Trim30a/Ddx60/Samhd1/Isg20/Trim6/Ifna6/Trim21/Zc3hav1/Trim25/Stat1/Igtp/Pml/Irgm1/Oas1b/Trim12c/Rigi/Znfx1/Il27/Ifngr1/Trim34a/Morc3/Il12rb1/Trim56/Dhx58/Cd40/Ifna12/Isg15/Polr3g/Gm12250/Ifi203/Slfn9/Ifnb1/Slfn8/Bst2/Cxcl9/Il6/Exosc5/Tlr3/Ifit1bl1/Oas3/Skp2/Trim30b/Oas1a/Gbp4/Trim30c/Oasl2/Itgax/Il15/Ifi…	114	BAYAV
GO:0045088	regulation of innate immune response	0.0495092	486/28905	9.90364e-27	1.97743e-23	22.8824	Stat2/Ifih1/H2-T22/Gbp2/Nlrc5/Ripk2/Adar/Parp9/Parp14/Mndal/Tap1/Eif2ak2/Trim30d/Ifi214/Irgm2/Ifi209/Nfkbiz/Zbp1/Trim30a/Ddx60/Samhd1/Trim6/Trim21/Zc3hav1/Trim25/H2-T10/Igtp/Irgm1/Oas1b/Casp4/Trim12c/Ifi35/Rigi/Rnf34/Znfx1/Gbp3/Trim56/Alpk1/Dhx58/Isg15/Cptp/Polr3g/Gm12250/Ifi203/Nmi/Lrp8/Trafd1/Nod1/Tlr3/Cd274/Oas3/H2-Q4/Trim30b/Oas1a/Trim30c/Tgfb1/H2-T23/Ifi206/Tlr9/Trim12a/Oas1h/Klrb1b/Ifi207/S…	116	BAYAV
GO:0035456	response to interferon-beta	0.0166453	72/28905	4.94577e-24	7.40628e-21	20.3089	Gbp2/Ifi47/Tgtp2/Gm12185/Mndal/Ifi214/Irgm2/Ifi209/Xaf1/Trim6/Stat1/Igtp/Irgm1/Oas1b/Tgtp1/Gbp3/Ifi203/F830016B08Rik/9930111J21Rik1/Gm4841/Ifnb1/Bst2/Oas1a/Ifi206/Iigp1/Oas1h/Ifi207/Gm11772/Gm5431/Shfl/Ifitm3/Ifi204/Pnpt1/Calm1/Oas1g/Gbp6/Oas1c/Gbp2b/Irf1	39	BAYAV
GO:0002833	positive regulation of response to biotic stimulus	0.0431071	431/28905	8.74348e-23	9.15624e-20	19.2167	Ifih1/H2-T22/Gbp2/Nlrc5/Ripk2/Parp9/Mndal/Eif2ak2/Trim30d/Ifi214/Irgm2/Ifi209/Nfkbiz/Zbp1/Trim30a/Ddx60/Trim6/Zc3hav1/Trim25/H2-T10/Igtp/Irgm1/Oas1b/Casp4/Trim12c/Ifi35/Rigi/Rnf34/Znfx1/Gbp3/Trim56/Alpk1/Dhx58/Cptp/Polr3g/Gm12250/Ifi203/Nmi/Nod1/Tlr3/Cd274/Oas3/H2-Q4/Trim30b/Oas1a/Trim30c/H2-T23/Ifi206/Tlr9/Trim12a/Oas1h/Ifi207/Sh2d1b1/Usp27x/Emilin1/Prkce/Lgals9/Tifab/Hpx/Gbp5/Klrk1/Nlrp1b/Fpr2/…	101	BAYAV
GO:0045089	positive regulation of innate immune response	0.0413999	404/28905	9.48015e-23	9.15624e-20	19.2167	Ifih1/H2-T22/Gbp2/Nlrc5/Ripk2/Parp9/Mndal/Eif2ak2/Trim30d/Ifi214/Irgm2/Ifi209/Nfkbiz/Zbp1/Trim30a/Ddx60/Trim6/Zc3hav1/Trim25/H2-T10/Igtp/Irgm1/Oas1b/Casp4/Trim12c/Ifi35/Rigi/Rnf34/Znfx1/Gbp3/Trim56/Alpk1/Dhx58/Cptp/Polr3g/Gm12250/Ifi203/Nmi/Nod1/Tlr3/Cd274/Oas3/H2-Q4/Trim30b/Oas1a/Trim30c/H2-T23/Ifi206/Tlr9/Trim12a/Oas1h/Ifi207/Sh2d1b1/Usp27x/Prkce/Lgals9/Tifab/Hpx/Gbp5/Klrk1/Nlrp1b/Fpr2/Ifi204/C…	97	BAYAV
GO:0007059	chromosome segregation	0.0422535	419/28905	1.2204e-22	9.15624e-20	19.2167	Setdb2/Kif2c/Misp/Pttg1/Ccnb1/Tlk2/Ube2c/Prc1/Spo11/Nek2/Cdc20/Rcc1/Cenpf/Espl1/Mki67/Ska1/Kif18b/Aspm/Plk1/Ndc1/Aurka/Nuf2/Spc24/Kif22/Ncaph/Mad2l1/Sgo1/Kif23/Bub1b/Top2a/Ect2/Kif11/Bub1/Ccnb2/Gen1/Ska2/Incenp/Knl1/Esco2/Ncapg/Rrs1/Kntc1/Kif4/Cdca8/Chek2/Nsl1/Kifc1/Clasp2/Mad1l1/Racgap1/Ska3/Stard9/Diaph3/Cdca5/Psmg2/Hspa1b/Kif14/Knstrn/Cdk1/Aurkb/Ccdc69/Dlgap5/Zwilch/Hspa1a/Fbxo5/Ncapd2/Cenph/S…	99	BAYAV
GO:0032943	mononuclear cell proliferation	0.0401195	385/28905	1.22287e-22	9.15624e-20	19.2167	H2-T22/Ripk2/Ifna11/Nfkbiz/Ifna6/H2-T10/Irgm1/Il27/Ifna14/Il12rb1/Pnp/Cd40/Ifna12/Cd209a/Ifnab/Ifnb1/Il6/Chrnb2/Cd274/St6gal1/Slfn1/H2-Q4/Tgfb1/H2-T23/Gpr183/Il15/Ighm/Tlr9/Slfn2/Azi2/Adk/Csf1r/Cfb/Rasal3/Lgals9/Il20rb/Mad1l1/Tnfrsf13b/Inpp5d/Ifna2/Cd6/Cd244a/H2-DMb2/Myc/H2-DMb1/Havcr2/Sash3/Nfatc2/Vsir/Ifna4/Crip3/H2-Q1/Cd24a/Tgfbr2/Ifna5/Il23a/Psmb10/H2-Q2/Gapt/H2-Aa/Ccr7/Itgam/Rac2/Ptpn22/Tfrc…	94	BAYAV
GO:0035458	cellular response to interferon-beta	0.0149381	63/28905	3.32298e-22	2.21163e-19	18.8338	Gbp2/Ifi47/Tgtp2/Gm12185/Mndal/Ifi214/Irgm2/Ifi209/Trim6/Stat1/Igtp/Irgm1/Oas1b/Tgtp1/Gbp3/Ifi203/F830016B08Rik/9930111J21Rik1/Gm4841/Ifnb1/Oas1a/Ifi206/Iigp1/Oas1h/Ifi207/Gm11772/Gm5431/Ifi204/Pnpt1/Calm1/Oas1g/Gbp6/Oas1c/Gbp2b/Irf1	35	BAYAV
GO:0046651	lymphocyte proliferation	0.0392659	378/28905	4.40587e-22	2.63911e-19	18.757	H2-T22/Ripk2/Ifna11/Nfkbiz/Ifna6/H2-T10/Irgm1/Il27/Ifna14/Il12rb1/Pnp/Cd40/Ifna12/Cd209a/Ifnab/Ifnb1/Il6/Chrnb2/Cd274/Slfn1/H2-Q4/Tgfb1/H2-T23/Gpr183/Il15/Ighm/Tlr9/Slfn2/Adk/Csf1r/Cfb/Rasal3/Lgals9/Il20rb/Mad1l1/Tnfrsf13b/Inpp5d/Ifna2/Cd6/Cd244a/H2-DMb2/Myc/H2-DMb1/Havcr2/Sash3/Nfatc2/Vsir/Ifna4/Crip3/H2-Q1/Cd24a/Tgfbr2/Ifna5/Il23a/Psmb10/H2-Q2/Gapt/H2-Aa/Ccr7/Itgam/Rac2/Ptpn22/Tfrc/Spn/Cd46/Cd1…	92	BAYAV
GO:0070661	leukocyte proliferation	0.0418267	420/28905	5.31976e-22	2.89685e-19	18.7165	H2-T22/Ripk2/Ifna11/Nfkbiz/Ifna6/H2-T10/Irgm1/Il27/Ifna14/Il12rb1/Pnp/Cd40/Ifna12/Cd209a/Ifnab/Ifnb1/Il6/Chrnb2/Cd274/St6gal1/Slfn1/H2-Q4/Tgfb1/H2-T23/Gpr183/Il15/Ighm/Tlr9/Slfn2/Azi2/Adk/Csf1r/Cfb/Rasal3/Lgals9/Il20rb/Mad1l1/Tnfrsf13b/Inpp5d/Ifna2/Cd6/Cd244a/H2-DMb2/Myc/H2-DMb1/Havcr2/Sash3/Nfatc2/Vsir/Ifna4/Crip3/H2-Q1/Cd24a/Tgfbr2/Ifna5/Il23a/Psmb10/H2-Q2/Gapt/H2-Aa/Ccr7/Itgam/Rac2/Ptpn22/Tfrc…	98	BAYAV
GO:0019221	cytokine-mediated signaling pathway	0.0448143	471/28905	7.3158e-22	3.6518e-19	18.616	Stat2/Ifih1/Nlrc5/Ripk2/Adar/Parp9/Parp14/Ifna11/Cxcl11/Irgm2/Nfkbiz/Usp25/Zbp1/Samhd1/Trim6/Ifna6/Rnf31/Stat1/Igtp/Irgm1/Oas1b/Casp4/Ifngr1/Naip5/Ifna14/Il12rb1/Trim56/Cebpa/Ifna12/Isg15/Il15ra/Klf6/Ifnab/Ifnb1/Cxcl9/Il6/Oas3/Oas1a/Ccrl2/Oasl2/Il15/Acsl1/Iigp1/Gpr35/Il23r/Il6ra/Oas1h/Csf1r/Usp27x/Il16/Il31ra/Il1rl1/Il20rb/Hpx/Ifitm3/Ifna2/St18/Il1rl2/Txndc17/Traip/Ticam2/Traf1/Ifna4/Cd24a/Ifna5/…	105	BAYAV
GO:0048525	negative regulation of viral process	0.0200598	116/28905	9.61115e-22	4.42852e-19	18.5322	Ifih1/Trim14/Mndal/Eif2ak2/Trim30d/Mx2/Ifi214/Ifi209/Sp100/Trim30a/Isg20/Trim6/Trim21/Zc3hav1/Trim25/Stat1/Oas1b/Trim12c/Znfx1/Trim56/Isg15/Ifi203/Ifnb1/Bst2/Oas3/Trim30b/Oas1a/Trim30c/Oasl2/Ifi206/Trim12a/Oas1h/Ifi207/Shfl/Gsn/Ifitm3/Ciita/Ifi204/Oas1g/Ptx3/Oas1c/Oas2/Ch25h/Cd74/Ccl5/Ifi203-ps/Slpi	47	BAYAV
GO:0000280	nuclear division	0.0435339	454/28905	1.54296e-21	6.60165e-19	18.3588	Kif2c/Misp/Pttg1/Ccnb1/Ube2c/Prc1/Spo11/Nek2/Cdc20/Rcc1/Piwil2/Espl1/Mki67/Ska1/Kif18b/Aspm/Plk1/Ndc1/Aurka/Nuf2/Tgfb1/Spc24/Kif22/Ncaph/Mad2l1/Sgo1/Phip/Ankle1/Kif23/Bub1b/Top2a/Kif11/Bub1/Ccnb2/Gen1/Ska2/Incenp/Knl1/Ncapg/Rrs1/Eps8/Kntc1/Cdca8/Chek2/Nsl1/Kifc1/Clasp2/Mad1l1/Racgap1/Ska3/Brdt/Cdc25b/Cdca5/Psmg2/Hspa1b/Kif14/Knstrn/Cdk1/Pdgfrb/Aurkb/Bora/Zwilch/Hspa1a/Fbxo5/Ncapd2/Sirt1/Zcwpw1/Dd…	102	BAYAV
GO:0000070	mitotic sister chromatid segregation	0.0251814	181/28905	2.83361e-21	1.13156e-18	18.1248	Kif2c/Misp/Ccnb1/Ube2c/Prc1/Nek2/Cdc20/Espl1/Ska1/Kif18b/Plk1/Nuf2/Spc24/Kif22/Ncaph/Mad2l1/Kif23/Bub1b/Kif11/Bub1/Gen1/Ska2/Incenp/Knl1/Ncapg/Rrs1/Kntc1/Cdca8/Chek2/Nsl1/Kifc1/Clasp2/Mad1l1/Racgap1/Ska3/Cdca5/Psmg2/Hspa1b/Kif14/Knstrn/Cdk1/Aurkb/Zwilch/Hspa1a/Fbxo5/Ncapd2/Sirt1/Ttk/Pinx1/Spag5/Nusap1/Mybl2/Birc5/Tex14/Ndc80/Haspin/Cep97/Ccsap/Cenpi	59	BAYAV
GO:0002697	regulation of immune effector process	0.0443875	473/28905	3.44311e-21	1.28902e-18	18.0682	H2-T22/Ripk2/Tap1/Nfkbiz/Ddx60/Trim6/H2-T10/Casp4/Rigi/Il27/Arid5a/Dhx58/Pnp/Cd40/Ifnb1/Bst2/Nod1/Il6/Tlr3/H2-Q4/Tgfb1/H2-T23/Ighm/Tlr9/Klrb1b/H2-T24/Sh2d1b1/Mill2/D6Wsu163e/Fcgr3/Parp3/Lgals9/Fut7/Il20rb/Pla2g3/Hpx/Cfp/Hfe/Fzd5/Cd244a/Klrk1/Cgas/H2-DMb2/H2-DMb1/Havcr2/Dusp10/C3/Sash3/Cd160/Ticam2/Dnase1l3/Vsir/H2-Q1/Cd24a/Serpinb9/Fgl2/Il23a/Adora3/H2-Q2/Sirt1/B2m/Stxbp1/C1qbp/Ccr7/Itgam/Rac2/Pt…	104	BAYAV
GO:0007159	leukocyte cell-cell adhesion	0.0422535	445/28905	1.28643e-20	4.53276e-18	17.5221	H2-T22/Ripk2/Nfkbiz/H2-T10/Irgm1/Il12rb1/Pnp/Ifnb1/Il6/Cd274/Slfn1/H2-Q4/Tgfb1/H2-T23/Lgals1/Il15/Adk/Ass1/H2-Ob/Rasal3/Lgals9/Fut7/Il20rb/H2-DMa/Mad1l1/Hfe/Cd6/Cd244a/Itgb7/Il1rl2/Nt5e/Fermt3/H2-DMb2/H2-Ab1/H2-DMb1/Tnfaip8l2/H2-Eb1/Havcr2/Dusp10/Sash3/Cd160/Vsir/H2-Q1/Tespa1/Cd24a/Tgfbr2/Fgl2/Mdk/Efnb2/Il23a/Tnfsf14/H2-Q2/Sell/F11r/B2m/Alox5/H2-Aa/Ccr7/Itgam/Rac2/Ptpn22/Tfrc/Spn/Stk10/Cd46/Elane…	99	BAYAV
GO:0034341	response to type II interferon	0.0221938	149/28905	2.01412e-20	6.70255e-18	17.3522	Gbp2/Nlrc5/Parp9/Parp14/Irgm2/Sp100/Trim21/Daxx/Stat1/Igtp/Irgm1/Stxbp3/Ifngr1/Tgtp1/Nos2/Gbp9/Il12rb1/Gbp3/Gbp10/Bst2/Gbp4/Gch1/Rpl13a/Il23r/Shfl/Gsn/Stx11/Hpx/Ifitm3/Gbp5/Ciita/H2-Ab1/H2-Eb1/Calm1/Ccl6/Stxbp1/H2-Aa/Gbp6/Dapk1/Ccl17/Irf8/Ccl12/Gbp2b/Cxcl16/Irf1/Ccl4/Cd74/Ccl5/Ccl7/Ccl24/Ccl1/Il12b	52	BAYAV
GO:1903900	regulation of viral life cycle	0.0230474	160/28905	2.21992e-20	6.99859e-18	17.3335	Ifih1/Adar/Mndal/Eif2ak2/Trim30d/Mx2/Ifi214/Ifi209/Trim30a/Isg20/Trim6/Trim21/Zc3hav1/Trim25/Oas1b/Trim12c/Znfx1/Trim34a/Trim56/Isg15/Ifi203/Ifnb1/Bst2/Oas3/Trim30b/Oas1a/Trim30c/Oasl2/Lgals1/Ifi206/Trim12a/Oas1h/Top2a/Ifi207/P4hb/Kpna2/Gm11772/Shfl/Gsn/Ifitm3/Ciita/Ifi204/Trim34b/Oas1g/Ptx3/Oas1c/Bcl2/Oas2/Ch25h/Lamp3/Cd74/Ccl5/Ifi203-ps/Slpi	54	BAYAV
GO:0140014	mitotic nuclear division	0.0307298	270/28905	5.86072e-20	1.75529e-17	16.9341	Kif2c/Misp/Ccnb1/Ube2c/Prc1/Nek2/Cdc20/Rcc1/Espl1/Mki67/Ska1/Kif18b/Plk1/Aurka/Nuf2/Tgfb1/Spc24/Kif22/Ncaph/Mad2l1/Phip/Kif23/Bub1b/Kif11/Bub1/Gen1/Ska2/Incenp/Knl1/Ncapg/Rrs1/Eps8/Kntc1/Cdca8/Chek2/Nsl1/Kifc1/Clasp2/Mad1l1/Racgap1/Ska3/Cdca5/Psmg2/Hspa1b/Kif14/Knstrn/Cdk1/Pdgfrb/Aurkb/Bora/Zwilch/Hspa1a/Fbxo5/Ncapd2/Sirt1/Ttk/Pinx1/Edn1/Spag5/Chek1/Nusap1/Mybl2/Birc5/Tex14/Ndc80/Haspin/Il1b/Cdca…	72	BAYAV
