# Supplementary material for: Innate Immune Response Against Batai Virus, Bunyamwera Virus, and Their Reassortants
Source: Viruses. 2024 Nov 26;16(12):1833. doi: 10.3390/v16121833 (PMC11680289; doi:10.3390/v16121833)
Supplement: Supplementary file 1 [file viruses-16-01833-s001.zip › viruses-3326190-supplementary/Table S10.csv]

Differential gene expression after lNRIV infection
ensembl_gene_id	baseMean	log2FoldChange	lfcSE	stat	pvalue	padj	external_gene_name	entrezgene_id	description
ENSMUSG00000037847	349.7036751	0.60932397	0.125368091	4.860279556	1.17E-06	0.019043578	Nmrk1	225994	nicotinamide riboside kinase 1 [Source:MGI Symbol;Acc:MGI:2147434]
ENSMUSG00000005883	390.2338779	0.8987832	0.213502055	4.209716849	2.56E-05	0.105334436	Spo11	26972	SPO11 initiator of meiotic double stranded breaks [Source:MGI Symbol;Acc:MGI:1349669]
ENSMUSG00000045193	1365.181343	0.802679884	0.190818647	4.206506519	2.59E-05	0.105334436	Cirbp	12696	cold inducible RNA binding protein [Source:MGI Symbol;Acc:MGI:893588]
ENSMUSG00000070501	55.43569169	3.155829118	0.734566564	4.296178552	1.74E-05	0.105334436	Ifi214	545384	interferon activated gene 214 [Source:MGI Symbol;Acc:MGI:3584522]
ENSMUSG00000029378	115.413736	3.539623255	0.871054925	4.063605122	4.83E-05	0.157003116	Areg	11839	amphiregulin [Source:MGI Symbol;Acc:MGI:88068]
ENSMUSG00000057596	2737.326853	2.071054596	0.52646372	3.93389804	8.36E-05	0.226304745	Trim30d	209387	tripartite motif-containing 30D [Source:MGI Symbol;Acc:MGI:3035181]
ENSMUSG00000002799	247.5830376	0.817806635	0.226507966	3.610498335	0.000305609	0.249996895	Jag2	16450	jagged 2 [Source:MGI Symbol;Acc:MGI:1098270]
ENSMUSG00000005043	106.6479595	-1.165964458	0.354222249	-3.291618359	0.000996127	0.249996895	Sgsh	27029	N-sulfoglucosamine sulfohydrolase (sulfamidase) [Source:MGI Symbol;Acc:MGI:1350341]
ENSMUSG00000006395	606.421995	0.511060176	0.155315678	3.290460964	0.001000234	0.249996895	Hyi	NA	hydroxypyruvate isomerase (putative) [Source:MGI Symbol;Acc:MGI:1915430]
ENSMUSG00000015846	510.3763892	-0.787763774	0.236507231	-3.330823205	0.000865896	0.249996895	Rxra	20181	retinoid X receptor alpha [Source:MGI Symbol;Acc:MGI:98214]
ENSMUSG00000020264	50.75363606	-1.587583527	0.432034758	-3.674666214	0.000238161	0.249996895	Slc36a2	246049	solute carrier family 36 (proton/amino acid symporter), member 2 [Source:MGI Symbol;Acc:MGI:1891430]
ENSMUSG00000020399	190.7681921	-0.95252343	0.285658563	-3.334482325	0.000854583	0.249996895	Havcr2	171285	hepatitis A virus cellular receptor 2 [Source:MGI Symbol;Acc:MGI:2159682]
ENSMUSG00000020773	73.15085666	-1.387575088	0.414536525	-3.347292708	0.00081605	0.249996895	Trim47	217333	tripartite motif-containing 47 [Source:MGI Symbol;Acc:MGI:1917374]
ENSMUSG00000021711	385.8437802	-0.387604779	0.11717587	-3.307889064	0.00094002	0.249996895	Trappc13	66975	trafficking protein particle complex 13 [Source:MGI Symbol;Acc:MGI:1914225]
ENSMUSG00000022391	1455.906566	-0.507163769	0.154070407	-3.291766273	0.000995603	0.249996895	Rangap1	19387	RAN GTPase activating protein 1 [Source:MGI Symbol;Acc:MGI:103071]
ENSMUSG00000022999	1262.666488	0.555288398	0.164614395	3.373267558	0.000742817	0.249996895	Lmbr1l	74775	limb region 1 like [Source:MGI Symbol;Acc:MGI:1289247]
ENSMUSG00000024014	9291.674232	0.669850552	0.19605657	3.416618753	0.00063404	0.249996895	Pim1	18712	proviral integration site 1 [Source:MGI Symbol;Acc:MGI:97584]
ENSMUSG00000024079	1826.350858	1.257959717	0.378204797	3.326133691	0.000880597	0.249996895	Eif2ak2	19106	eukaryotic translation initiation factor 2-alpha kinase 2 [Source:MGI Symbol;Acc:MGI:1353449]
ENSMUSG00000024663	301.1956275	-1.781237264	0.540599099	-3.294931989	0.000984455	0.249996895	Rab3il1	74760	RAB3A interacting protein (rabin3)-like 1 [Source:MGI Symbol;Acc:MGI:1922010]
ENSMUSG00000025494	639.9483958	0.454207237	0.131322071	3.45872734	0.000542734	0.249996895	Sigirr	24058	single immunoglobulin and toll-interleukin 1 receptor (TIR) domain [Source:MGI Symbol;Acc:MGI:1344402]
ENSMUSG00000026222	6379.665996	1.189106393	0.348570844	3.411376523	0.000646358	0.249996895	Sp100	20684	nuclear antigen Sp100 [Source:MGI Symbol;Acc:MGI:109561]
ENSMUSG00000026853	717.076301	-0.446392474	0.134470258	-3.31963722	0.000901345	0.249996895	Crat	12908	carnitine acetyltransferase [Source:MGI Symbol;Acc:MGI:109501]
ENSMUSG00000027514	2261.804591	2.298336006	0.67880288	3.385866608	0.000709539	0.249996895	Zbp1	58203	Z-DNA binding protein 1 [Source:MGI Symbol;Acc:MGI:1927449]
ENSMUSG00000029657	898.7898351	-0.441185535	0.130569964	-3.378920567	0.00072771	0.249996895	Hsph1	15505	heat shock 105kDa/110kDa protein 1 [Source:MGI Symbol;Acc:MGI:105053]
ENSMUSG00000029798	2832.321524	1.30102664	0.350045469	3.716736129	0.000201813	0.249996895	Herc6	67138	hect domain and RLD 6 [Source:MGI Symbol;Acc:MGI:1914388]
ENSMUSG00000030047	1182.955773	-0.841700435	0.244385006	-3.44415744	0.000572842	0.249996895	Arhgap25	232201	Rho GTPase activating protein 25 [Source:MGI Symbol;Acc:MGI:2443687]
ENSMUSG00000030222	209.3756829	1.253798425	0.370057314	3.388119565	0.000703736	0.249996895	Rerg	232441	RAS-like, estrogen-regulated, growth-inhibitor [Source:MGI Symbol;Acc:MGI:2665139]
ENSMUSG00000030882	28.9328085	1.396861537	0.401579961	3.478414441	0.000504389	0.249996895	Dnhd1	77505	dynein heavy chain domain 1 [Source:MGI Symbol;Acc:MGI:1924755]
ENSMUSG00000030921	5592.160386	1.652101056	0.49932379	3.308676836	0.00093738	0.249996895	Trim30a	20128	tripartite motif-containing 30A [Source:MGI Symbol;Acc:MGI:98178]
ENSMUSG00000031760	16.18981798	-4.050268069	1.147786838	-3.528763299	0.000417506	0.249996895	Mt3	17751	metallothionein 3 [Source:MGI Symbol;Acc:MGI:97173]
ENSMUSG00000032308	874.3500353	0.573376056	0.168129763	3.410318593	0.00064887	0.249996895	Ulk3	71742	unc-51-like kinase 3 [Source:MGI Symbol;Acc:MGI:1918992]
ENSMUSG00000032554	5887.342356	-0.55828654	0.159520382	-3.499781873	0.000465639	0.249996895	Trf	22041	transferrin [Source:MGI Symbol;Acc:MGI:98821]
ENSMUSG00000035692	4912.944926	3.939124592	1.115885056	3.530045117	0.000415489	0.249996895	Isg15	100038882	ISG15 ubiquitin-like modifier [Source:MGI Symbol;Acc:MGI:1855694]
ENSMUSG00000035891	1156.419551	-0.841846114	0.24988923	-3.368877135	0.000754751	0.249996895	Cerk	223753	ceramide kinase [Source:MGI Symbol;Acc:MGI:2386052]
ENSMUSG00000036887	563.8875041	-1.37574971	0.369556402	-3.722705661	0.000197099	0.249996895	C1qa	12259	complement component 1, q subcomponent, alpha polypeptide [Source:MGI Symbol;Acc:MGI:88223]
ENSMUSG00000036896	1240.67278	-1.612779776	0.459164434	-3.512423127	0.00044404	0.249996895	C1qc	12262	complement component 1, q subcomponent, C chain [Source:MGI Symbol;Acc:MGI:88225]
ENSMUSG00000036905	2665.99315	-1.467744317	0.419699405	-3.497132234	0.000470289	0.249996895	C1qb	12260	complement component 1, q subcomponent, beta polypeptide [Source:MGI Symbol;Acc:MGI:88224]
ENSMUSG00000037321	7529.505605	0.745254196	0.224948549	3.312998452	0.000923015	0.249996895	Tap1	21354	transporter 1, ATP-binding cassette, sub-family B (MDR/TAP) [Source:MGI Symbol;Acc:MGI:98483]
ENSMUSG00000037921	973.6448025	2.349234922	0.676816847	3.471005387	0.000518514	0.249996895	Ddx60	234311	DExD/H box helicase 60 [Source:MGI Symbol;Acc:MGI:2384570]
ENSMUSG00000039236	444.6613113	2.344305577	0.679999785	3.44750929	0.000565781	0.249996895	Isg20	57444	interferon-stimulated protein [Source:MGI Symbol;Acc:MGI:1928895]
ENSMUSG00000039908	120.3918663	-1.372973651	0.406418309	-3.378227854	0.000729546	0.249996895	Slc26a11	268512	solute carrier family 26, member 11 [Source:MGI Symbol;Acc:MGI:2444589]
ENSMUSG00000040033	8226.291739	1.195804108	0.335581119	3.563383158	0.000366106	0.249996895	Stat2	20847	signal transducer and activator of transcription 2 [Source:MGI Symbol;Acc:MGI:103039]
ENSMUSG00000040483	1787.484594	2.138454749	0.586434223	3.646538117	0.000265797	0.249996895	Xaf1	327959	XIAP associated factor 1 [Source:MGI Symbol;Acc:MGI:3772572]
ENSMUSG00000042831	771.9598277	0.576690038	0.172511086	3.342915819	0.00082903	0.249996895	Alkbh6	233065	alkB homolog 6 [Source:MGI Symbol;Acc:MGI:2142037]
ENSMUSG00000043263	4813.158339	1.602047265	0.479013358	3.344473046	0.00082439	0.249996895	Ifi209	236312	interferon activated gene 209 [Source:MGI Symbol;Acc:MGI:2138243]
ENSMUSG00000048329	128.2043547	0.959832321	0.282368446	3.399219473	0.000675785	0.249996895	Mfsd6l	215723	major facilitator superfamily domain containing 6-like [Source:MGI Symbol;Acc:MGI:2384904]
ENSMUSG00000048779	717.1433922	-1.19655818	0.35318616	-3.387896568	0.000704308	0.249996895	P2ry6	233571	pyrimidinergic receptor P2Y, G-protein coupled, 6 [Source:MGI Symbol;Acc:MGI:2673874]
ENSMUSG00000049791	5.928771577	-4.002967923	1.211416435	-3.304369835	0.000951902	0.249996895	Fzd4	14366	frizzled class receptor 4 [Source:MGI Symbol;Acc:MGI:108520]
ENSMUSG00000051113	47.88820912	0.862962722	0.251051469	3.437393642	0.000587341	0.249996895	Garin5a	75538	golgi associated RAB2 interactor 5A [Source:MGI Symbol;Acc:MGI:1922788]
ENSMUSG00000054027	188.8824212	-0.612302857	0.180608329	-3.390224914	0.000698353	0.249996895	Nt5dc3	103466	5'-nucleotidase domain containing 3 [Source:MGI Symbol;Acc:MGI:3513266]
ENSMUSG00000060441	567.5074913	0.527146022	0.158652867	3.322637863	0.000891706	0.249996895	Trim5	667823	tripartite motif-containing 5 [Source:MGI Symbol;Acc:MGI:3646853]
ENSMUSG00000062783	29.3251118	1.729678013	0.486683657	3.554008824	0.000379406	0.249996895	Csprs	114564	component of Sp100-rs [Source:NCBI gene (formerly Entrezgene);Acc:114564]
ENSMUSG00000065420	86.91806979	0.991031666	0.291367201	3.401315117	0.000670625	0.249996895	Mir142b	102466883	microRNA 142b [Source:MGI Symbol;Acc:MGI:5531132]
ENSMUSG00000078349	189.1263593	1.812557348	0.504216915	3.594796792	0.000324645	0.249996895	AW011738	100382	expressed sequence AW011738 [Source:MGI Symbol;Acc:MGI:2140540]
ENSMUSG00000078920	1836.086266	1.853579553	0.517452364	3.582125975	0.000340809	0.249996895	Ifi47	15953	interferon gamma inducible protein 47 [Source:MGI Symbol;Acc:MGI:99448]
ENSMUSG00000078921	471.6327298	2.410411582	0.694594521	3.470242723	0.000519988	0.249996895	Tgtp2	100039796	T cell specific GTPase 2 [Source:MGI Symbol;Acc:MGI:3710083]
ENSMUSG00000079222	46.56492123	1.325702948	0.397570913	3.334506888	0.000854508	0.249996895		NA
ENSMUSG00000090246	57.03046019	1.390664213	0.372469329	3.733634168	0.000188737	0.249996895	Gm17017	NA	predicted gene 17017 [Source:MGI Symbol;Acc:MGI:4820558]
ENSMUSG00000091144	589.2875206	1.090992164	0.285146431	3.826076869	0.000130202	0.249996895	Phf11c	628705	PHD finger protein 11C [Source:MGI Symbol;Acc:MGI:3648476]
ENSMUSG00000102212	3.615874105	5.788365955	1.702820664	3.399281015	0.000675633	0.249996895	C230085N15Rik	NA	RIKEN cDNA C230085N15 gene [Source:MGI Symbol;Acc:MGI:2444267]
ENSMUSG00000103432	8.025939419	2.991986291	0.822322492	3.638458535	0.000274275	0.249996895	6720464F23Rik	NA	RIKEN cDNA 6720464F23 gene [Source:MGI Symbol;Acc:MGI:2444677]
ENSMUSG00000103693	28.96610066	1.798810151	0.496868875	3.620291475	0.000294271	0.249996895	Gm37529	NA	predicted gene, 37529 [Source:MGI Symbol;Acc:MGI:5610757]
ENSMUSG00000103767	23.57392962	4.173863892	1.147796601	3.636414228	0.00027646	0.249996895	Gm37858	NA	predicted gene, 37858 [Source:MGI Symbol;Acc:MGI:5611086]
ENSMUSG00000104795	142.1784921	0.924981624	0.252508733	3.663166869	0.000249116	0.249996895	Gm42783	NA	predicted gene 42783 [Source:MGI Symbol;Acc:MGI:5662920]
ENSMUSG00000107750	136.5391287	0.900762506	0.259339575	3.473293678	0.000514112	0.249996895	Gm44013	NA	predicted gene, 44013 [Source:MGI Symbol;Acc:MGI:5690405]
ENSMUSG00000001435	10.18504331	-4.560766491	1.392878743	-3.274345678	0.00105907	0.253024207	Col18a1	12822	collagen, type XVIII, alpha 1 [Source:MGI Symbol;Acc:MGI:88451]
ENSMUSG00000048852	111.8634435	2.160588815	0.659728378	3.274967226	0.001056742	0.253024207	Gm12185	620913	predicted gene 12185 [Source:MGI Symbol;Acc:MGI:3652173]
ENSMUSG00000091649	2625.591397	1.564390261	0.476809537	3.280954216	0.001034565	0.253024207	Phf11b	236451	PHD finger protein 11B [Source:MGI Symbol;Acc:MGI:3645789]
ENSMUSG00000025808	4.856765066	3.594037379	1.101344151	3.263319078	0.001101155	0.259266068	Ccdc7a	74703	coiled-coil domain containing 7A [Source:MGI Symbol;Acc:MGI:1921953]
ENSMUSG00000031167	3468.630735	0.400977499	0.123679216	3.242076658	0.001186621	0.271828049	Rbm3	100043257	RNA binding motif (RNP1, RRM) protein 3 [Source:MGI Symbol;Acc:MGI:1099460]
ENSMUSG00000031167	3468.630735	0.400977499	0.123679216	3.242076658	0.001186621	0.271828049	Rbm3	19652	RNA binding motif (RNP1, RRM) protein 3 [Source:MGI Symbol;Acc:MGI:1099460]
ENSMUSG00000119926	8.062755328	-2.483375825	0.766059688	-3.24175239	0.001187972	0.271828049	Gm25047	115489189	predicted gene, 25047 [Source:MGI Symbol;Acc:MGI:5454824]
ENSMUSG00000065669	58.72639321	0.956971423	0.29628787	3.229870408	0.001238463	0.279445506	Gm22581	115489818	predicted gene, 22581 [Source:MGI Symbol;Acc:MGI:5452358]
ENSMUSG00000057143	2085.208507	0.80057972	0.24860873	3.22023977	0.001280834	0.285047021	Trim12c	319236	tripartite motif-containing 12C [Source:MGI Symbol;Acc:MGI:4821183]
ENSMUSG00000000204	1962.632035	3.780465231	1.196944719	3.158429266	0.001586218	0.297866169	Slfn4	20558	schlafen 4 [Source:MGI Symbol;Acc:MGI:1329010]
ENSMUSG00000002325	3010.587781	0.797718256	0.253897751	3.141887834	0.001678623	0.297866169	Irf9	16391	interferon regulatory factor 9 [Source:MGI Symbol;Acc:MGI:107587]
ENSMUSG00000015291	4853.186023	0.388558286	0.122868286	3.162396897	0.001564761	0.297866169	Gdi1	14567	GDP dissociation inhibitor 1 [Source:MGI Symbol;Acc:MGI:99846]
ENSMUSG00000018008	2280.061146	-1.084271562	0.347360115	-3.121462467	0.001799552	0.297866169	Cyth4	72318	cytohesin 4 [Source:MGI Symbol;Acc:MGI:2441702]
ENSMUSG00000020101	1912.247688	-0.984466431	0.312848619	-3.146782091	0.001650779	0.297866169	Vsir	74048	V-set immunoregulatory receptor [Source:MGI Symbol;Acc:MGI:1921298]
ENSMUSG00000022856	40.46046952	-1.141094535	0.359761703	-3.171806579	0.001514939	0.297866169	Tmem41a	66664	transmembrane protein 41a [Source:MGI Symbol;Acc:MGI:1913914]
ENSMUSG00000022906	3548.264752	0.991921568	0.311482313	3.18451972	0.001449944	0.297866169	Parp9	80285	poly (ADP-ribose) polymerase family, member 9 [Source:MGI Symbol;Acc:MGI:1933117]
ENSMUSG00000026896	2632.175747	1.183039216	0.372081224	3.179518718	0.001475198	0.297866169	Ifih1	71586	interferon induced with helicase C domain 1 [Source:MGI Symbol;Acc:MGI:1918836]
ENSMUSG00000028037	658.8508915	4.208574586	1.320880177	3.186189528	0.001441601	0.297866169	Ifi44	99899	interferon-induced protein 44 [Source:MGI Symbol;Acc:MGI:2443016]
ENSMUSG00000028121	277.7665489	-0.974527964	0.30692851	-3.175097565	0.001497861	0.297866169	Bcar3	29815	breast cancer anti-estrogen resistance 3 [Source:MGI Symbol;Acc:MGI:1352501]
ENSMUSG00000030107	5626.55264	1.115018347	0.357819966	3.116143462	0.001832331	0.297866169	Usp18	24110	ubiquitin specific peptidase 18 [Source:MGI Symbol;Acc:MGI:1344364]
ENSMUSG00000035458	349.5879129	0.478826898	0.152900127	3.1316318	0.001738377	0.297866169	Tnni3	21954	troponin I, cardiac 3 [Source:MGI Symbol;Acc:MGI:98783]
ENSMUSG00000046841	742.8392908	-0.450800643	0.143294469	-3.14597379	0.001655348	0.297866169	Ckap4	216197	cytoskeleton-associated protein 4 [Source:MGI Symbol;Acc:MGI:2444926]
ENSMUSG00000047909	877.498706	0.38374463	0.123154559	3.1159596	0.001833474	0.297866169	Ankrd16	320816	ankyrin repeat domain 16 [Source:MGI Symbol;Acc:MGI:2444796]
ENSMUSG00000053977	126.510518	1.469058489	0.467857936	3.139967023	0.001689669	0.297866169	Cd8a	12525	CD8 subunit alpha [Source:MGI Symbol;Acc:MGI:88346]
ENSMUSG00000056144	990.412255	1.040419091	0.331316332	3.14025899	0.001687985	0.297866169	Trim34a	94094	tripartite motif-containing 34A [Source:MGI Symbol;Acc:MGI:2137359]
ENSMUSG00000073125	64.81958394	1.641926119	0.513330638	3.19857417	0.00138109	0.297866169	Xlr3b	574437	X-linked lymphocyte-regulated 3B [Source:MGI Symbol;Acc:MGI:109505]
ENSMUSG00000079339	1956.117987	4.524737536	1.449161735	3.122313698	0.001794356	0.297866169	Ifit1bl1	667373	interferon induced protein with tetratricpeptide repeats 1B like 1 [Source:MGI Symbol;Acc:MGI:3650685]
ENSMUSG00000089417	33.28416225	3.173763444	0.997242411	3.182539579	0.001459896	0.297866169	Gm22009	115489854	predicted gene, 22009 [Source:MGI Symbol;Acc:MGI:5451786]
ENSMUSG00000090881	37.46455585	2.91849304	0.911643282	3.201354189	0.001367833	0.297866169	Phf11	NA	PHD finger protein 11 [Source:MGI Symbol;Acc:MGI:3644962]
ENSMUSG00000101746	50.73520108	2.671569513	0.856715534	3.118385751	0.001818446	0.297866169	2310043L19Rik	75589	RIKEN cDNA 2310043L19 gene [Source:MGI Symbol;Acc:MGI:1922839]
ENSMUSG00000109149	52.77513682	0.978711524	0.312605954	3.130815361	0.001743217	0.297866169	Gm19656	NA	predicted gene, 19656 [Source:MGI Symbol;Acc:MGI:5011841]
ENSMUSG00000112895	97.27155804	0.970175885	0.308211475	3.147760425	0.001645265	0.297866169	Gm47567	NA	predicted gene, 47567 [Source:MGI Symbol;Acc:MGI:6096594]
ENSMUSG00000116961	20.59822467	1.722628758	0.540662243	3.186145842	0.001441819	0.297866169	Gm49662	NA	predicted gene, 49662 [Source:MGI Symbol;Acc:MGI:6215102]
ENSMUSG00000118642	531.7522698	1.93902822	0.614933612	3.153231801	0.001614735	0.297866169	NA	NA	NA
ENSMUSG00000000326	734.1789789	-0.779654821	0.250948026	-3.106837837	0.001891001	0.304170318	Comt	12846	catechol-O-methyltransferase [Source:MGI Symbol;Acc:MGI:88470]
ENSMUSG00000010342	247.8945068	1.633029782	0.528933602	3.087400338	0.002019155	0.305804229	Tex14	83560	testis expressed gene 14 [Source:MGI Symbol;Acc:MGI:1933227]
ENSMUSG00000013698	2235.686777	-0.430738602	0.140514472	-3.065439422	0.002173504	0.305804229	Pea15a	18611	proliferation and apoptosis adaptor protein 15A [Source:MGI Symbol;Acc:MGI:104799]
ENSMUSG00000016344	4012.925826	0.704425819	0.229912119	3.063891634	0.00218478	0.305804229	Ppdpf	66496	pancreatic progenitor cell differentiation and proliferation factor [Source:MGI Symbol;Acc:MGI:1913746]
ENSMUSG00000030474	102.3617951	-1.001696486	0.326412183	-3.068808509	0.002149143	0.305804229	Siglece	83382	sialic acid binding Ig-like lectin E [Source:MGI Symbol;Acc:MGI:1932475]
ENSMUSG00000032741	503.6792509	-0.986389146	0.321735085	-3.065842654	0.002170575	0.305804229	Tpcn1	252972	two pore channel 1 [Source:MGI Symbol;Acc:MGI:2182472]
ENSMUSG00000035365	30.85098375	-1.232123311	0.399979266	-3.080467956	0.002066756	0.305804229	Parpbp	75317	PARP1 binding protein [Source:MGI Symbol;Acc:MGI:1922567]
ENSMUSG00000040328	77.71109228	2.817912273	0.917420494	3.071560196	0.002129432	0.305804229	Or2v1	18356	olfactory receptor family 2 subfamily V member 1 [Source:MGI Symbol;Acc:MGI:1333785]
ENSMUSG00000060568	10.22683311	-4.260094154	1.383585128	-3.07902569	0.002076788	0.305804229	Fam78b	226610	family with sequence similarity 78, member B [Source:MGI Symbol;Acc:MGI:2443050]
ENSMUSG00000060923	11.92074738	1.950967602	0.633708418	3.078651866	0.002079395	0.305804229	Acyp2	75572	acylphosphatase 2, muscle type [Source:MGI Symbol;Acc:MGI:1922822]
ENSMUSG00000073722	4.489995925	-3.163470201	1.033308307	-3.061496923	0.002202333	0.305804229	4931408C20Rik	210940	RIKEN cDNA 4931408C20 gene [Source:MGI Symbol;Acc:MGI:3588222]
ENSMUSG00000079457	31.69440975	2.164239907	0.704160754	3.073502597	0.002115618	0.305804229	Gm7609	665378	predicted pseudogene 7609 [Source:MGI Symbol;Acc:MGI:3644536]
ENSMUSG00000087968	8.768786625	5.8714775	1.912188655	3.070553465	0.002136624	0.305804229	Gm25395	115485773	predicted gene, 25395 [Source:MGI Symbol;Acc:MGI:5455172]
ENSMUSG00000090942	29.41144929	4.137867714	1.346805451	3.072357416	0.002123753	0.305804229	F830016B08Rik	240328	RIKEN cDNA F830016B08 gene [Source:MGI Symbol;Acc:MGI:3588218]
ENSMUSG00000092341	23272.66774	0.852631377	0.277211018	3.075748513	0.002099749	0.305804229	Malat1	72289	metastasis associated lung adenocarcinoma transcript 1 (non-coding RNA) [Source:MGI Symbol;Acc:MGI:1919539]
ENSMUSG00000101389	495.5454296	0.708516742	0.228498291	3.100752919	0.001930293	0.305804229	Ms4a4a	666907	membrane-spanning 4-domains, subfamily A, member 4A [Source:MGI Symbol;Acc:MGI:3643932]
ENSMUSG00000102930	12.93262592	2.974270592	0.962322791	3.090720308	0.001996716	0.305804229	Gm38115	NA	predicted gene, 38115 [Source:MGI Symbol;Acc:MGI:5611343]
ENSMUSG00000109498	23.64327139	1.073960748	0.352232995	3.049006663	0.002295994	0.313451402	Gm45222	NA	predicted gene 45222 [Source:MGI Symbol;Acc:MGI:5753798]
ENSMUSG00000111264	90.59707803	1.115461018	0.365779819	3.04954227	0.002291904	0.313451402	E030022I16Rik	NA	RIKEN cDNA E030022I16 gene [Source:MGI Symbol;Acc:MGI:2444690]
ENSMUSG00000045165	386.6012828	-0.582100352	0.191079825	-3.046372654	0.002316206	0.313575649	AI467606	101602	expressed sequence AI467606 [Source:MGI Symbol;Acc:MGI:2141979]
ENSMUSG00000005682	721.3888652	0.406774777	0.135457025	3.002980288	0.002673497	0.324011512	Pan2	103135	PAN2 poly(A) specific ribonuclease subunit [Source:MGI Symbol;Acc:MGI:1918984]
ENSMUSG00000020940	129.9846335	1.106556709	0.365521168	3.027339603	0.002467166	0.324011512	Efcab15	69441	EF-hand calcium binding domain 15 [Source:MGI Symbol;Acc:MGI:1916691]
ENSMUSG00000021665	691.8816512	-0.820005464	0.27193751	-3.015418745	0.002566247	0.324011512	Hexb	15212	hexosaminidase B [Source:MGI Symbol;Acc:MGI:96074]
ENSMUSG00000023341	1215.557715	1.858561642	0.617229076	3.011137541	0.002602709	0.324011512	Mx2	17858	MX dynamin-like GTPase 2 [Source:MGI Symbol;Acc:MGI:97244]
ENSMUSG00000023952	4744.893751	0.557295989	0.184759729	3.016328239	0.002558561	0.324011512	Gtpbp2	56055	GTP binding protein 2 [Source:MGI Symbol;Acc:MGI:1860138]
ENSMUSG00000028980	242.4573001	-0.96585156	0.322581663	-2.994130393	0.002752283	0.324011512	H6pd	100198	hexose-6-phosphate dehydrogenase (glucose 1-dehydrogenase) [Source:MGI Symbol;Acc:MGI:2140356]
ENSMUSG00000029163	306.2153216	-1.046875659	0.345587628	-3.029262549	0.002451515	0.324011512	Emilin1	100952	elastin microfibril interfacer 1 [Source:MGI Symbol;Acc:MGI:1926189]
ENSMUSG00000029780	1719.119928	1.434628122	0.474693431	3.022220298	0.002509279	0.324011512	Nt5c3	107569	5'-nucleotidase, cytosolic III [Source:MGI Symbol;Acc:MGI:1927186]
ENSMUSG00000034422	9143.693555	1.283395239	0.428439189	2.995513187	0.002739835	0.324011512	Parp14	547253	poly (ADP-ribose) polymerase family, member 14 [Source:MGI Symbol;Acc:MGI:1919489]
ENSMUSG00000037816	1777.350506	0.874850819	0.291834574	2.997762767	0.002719693	0.324011512	Fbxw17	109082	F-box and WD-40 domain protein 17 [Source:MGI Symbol;Acc:MGI:1923584]
ENSMUSG00000042063	629.6588057	0.343439289	0.114003632	3.012529379	0.002590804	0.324011512	Zfp386	56220	zinc finger protein 386 (Kruppel-like) [Source:MGI Symbol;Acc:MGI:1930708]
ENSMUSG00000046999	472.2381161	1.762078661	0.585611827	3.008953337	0.002621494	0.324011512	1110032F04Rik	68725	RIKEN cDNA 1110032F04 gene [Source:MGI Symbol;Acc:MGI:1915975]
ENSMUSG00000055897	848.9815869	0.496050774	0.164243686	3.020212147	0.002525977	0.324011512	Ppp4r1l-ps	NA	protein phosphatase 4, regulatory subunit 1-like, pseudogene [Source:MGI Symbol;Acc:MGI:1924560]
ENSMUSG00000074505	8.552287972	-5.69088539	1.877571051	-3.030982708	0.002437592	0.324011512	Fat3	270120	FAT atypical cadherin 3 [Source:MGI Symbol;Acc:MGI:2444314]
ENSMUSG00000078122	443.2015699	-0.831335092	0.277429628	-2.996562044	0.002730427	0.324011512	F630028O10Rik	100038363	RIKEN cDNA F630028O10 gene [Source:MGI Symbol;Acc:MGI:3641813]
ENSMUSG00000078763	1115.755759	2.079770416	0.691260284	3.008664702	0.002623985	0.324011512	Slfn1	20555	schlafen 1 [Source:MGI Symbol;Acc:MGI:1313259]
ENSMUSG00000079017	3161.600133	1.585644253	0.527833535	3.004061222	0.002664017	0.324011512	Ifi27l2a	76933	interferon, alpha-inducible protein 27 like 2A [Source:MGI Symbol;Acc:MGI:1924183]
ENSMUSG00000097290	80.85619939	0.605046612	0.201749877	2.998993711	0.002708729	0.324011512	1300002E11Rik	100043489	RIKEN cDNA 1300002E11 gene [Source:MGI Symbol;Acc:MGI:1919001]
ENSMUSG00000063268	1986.77478	0.779807823	0.260937277	2.988487627	0.002803619	0.327680478	Parp10	671535	poly (ADP-ribose) polymerase family, member 10 [Source:MGI Symbol;Acc:MGI:3712326]
ENSMUSG00000001270	814.9062463	-1.339013229	0.450617623	-2.971506575	0.002963425	0.327915965	Ckb	12709	creatine kinase, brain [Source:MGI Symbol;Acc:MGI:88407]
ENSMUSG00000011658	240.7753613	0.612810508	0.205357789	2.984111346	0.002844033	0.327915965	Fuz	70300	fuzzy planar cell polarity protein [Source:MGI Symbol;Acc:MGI:1917550]
ENSMUSG00000029925	836.404144	-1.189878665	0.400235114	-2.972949208	0.002949533	0.327915965	Tbxas1	21391	thromboxane A synthase 1, platelet [Source:MGI Symbol;Acc:MGI:98497]
ENSMUSG00000031903	759.3628528	-0.71050701	0.239013329	-2.97266689	0.002952247	0.327915965	Pla2g15	192654	phospholipase A2, group XV [Source:MGI Symbol;Acc:MGI:2178076]
ENSMUSG00000053395	444.5351018	0.883204992	0.296388341	2.97989114	0.002883508	0.327915965	Cacng8	81905	calcium channel, voltage-dependent, gamma subunit 8 [Source:MGI Symbol;Acc:MGI:1932376]
ENSMUSG00000102856	5.368861286	3.594942412	1.205250184	2.982735418	0.002856848	0.327915965	Gm37084	NA	predicted gene, 37084 [Source:MGI Symbol;Acc:MGI:5610312]
ENSMUSG00000103473	115.9231035	0.619815001	0.208612891	2.971125128	0.002967109	0.327915965	Gm37696	NA	predicted gene, 37696 [Source:MGI Symbol;Acc:MGI:5610924]
ENSMUSG00000024675	925.3156044	2.657371074	0.896736183	2.963381122	0.003042796	0.332423935	Ms4a4c	64380	membrane-spanning 4-domains, subfamily A, member 4C [Source:MGI Symbol;Acc:MGI:1927656]
ENSMUSG00000029605	286.3135801	1.523529252	0.51422425	2.962772083	0.003048822	0.332423935	Oas1b	23961	2'-5' oligoadenylate synthetase 1B [Source:MGI Symbol;Acc:MGI:97430]
ENSMUSG00000006418	7311.900315	0.666976581	0.226401715	2.945987314	0.003219256	0.335256625	Rnf114	81018	ring finger protein 114 [Source:MGI Symbol;Acc:MGI:1933159]
ENSMUSG00000025156	1003.865206	-0.261021661	0.088566029	-2.947198432	0.003206674	0.335256625	Gps1	209318	G protein pathway suppressor 1 [Source:MGI Symbol;Acc:MGI:2384801]
ENSMUSG00000034522	85.94928689	-1.216262789	0.412636371	-2.947541404	0.003203119	0.335256625	Zfp395	380912	zinc finger protein 395 [Source:MGI Symbol;Acc:MGI:2682318]
ENSMUSG00000035448	16.92000714	-2.270757904	0.768716024	-2.953961974	0.003137227	0.335256625	Ccr3	12771	C-C motif chemokine receptor 3 [Source:MGI Symbol;Acc:MGI:104616]
ENSMUSG00000038437	8948.977212	0.552243033	0.187330322	2.947963925	0.003198744	0.335256625	Mllt6	246198	myeloid/lymphoid or mixed-lineage leukemia; translocated to, 6 [Source:MGI Symbol;Acc:MGI:1935145]
ENSMUSG00000038685	777.8798064	0.583257113	0.197616591	2.951458223	0.003162773	0.335256625	Rtel1	269400	regulator of telomere elongation helicase 1 [Source:MGI Symbol;Acc:MGI:2139369]
ENSMUSG00000053012	2353.475007	0.370697184	0.125386852	2.956427862	0.00311225	0.335256625	Krcc1	57896	lysine-rich coiled-coil 1 [Source:MGI Symbol;Acc:MGI:1889377]
ENSMUSG00000046718	8408.690715	0.873097271	0.297662661	2.933177001	0.003355126	0.3471807	Bst2	69550	bone marrow stromal cell antigen 2 [Source:MGI Symbol;Acc:MGI:1916800]
ENSMUSG00000020261	404.2990141	-0.948019249	0.324149888	-2.924632349	0.003448634	0.348916604	Slc36a1	215335	solute carrier family 36 (proton/amino acid symporter), member 1 [Source:MGI Symbol;Acc:MGI:2445299]
ENSMUSG00000035435	155.2132301	2.037227411	0.697690188	2.919959955	0.003500764	0.348916604	Abca17	381072	ATP-binding cassette, sub-family A member 17 [Source:MGI Symbol;Acc:MGI:3625331]
ENSMUSG00000036046	3372.284178	-0.51792483	0.177043059	-2.925417317	0.003439946	0.348916604	5031439G07Rik	223739	RIKEN cDNA 5031439G07 gene [Source:MGI Symbol;Acc:MGI:2444899]
ENSMUSG00000059498	2337.675204	-0.888453821	0.304173706	-2.920876473	0.003490482	0.348916604	Fcgr3	14131	Fc receptor, IgG, low affinity III [Source:MGI Symbol;Acc:MGI:95500]
ENSMUSG00000079020	436.9137385	-0.596211212	0.203952411	-2.923285918	0.003463583	0.348916604	Slc45a4	106068	solute carrier family 45, member 4 [Source:MGI Symbol;Acc:MGI:2146236]
ENSMUSG00000099708	21.10139909	1.172989242	0.400792343	2.926675776	0.003426058	0.348916604	Gm29361	NA	predicted gene 29361 [Source:MGI Symbol;Acc:MGI:5580067]
ENSMUSG00000030272	531.558706	-0.791242903	0.271345649	-2.91599628	0.003545547	0.351225372	Camk1	52163	calcium/calmodulin-dependent protein kinase I [Source:MGI Symbol;Acc:MGI:1098535]
ENSMUSG00000031214	79.87147069	-1.153740235	0.396778289	-2.907770577	0.003640153	0.354119299	Ophn1	94190	oligophrenin 1 [Source:MGI Symbol;Acc:MGI:2151070]
ENSMUSG00000041189	69.8452213	0.656646281	0.225785113	2.908279794	0.00363423	0.354119299	Chrnb1	11443	cholinergic receptor nicotinic beta 1 subunit [Source:MGI Symbol;Acc:MGI:87890]
ENSMUSG00000052384	5255.212303	-0.205768698	0.07073919	-2.908835949	0.003627772	0.354119299	Nrros	224109	negative regulator of reactive oxygen species [Source:MGI Symbol;Acc:MGI:2445095]
ENSMUSG00000022303	289.9182884	-1.701078665	0.585982692	-2.902950358	0.003696652	0.355359841	Dcstamp	75766	dendrocyte expressed seven transmembrane protein [Source:MGI Symbol;Acc:MGI:1923016]
ENSMUSG00000091509	123.7135164	0.571893036	0.196949266	2.903758143	0.003687129	0.355359841	Gm17066	NA	predicted gene 17066 [Source:MGI Symbol;Acc:MGI:4937893]
ENSMUSG00000032725	7.536726656	-5.058852815	1.745983529	-2.897422989	0.003762421	0.358121969	Folr2	14276	folate receptor beta [Source:MGI Symbol;Acc:MGI:95569]
ENSMUSG00000038507	3231.05702	1.353923013	0.467530957	2.895900244	0.003780726	0.358121969	Parp12	243771	poly (ADP-ribose) polymerase family, member 12 [Source:MGI Symbol;Acc:MGI:2143990]
ENSMUSG00000049723	14734.58095	-2.006545724	0.693105969	-2.89500569	0.003791517	0.358121969	Mmp12	17381	matrix metallopeptidase 12 [Source:MGI Symbol;Acc:MGI:97005]
ENSMUSG00000115553	53.33790444	0.863085425	0.298657027	2.889888219	0.003853788	0.361899684	Gm49124	NA	predicted gene, 49124 [Source:MGI Symbol;Acc:MGI:6118528]
ENSMUSG00000098206	5.88672327	-2.53282128	0.877819672	-2.885354886	0.003909727	0.365042633	Mir181a-1hg	NA	Mir181a-1 and Mir181b-1 host gene [Source:MGI Symbol;Acc:MGI:2443823]
ENSMUSG00000024750	2343.496299	0.34992261	0.121373472	2.883023811	0.003938777	0.365653518	Zfand5	22682	zinc finger, AN1-type domain 5 [Source:MGI Symbol;Acc:MGI:1278334]
ENSMUSG00000025534	4009.464331	-0.621391411	0.215771777	-2.879854913	0.003978582	0.367250258	Gusb	110006	glucuronidase, beta [Source:MGI Symbol;Acc:MGI:95872]
ENSMUSG00000017830	1944.703876	1.858706054	0.649471596	2.861874277	0.004211439	0.370761376	Dhx58	80861	DExH-box helicase 58 [Source:MGI Symbol;Acc:MGI:1931560]
ENSMUSG00000019907	6714.679892	0.559667363	0.195882359	2.857160621	0.004274495	0.370761376	Ppp1r12a	17931	protein phosphatase 1, regulatory subunit 12A [Source:MGI Symbol;Acc:MGI:1309528]
ENSMUSG00000027864	64.75097909	-2.003869341	0.701640899	-2.855975675	0.00429048	0.370761376	Ptgfrn	19221	prostaglandin F2 receptor negative regulator [Source:MGI Symbol;Acc:MGI:1277114]
ENSMUSG00000028538	1851.9298	0.3303915	0.115492842	2.860709756	0.004226938	0.370761376	St3gal3	20441	ST3 beta-galactoside alpha-2,3-sialyltransferase 3 [Source:MGI Symbol;Acc:MGI:1316659]
ENSMUSG00000028926	223.2922571	-0.974789665	0.34124363	-2.856579811	0.004282323	0.370761376	Cdk14	18647	cyclin dependent kinase 14 [Source:MGI Symbol;Acc:MGI:894318]
ENSMUSG00000029299	46.14078382	-1.262243556	0.43921267	-2.873877835	0.004054658	0.370761376	Abcg3	27405	ATP binding cassette subfamily G member 3 [Source:MGI Symbol;Acc:MGI:1351624]
ENSMUSG00000038045	23.48403983	1.70782727	0.596967333	2.860838735	0.004225219	0.370761376	Sult6b1	73671	sulfotransferase family, cytosolic, 6B, member 1 [Source:MGI Symbol;Acc:MGI:1920921]
ENSMUSG00000040350	2191.919311	0.464681772	0.162177882	2.865259838	0.004166672	0.370761376	Trim7	94089	tripartite motif-containing 7 [Source:MGI Symbol;Acc:MGI:2137353]
ENSMUSG00000041773	399.3012574	-0.598268907	0.208464779	-2.86988003	0.004106276	0.370761376	Enc1	13803	ectodermal-neural cortex 1 [Source:MGI Symbol;Acc:MGI:109610]
ENSMUSG00000045658	852.2861957	-1.281471292	0.448628881	-2.856417288	0.004284516	0.370761376	Pid1	98496	phosphotyrosine interaction domain containing 1 [Source:MGI Symbol;Acc:MGI:2138391]
ENSMUSG00000075514	31.57337788	1.120812668	0.391853238	2.860286861	0.00423258	0.370761376	Gm13375	NA	predicted gene 13375 [Source:MGI Symbol;Acc:MGI:3649913]
ENSMUSG00000090958	48.99578918	-2.99796583	1.048222413	-2.860047442	0.004235776	0.370761376	Lrrc32	434215	leucine rich repeat containing 32 [Source:MGI Symbol;Acc:MGI:93882]
ENSMUSG00000028017	311.0015964	0.689525824	0.241801379	2.851620728	0.004349697	0.373104428	Egf	13645	epidermal growth factor [Source:MGI Symbol;Acc:MGI:95290]
ENSMUSG00000031647	25.11335823	-1.981444654	0.695193703	-2.850205125	0.004369104	0.373104428	Mfap3l	71306	microfibrillar-associated protein 3-like [Source:MGI Symbol;Acc:MGI:1918556]
ENSMUSG00000046879	2953.971451	1.574414292	0.552631278	2.848941698	0.004386492	0.373104428	Irgm1	15944	immunity-related GTPase family M member 1 [Source:MGI Symbol;Acc:MGI:107567]
ENSMUSG00000026104	4026.747915	1.137685313	0.399641876	2.846762015	0.004416637	0.373711871	Stat1	20846	signal transducer and activator of transcription 1 [Source:MGI Symbol;Acc:MGI:103063]
ENSMUSG00000020889	10.67570159	-1.789394076	0.629220669	-2.843825965	0.004457539	0.375218526	Nr1d1	217166	nuclear receptor subfamily 1, group D, member 1 [Source:MGI Symbol;Acc:MGI:2444210]
ENSMUSG00000036606	494.3393742	-1.122890633	0.395107346	-2.841988755	0.004483307	0.375442321	Plxnb2	140570	plexin B2 [Source:MGI Symbol;Acc:MGI:2154239]
ENSMUSG00000000290	7356.017409	-1.030438029	0.364953427	-2.82347816	0.004750566	0.376785052	Itgb2	16414	integrin beta 2 [Source:MGI Symbol;Acc:MGI:96611]
ENSMUSG00000003153	154.5410319	-1.238647031	0.439407661	-2.818901767	0.004818826	0.376785052	Slc2a3	20527	solute carrier family 2 (facilitated glucose transporter), member 3 [Source:MGI Symbol;Acc:MGI:95757]
ENSMUSG00000004347	25.55930285	-4.047866601	1.455058817	-2.781926444	0.005403729	0.376785052	Pde1c	18575	phosphodiesterase 1C [Source:MGI Symbol;Acc:MGI:108413]
ENSMUSG00000007872	143.3192529	-1.245575478	0.447572134	-2.782960296	0.00538654	0.376785052	Id3	15903	inhibitor of DNA binding 3 [Source:MGI Symbol;Acc:MGI:96398]
ENSMUSG00000020027	9515.982886	0.596809956	0.213637719	2.7935608	0.005213123	0.376785052	Socs2	216233	suppressor of cytokine signaling 2 [Source:MGI Symbol;Acc:MGI:1201787]
ENSMUSG00000020232	1956.780235	0.405978774	0.146369477	2.77365733	0.005543003	0.376785052	Hmg20b	15353	high mobility group 20B [Source:MGI Symbol;Acc:MGI:1341190]
ENSMUSG00000020926	6097.609377	0.635665594	0.228786041	2.778428227	0.005462258	0.376785052	Adam11	11488	a disintegrin and metallopeptidase domain 11 [Source:MGI Symbol;Acc:MGI:1098667]
ENSMUSG00000021508	56.81337333	-4.88620765	1.76056227	-2.775367695	0.005513933	0.376785052	Cxcl14	57266	C-X-C motif chemokine ligand 14 [Source:MGI Symbol;Acc:MGI:1888514]
ENSMUSG00000021969	878.5646119	-0.335027673	0.120742632	-2.774725617	0.00552483	0.376785052	Zdhhc20	75965	zinc finger, DHHC domain containing 20 [Source:MGI Symbol;Acc:MGI:1923215]
ENSMUSG00000023830	367.4270769	-1.787560116	0.641468755	-2.786667476	0.005325309	0.376785052	Igf2r	16004	insulin-like growth factor 2 receptor [Source:MGI Symbol;Acc:MGI:96435]
ENSMUSG00000024270	568.7984743	-0.491706291	0.177131263	-2.77594301	0.005504186	0.376785052	Slc39a6	106957	solute carrier family 39 (metal ion transporter), member 6 [Source:MGI Symbol;Acc:MGI:2147279]
ENSMUSG00000025137	1604.008796	0.361599136	0.128100468	2.822777639	0.004760958	0.376785052	Pcyt2	68671	phosphate cytidylyltransferase 2, ethanolamine [Source:MGI Symbol;Acc:MGI:1915921]
ENSMUSG00000025433	59.39258524	1.650033221	0.586994249	2.810987032	0.004938978	0.376785052	Crisp3	11572	cysteine-rich secretory protein 3 [Source:MGI Symbol;Acc:MGI:102552]
ENSMUSG00000027881	7201.398235	0.515581158	0.181654069	2.838258242	0.004536047	0.376785052	Prpf38b	66921	PRP38 pre-mRNA processing factor 38 (yeast) domain containing B [Source:MGI Symbol;Acc:MGI:1914171]
ENSMUSG00000028706	1140.04131	0.597185567	0.214347238	2.786066064	0.0053352	0.376785052	Nsun4	72181	NOL1/NOP2/Sun domain family, member 4 [Source:MGI Symbol;Acc:MGI:1919431]
ENSMUSG00000028832	386.7417474	-1.06262073	0.379500317	-2.800052285	0.005109433	0.376785052	Stmn1	16765	stathmin 1 [Source:MGI Symbol;Acc:MGI:96739]
ENSMUSG00000029594	159.3335579	-0.605637607	0.216103552	-2.802534253	0.005070283	0.376785052	Rbm19	74111	RNA binding motif protein 19 [Source:MGI Symbol;Acc:MGI:1921361]
ENSMUSG00000032387	390.568736	1.037043707	0.370328534	2.80033433	0.00510497	0.376785052	Rbpms2	71973	RNA binding protein with multiple splicing 2 [Source:MGI Symbol;Acc:MGI:1919223]
ENSMUSG00000032609	169.9055292	0.489717617	0.172601052	2.837280603	0.004549961	0.376785052	Klhdc8b	78267	kelch domain containing 8B [Source:MGI Symbol;Acc:MGI:1925517]
ENSMUSG00000034156	10400.49106	0.667437051	0.238483875	2.798667418	0.005131396	0.376785052	Tspoap1	207777	TSPO associated protein 1 [Source:MGI Symbol;Acc:MGI:2450877]
ENSMUSG00000034265	233.3928877	-0.538974493	0.190723136	-2.825952347	0.004714028	0.376785052	Zdhhc14	224454	zinc finger, DHHC domain containing 14 [Source:MGI Symbol;Acc:MGI:2653229]
ENSMUSG00000037536	329.7692623	-0.407542274	0.145612568	-2.798812484	0.005129091	0.376785052	Fbxo34	78938	F-box protein 34 [Source:MGI Symbol;Acc:MGI:1926188]
ENSMUSG00000037725	74.05481403	-1.340229076	0.482431671	-2.77807026	0.005468279	0.376785052	Ckap2	80986	cytoskeleton associated protein 2 [Source:MGI Symbol;Acc:MGI:1931797]
ENSMUSG00000037849	699.3236982	3.612900299	1.288384405	2.804209896	0.005044006	0.376785052	Ifi206	102639543	interferon activated gene 206 [Source:MGI Symbol;Acc:MGI:3646410]
ENSMUSG00000037902	7175.348874	-0.595581028	0.210427333	-2.830340614	0.004649847	0.376785052	Sirpa	19261	signal-regulatory protein alpha [Source:MGI Symbol;Acc:MGI:108563]
ENSMUSG00000037997	1280.925798	0.529339628	0.188923469	2.801873326	0.005080682	0.376785052	Parp11	101187	poly (ADP-ribose) polymerase family, member 11 [Source:MGI Symbol;Acc:MGI:2141505]
ENSMUSG00000038178	2220.995985	-0.771827008	0.274434659	-2.812425406	0.004916943	0.376785052	Slc43a2	215113	solute carrier family 43, member 2 [Source:MGI Symbol;Acc:MGI:2442746]
ENSMUSG00000038781	2590.157849	0.562449333	0.202099682	2.783029282	0.005385395	0.376785052	Stap2	106766	signal transducing adaptor family member 2 [Source:MGI Symbol;Acc:MGI:2147039]
ENSMUSG00000054342	646.382414	-1.620858072	0.58063842	-2.7915102	0.00524627	0.376785052	Kcnn4	16534	potassium intermediate/small conductance calcium-activated channel, subfamily N, member 4 [Source:MGI Symbol;Acc:MGI:1277957]
ENSMUSG00000061207	1067.711345	0.35816961	0.129121067	2.773905287	0.00553878	0.376785052	Stk19	54402	serine/threonine kinase 19 [Source:MGI Symbol;Acc:MGI:1860085]
ENSMUSG00000070034	5290.595635	0.85096891	0.306538511	2.776058736	0.005502227	0.376785052	Sp110	109032	Sp110 nuclear body protein [Source:MGI Symbol;Acc:MGI:1923364]
ENSMUSG00000071862	10.36477517	2.845563987	1.011583588	2.812979592	0.004908477	0.376785052	Lrrtm2	107065	leucine rich repeat transmembrane neuronal 2 [Source:MGI Symbol;Acc:MGI:2389174]
ENSMUSG00000078291	7.730061685	2.4423756	0.865261217	2.822703194	0.004762063	0.376785052	Gm3940	NA	predicted gene 3940 [Source:MGI Symbol;Acc:MGI:3782114]
ENSMUSG00000078532	18.25832752	-2.080228407	0.737148387	-2.821994112	0.004772605	0.376785052	Nkain1	67149	Na+/K+ transporting ATPase interacting 1 [Source:MGI Symbol;Acc:MGI:1914399]
ENSMUSG00000078635	34.65727025	1.306587679	0.466078518	2.803363873	0.005057258	0.376785052	1700028N14Rik	NA	RIKEN cDNA 1700028N14 gene [Source:MGI Symbol;Acc:MGI:1920530]
ENSMUSG00000090248	10.94735377	1.857653913	0.664684026	2.794792473	0.005193304	0.376785052	Gm14027	NA	predicted gene 14027 [Source:MGI Symbol;Acc:MGI:3757578]
ENSMUSG00000097742	205.1916344	0.957420621	0.337717848	2.834971932	0.004582971	0.376785052	Gm26535	NA	predicted gene, 26535 [Source:MGI Symbol;Acc:MGI:5477029]
ENSMUSG00000101252	30.4753402	4.158071835	1.493895719	2.783374893	0.005379661	0.376785052	Ifna6	15969	interferon alpha 6 [Source:MGI Symbol;Acc:MGI:107662]
ENSMUSG00000103094	7.258171986	3.19416628	1.132164347	2.821292058	0.004783064	0.376785052	Gm37558	NA	predicted gene, 37558 [Source:MGI Symbol;Acc:MGI:5610786]
ENSMUSG00000103216	13.28472745	2.549100989	0.911104934	2.797812735	0.005144993	0.376785052	Gm37248	NA	predicted gene, 37248 [Source:MGI Symbol;Acc:MGI:5610476]
ENSMUSG00000104435	325.7286232	1.12476775	0.400471694	2.808607369	0.004975629	0.376785052	Gm37422	NA	predicted gene, 37422 [Source:MGI Symbol;Acc:MGI:5610650]
ENSMUSG00000105019	10.12136514	2.04373341	0.732796122	2.788952275	0.005287886	0.376785052	Gm43547	NA	predicted gene 43547 [Source:MGI Symbol;Acc:MGI:5663684]
ENSMUSG00000115543	16.96654882	1.738963956	0.624355906	2.78521263	0.005349263	0.376785052	B230362B09Rik	NA	RIKEN cDNA B230362B09 gene [Source:MGI Symbol;Acc:MGI:2442793]
ENSMUSG00000118087	275.9339825	0.579558559	0.206250358	2.809976013	0.004954519	0.376785052	4833438C02Rik	100503392	RIKEN cDNA 4833438C02 gene [Source:MGI Symbol;Acc:MGI:2147599]
ENSMUSG00000010358	1952.808878	0.777072891	0.281216791	2.763252111	0.005722854	0.378078196	Ifi35	70110	interferon-induced protein 35 [Source:MGI Symbol;Acc:MGI:1917360]
ENSMUSG00000022438	191.721708	-1.550751461	0.560829034	-2.765105526	0.005690438	0.378078196	Parvb	170736	parvin, beta [Source:MGI Symbol;Acc:MGI:2153063]
ENSMUSG00000024451	292.403253	-1.242290362	0.44896115	-2.767033101	0.005656901	0.378078196	Arap3	106952	ArfGAP with RhoGAP domain, ankyrin repeat and PH domain 3 [Source:MGI Symbol;Acc:MGI:2147274]
ENSMUSG00000030148	767.0656968	-1.034111618	0.374960166	-2.75792394	0.005816973	0.378078196	Clec4a2	26888	C-type lectin domain family 4, member a2 [Source:MGI Symbol;Acc:MGI:1349412]
ENSMUSG00000032589	28.13028777	-1.464535562	0.528489947	-2.771170142	0.005585523	0.378078196	Bsn	12217	bassoon [Source:MGI Symbol;Acc:MGI:1277955]
ENSMUSG00000035852	16.54602301	2.161325874	0.783318126	2.759192979	0.005794431	0.378078196	Misp	78906	mitotic spindle positioning [Source:MGI Symbol;Acc:MGI:1926156]
ENSMUSG00000044674	25.08465119	-2.555038682	0.926455271	-2.757865126	0.00581802	0.378078196	Fzd1	14362	frizzled class receptor 1 [Source:MGI Symbol;Acc:MGI:1196625]
ENSMUSG00000071350	627.9758737	0.587616762	0.212969059	2.759164951	0.005794928	0.378078196	Setdb2	239122	SET domain, bifurcated 2 [Source:MGI Symbol;Acc:MGI:2685139]
ENSMUSG00000074417	166.0617072	-0.670979526	0.243287357	-2.757971203	0.005816132	0.378078196	Pira12	18724	paired-Ig-like receptor A12 [Source:MGI Symbol;Acc:MGI:3709645]
ENSMUSG00000074417	166.0617072	-0.670979526	0.243287357	-2.757971203	0.005816132	0.378078196	Pira12	100038909	paired-Ig-like receptor A12 [Source:MGI Symbol;Acc:MGI:3709645]
ENSMUSG00000074417	166.0617072	-0.670979526	0.243287357	-2.757971203	0.005816132	0.378078196	Pira12	18729	paired-Ig-like receptor A12 [Source:MGI Symbol;Acc:MGI:3709645]
ENSMUSG00000074417	166.0617072	-0.670979526	0.243287357	-2.757971203	0.005816132	0.378078196	Pira12	18730	paired-Ig-like receptor A12 [Source:MGI Symbol;Acc:MGI:3709645]
ENSMUSG00000096959	44.3340616	0.889767415	0.321235543	2.769828662	0.005608579	0.378078196	4930509G22Rik	105246071	RIKEN cDNA 4930509G22 gene [Source:MGI Symbol;Acc:MGI:1914984]
ENSMUSG00000105664	14.39055961	2.008387612	0.725662152	2.767662066	0.005645997	0.378078196	Gm42797	NA	predicted gene 42797 [Source:MGI Symbol;Acc:MGI:5662934]
ENSMUSG00000034413	76.9936666	-0.626365507	0.227303559	-2.755634397	0.005857843	0.379149493	Neurl1b	240055	neuralized E3 ubiquitin protein ligase 1B [Source:MGI Symbol;Acc:MGI:3643092]
ENSMUSG00000099843	24.28867424	-1.290618689	0.46870938	-2.753558484	0.005895124	0.380048328	Gm7160	635504	predicted gene 7160 [Source:MGI Symbol;Acc:MGI:3646078]
ENSMUSG00000090200	24.27862202	1.782111586	0.647830664	2.750891065	0.00594334	0.381642325	1700025N21Rik	NA	RIKEN cDNA 1700025N21 gene [Source:MGI Symbol;Acc:MGI:1916665]
ENSMUSG00000042759	1141.971853	-0.98530487	0.358347901	-2.749576232	0.005967238	0.381668307	Apobr	171504	apolipoprotein B receptor [Source:MGI Symbol;Acc:MGI:2176230]
ENSMUSG00000026207	263.1851718	-1.009292888	0.369315662	-2.732873237	0.006278449	0.385235774	Speg	11790	SPEG complex locus [Source:MGI Symbol;Acc:MGI:109282]
ENSMUSG00000026317	516.7493934	-1.13149571	0.41463747	-2.728879545	0.006354991	0.385235774	Cln8	26889	CLN8 transmembrane ER and ERGIC protein [Source:MGI Symbol;Acc:MGI:1349447]
ENSMUSG00000038415	35.14122709	1.483536277	0.543472499	2.729735688	0.006338512	0.385235774	Foxq1	15220	forkhead box Q1 [Source:MGI Symbol;Acc:MGI:1298228]
ENSMUSG00000050122	63.59367789	1.110227592	0.404945555	2.741671266	0.006112748	0.385235774	Vwa3b	70853	von Willebrand factor A domain containing 3B [Source:MGI Symbol;Acc:MGI:1918103]
ENSMUSG00000054404	6451.189836	1.448787392	0.529562808	2.735817865	0.006222546	0.385235774	Slfn5	327978	schlafen 5 [Source:MGI Symbol;Acc:MGI:1329004]
ENSMUSG00000056220	169.0744081	-0.855450132	0.312189176	-2.740165897	0.006140818	0.385235774	Pla2g4a	18783	phospholipase A2, group IVA (cytosolic, calcium-dependent) [Source:MGI Symbol;Acc:MGI:1195256]
ENSMUSG00000060260	115.5264284	-1.316908188	0.48228523	-2.730558816	0.006322705	0.385235774	Pwwp2b	101631	PWWP domain containing 2B [Source:MGI Symbol;Acc:MGI:2142008]
ENSMUSG00000074151	3686.961852	1.011407803	0.370002734	2.733514406	0.006266238	0.385235774	Nlrc5	434341	NLR family, CARD domain containing 5 [Source:MGI Symbol;Acc:MGI:3612191]
ENSMUSG00000078153	320.7533142	0.709683592	0.259488997	2.734927491	0.006239402	0.385235774	Psme2b	621823	protease (prosome, macropain) activator subunit 2B [Source:MGI Symbol;Acc:MGI:1341073]
ENSMUSG00000082079	8.579001811	4.631605695	1.696387963	2.730275029	0.006328151	0.385235774	Dnmt3c	NA	DNA methyltransferase 3C [Source:MGI Symbol;Acc:MGI:3649996]
ENSMUSG00000082292	396.5211427	1.696046832	0.618886944	2.740479256	0.006134965	0.385235774	Gm12250	NA	predicted gene 12250 [Source:MGI Symbol;Acc:MGI:3649299]
ENSMUSG00000090272	2459.205373	1.011319402	0.369848754	2.734413434	0.006249152	0.385235774	Mndal	100040462	myeloid nuclear differentiation antigen like [Source:MGI Symbol;Acc:MGI:3780953]
ENSMUSG00000107331	86.23379085	0.670849151	0.244752921	2.740923976	0.006126668	0.385235774	Gm42732	NA	predicted gene 42732 [Source:MGI Symbol;Acc:MGI:5662869]
ENSMUSG00000107585	205.9653106	0.743275353	0.271699044	2.735656855	0.006225591	0.385235774	3300002P13Rik	70230	RIKEN cDNA 3300002P13 gene [Source:MGI Symbol;Acc:MGI:1917480]
ENSMUSG00000024413	942.3604501	-0.724855483	0.266064585	-2.724359141	0.006442641	0.389097171	Npc1	18145	NPC intracellular cholesterol transporter 1 [Source:MGI Symbol;Acc:MGI:1097712]
ENSMUSG00000070737	518.5188769	0.654459792	0.240434985	2.721982381	0.00648916	0.390455173	Tmem35b	100039968	transmembrane protein 35B [Source:MGI Symbol;Acc:MGI:3758095]
ENSMUSG00000016757	353.0884783	-0.394020523	0.145509032	-2.707876738	0.006771517	0.394365442	Ttll12	223723	tubulin tyrosine ligase-like family, member 12 [Source:MGI Symbol;Acc:MGI:3039573]
ENSMUSG00000017756	518.8482151	-0.597946025	0.222271823	-2.690156666	0.007141848	0.394365442	Slc12a7	20499	solute carrier family 12, member 7 [Source:MGI Symbol;Acc:MGI:1342283]
ENSMUSG00000022505	1268.602123	-0.623050912	0.230899566	-2.698363294	0.006968135	0.394365442	Emp2	13731	epithelial membrane protein 2 [Source:MGI Symbol;Acc:MGI:1098726]
ENSMUSG00000022686	2774.486978	0.887411851	0.327928867	2.706110804	0.006807633	0.394365442	B3gnt5	108105	UDP-GlcNAc:betaGal beta-1,3-N-acetylglucosaminyltransferase 5 [Source:MGI Symbol;Acc:MGI:2137302]
ENSMUSG00000024084	91.53022536	-1.051497977	0.390962578	-2.689510546	0.007155689	0.394365442	Qpct	70536	glutaminyl-peptide cyclotransferase (glutaminyl cyclase) [Source:MGI Symbol;Acc:MGI:1917786]
ENSMUSG00000025199	1605.114479	0.28674569	0.106558257	2.6909758	0.007124336	0.394365442	Chuk	12675	conserved helix-loop-helix ubiquitous kinase [Source:MGI Symbol;Acc:MGI:99484]
ENSMUSG00000026806	138.1263073	-0.60477808	0.224056721	-2.69921865	0.00695025	0.394365442	Ddx31	227674	DEAD/H box helicase 31 [Source:MGI Symbol;Acc:MGI:2682639]
ENSMUSG00000027698	1478.190296	-0.920694954	0.34207168	-2.691526392	0.007112587	0.394365442	Nceh1	320024	neutral cholesterol ester hydrolase 1 [Source:MGI Symbol;Acc:MGI:2443191]
ENSMUSG00000027947	572.2675594	-0.625967125	0.231666772	-2.702015133	0.006892063	0.394365442	Il6ra	16194	interleukin 6 receptor, alpha [Source:MGI Symbol;Acc:MGI:105304]
ENSMUSG00000028197	8.515920834	-4.865927946	1.7938038	-2.712631084	0.006675137	0.394365442	Col24a1	71355	collagen, type XXIV, alpha 1 [Source:MGI Symbol;Acc:MGI:1918605]
ENSMUSG00000028359	19.61202939	1.326266985	0.491628739	2.697700276	0.006982027	0.394365442	Orm3	18407	orosomucoid 3 [Source:MGI Symbol;Acc:MGI:97445]
ENSMUSG00000031824	444.1746759	-0.766406261	0.284433413	-2.69450151	0.007049401	0.394365442	6430548M08Rik	234797	RIKEN cDNA 6430548M08 gene [Source:MGI Symbol;Acc:MGI:2443793]
ENSMUSG00000033316	46.70342933	-1.702127444	0.630937989	-2.697772956	0.006980503	0.394365442	Galnt9	231605	polypeptide N-acetylgalactosaminyltransferase 9 [Source:MGI Symbol;Acc:MGI:2677965]
ENSMUSG00000037306	370.4227154	-1.249146198	0.461662429	-2.705756677	0.006814896	0.394365442	Man1c1	230815	mannosidase, alpha, class 1C, member 1 [Source:MGI Symbol;Acc:MGI:2446214]
ENSMUSG00000038633	2261.951746	-0.502445091	0.185765962	-2.704720953	0.006836179	0.394365442	Degs1	13244	delta 4-desaturase, sphingolipid 1 [Source:MGI Symbol;Acc:MGI:1097711]
ENSMUSG00000040751	395.378509	-1.043317246	0.38502987	-2.709704692	0.006734314	0.394365442	Lat2	56743	linker for activation of T cells family, member 2 [Source:MGI Symbol;Acc:MGI:1926479]
ENSMUSG00000040883	223.0038573	-0.572907848	0.212381866	-2.697536561	0.006985461	0.394365442	Tmem205	235043	transmembrane protein 205 [Source:MGI Symbol;Acc:MGI:3045495]
ENSMUSG00000058934	3.816647674	-4.709941413	1.734320976	-2.715726488	0.006613053	0.394365442	Igf1os	NA	insulin-like growth factor 1, opposite strand [Source:MGI Symbol;Acc:MGI:3841250]
ENSMUSG00000061536	184.5204689	-0.65261318	0.242338988	-2.692976414	0.007081728	0.394365442	Sec22c	215474	SEC22 homolog C, vesicle trafficking protein [Source:MGI Symbol;Acc:MGI:2447871]
ENSMUSG00000069607	11.63231463	-2.680744973	0.991078503	-2.704876519	0.006832978	0.394365442	Cd300ld3	382551	CD300 molecule like family member D3 [Source:MGI Symbol;Acc:MGI:2687214]
ENSMUSG00000090103	89.91848919	0.937653765	0.348665788	2.689262316	0.007161012	0.394365442	Gm16094	NA	predicted gene 16094 [Source:MGI Symbol;Acc:MGI:3801967]
ENSMUSG00000097194	263.5624277	0.855725138	0.316242852	2.705911401	0.006811722	0.394365442	9330175E14Rik	NA	RIKEN cDNA 9330175E14 gene [Source:MGI Symbol;Acc:MGI:2443913]
ENSMUSG00000102964	28.89701564	1.424850864	0.527261619	2.702360297	0.006884911	0.394365442	9430034N14Rik	NA	RIKEN cDNA 9430034N14 gene [Source:MGI Symbol;Acc:MGI:2444791]
ENSMUSG00000105550	15.82331334	1.414190903	0.524156781	2.698030348	0.006975108	0.394365442	Gm35585	NA	predicted gene, 35585 [Source:MGI Symbol;Acc:MGI:5594744]
ENSMUSG00000105987	369.2373613	-0.98714533	0.366676894	-2.692139448	0.007099525	0.394365442	AI506816	NA	expressed sequence AI506816 [Source:MGI Symbol;Acc:MGI:2140929]
ENSMUSG00000026946	948.1746699	0.849975504	0.31646162	2.68587232	0.007234073	0.397043057	Nmi	64685	N-myc (and STAT) interactor [Source:MGI Symbol;Acc:MGI:1928368]
ENSMUSG00000005514	1262.862907	-1.098499429	0.410852183	-2.673709607	0.007501738	0.397450525	Por	18984	cytochrome p450 oxidoreductase [Source:MGI Symbol;Acc:MGI:97744]
ENSMUSG00000020009	1887.104417	-0.451835092	0.169879302	-2.659741874	0.007820056	0.397450525	Ifngr1	15979	interferon gamma receptor 1 [Source:MGI Symbol;Acc:MGI:107655]
ENSMUSG00000020546	27.16038766	-0.906211082	0.340921343	-2.658123639	0.007857706	0.397450525	Stxbp4	20913	syntaxin binding protein 4 [Source:MGI Symbol;Acc:MGI:1342296]
ENSMUSG00000022548	4.738724812	4.819444417	1.795863002	2.68363701	0.007282613	0.397450525	Apod	11815	apolipoprotein D [Source:MGI Symbol;Acc:MGI:88056]
ENSMUSG00000022555	1201.136028	0.741341624	0.277200426	2.674388476	0.007486567	0.397450525	Dgat1	13350	diacylglycerol O-acyltransferase 1 [Source:MGI Symbol;Acc:MGI:1333825]
ENSMUSG00000025986	224.9005514	-0.502351865	0.188199188	-2.669256281	0.007601942	0.397450525	Slc39a10	227059	solute carrier family 39 (zinc transporter), member 10 [Source:MGI Symbol;Acc:MGI:1914515]
ENSMUSG00000026090	17.24980892	-1.306118082	0.490595991	-2.662308918	0.007760662	0.397450525	Cracdl	72097	capping protein inhibiting regulator of actin like [Source:MGI Symbol;Acc:MGI:1919347]
ENSMUSG00000027425	384.3489513	-0.484365963	0.181709996	-2.665598892	0.007685133	0.397450525	Kat14	228714	lysine acetyltransferase 14 [Source:MGI Symbol;Acc:MGI:1917264]
ENSMUSG00000028973	276.4255894	-0.475799882	0.177342614	-2.68294164	0.007297772	0.397450525	Abcb8	74610	ATP-binding cassette, sub-family B member 8 [Source:MGI Symbol;Acc:MGI:1351667]
ENSMUSG00000029455	3648.536768	-0.5831342	0.218706986	-2.66628063	0.007669564	0.397450525	Aldh2	11669	aldehyde dehydrogenase 2, mitochondrial [Source:MGI Symbol;Acc:MGI:99600]
ENSMUSG00000031700	122.5876426	-0.542039673	0.202997092	-2.670184419	0.00758096	0.397450525	Gpt2	108682	glutamic pyruvate transaminase (alanine aminotransferase) 2 [Source:MGI Symbol;Acc:MGI:1915391]
ENSMUSG00000033161	4518.88489	-0.6488729	0.242223303	-2.678821123	0.007388185	0.397450525	Atp1a1	11928	ATPase, Na+/K+ transporting, alpha 1 polypeptide [Source:MGI Symbol;Acc:MGI:88105]
ENSMUSG00000033365	735.1876339	-0.410861226	0.153933415	-2.669084061	0.007605841	0.397450525	Ipo13	230673	importin 13 [Source:MGI Symbol;Acc:MGI:2385205]
ENSMUSG00000040212	1733.078168	-0.536579124	0.201928529	-2.657272492	0.007877574	0.397450525	Emp3	13732	epithelial membrane protein 3 [Source:MGI Symbol;Acc:MGI:1098729]
ENSMUSG00000040296	2081.464043	1.627088004	0.61071588	2.664230711	0.007716462	0.397450525	Rigi	230073	RNA sensor RIG-I [Source:MGI Symbol;Acc:MGI:2442858]
ENSMUSG00000046768	20.14799603	-2.234186366	0.83990877	-2.660034571	0.007813263	0.397450525	Rhoj	80837	ras homolog family member J [Source:MGI Symbol;Acc:MGI:1931551]
ENSMUSG00000049502	4553.804397	0.738407531	0.276449136	2.671043003	0.007561596	0.397450525	Dtx3l	209200	deltex 3-like, E3 ubiquitin ligase [Source:MGI Symbol;Acc:MGI:2656973]
ENSMUSG00000063524	6621.47985	-0.724465472	0.271621463	-2.667187869	0.00764889	0.397450525	Eno1	13806	enolase 1, alpha non-neuron [Source:MGI Symbol;Acc:MGI:95393]
ENSMUSG00000066682	173.8672359	-0.893671368	0.33607315	-2.659157291	0.007833638	0.397450525	Pilrb2	545812	paired immunoglobin-like type 2 receptor beta 2 [Source:MGI Symbol;Acc:MGI:2450535]
ENSMUSG00000074480	37.19962149	-1.254781084	0.472159655	-2.657535584	0.007871428	0.397450525	Mex3a	72640	mex3 RNA binding family member A [Source:MGI Symbol;Acc:MGI:1919890]
ENSMUSG00000084796	1354.514342	0.617546957	0.231448183	2.668186676	0.007626187	0.397450525	Mir142hg	NA	Mir142 host gene (non-protein coding) [Source:MGI Symbol;Acc:MGI:1925841]
ENSMUSG00000091415	5.206495604	4.077368492	1.53068697	2.663750702	0.007727481	0.397450525	Ak9	633979	adenylate kinase 9 [Source:MGI Symbol;Acc:MGI:2685080]
ENSMUSG00000108042	25.06796613	1.304263014	0.489197954	2.66612524	0.00767311	0.397450525	B130021K23Rik	NA	RIKEN cDNA B130021K23 gene [Source:MGI Symbol;Acc:MGI:2442518]
ENSMUSG00000108526	10.32962126	1.985537465	0.744482966	2.667001872	0.007653125	0.397450525	Gm45828	NA	predicted gene 45828 [Source:MGI Symbol;Acc:MGI:5804943]
ENSMUSG00000115568	5.191389391	2.308258144	0.867781525	2.659953085	0.007815154	0.397450525	Tiaf2	NA	TGF-beta1-induced anti-apoptotic factor 2 [Source:MGI Symbol;Acc:MGI:2651383]
ENSMUSG00000112824	9.355199457	1.996475106	0.751739441	2.655807312	0.007911881	0.397945558	Gm47917	NA	predicted gene, 47917 [Source:MGI Symbol;Acc:MGI:6097168]
ENSMUSG00000056116	3859.090061	0.669825128	0.252386617	2.653964523	0.007955219	0.398543782	H2-T22	15039	histocompatibility 2, T region locus 22 [Source:MGI Symbol;Acc:MGI:95956]
ENSMUSG00000097328	380.2392083	-0.634346743	0.239295144	-2.650896849	0.008027835	0.398838579	Tnfsf12	21944	tumor necrosis factor (ligand) superfamily, member 12 [Source:MGI Symbol;Acc:MGI:1196259]
ENSMUSG00000113250	43.35583325	1.576124283	0.594420233	2.651532021	0.008012751	0.398838579	Gm48585	NA	predicted gene, 48585 [Source:MGI Symbol;Acc:MGI:6098155]
ENSMUSG00000114536	100.0866592	0.761142858	0.287275736	2.649520175	0.008060616	0.399246239	Gm48837	NA	predicted gene, 48837 [Source:MGI Symbol;Acc:MGI:6098566]
ENSMUSG00000049988	911.34446	-0.787050192	0.297212703	-2.648104151	0.008094458	0.39970386	Lrrc25	211228	leucine rich repeat containing 25 [Source:MGI Symbol;Acc:MGI:2445284]
ENSMUSG00000110185	122.6954412	-0.527105893	0.199127841	-2.64707281	0.008119187	0.399710035	Igip	109169	IgA inducing protein [Source:MGI Symbol;Acc:MGI:1924271]
ENSMUSG00000091549	720.27659	1.103598801	0.417205984	2.645213262	0.008163945	0.400699227	Gm6548	NA	predicted gene 6548 [Source:MGI Symbol;Acc:MGI:3644071]
ENSMUSG00000066152	519.2176271	-0.541720395	0.204973198	-2.642884042	0.008220318	0.402250875	Slc31a2	20530	solute carrier family 31, member 2 [Source:MGI Symbol;Acc:MGI:1333844]
ENSMUSG00000072109	2815.914496	0.832477496	0.315170574	2.641355397	0.008257505	0.402857128	A530040E14Rik	621875	RIKEN cDNA A530040E14 gene [Source:MGI Symbol;Acc:MGI:3612703]
ENSMUSG00000035834	91.40191855	-0.637846602	0.241765843	-2.638282543	0.008332712	0.404099238	Polr3g	67486	polymerase (RNA) III (DNA directed) polypeptide G [Source:MGI Symbol;Acc:MGI:1914736]
ENSMUSG00000049401	4122.836679	0.828588946	0.313997237	2.638841523	0.008318986	0.404099238	Ogfr	72075	opioid growth factor receptor [Source:MGI Symbol;Acc:MGI:1919325]
ENSMUSG00000001143	347.2256317	-0.559457859	0.21326398	-2.623311534	0.008707961	0.412236123	Lman2l	214895	lectin, mannose-binding 2-like [Source:MGI Symbol;Acc:MGI:2443010]
ENSMUSG00000010175	3.853326849	-4.347583064	1.653371186	-2.629526328	0.008550391	0.412236123	Prox1	19130	prospero homeobox 1 [Source:MGI Symbol;Acc:MGI:97772]
ENSMUSG00000019969	1221.987357	-0.30438596	0.116198505	-2.619534208	0.008804994	0.412236123	Psen1	19164	presenilin 1 [Source:MGI Symbol;Acc:MGI:1202717]
ENSMUSG00000030786	2761.970844	-0.879529224	0.334911498	-2.626154161	0.00863557	0.412236123	Itgam	16409	integrin alpha M [Source:MGI Symbol;Acc:MGI:96607]
ENSMUSG00000038368	35.5841308	-1.363766092	0.519752503	-2.623875949	0.008693544	0.412236123	Focad	230393	focadhesin [Source:MGI Symbol;Acc:MGI:2676921]
ENSMUSG00000039005	294.8966265	-0.929046524	0.354077296	-2.62385229	0.008694148	0.412236123	Tlr4	21898	toll-like receptor 4 [Source:MGI Symbol;Acc:MGI:96824]
ENSMUSG00000047562	3.252476206	-4.517019774	1.719894326	-2.626335645	0.008630966	0.412236123	Mmp10	17384	matrix metallopeptidase 10 [Source:MGI Symbol;Acc:MGI:97007]
ENSMUSG00000050271	24.67618857	-1.734500675	0.662105313	-2.619674907	0.008801363	0.412236123	Prag1	244418	PEAK1 related kinase activating pseudokinase 1 [Source:MGI Symbol;Acc:MGI:1196223]
ENSMUSG00000086196	15.55428517	1.652032737	0.629030404	2.626316195	0.00863146	0.412236123	Gm13571	NA	predicted gene 13571 [Source:MGI Symbol;Acc:MGI:3652223]
ENSMUSG00000091831	29.65185662	1.51570588	0.578263698	2.621132688	0.008763814	0.412236123	Gm4707	NA	predicted gene 4707 [Source:MGI Symbol;Acc:MGI:3782887]
ENSMUSG00000106967	18.4921201	1.382272764	0.527218161	2.621823122	0.008746081	0.412236123	Gm42477	NA	predicted gene 42477 [Source:MGI Symbol;Acc:MGI:5662614]
ENSMUSG00000117485	1.733681638	-4.619509483	1.758231104	-2.627361939	0.008604975	0.412236123	Gm19696	NA	predicted gene, 19696 [Source:MGI Symbol;Acc:MGI:5011881]
ENSMUSG00000026664	2695.791931	0.603963448	0.231198947	2.612310546	0.008993252	0.415114927	Phyh	16922	phytanoyl-CoA hydroxylase [Source:MGI Symbol;Acc:MGI:891978]
ENSMUSG00000033083	27139.55639	0.744438265	0.284646277	2.615310033	0.00891465	0.415114927	Tbc1d4	210789	TBC1 domain family, member 4 [Source:MGI Symbol;Acc:MGI:2429660]
ENSMUSG00000036985	267.3110434	-0.776074469	0.29708782	-2.612272927	0.008994242	0.415114927	Zdhhc9	208884	zinc finger, DHHC domain containing 9 [Source:MGI Symbol;Acc:MGI:2444393]
ENSMUSG00000037239	216.5509302	0.68250494	0.260995876	2.615002774	0.008922673	0.415114927	Spred3	101809	sprouty-related EVH1 domain containing 3 [Source:MGI Symbol;Acc:MGI:2142186]
ENSMUSG00000038205	477.8144711	0.51378105	0.19661909	2.613078164	0.008973078	0.415114927	Prkab2	108097	protein kinase, AMP-activated, beta 2 non-catalytic subunit [Source:MGI Symbol;Acc:MGI:1336185]
ENSMUSG00000097574	20.81596584	0.991022992	0.379767204	2.60955391	0.009066036	0.417243118	C920006O11Rik	NA	RIKEN cDNA C920006O11 gene [Source:MGI Symbol;Acc:MGI:2443759]
ENSMUSG00000004730	3666.094497	-0.855909764	0.328683833	-2.604051914	0.00921288	0.420210414	Adgre1	13733	adhesion G protein-coupled receptor E1 [Source:MGI Symbol;Acc:MGI:106912]
ENSMUSG00000009585	8236.01499	0.518179826	0.199060319	2.603129685	0.0092377	0.420210414	Apobec3	80287	apolipoprotein B mRNA editing enzyme, catalytic polypeptide 3 [Source:MGI Symbol;Acc:MGI:1933111]
ENSMUSG00000011752	956.1333014	-0.750423818	0.288779348	-2.598606246	0.009360307	0.420210414	Pgam1	18648	phosphoglycerate mutase 1 [Source:MGI Symbol;Acc:MGI:97552]
ENSMUSG00000020069	1395.816319	0.443303487	0.171081126	2.591188732	0.009564502	0.420210414	Hnrnph3	432467	heterogeneous nuclear ribonucleoprotein H3 [Source:MGI Symbol;Acc:MGI:1926462]
ENSMUSG00000023942	229.4857324	-0.799620655	0.307028255	-2.604387843	0.009203854	0.420210414	Slc29a1	63959	solute carrier family 29 (nucleoside transporters), member 1 [Source:MGI Symbol;Acc:MGI:1927073]
ENSMUSG00000025190	4493.126913	0.681999147	0.262420223	2.598881824	0.009352797	0.420210414	Got1	14718	glutamic-oxaloacetic transaminase 1, soluble [Source:MGI Symbol;Acc:MGI:95791]
ENSMUSG00000027639	29536.28235	0.524690174	0.201658196	2.601878741	0.009271463	0.420210414	Samhd1	56045	SAM domain and HD domain, 1 [Source:MGI Symbol;Acc:MGI:1927468]
ENSMUSG00000028076	2140.892405	0.572191599	0.220682013	2.592832973	0.009518899	0.420210414	Cd1d1	12479	CD1d1 antigen [Source:MGI Symbol;Acc:MGI:107674]
ENSMUSG00000029561	7223.377575	2.70704231	1.04234449	2.597070676	0.009402258	0.420210414	Oasl2	23962	2'-5' oligoadenylate synthetase-like 2 [Source:MGI Symbol;Acc:MGI:1344390]
ENSMUSG00000030724	7.103169633	2.209119546	0.852389522	2.591678439	0.0095509	0.420210414	Cd19	12478	CD19 antigen [Source:MGI Symbol;Acc:MGI:88319]
ENSMUSG00000032469	417.4272098	0.386872445	0.148804558	2.599869594	0.009325919	0.420210414	Dbr1	83703	debranching RNA lariats 1 [Source:MGI Symbol;Acc:MGI:1931520]
ENSMUSG00000033809	123.1001013	-0.807155976	0.31185965	-2.58820266	0.00964782	0.420210414	Alg3	208624	ALG3 alpha-1,3- mannosyltransferase [Source:MGI Symbol;Acc:MGI:1098592]
ENSMUSG00000034163	4249.483894	0.523488493	0.201761713	2.594587869	0.00947044	0.420210414	Zfc3h1	216345	zinc finger, C3H1-type containing [Source:MGI Symbol;Acc:MGI:2446143]
ENSMUSG00000034424	180.3596441	-0.992689818	0.383265643	-2.590082979	0.00959528	0.420210414	Gcsh	68133	glycine cleavage system protein H (aminomethyl carrier) [Source:MGI Symbol;Acc:MGI:1915383]
ENSMUSG00000042918	142.3468437	0.704933554	0.270491641	2.606119554	0.009157449	0.420210414	Mamstr	74490	MEF2 activating motif and SAP domain containing transcriptional regulator [Source:MGI Symbol;Acc:MGI:1921740]
ENSMUSG00000048118	2455.033132	0.382533049	0.147353234	2.59602751	0.009430851	0.420210414	Arid4a	238247	AT-rich interaction domain 4A [Source:MGI Symbol;Acc:MGI:2444354]
ENSMUSG00000059316	670.0516929	-0.472763086	0.18234648	-2.592663619	0.009523587	0.420210414	Slc27a4	26569	solute carrier family 27 (fatty acid transporter), member 4 [Source:MGI Symbol;Acc:MGI:1347347]
ENSMUSG00000062822	912.4343751	0.254420898	0.09802886	2.595367304	0.009448988	0.420210414	4833420G17Rik	67392	RIKEN cDNA 4833420G17 gene [Source:MGI Symbol;Acc:MGI:1914642]
ENSMUSG00000079808	61.04879704	0.930361465	0.359432619	2.588416895	0.009641821	0.420210414		102638047
ENSMUSG00000112301	68.5595067	0.782051404	0.302056072	2.589093467	0.009622897	0.420210414	Gm10752	NA	predicted gene 10752 [Source:MGI Symbol;Acc:MGI:3642645]
ENSMUSG00000024538	99.63088035	-1.564736565	0.605553396	-2.583977852	0.009766807	0.421367971	Ppic	19038	peptidylprolyl isomerase C [Source:MGI Symbol;Acc:MGI:97751]
ENSMUSG00000055862	566.3033942	0.48289271	0.186940299	2.58313864	0.009790597	0.421367971	Izumo4	71564	IZUMO family member 4 [Source:MGI Symbol;Acc:MGI:1918814]
ENSMUSG00000061273	271.8677582	-0.595260732	0.230216459	-2.585656709	0.009719368	0.421367971	Mmgt1	236792	membrane magnesium transporter 1 [Source:MGI Symbol;Acc:MGI:2384305]
ENSMUSG00000086866	6.883352772	4.193725486	1.623139654	2.583712053	0.009774336	0.421367971	4930512H18Rik	NA	RIKEN cDNA 4930512H18 gene [Source:MGI Symbol;Acc:MGI:1922361]
ENSMUSG00000114409	36.79386691	1.105527385	0.428057023	2.582663815	0.009804081	0.421367971	Gm9042	NA	predicted gene 9042 [Source:MGI Symbol;Acc:MGI:3647150]
ENSMUSG00000038383	333.2274485	-0.466519547	0.180702845	-2.581694528	0.009831657	0.421438238	Pigu	228812	phosphatidylinositol glycan anchor biosynthesis, class U [Source:MGI Symbol;Acc:MGI:3039607]
ENSMUSG00000039531	1616.617555	0.759136387	0.294336291	2.579146407	0.00990448	0.42344258	Zup1	72580	zinc finger containing ubiquitin peptidase 1 [Source:MGI Symbol;Acc:MGI:1919830]
ENSMUSG00000026003	2501.074534	0.423659831	0.164328338	2.578130084	0.009933659	0.423575411	Acadl	11363	acyl-Coenzyme A dehydrogenase, long-chain [Source:MGI Symbol;Acc:MGI:87866]
ENSMUSG00000022841	4514.447561	-0.241863577	0.093927823	-2.574993963	0.010024184	0.426316459	Ap2m1	11773	adaptor-related protein complex 2, mu 1 subunit [Source:MGI Symbol;Acc:MGI:1298405]
ENSMUSG00000027227	120.160293	-0.810436856	0.314991122	-2.572887926	0.010085386	0.427799431	Sord	20322	sorbitol dehydrogenase [Source:MGI Symbol;Acc:MGI:98266]
ENSMUSG00000033706	225.6370125	-0.62673166	0.243880941	-2.569826311	0.010174952	0.429356527	Smyd5	232187	SET and MYND domain containing 5 [Source:MGI Symbol;Acc:MGI:108048]
ENSMUSG00000034216	1414.980403	-0.26696324	0.103853755	-2.570568969	0.010153161	0.429356527	Vps18	228545	VPS18 CORVET/HOPS core subunit [Source:MGI Symbol;Acc:MGI:2443626]
ENSMUSG00000031490	247.0394572	-0.662457118	0.258023301	-2.567431373	0.010245507	0.43009949	Eif4ebp1	13685	eukaryotic translation initiation factor 4E binding protein 1 [Source:MGI Symbol;Acc:MGI:103267]
ENSMUSG00000048164	13.92512496	-1.782603474	0.69407466	-2.568316605	0.010219377	0.43009949	Gm7204	NA	predicted pseudogene 7204 [Source:MGI Symbol;Acc:MGI:3645884]
ENSMUSG00000066258	1934.903721	0.760050209	0.296212368	2.565896267	0.01029096	0.430894162	Trim12a	76681	tripartite motif-containing 12A [Source:MGI Symbol;Acc:MGI:1923931]
ENSMUSG00000006390	1335.752499	-0.465292947	0.181914661	-2.557753981	0.010535059	0.433353244	Elovl1	54325	ELOVL fatty acid elongase 1 [Source:MGI Symbol;Acc:MGI:1858959]
ENSMUSG00000007837	470.1542322	0.375296052	0.146731312	2.557709373	0.010536411	0.433353244	Prrg2	65116	proline-rich Gla (G-carboxyglutamic acid) polypeptide 2 [Source:MGI Symbol;Acc:MGI:1929596]
ENSMUSG00000035914	43.78662896	-2.837830792	1.108989338	-2.558934244	0.01049936	0.433353244	Cd276	102657	CD276 antigen [Source:MGI Symbol;Acc:MGI:2183926]
ENSMUSG00000044708	47.52420346	-0.939976246	0.367334972	-2.558907589	0.010500165	0.433353244	Kcnj10	16513	potassium inwardly-rectifying channel, subfamily J, member 10 [Source:MGI Symbol;Acc:MGI:1194504]
ENSMUSG00000051224	68.39848382	0.565213708	0.220634726	2.561762232	0.010414259	0.433353244	Tceanc	245695	transcription elongation factor A (SII) N-terminal and central domain containing [Source:MGI Symbol;Acc:MGI:2685236]
ENSMUSG00000068917	1160.044717	0.251077586	0.09798245	2.562475089	0.010392904	0.433353244	Clk2	12748	CDC-like kinase 2 [Source:MGI Symbol;Acc:MGI:1098669]
ENSMUSG00000097828	23.82984445	1.04393921	0.407927101	2.559131784	0.010493395	0.433353244	6430562O15Rik	NA	RIKEN cDNA 6430562O15 gene [Source:MGI Symbol;Acc:MGI:2444982]
ENSMUSG00000020841	1180.45165	-0.773568992	0.302814959	-2.554593056	0.010631201	0.43504909	Cpd	12874	carboxypeptidase D [Source:MGI Symbol;Acc:MGI:107265]
ENSMUSG00000039254	113.2598545	-0.61168249	0.239393005	-2.55513936	0.010614529	0.43504909	Pomt1	99011	protein-O-mannosyltransferase 1 [Source:MGI Symbol;Acc:MGI:2138994]
ENSMUSG00000001062	1388.735651	0.320512576	0.125812038	2.547550947	0.010848201	0.435062711	Vps9d1	72325	VPS9 domain containing 1 [Source:MGI Symbol;Acc:MGI:1914143]
ENSMUSG00000018362	759.426319	-0.681653997	0.267263178	-2.550497242	0.010756938	0.435062711	Kpna2	16647	karyopherin subunit alpha 2 [Source:MGI Symbol;Acc:MGI:103561]
ENSMUSG00000021149	5843.143258	0.49255228	0.193402841	2.546768582	0.010872551	0.435062711	Gtpbp4	69237	GTP binding protein 4 [Source:MGI Symbol;Acc:MGI:1916487]
ENSMUSG00000021886	1767.147311	0.584052391	0.22883795	2.552253209	0.01070287	0.435062711	Gpr65	14744	G-protein coupled receptor 65 [Source:MGI Symbol;Acc:MGI:108031]
ENSMUSG00000028096	121.1654545	-0.695474299	0.272619244	-2.551082927	0.010738877	0.435062711	Gpr89	67549	G protein-coupled receptor 89 [Source:MGI Symbol;Acc:MGI:1914799]
ENSMUSG00000028645	843.4489206	-0.50469515	0.198108749	-2.547566192	0.010847727	0.435062711	Slc2a1	20525	solute carrier family 2 (facilitated glucose transporter), member 1 [Source:MGI Symbol;Acc:MGI:95755]
ENSMUSG00000030259	245.0113095	-1.301422675	0.510389613	-2.549861208	0.010776581	0.435062711	Rassf8	71323	Ras association (RalGDS/AF-6) domain family (N-terminal) member 8 [Source:MGI Symbol;Acc:MGI:1918573]
ENSMUSG00000030275	3959.748569	0.545390101	0.214000488	2.548546061	0.0108173	0.435062711	Etnk1	75320	ethanolamine kinase 1 [Source:MGI Symbol;Acc:MGI:1922570]
ENSMUSG00000110235	30.91418106	-0.800955962	0.314460923	-2.547076297	0.010862968	0.435062711	Gm5086	328314	predicted gene 5086 [Source:MGI Symbol;Acc:MGI:3644417]
ENSMUSG00000061046	343.4928907	0.321879835	0.126487494	2.544756212	0.010935405	0.435953911	Haghl	68977	hydroxyacylglutathione hydrolase-like [Source:MGI Symbol;Acc:MGI:1919877]
ENSMUSG00000068220	2044.810979	-0.6455506	0.253720404	-2.544338535	0.010948492	0.435953911	Lgals1	16852	lectin, galactose binding, soluble 1 [Source:MGI Symbol;Acc:MGI:96777]
ENSMUSG00000116988	39.50988865	2.265702304	0.891237962	2.542196809	0.011015813	0.437562084	Gm49673	NA	predicted gene, 49673 [Source:MGI Symbol;Acc:MGI:6215117]
ENSMUSG00000027330	143.2866792	-1.052624891	0.414543438	-2.539239066	0.011109388	0.439927714	Cdc25b	12531	cell division cycle 25B [Source:MGI Symbol;Acc:MGI:99701]
ENSMUSG00000027454	56.23442683	-1.070130907	0.421542828	-2.53860542	0.011129527	0.439927714	Gins1	69270	GINS complex subunit 1 [Source:MGI Symbol;Acc:MGI:1916520]
ENSMUSG00000058173	67.61182868	-0.765473231	0.301697479	-2.537221169	0.011173634	0.440599163	Smco4	170748	single-pass membrane protein with coiled-coil domains 4 [Source:MGI Symbol;Acc:MGI:3039636]
ENSMUSG00000020415	771.4905837	0.749625487	0.296671646	2.526785075	0.011511192	0.44450021	Pttg1	30939	pituitary tumor-transforming gene 1 [Source:MGI Symbol;Acc:MGI:1353578]
ENSMUSG00000020520	629.3478984	-0.317342099	0.125634592	-2.525913402	0.011539792	0.44450021	Galnt10	171212	polypeptide N-acetylgalactosaminyltransferase 10 [Source:MGI Symbol;Acc:MGI:1890480]
ENSMUSG00000021592	111.4977715	-0.661471167	0.261851625	-2.526129704	0.011532689	0.44450021	Arsk	77041	arylsulfatase K [Source:MGI Symbol;Acc:MGI:1924291]
ENSMUSG00000026977	2048.89963	0.321983944	0.127320696	2.528920694	0.011441388	0.44450021	Marchf7	57438	membrane associated ring-CH-type finger 7 [Source:MGI Symbol;Acc:MGI:1931053]
ENSMUSG00000028497	617.1136632	-0.807565903	0.319950947	-2.524030355	0.011601791	0.44450021	Hacd4	66775	3-hydroxyacyl-CoA dehydratase 4 [Source:MGI Symbol;Acc:MGI:1914025]
ENSMUSG00000029607	11.77946894	1.620745783	0.640137094	2.531872935	0.01134551	0.44450021	Ankrd61	66729	ankyrin repeat domain 61 [Source:MGI Symbol;Acc:MGI:1913979]
ENSMUSG00000029861	9.729041302	-2.037422118	0.805672354	-2.528847003	0.01144379	0.44450021	Fam131b	76156	family with sequence similarity 131, member B [Source:MGI Symbol;Acc:MGI:1923406]
ENSMUSG00000043157	406.8903856	-0.961795341	0.380284577	-2.529146327	0.011434035	0.44450021	Arl11	219144	ADP-ribosylation factor-like 11 [Source:MGI Symbol;Acc:MGI:2444054]
ENSMUSG00000046687	214.2011775	0.728225	0.287712867	2.531082488	0.01137111	0.44450021	Gm5424	NA	predicted gene 5424 [Source:MGI Symbol;Acc:MGI:3643173]
ENSMUSG00000048142	54.38641559	-1.348192933	0.534047501	-2.524481307	0.011586917	0.44450021	Nat8l	269642	N-acetyltransferase 8-like [Source:MGI Symbol;Acc:MGI:2447776]
ENSMUSG00000052676	338.6454448	0.431496695	0.171031002	2.52291508	0.01163865	0.44450021	Zmat1	215693	zinc finger, matrin type 1 [Source:MGI Symbol;Acc:MGI:2442284]
ENSMUSG00000054008	180.2594715	-1.364242705	0.540284343	-2.52504579	0.011568321	0.44450021	Ndst1	15531	N-deacetylase/N-sulfotransferase (heparan glucosaminyl) 1 [Source:MGI Symbol;Acc:MGI:104719]
ENSMUSG00000114285	41.90469379	1.096169244	0.433167136	2.530591894	0.011387025	0.44450021	Gm47773	NA	predicted gene, 47773 [Source:MGI Symbol;Acc:MGI:6096932]
ENSMUSG00000115976	22.74920301	1.326240425	0.525784535	2.52240288	0.011655613	0.44450021	Gm31462	NA	predicted gene, 31462 [Source:MGI Symbol;Acc:MGI:5590621]
ENSMUSG00000025538	135.4894704	-0.672924829	0.266871208	-2.521534017	0.011684438	0.444555914	Sumf2	67902	sulfatase modifying factor 2 [Source:MGI Symbol;Acc:MGI:1915152]
ENSMUSG00000020048	4297.526902	-0.482157648	0.191400484	-2.519103598	0.011765403	0.444941337	Hsp90b1	22027	heat shock protein 90, beta (Grp94), member 1 [Source:MGI Symbol;Acc:MGI:98817]
ENSMUSG00000024477	1004.279023	0.247016815	0.098101842	2.517963063	0.01180357	0.444941337	Pggt1b	225467	protein geranylgeranyltransferase type I, beta subunit [Source:MGI Symbol;Acc:MGI:1917514]
ENSMUSG00000034116	1552.89484	-0.553694089	0.220015593	-2.516612949	0.011848891	0.444941337	Vav1	22324	vav 1 oncogene [Source:MGI Symbol;Acc:MGI:98923]
ENSMUSG00000035356	531.6591303	0.376209444	0.149303514	2.519762813	0.011743394	0.444941337	Nfkbiz	80859	nuclear factor of kappa light polypeptide gene enhancer in B cells inhibitor, zeta [Source:MGI Symbol;Acc:MGI:1931595]
ENSMUSG00000073678	171.6584994	-0.597438526	0.237425913	-2.516315581	0.011858894	0.444941337	Pgap1	241062	post-GPI attachment to proteins 1 [Source:MGI Symbol;Acc:MGI:2443342]
ENSMUSG00000102278	36.93268347	1.383269376	0.549563438	2.51703312	0.01183477	0.444941337	Gm37145	NA	predicted gene, 37145 [Source:MGI Symbol;Acc:MGI:5610373]
ENSMUSG00000052533	670.0225575	-0.299503386	0.119229227	-2.511996372	0.012005032	0.446301497	Nup188	227699	nucleoporin 188 [Source:MGI Symbol;Acc:MGI:2446190]
ENSMUSG00000055447	9721.442314	0.422109323	0.168025951	2.512167447	0.011999214	0.446301497	Cd47	16423	CD47 antigen (Rh-related antigen, integrin-associated signal transducer) [Source:MGI Symbol;Acc:MGI:96617]
ENSMUSG00000091512	691.5387936	-0.351680306	0.139984164	-2.512286365	0.011995171	0.446301497	Lamtor3	56692	late endosomal/lysosomal adaptor, MAPK and MTOR activator 3 [Source:MGI Symbol;Acc:MGI:1929467]
ENSMUSG00000032123	505.2517641	-0.438937307	0.174834091	-2.510593356	0.012052845	0.447055975	Dpagt1	13478	dolichyl-phosphate N-acetylglucosaminephosphotransferase 1 [Source:MGI Symbol;Acc:MGI:1196396]
ENSMUSG00000022540	18393.50554	0.46802275	0.186551805	2.508808479	0.012113914	0.447992724	Rogdi	66049	rogdi homolog [Source:MGI Symbol;Acc:MGI:1913299]
ENSMUSG00000027642	2291.137306	-0.60651484	0.241863322	-2.507675968	0.012152805	0.447992724	Rpn2	20014	ribophorin II [Source:MGI Symbol;Acc:MGI:98085]
ENSMUSG00000041396	36.12692332	-0.912145376	0.36377515	-2.507442785	0.012160827	0.447992724	Mettl18	69962	methyltransferase like 18 [Source:MGI Symbol;Acc:MGI:1917212]
ENSMUSG00000031755	204.2392115	0.356227893	0.142186523	2.505356251	0.012232811	0.449625001	Bbs2	67378	Bardet-Biedl syndrome 2 [Source:MGI Symbol;Acc:MGI:2135267]
ENSMUSG00000024827	66.75971481	1.250670988	0.499676323	2.50296228	0.012315867	0.449644603	Gldc	104174	glycine decarboxylase [Source:MGI Symbol;Acc:MGI:1341155]
ENSMUSG00000027699	111.1422271	-0.923815118	0.369558737	-2.499778859	0.012427085	0.449644603	Ect2	13605	ect2 oncogene [Source:MGI Symbol;Acc:MGI:95281]
ENSMUSG00000027955	61.75297141	-1.725181831	0.690121871	-2.499821991	0.012425572	0.449644603	Gask1b	68659	golgi associated kinase 1B [Source:MGI Symbol;Acc:MGI:1915909]
ENSMUSG00000030579	6719.601669	-0.482708287	0.192907139	-2.50228316	0.012339519	0.449644603	Tyrobp	22177	TYRO protein tyrosine kinase binding protein [Source:MGI Symbol;Acc:MGI:1277211]
ENSMUSG00000034652	1609.681098	-0.568587727	0.227054548	-2.504189992	0.012273211	0.449644603	Cd300a	217303	CD300A molecule [Source:MGI Symbol;Acc:MGI:2443411]
ENSMUSG00000059013	305.2403487	-0.64885436	0.25948411	-2.500555274	0.012399878	0.449644603	Sh2d3c	27387	SH2 domain containing 3C [Source:MGI Symbol;Acc:MGI:1351631]
ENSMUSG00000096883	7.563299288	1.652942088	0.660836516	2.501287454	0.012374269	0.449644603	Shisa8	435145	shisa family member 8 [Source:MGI Symbol;Acc:MGI:2146080]
ENSMUSG00000005580	47.66406584	-0.94942794	0.380068248	-2.498045931	0.012488001	0.44984494	Adcy9	11515	adenylate cyclase 9 [Source:MGI Symbol;Acc:MGI:108450]
ENSMUSG00000116639	7.333627337	4.064791315	1.627146163	2.498110745	0.012485718	0.44984494	Gm49730	NA	predicted gene, 49730 [Source:MGI Symbol;Acc:MGI:6215212]
ENSMUSG00000023333	55.92056824	2.405726059	0.965169187	2.492543371	0.012683184	0.44987883	Gcm1	14531	glial cells missing homolog 1 [Source:MGI Symbol;Acc:MGI:108045]
ENSMUSG00000025232	4122.812966	-0.75994112	0.30432812	-2.497111077	0.012520973	0.44987883	Hexa	15211	hexosaminidase A [Source:MGI Symbol;Acc:MGI:96073]
ENSMUSG00000026437	924.2523137	-1.064883496	0.428296189	-2.486324939	0.012907005	0.44987883	Cdk18	18557	cyclin dependent kinase 18 [Source:MGI Symbol;Acc:MGI:97518]
ENSMUSG00000026622	78.88871246	-1.47662888	0.592273386	-2.493154198	0.012661385	0.44987883	Nek2	18005	NIMA (never in mitosis gene a)-related expressed kinase 2 [Source:MGI Symbol;Acc:MGI:109359]
ENSMUSG00000027030	822.576658	0.407347889	0.163721001	2.488061317	0.012844159	0.44987883	Stk39	53416	serine/threonine kinase 39 [Source:MGI Symbol;Acc:MGI:1858416]
ENSMUSG00000027068	190.485193	-1.369725822	0.550608319	-2.487659148	0.012858691	0.44987883	Dhrs9	241452	dehydrogenase/reductase 9 [Source:MGI Symbol;Acc:MGI:2442798]
ENSMUSG00000027950	65.00344211	0.746927003	0.300174292	2.488311034	0.012835143	0.44987883	Chrnb2	11444	cholinergic receptor nicotinic beta 2 subunit [Source:MGI Symbol;Acc:MGI:87891]
ENSMUSG00000028248	2409.555687	0.264623819	0.106036526	2.495591185	0.012574743	0.44987883	Pnisr	66625	PNN interacting serine/arginine-rich [Source:MGI Symbol;Acc:MGI:1913875]
ENSMUSG00000029072	91.7192101	1.149984449	0.461934261	2.489498062	0.012792362	0.44987883	Tas1r3	83771	taste receptor, type 1, member 3 [Source:MGI Symbol;Acc:MGI:1933547]
ENSMUSG00000031595	6.682196482	2.464861307	0.991331288	2.486415325	0.012903727	0.44987883	Pdgfrl	68797	platelet-derived growth factor receptor-like [Source:MGI Symbol;Acc:MGI:1916047]
ENSMUSG00000032456	575.2448933	0.445952495	0.179209456	2.488442882	0.012830384	0.44987883	Nmnat3	74080	nicotinamide nucleotide adenylyltransferase 3 [Source:MGI Symbol;Acc:MGI:1921330]
ENSMUSG00000056091	756.3889063	-0.888997202	0.356746791	-2.491955709	0.012704188	0.44987883	St3gal5	20454	ST3 beta-galactoside alpha-2,3-sialyltransferase 5 [Source:MGI Symbol;Acc:MGI:1339963]
ENSMUSG00000079197	20939.60645	0.689439358	0.277369373	2.485636211	0.012932009	0.44987883	Psme2	19188	proteasome (prosome, macropain) activator subunit 2 (PA28 beta) [Source:MGI Symbol;Acc:MGI:1096365]
ENSMUSG00000103159	9.761904632	3.506205803	1.407536382	2.491023215	0.01273758	0.44987883	F830112A20Rik	NA	RIKEN cDNA F830112A20 gene [Source:MGI Symbol;Acc:MGI:3641781]
ENSMUSG00000104913	72.74000319	-0.674598028	0.270672071	-2.492307483	0.012691611	0.44987883	Gm6560	NA	predicted gene 6560 [Source:MGI Symbol;Acc:MGI:3646204]
ENSMUSG00000021965	54.73445353	-0.886121976	0.356923847	-2.482663972	0.013040404	0.44991064	Ska3	219114	spindle and kinetochore associated complex subunit 3 [Source:MGI Symbol;Acc:MGI:3041235]
ENSMUSG00000024338	6549.224978	0.502565581	0.202321325	2.48399708	0.012991687	0.44991064	Psmb8	16913	proteasome (prosome, macropain) subunit, beta type 8 (large multifunctional peptidase 7) [Source:MGI Symbol;Acc:MGI:1346527]
ENSMUSG00000031451	79.85844385	-2.466874711	0.993732205	-2.482434099	0.01304882	0.44991064	Gas6	14456	growth arrest specific 6 [Source:MGI Symbol;Acc:MGI:95660]
ENSMUSG00000040356	2408.355273	0.278037457	0.11202974	2.481818292	0.013071391	0.44991064	Skic2	108077	SKI2 subunit of superkiller complex [Source:MGI Symbol;Acc:MGI:1099835]
ENSMUSG00000049515	4.190307874	-3.460985525	1.39356036	-2.483556239	0.013007779	0.44991064	Espnl	227357	espin-like [Source:MGI Symbol;Acc:MGI:2685402]
ENSMUSG00000025899	127.1548841	-0.620267489	0.25008325	-2.480244039	0.013129249	0.450386308	Alkbh8	67667	alkB homolog 8, tRNA methyltransferase [Source:MGI Symbol;Acc:MGI:1914917]
ENSMUSG00000028744	279.5819754	-0.584392773	0.235648483	-2.479934369	0.013140657	0.450386308	Slc66a1	212555	solute carrier family 66 member 1 [Source:MGI Symbol;Acc:MGI:2384837]
ENSMUSG00000062203	880.6321615	-0.323024879	0.130295186	-2.479177391	0.01316858	0.450393145	Gspt1	14852	G1 to S phase transition 1 [Source:MGI Symbol;Acc:MGI:1316728]
ENSMUSG00000030208	683.9267426	-1.450880646	0.585559716	-2.477767178	0.013220738	0.451227133	Emp1	13730	epithelial membrane protein 1 [Source:MGI Symbol;Acc:MGI:107941]
ENSMUSG00000000627	81.26590705	1.132690343	0.464820199	2.436835458	0.01481642	0.451342472	Sema4f	20355	sema domain, immunoglobulin domain (Ig), TM domain, and short cytoplasmic domain [Source:MGI Symbol;Acc:MGI:1340055]
ENSMUSG00000003166	581.1559075	-0.339019373	0.137201583	-2.47095817	0.013475158	0.451342472	Dgcr2	13356	DiGeorge syndrome critical region gene 2 [Source:MGI Symbol;Acc:MGI:892866]
ENSMUSG00000003200	1003.376284	-0.34733554	0.142977469	-2.429302615	0.0151279	0.451342472	Sh3gl1	20405	SH3-domain GRB2-like 1 [Source:MGI Symbol;Acc:MGI:700010]
ENSMUSG00000004558	269.3997898	0.530624483	0.215538129	2.461858998	0.013821899	0.451342472	Ndrg2	29811	N-myc downstream regulated gene 2 [Source:MGI Symbol;Acc:MGI:1352498]
ENSMUSG00000019087	3256.552969	-0.475825109	0.192781785	-2.468205749	0.013579224	0.451342472	Atp6ap1	54411	ATPase, H+ transporting, lysosomal accessory protein 1 [Source:MGI Symbol;Acc:MGI:109629]
ENSMUSG00000019952	281.5738871	-0.428100108	0.17476328	-2.44959987	0.014301504	0.451342472	Poc1b	382406	POC1 centriolar protein B [Source:MGI Symbol;Acc:MGI:1918511]
ENSMUSG00000020577	2714.443729	0.660171437	0.270063845	2.444501359	0.014505253	0.451342472	Tspan13	66109	tetraspanin 13 [Source:MGI Symbol;Acc:MGI:1913359]
ENSMUSG00000020894	1111.920374	0.387093746	0.159476177	2.42728257	0.015212402	0.451342472	Vamp2	22318	vesicle-associated membrane protein 2 [Source:MGI Symbol;Acc:MGI:1313277]
ENSMUSG00000021638	426.3128708	0.681030355	0.276585077	2.46228163	0.013805621	0.451342472	Ocln	18260	occludin [Source:MGI Symbol;Acc:MGI:106183]
ENSMUSG00000022150	1208.502206	-1.292393214	0.527837565	-2.448467674	0.01434653	0.451342472	Dab2	13132	disabled 2, mitogen-responsive phosphoprotein [Source:MGI Symbol;Acc:MGI:109175]
ENSMUSG00000023008	299.7082885	-0.87256256	0.35902575	-2.430362057	0.015083747	0.451342472	Fmnl3	22379	formin-like 3 [Source:MGI Symbol;Acc:MGI:109569]
ENSMUSG00000024180	7956.406136	0.531158811	0.218016451	2.436324457	0.014837369	0.451342472	Pgap6	60455	post-glycosylphosphatidylinositol attachment to proteins 6 [Source:MGI Symbol;Acc:MGI:1926283]
ENSMUSG00000024620	11.61688541	-1.533593605	0.631766912	-2.427467435	0.015204652	0.451342472	Pdgfrb	18596	platelet derived growth factor receptor, beta polypeptide [Source:MGI Symbol;Acc:MGI:97531]
ENSMUSG00000024621	8832.071239	-0.884701822	0.361985118	-2.444028161	0.014524293	0.451342472	Csf1r	12978	colony stimulating factor 1 receptor [Source:MGI Symbol;Acc:MGI:1339758]
ENSMUSG00000024691	710.8554294	-0.671447811	0.276578371	-2.427694576	0.015195134	0.451342472	Fam111a	107373	family with sequence similarity 111, member A [Source:MGI Symbol;Acc:MGI:1915508]
ENSMUSG00000025823	1166.958435	-0.600530987	0.243694894	-2.464273985	0.013729112	0.451342472	Pdia4	12304	protein disulfide isomerase associated 4 [Source:MGI Symbol;Acc:MGI:104864]
ENSMUSG00000025934	23.26983181	-2.052025831	0.835446754	-2.456201814	0.014041428	0.451342472	Gsta3	14859	glutathione S-transferase, alpha 3 [Source:MGI Symbol;Acc:MGI:95856]
ENSMUSG00000026922	261.6437615	-0.488798277	0.200554081	-2.437239239	0.014799884	0.451342472	Agpat2	67512	1-acylglycerol-3-phosphate O-acyltransferase 2 [Source:MGI Symbol;Acc:MGI:1914762]
ENSMUSG00000027086	91.09468324	-0.680563267	0.275644675	-2.468987539	0.013549594	0.451342472	Fastkd1	320720	FAST kinase domains 1 [Source:MGI Symbol;Acc:MGI:2444596]
ENSMUSG00000027951	3196.428867	0.664958675	0.270195793	2.461025272	0.013854061	0.451342472	Adar	56417	adenosine deaminase, RNA-specific [Source:MGI Symbol;Acc:MGI:1889575]
ENSMUSG00000028583	573.2359006	-1.204158539	0.488062703	-2.467220977	0.01361663	0.451342472	Pdpn	14726	podoplanin [Source:MGI Symbol;Acc:MGI:103098]
ENSMUSG00000029404	706.5577522	0.362852072	0.148528502	2.442979416	0.014566568	0.451342472	Arl6ip4	65105	ADP-ribosylation factor-like 6 interacting protein 4 [Source:MGI Symbol;Acc:MGI:1929500]
ENSMUSG00000029762	87.31061617	-3.297395997	1.341019819	-2.458871935	0.013937432	0.451342472	Akr1b8	14187	aldo-keto reductase family 1, member B8 [Source:MGI Symbol;Acc:MGI:107673]
ENSMUSG00000030505	187.7196682	-0.51945146	0.212098302	-2.449107116	0.014321085	0.451342472	Prmt3	71974	protein arginine N-methyltransferase 3 [Source:MGI Symbol;Acc:MGI:1919224]
ENSMUSG00000030894	1968.66268	-0.664482739	0.273788096	-2.426996459	0.015224404	0.451342472	Tpp1	12751	tripeptidyl peptidase I [Source:MGI Symbol;Acc:MGI:1336194]
ENSMUSG00000031129	227.2457333	-1.024061551	0.418948614	-2.444360756	0.014510908	0.451342472	Slc9a9	331004	solute carrier family 9 (sodium/hydrogen exchanger), member 9 [Source:MGI Symbol;Acc:MGI:2679732]
ENSMUSG00000031360	430.1566409	-0.381373438	0.154181563	-2.473534647	0.013378383	0.451342472	Ctps2	55936	cytidine 5'-triphosphate synthase 2 [Source:MGI Symbol;Acc:MGI:1933185]
ENSMUSG00000032051	247.1816426	0.534231757	0.217327845	2.458183654	0.013964174	0.451342472	Fdx1	14148	ferredoxin 1 [Source:MGI Symbol;Acc:MGI:103224]
ENSMUSG00000032661	4236.442916	2.079644447	0.843559984	2.46531899	0.013689132	0.451342472	Oas3	246727	2'-5' oligoadenylate synthetase 3 [Source:MGI Symbol;Acc:MGI:2180850]
ENSMUSG00000032715	39.50742079	-0.991214368	0.404130247	-2.452710175	0.014178452	0.451342472	Trib3	228775	tribbles pseudokinase 3 [Source:MGI Symbol;Acc:MGI:1345675]
ENSMUSG00000034152	1261.228722	-0.259612282	0.10599718	-2.44923762	0.014315897	0.451342472	Exoc3	211446	exocyst complex component 3 [Source:MGI Symbol;Acc:MGI:2443972]
ENSMUSG00000034312	528.2896226	-0.734822144	0.301484158	-2.437349113	0.014795387	0.451342472	Iqsec1	232227	IQ motif and Sec7 domain 1 [Source:MGI Symbol;Acc:MGI:1196356]
ENSMUSG00000034957	620.5318429	-0.800737795	0.326093799	-2.455544377	0.014067138	0.451342472	Cebpa	12606	CCAAT/enhancer binding protein alpha [Source:MGI Symbol;Acc:MGI:99480]
ENSMUSG00000035929	7864.32099	0.78064101	0.320267048	2.437469028	0.014790481	0.451342472	H2-Q4	15015	histocompatibility 2, Q region locus 4 [Source:MGI Symbol;Acc:MGI:95933]
ENSMUSG00000037348	255.0042983	-0.747217775	0.304142022	-2.456805442	0.014017858	0.451342472	Paqr7	71904	progestin and adipoQ receptor family member VII [Source:MGI Symbol;Acc:MGI:1919154]
ENSMUSG00000039109	65.12977867	-1.906680566	0.775413664	-2.458920517	0.013935547	0.451342472	F13a1	74145	coagulation factor XIII, A1 subunit [Source:MGI Symbol;Acc:MGI:1921395]
ENSMUSG00000039126	172.9199941	-0.756313017	0.308348993	-2.452782512	0.014175602	0.451342472	Prune2	353211	prune homolog 2 [Source:MGI Symbol;Acc:MGI:1925004]
ENSMUSG00000039206	479.1854435	-0.768394648	0.31603478	-2.431361025	0.015042218	0.451342472	Daglb	231871	diacylglycerol lipase, beta [Source:MGI Symbol;Acc:MGI:2442032]
ENSMUSG00000039304	144.8774688	2.148576943	0.872546835	2.462420188	0.013800288	0.451342472	Tnfsf10	22035	tumor necrosis factor (ligand) superfamily, member 10 [Source:MGI Symbol;Acc:MGI:107414]
ENSMUSG00000039607	7.554567873	-3.514078449	1.440143115	-2.440089747	0.014683614	0.451342472	Rbms3	207181	RNA binding motif, single stranded interacting protein [Source:MGI Symbol;Acc:MGI:2444477]
ENSMUSG00000040479	1490.373042	-0.749697956	0.304668312	-2.460702107	0.013866545	0.451342472	Dgkz	104418	diacylglycerol kinase zeta [Source:MGI Symbol;Acc:MGI:1278339]
ENSMUSG00000044083	11.94799743	1.874907739	0.763803622	2.454698675	0.014100272	0.451342472	Efcab8	100504221	EF-hand calcium binding domain 8 [Source:MGI Symbol;Acc:MGI:3644206]
ENSMUSG00000044471	46.36999563	1.51629388	0.623950325	2.4301516	0.015092509	0.451342472	Lncpint	232685	long non-protein coding RNA, Trp53 induced transcript [Source:MGI Symbol;Acc:MGI:2673128]
ENSMUSG00000044576	3.38396917	3.368036428	1.387215502	2.427911469	0.01518605	0.451342472	Garem2	242915	GRB2 associated regulator of MAPK1 subtype 2 [Source:MGI Symbol;Acc:MGI:2685290]
ENSMUSG00000046245	749.5587713	-0.881168577	0.359104439	-2.453794722	0.014135765	0.451342472	Pilra	231805	paired immunoglobin-like type 2 receptor alpha [Source:MGI Symbol;Acc:MGI:2450529]
ENSMUSG00000047719	82.87781624	-0.669062519	0.275466513	-2.428834316	0.015147453	0.451342472	Ubiad1	71707	UbiA prenyltransferase domain containing 1 [Source:MGI Symbol;Acc:MGI:1918957]
ENSMUSG00000048806	54.39620819	4.824606942	1.952104252	2.471490412	0.013455116	0.451342472	Ifnb1	15977	interferon beta 1, fibroblast [Source:MGI Symbol;Acc:MGI:107657]
ENSMUSG00000049037	589.851353	-0.761135643	0.312793305	-2.433350174	0.014959825	0.451342472	Clec4a1	269799	C-type lectin domain family 4, member a1 [Source:MGI Symbol;Acc:MGI:3036291]
ENSMUSG00000049897	118.3235702	0.474520435	0.194058256	2.445247338	0.014475283	0.451342472	Stkld1	279029	serine/threonine kinase-like domain containing 1 [Source:MGI Symbol;Acc:MGI:2685557]
ENSMUSG00000051855	175.2562077	2.498207081	1.022989423	2.442065406	0.014603501	0.451342472	Mest	17294	mesoderm specific transcript [Source:MGI Symbol;Acc:MGI:96968]
ENSMUSG00000055200	483.7042805	0.550094342	0.222842858	2.46853028	0.013566917	0.451342472	Sertad3	170742	SERTA domain containing 3 [Source:MGI Symbol;Acc:MGI:2180697]
ENSMUSG00000059142	848.6667615	0.401156011	0.16345956	2.454160591	0.01412139	0.451342472	Zfp945	240041	zinc finger protein 945 [Source:MGI Symbol;Acc:MGI:2445132]
ENSMUSG00000063193	915.9316012	-1.391013914	0.570034865	-2.440226026	0.014678075	0.451342472	Cd300lb	217304	CD300 molecule like family member B [Source:MGI Symbol;Acc:MGI:2685099]
ENSMUSG00000068206	146.8913387	0.404844004	0.166169121	2.436337161	0.014836848	0.451342472	Pick1	18693	protein interacting with C kinase 1 [Source:MGI Symbol;Acc:MGI:894645]
ENSMUSG00000069862	11.92793058	1.309629099	0.529225835	2.47461294	0.013338064	0.451342472	Rps12-ps9	NA	ribosomal protein S12, pseudogene 9 [Source:MGI Symbol;Acc:MGI:3704324]
ENSMUSG00000070780	517.572314	-0.669990663	0.273684483	-2.448040373	0.014363556	0.451342472	Rbm47	245945	RNA binding motif protein 47 [Source:MGI Symbol;Acc:MGI:2384294]
ENSMUSG00000072919	12.97440457	-1.618320562	0.664604487	-2.435012995	0.014891255	0.451342472	Noxred1	71275	NADP+ dependent oxidoreductase domain containing 1 [Source:MGI Symbol;Acc:MGI:1918525]
ENSMUSG00000074361	75.46726018	-0.965489566	0.392373883	-2.460636672	0.013869074	0.451342472	C5ar2	319430	complement component 5a receptor 2 [Source:MGI Symbol;Acc:MGI:2442013]
ENSMUSG00000074805	8.348004326	1.814367587	0.736744073	2.462683655	0.013790153	0.451342472	Il1bos	329514	interleukin 1 beta, opposite strand [Source:MGI Symbol;Acc:MGI:3650458]
ENSMUSG00000079227	1466.274397	-0.817000075	0.336112097	-2.430736897	0.015068152	0.451342472	Ccr5	12774	C-C motif chemokine receptor 5 [Source:MGI Symbol;Acc:MGI:107182]
ENSMUSG00000082838	12.52722585	1.256148028	0.517227719	2.428616996	0.015156534	0.451342472	Gm14519	NA	predicted gene 14519 [Source:MGI Symbol;Acc:MGI:3646740]
ENSMUSG00000089281	6.035879013	3.194688106	1.314581008	2.430194934	0.015090704	0.451342472	Scarna6	100217415	small Cajal body-specific RNA 6 [Source:MGI Symbol;Acc:MGI:3819487]
ENSMUSG00000089716	4.912052081	2.660631776	1.080020492	2.463501198	0.013758744	0.451342472	Gm6264	NA	predicted gene 6264 [Source:MGI Symbol;Acc:MGI:3779580]
ENSMUSG00000089911	415.6835171	-0.423635242	0.172189795	-2.460280774	0.013882836	0.451342472	Mfsd14a	15247	major facilitator superfamily domain containing 14A [Source:MGI Symbol;Acc:MGI:1201609]
ENSMUSG00000092274	21675.61963	0.644497118	0.263929046	2.441933267	0.014608847	0.451342472	Neat1	66961	nuclear paraspeckle assembly transcript 1 (non-protein coding) [Source:MGI Symbol;Acc:MGI:1914211]
ENSMUSG00000095687	2752.989047	1.044300985	0.421865003	2.475438775	0.013307258	0.451342472	Rnaset2a	100037283	ribonuclease T2A [Source:MGI Symbol;Acc:MGI:1915445]
ENSMUSG00000096188	376.3100373	-0.442440147	0.181229313	-2.441327735	0.014633368	0.451342472	Cmtm4	97487	CKLF-like MARVEL transmembrane domain containing 4 [Source:MGI Symbol;Acc:MGI:2142888]
ENSMUSG00000096727	5837.415955	0.547059483	0.224530469	2.436459897	0.014831814	0.451342472	Psmb9	16912	proteasome (prosome, macropain) subunit, beta type 9 (large multifunctional peptidase 2) [Source:MGI Symbol;Acc:MGI:1346526]
ENSMUSG00000100017	35.1945088	0.872746843	0.355717251	2.453484729	0.014147955	0.451342472	2410022M11Rik	100503842	RIKEN cDNA 2410022M11 gene [Source:MGI Symbol;Acc:MGI:1917005]
ENSMUSG00000100147	23.75870625	-1.631681811	0.663425006	-2.459481927	0.01391377	0.451342472	1700047M11Rik	67330	RIKEN cDNA 1700047M11 gene [Source:MGI Symbol;Acc:MGI:1914580]
ENSMUSG00000102642	7.221159387	2.157877455	0.88284238	2.444238635	0.014515822	0.451342472	A130048G24Rik	NA	RIKEN cDNA A130048G24 gene [Source:MGI Symbol;Acc:MGI:2443520]
ENSMUSG00000020571	2481.046343	-0.591992584	0.244000088	-2.426198241	0.015257933	0.451512537	Pdia6	71853	protein disulfide isomerase associated 6 [Source:MGI Symbol;Acc:MGI:1919103]
ENSMUSG00000085208	790.64507	-0.480151084	0.197986656	-2.425168924	0.015301265	0.45197155	Brip1os	74038	BRCA1 interacting protein C-terminal helicase 1, opposite strand [Source:MGI Symbol;Acc:MGI:1921288]
ENSMUSG00000027952	4779.178919	0.855304439	0.353114106	2.422175791	0.015427885	0.453019044	Pmvk	68603	phosphomevalonate kinase [Source:MGI Symbol;Acc:MGI:1915853]
ENSMUSG00000032788	398.1350834	-1.131058125	0.466979267	-2.422073539	0.015432227	0.453019044	Pdxk	216134	pyridoxal (pyridoxine, vitamin B6) kinase [Source:MGI Symbol;Acc:MGI:1351869]
ENSMUSG00000058013	498.2106565	-0.790688501	0.326406345	-2.422405425	0.015418138	0.453019044	Septin11	52398	septin 11 [Source:MGI Symbol;Acc:MGI:1277214]
ENSMUSG00000030393	11.54917095	-1.641680562	0.678380008	-2.420001389	0.015520448	0.453498552	Zik1	22775	zinc finger protein interacting with K protein 1 [Source:MGI Symbol;Acc:MGI:108070]
ENSMUSG00000082141	26.29010715	1.020249092	0.421578789	2.420067418	0.01551763	0.453498552	Gm11212	NA	predicted gene 11212 [Source:MGI Symbol;Acc:MGI:3651243]
ENSMUSG00000025373	766.6503505	-0.318592364	0.131805365	-2.417142599	0.015642888	0.456192006	Rnf41	67588	ring finger protein 41 [Source:MGI Symbol;Acc:MGI:1914838]
ENSMUSG00000094530	21.82518813	-1.481491976	0.613063201	-2.416540371	0.015668789	0.456192006	Gm21399	NA	predicted gene, 21399 [Source:MGI Symbol;Acc:MGI:5434754]
ENSMUSG00000022370	2144.312862	0.584753142	0.24248801	2.411472394	0.015888255	0.458710414	Mrpl13	68537	mitochondrial ribosomal protein L13 [Source:MGI Symbol;Acc:MGI:2137218]
ENSMUSG00000023031	10.96572845	-1.69645165	0.704078798	-2.409462769	0.015976026	0.458710414	Cela1	109901	chymotrypsin-like elastase family, member 1 [Source:MGI Symbol;Acc:MGI:95314]
ENSMUSG00000027496	162.0376723	-1.078274756	0.447616802	-2.408923776	0.015999639	0.458710414	Aurka	20878	aurora kinase A [Source:MGI Symbol;Acc:MGI:894678]
ENSMUSG00000028550	167.2874887	-0.628135682	0.260296468	-2.413154839	0.015815099	0.458710414	Atg4c	242557	autophagy related 4C, cysteine peptidase [Source:MGI Symbol;Acc:MGI:2651854]
ENSMUSG00000034109	268.8613589	-0.571742019	0.237261823	-2.409751434	0.015963392	0.458710414	Golim4	73124	golgi integral membrane protein 4 [Source:MGI Symbol;Acc:MGI:1920374]
ENSMUSG00000045868	109.4712504	1.235139402	0.511942558	2.412652321	0.015836918	0.458710414	Gvin1	74558	GTPase, very large interferon inducible 1 [Source:MGI Symbol;Acc:MGI:1921808]
ENSMUSG00000072884	7.118077199	2.068913287	0.857658936	2.412279753	0.015853112	0.458710414	Gm10433	100038378	predicted gene 10433 [Source:MGI Symbol;Acc:MGI:3642010]
ENSMUSG00000083364	18.58176493	1.001104175	0.415336004	2.410347686	0.015937324	0.458710414	Llph-ps2	NA	LLP homolog, pseudogene 2 [Source:MGI Symbol;Acc:MGI:3642864]
ENSMUSG00000108049	11.16164374	1.402759565	0.582371799	2.408701051	0.016009406	0.458710414	Gm44168	NA	predicted gene, 44168 [Source:MGI Symbol;Acc:MGI:5690560]
ENSMUSG00000018339	119.3219704	-1.490044424	0.619267882	-2.40613871	0.016122142	0.460496504	Gpx3	14778	glutathione peroxidase 3 [Source:MGI Symbol;Acc:MGI:105102]
ENSMUSG00000026700	1750.635502	0.790387313	0.328726133	2.40439452	0.01619928	0.460496504	Tnfsf4	22164	tumor necrosis factor (ligand) superfamily, member 4 [Source:MGI Symbol;Acc:MGI:104511]
ENSMUSG00000027555	791.1294036	0.568064989	0.236292588	2.404074517	0.016213468	0.460496504	Car13	71934	carbonic anhydrase 13 [Source:MGI Symbol;Acc:MGI:1931322]
ENSMUSG00000032679	17.23602441	-1.495867032	0.622148621	-2.404356424	0.016200969	0.460496504	Cd59a	12509	CD59a antigen [Source:MGI Symbol;Acc:MGI:109177]
ENSMUSG00000043664	105.8184294	0.55712749	0.23170543	2.404464543	0.016196177	0.460496504	Tmem221	434325	transmembrane protein 221 [Source:MGI Symbol;Acc:MGI:3525074]
ENSMUSG00000004933	147.8970509	-0.887215716	0.37005088	-2.397550621	0.0165051	0.461779854	Matk	17179	megakaryocyte-associated tyrosine kinase [Source:MGI Symbol;Acc:MGI:99259]
ENSMUSG00000005237	8509.597018	1.048541185	0.436585283	2.40168697	0.016319667	0.461779854	Dnah2	327954	dynein, axonemal, heavy chain 2 [Source:MGI Symbol;Acc:MGI:107731]
ENSMUSG00000024069	180.8210508	-0.502603234	0.210040687	-2.392885119	0.016716474	0.461779854	Slc30a6	210148	solute carrier family 30 (zinc transporter), member 6 [Source:MGI Symbol;Acc:MGI:2386741]
ENSMUSG00000024891	236.7948686	0.873464433	0.365371432	2.390620495	0.016819929	0.461779854	Slc29a2	13340	solute carrier family 29 (nucleoside transporters), member 2 [Source:MGI Symbol;Acc:MGI:1345278]
ENSMUSG00000028041	1035.770926	-0.775336257	0.324378763	-2.390218922	0.016838332	0.461779854	Adam15	11490	ADAM metallopeptidase domain 15 [Source:MGI Symbol;Acc:MGI:1333882]
ENSMUSG00000030788	330.9225546	-0.480502366	0.20059183	-2.395423418	0.016601182	0.461779854	Rnf141	67150	ring finger protein 141 [Source:MGI Symbol;Acc:MGI:1914400]
ENSMUSG00000032440	578.9735494	-0.73691825	0.307493807	-2.396530383	0.016551121	0.461779854	Tgfbr2	21813	transforming growth factor, beta receptor II [Source:MGI Symbol;Acc:MGI:98729]
ENSMUSG00000034949	197.6727635	0.609187786	0.253962068	2.398735338	0.016451801	0.461779854	Zfr2	103406	zinc finger RNA binding protein 2 [Source:MGI Symbol;Acc:MGI:2143792]
ENSMUSG00000037933	1124.763309	-0.390610261	0.163219682	-2.393156605	0.01670411	0.461779854	Bicd2	76895	BICD cargo adaptor 2 [Source:MGI Symbol;Acc:MGI:1924145]
ENSMUSG00000038295	15.82714546	-1.532212076	0.639215391	-2.39702	0.016529021	0.461779854	Atg9b	213948	autophagy related 9B [Source:MGI Symbol;Acc:MGI:2685420]
ENSMUSG00000039055	51.44405369	-1.051384683	0.439151629	-2.394126798	0.016659988	0.461779854	Eme1	268465	essential meiotic structure-specific endonuclease 1 [Source:MGI Symbol;Acc:MGI:3576783]
ENSMUSG00000047098	2225.170073	0.643725901	0.268746034	2.395294512	0.01660702	0.461779854	Rnf31	268749	ring finger protein 31 [Source:MGI Symbol;Acc:MGI:1934704]
ENSMUSG00000048120	625.7900597	-0.829876505	0.346557987	-2.394625248	0.01663736	0.461779854	Entpd1	12495	ectonucleoside triphosphate diphosphohydrolase 1 [Source:MGI Symbol;Acc:MGI:102805]
ENSMUSG00000064380	13.44066036	2.547879274	1.064074689	2.394455295	0.016645072	0.461779854	Gm26448	115487256	predicted gene, 26448 [Source:MGI Symbol;Acc:MGI:5456225]
ENSMUSG00000072244	391.5926717	0.842053208	0.351027952	2.398820955	0.016447955	0.461779854	Trim6	94088	tripartite motif-containing 6 [Source:MGI Symbol;Acc:MGI:2137352]
ENSMUSG00000074892	3.433209489	-2.516602718	1.052031456	-2.392136378	0.016750617	0.461779854	B3galt5	93961	UDP-Gal:betaGlcNAc beta 1,3-galactosyltransferase, polypeptide 5 [Source:MGI Symbol;Acc:MGI:2136878]
ENSMUSG00000076441	14513.41504	0.685102585	0.286672594	2.389843325	0.016855562	0.461779854	Ass1	11898	argininosuccinate synthetase 1 [Source:MGI Symbol;Acc:MGI:88090]
ENSMUSG00000086212	8.739299336	1.553418393	0.647827646	2.397888392	0.016489889	0.461779854	Mkln1os	NA	muskelin 1, intracellular mediator containing kelch motifs, opposite strand [Source:MGI Symbol;Acc:MGI:3651306]
ENSMUSG00000087175	56.07940559	1.108041362	0.46360775	2.390040637	0.016846509	0.461779854	Gm15133	622070	predicted gene 15133 [Source:MGI Symbol;Acc:MGI:3705170]
ENSMUSG00000087362	15.77754069	-1.400072568	0.585688644	-2.390472449	0.016826712	0.461779854	Gm13710	672763	predicted gene 13710 [Source:MGI Symbol;Acc:MGI:3650894]
ENSMUSG00000093695	12.34114114	1.426464044	0.596404824	2.39177147	0.016767279	0.461779854	Gm20717	NA	predicted gene 20717 [Source:MGI Symbol;Acc:MGI:5313164]
ENSMUSG00000029254	867.0815826	-0.678193353	0.283966383	-2.388287463	0.016927096	0.46218084	Stap1	56792	signal transducing adaptor family member 1 [Source:MGI Symbol;Acc:MGI:1926193]
ENSMUSG00000002100	131.0834813	0.581078017	0.245065383	2.37111423	0.017734549	0.463942864	Mybpc3	17868	myosin binding protein C, cardiac [Source:MGI Symbol;Acc:MGI:102844]
ENSMUSG00000025511	84.94051255	-1.849613676	0.777331928	-2.379438705	0.017339026	0.463942864	Tspan4	64540	tetraspanin 4 [Source:MGI Symbol;Acc:MGI:1928097]
ENSMUSG00000025939	1159.398283	0.380104795	0.160207586	2.372576749	0.017664493	0.463942864	Ube2w	66799	ubiquitin-conjugating enzyme E2W (putative) [Source:MGI Symbol;Acc:MGI:1914049]
ENSMUSG00000026127	747.634055	-0.286315053	0.120496357	-2.376130366	0.01749528	0.463942864	Imp4	27993	IMP4, U3 small nucleolar ribonucleoprotein [Source:MGI Symbol;Acc:MGI:106572]
ENSMUSG00000026627	492.9103374	-0.711701259	0.298607979	-2.383396659	0.0171537	0.463942864	Pacc1	66950	proton activated chloride channel 1 [Source:MGI Symbol;Acc:MGI:1914200]
ENSMUSG00000027303	1124.311692	-0.539827144	0.227524885	-2.372607045	0.017663044	0.463942864	Ptpra	19262	protein tyrosine phosphatase receptor type A [Source:MGI Symbol;Acc:MGI:97808]
ENSMUSG00000031967	756.7095642	-0.369791675	0.156110871	-2.368775945	0.017847061	0.463942864	Afg3l1	114896	AFG3-like AAA ATPase 1 [Source:MGI Symbol;Acc:MGI:1928277]
ENSMUSG00000033740	50.75716924	-0.787230689	0.330556006	-2.381534971	0.017240654	0.463942864	St18	240690	suppression of tumorigenicity 18 [Source:MGI Symbol;Acc:MGI:2446700]
ENSMUSG00000036098	125.0147212	-0.577021321	0.243440199	-2.370279533	0.017774641	0.463942864	Myrf	225908	myelin regulatory factor [Source:MGI Symbol;Acc:MGI:2684944]
ENSMUSG00000036599	534.9376896	-0.446069606	0.18701027	-2.38526796	0.017066685	0.463942864	Chst12	59031	carbohydrate sulfotransferase 12 [Source:MGI Symbol;Acc:MGI:1929064]
ENSMUSG00000037965	4357.645882	0.375272745	0.157474302	2.383072921	0.017168793	0.463942864	Zc3h7a	106205	zinc finger CCCH type containing 7 A [Source:MGI Symbol;Acc:MGI:2445044]
ENSMUSG00000040749	105.9858821	0.561478661	0.236951559	2.369592607	0.017807695	0.463942864	Siah1b	20438	siah E3 ubiquitin protein ligase 1B [Source:MGI Symbol;Acc:MGI:108063]
ENSMUSG00000041135	719.4476926	0.38787332	0.163504242	2.372252339	0.017680011	0.463942864	Ripk2	192656	receptor (TNFRSF)-interacting serine-threonine kinase 2 [Source:MGI Symbol;Acc:MGI:1891456]
ENSMUSG00000045374	1323.875216	-0.341905393	0.144180517	-2.371370278	0.017722267	0.463942864	Wdr81	192652	WD repeat domain 81 [Source:MGI Symbol;Acc:MGI:2681828]
ENSMUSG00000047434	183.802886	-0.783553667	0.3299612	-2.374684256	0.017563967	0.463942864	Xxylt1	268880	xyloside xylosyltransferase 1 [Source:MGI Symbol;Acc:MGI:2146443]
ENSMUSG00000047557	462.7404225	-0.316839451	0.133046715	-2.381415062	0.017246268	0.463942864	Lxn	17035	latexin [Source:MGI Symbol;Acc:MGI:107633]
ENSMUSG00000052125	1828.446077	0.529796412	0.222558074	2.38048615	0.017289811	0.463942864	F730043M19Rik	320046	RIKEN cDNA F730043M19 gene [Source:MGI Symbol;Acc:MGI:2443237]
ENSMUSG00000052609	409.5153347	-0.58500764	0.2462986	-2.37519677	0.017539597	0.463942864	Plekhg3	263406	pleckstrin homology domain containing, family G (with RhoGef domain) member 3 [Source:MGI Symbol;Acc:MGI:2388284]
ENSMUSG00000052776	1824.728907	1.449586541	0.610446318	2.374633934	0.017566362	0.463942864	Oas1a	246730	2'-5' oligoadenylate synthetase 1A [Source:MGI Symbol;Acc:MGI:2180860]
ENSMUSG00000060950	77.57056327	-1.045682495	0.440901728	-2.371690624	0.01770691	0.463942864	Trmt61a	328162	tRNA methyltransferase 61A [Source:MGI Symbol;Acc:MGI:2443487]
ENSMUSG00000061039	145.0383138	0.54170139	0.227577298	2.380296255	0.017298724	0.463942864	Or8b53	258783	olfactory receptor family 8 subfamily B member 53 [Source:MGI Symbol;Acc:MGI:3030754]
ENSMUSG00000072601	53.42807117	-2.608810848	1.098802338	-2.37423125	0.017585533	0.463942864	Ear1	13586	eosinophil-associated, ribonuclease A family, member 1 [Source:MGI Symbol;Acc:MGI:108021]
ENSMUSG00000074063	228.8805113	-0.986421497	0.414717211	-2.378540054	0.017381348	0.463942864	Osgin1	71839	oxidative stress induced growth inhibitor 1 [Source:MGI Symbol;Acc:MGI:1919089]
ENSMUSG00000078606	120.2457871	1.122730964	0.473976283	2.368749246	0.01784835	0.463942864	Gvin2	100042856	GTPase, very large interferon inducible, family member 2 [Source:MGI Symbol;Acc:MGI:3782245]
ENSMUSG00000078616	85.58530457	2.112907828	0.890567751	2.372540242	0.017666239	0.463942864	Trim30c	434219	tripartite motif-containing 30C [Source:MGI Symbol;Acc:MGI:4821257]
ENSMUSG00000086564	36.66601477	-1.043918652	0.43852773	-2.38050773	0.017288798	0.463942864	Cd101	630146	CD101 antigen [Source:MGI Symbol;Acc:MGI:2685862]
ENSMUSG00000098197	18.7064431	1.031326866	0.434390858	2.374190998	0.01758745	0.463942864	BC051537	414076	cDNA sequence BC051537 [Source:MGI Symbol;Acc:MGI:3041255]
ENSMUSG00000102243	6.923891417	2.180754874	0.916786508	2.378694337	0.017374076	0.463942864	Gm37718	NA	predicted gene, 37718 [Source:MGI Symbol;Acc:MGI:5610946]
ENSMUSG00000106617	157.3508199	0.528770066	0.223111457	2.369981682	0.017788967	0.463942864	Gm36266	108169076	predicted gene, 36266 [Source:MGI Symbol;Acc:MGI:5595425]
ENSMUSG00000109429	16.51423656	1.406315765	0.593304636	2.370309752	0.017773188	0.463942864	Gm45223	NA	predicted gene 45223 [Source:MGI Symbol;Acc:MGI:5753799]
ENSMUSG00000017760	3805.414703	-0.966252025	0.408457329	-2.365613142	0.018000242	0.464177678	Ctsa	19025	cathepsin A [Source:MGI Symbol;Acc:MGI:97748]
ENSMUSG00000022421	22.22961013	-1.428738614	0.603834972	-2.36610776	0.017976211	0.464177678	Nptxr	73340	neuronal pentraxin receptor [Source:MGI Symbol;Acc:MGI:1920590]
ENSMUSG00000026456	424.4723666	-0.76139603	0.321707859	-2.366731207	0.017945961	0.464177678	Cyb5r1	72017	cytochrome b5 reductase 1 [Source:MGI Symbol;Acc:MGI:1919267]
ENSMUSG00000040459	2249.373538	0.234369881	0.099047931	2.366226937	0.017970425	0.464177678	Arglu1	234023	arginine and glutamate rich 1 [Source:MGI Symbol;Acc:MGI:2442985]
ENSMUSG00000105769	6.237551119	-3.191230067	1.347773548	-2.367779121	0.017895216	0.464177678	Gm43351	NA	predicted gene 43351 [Source:MGI Symbol;Acc:MGI:5663488]
ENSMUSG00000104728	18.94550552	1.014733225	0.429406178	2.363108117	0.018122382	0.46658671	Gm42462	NA	predicted gene 42462 [Source:MGI Symbol;Acc:MGI:5662599]
ENSMUSG00000045160	162.2292968	-0.588344707	0.249160479	-2.361308302	0.018210584	0.468115745	Bola3	78653	bolA family member 3 [Source:MGI Symbol;Acc:MGI:1925903]
ENSMUSG00000038393	2073.951142	-0.631303769	0.267444258	-2.360505972	0.018250024	0.468388464	Txnip	56338	thioredoxin interacting protein [Source:MGI Symbol;Acc:MGI:1889549]
ENSMUSG00000006403	8.354733111	-2.113266194	0.8961038	-2.358282816	0.0183597	0.469699234	Adamts4	240913	ADAM metallopeptidase with thrombospondin type 1 motif 4 [Source:MGI Symbol;Acc:MGI:1339949]
ENSMUSG00000017652	4581.180532	0.882051802	0.374113076	2.35771444	0.018387832	0.469699234	Cd40	21939	CD40 antigen [Source:MGI Symbol;Acc:MGI:88336]
ENSMUSG00000029149	102.6792959	0.481911334	0.204347278	2.358295831	0.018359056	0.469699234	Krtcap3	69815	keratinocyte associated protein 3 [Source:MGI Symbol;Acc:MGI:1917065]
ENSMUSG00000020330	115.3998732	-1.30618722	0.554724028	-2.354661336	0.018539594	0.469891427	Hmmr	15366	hyaluronan mediated motility receptor (RHAMM) [Source:MGI Symbol;Acc:MGI:104667]
ENSMUSG00000026429	48.33779708	-0.904527926	0.384096068	-2.354952319	0.018525083	0.469891427	Ube2t	67196	ubiquitin-conjugating enzyme E2T [Source:MGI Symbol;Acc:MGI:1914446]
ENSMUSG00000039201	115.8169235	-0.429792403	0.182368406	-2.356726211	0.018436835	0.469891427	Tbc1d25	209815	TBC1 domain family, member 25 [Source:MGI Symbol;Acc:MGI:2444862]
ENSMUSG00000051790	548.8292171	1.269291387	0.538777907	2.355871262	0.018479321	0.469891427	Nlgn2	216856	neuroligin 2 [Source:MGI Symbol;Acc:MGI:2681835]
ENSMUSG00000054072	288.9878911	4.245078432	1.80284616	2.354653729	0.018539973	0.469891427	Iigp1	60440	interferon inducible GTPase 1 [Source:MGI Symbol;Acc:MGI:1926259]
ENSMUSG00000030062	2537.194486	-0.671061139	0.285364928	-2.3515894	0.018693397	0.472627929	Rpn1	103963	ribophorin I [Source:MGI Symbol;Acc:MGI:98084]
ENSMUSG00000034771	392.9516772	0.816195454	0.347119857	2.351336109	0.018706128	0.472627929	Tle2	21886	transducin-like enhancer of split 2 [Source:MGI Symbol;Acc:MGI:104635]
ENSMUSG00000001870	14.45604907	-1.266315652	0.539196389	-2.348523986	0.018847985	0.473197954	Ltbp1	268977	latent transforming growth factor beta binding protein 1 [Source:MGI Symbol;Acc:MGI:109151]
ENSMUSG00000023460	1264.431116	0.232290075	0.098901372	2.348704284	0.018838862	0.473197954	Rab12	19328	RAB12, member RAS oncogene family [Source:MGI Symbol;Acc:MGI:894284]
ENSMUSG00000027533	15781.1934	0.328923181	0.139950521	2.350281927	0.018759196	0.473197954	Fabp5	16592	fatty acid binding protein 5, epidermal [Source:MGI Symbol;Acc:MGI:101790]
ENSMUSG00000027936	3330.858683	0.358435317	0.152571556	2.349293187	0.01880909	0.473197954	Crtc2	74343	CREB regulated transcription coactivator 2 [Source:MGI Symbol;Acc:MGI:1921593]
ENSMUSG00000052296	3740.129495	-0.284162927	0.121023193	-2.348003886	0.018874324	0.473197954	Ppp6r1	243819	protein phosphatase 6, regulatory subunit 1 [Source:MGI Symbol;Acc:MGI:2442163]
ENSMUSG00000052566	678.5485708	0.457517868	0.194934228	2.347037114	0.01892337	0.473696556	Hook2	170833	hook microtubule tethering protein 2 [Source:MGI Symbol;Acc:MGI:2181664]
ENSMUSG00000026204	19.16357305	-2.194540651	0.935319411	-2.346300767	0.0189608	0.47390332	Ptprn	19275	protein tyrosine phosphatase receptor type N [Source:MGI Symbol;Acc:MGI:102765]
ENSMUSG00000027195	863.6172925	-0.685443382	0.292330492	-2.344754999	0.019039586	0.474635521	Hsd17b12	56348	hydroxysteroid (17-beta) dehydrogenase 12 [Source:MGI Symbol;Acc:MGI:1926967]
ENSMUSG00000049598	7.802429562	-4.524996556	1.929981772	-2.344579945	0.019048526	0.474635521	Vsig8	240916	V-set and immunoglobulin domain containing 8 [Source:MGI Symbol;Acc:MGI:3642995]
ENSMUSG00000027018	2186.693914	0.48470638	0.206836484	2.343427867	0.019107457	0.475374793	Hat1	107435	histone aminotransferase 1 [Source:MGI Symbol;Acc:MGI:96013]
ENSMUSG00000027230	49.38069484	-0.979507672	0.418196935	-2.342216289	0.019169602	0.475464668	Creb3l1	26427	cAMP responsive element binding protein 3-like 1 [Source:MGI Symbol;Acc:MGI:1347062]
ENSMUSG00000060594	24.43180624	-2.027995498	0.865822949	-2.342275057	0.019166584	0.475464668	Layn	244864	layilin [Source:MGI Symbol;Acc:MGI:2685357]
ENSMUSG00000040929	112.5813722	0.533203204	0.228126848	2.337310178	0.019423062	0.476674415	Rfx3	19726	regulatory factor X, 3 (influences HLA class II expression) [Source:MGI Symbol;Acc:MGI:106582]
ENSMUSG00000043323	3820.166928	0.509440917	0.217960083	2.337312915	0.01942292	0.476674415	Fbrsl1	381668	fibrosin-like 1 [Source:MGI Symbol;Acc:MGI:1920907]
ENSMUSG00000057219	358.5235265	-0.280392613	0.119945687	-2.33766316	0.019404729	0.476674415	Armc7	276905	armadillo repeat containing 7 [Source:MGI Symbol;Acc:MGI:2679719]
ENSMUSG00000092035	56.73945619	3.144560404	1.343748408	2.340140747	0.019276474	0.476674415	Peg10	170676	paternally expressed 10 [Source:MGI Symbol;Acc:MGI:2157785]
ENSMUSG00000102721	45.723556	0.998982885	0.427409536	2.337296671	0.019423764	0.476674415	A630081D01Rik	NA	RIKEN cDNA A630081D01 gene [Source:MGI Symbol;Acc:MGI:2138649]
ENSMUSG00000107362	11.77576105	1.583242362	0.676815734	2.339251707	0.01932241	0.476674415	Gm40309	NA	predicted gene, 40309 [Source:MGI Symbol;Acc:MGI:5623194]
ENSMUSG00000111857	6.199311888	3.434055976	1.468397491	2.338641954	0.019353972	0.476674415	1190001M18Rik	NA	RIKEN cDNA 1190001M18 gene [Source:MGI Symbol;Acc:MGI:1916174]
ENSMUSG00000028124	1056.23031	-0.562614957	0.240965605	-2.334835116	0.019552036	0.478377072	Gclm	14630	glutamate-cysteine ligase, modifier subunit [Source:MGI Symbol;Acc:MGI:104995]
ENSMUSG00000108681	8.670375976	-1.60481626	0.687237599	-2.335169472	0.019534569	0.478377072	Gm17825	NA	predicted gene, 17825 [Source:MGI Symbol;Acc:MGI:5010010]
ENSMUSG00000000275	7870.480805	0.487048789	0.208739919	2.333280534	0.019633426	0.479646084	Trim25	217069	tripartite motif-containing 25 [Source:MGI Symbol;Acc:MGI:102749]
ENSMUSG00000027133	399.3053883	-0.465577135	0.199589985	-2.332667816	0.019665587	0.479710391	Nop10	66181	NOP10 ribonucleoprotein [Source:MGI Symbol;Acc:MGI:1913431]
ENSMUSG00000002365	1031.816786	-0.365935061	0.157395674	-2.324937222	0.020075317	0.479955006	Snx9	66616	sorting nexin 9 [Source:MGI Symbol;Acc:MGI:1913866]
ENSMUSG00000003037	6058.78237	0.482151657	0.207064185	2.328513053	0.019884877	0.479955006	Rab8a	17274	RAB8A, member RAS oncogene family [Source:MGI Symbol;Acc:MGI:96960]
ENSMUSG00000004609	994.3789837	-0.743055004	0.319091331	-2.328659328	0.01987712	0.479955006	Cd33	12489	CD33 molecule [Source:MGI Symbol;Acc:MGI:99440]
ENSMUSG00000015474	208.2797688	-0.795383676	0.342123143	-2.32484616	0.020080188	0.479955006	Ppt2	54397	palmitoyl-protein thioesterase 2 [Source:MGI Symbol;Acc:MGI:1860075]
ENSMUSG00000020272	641.9900612	-0.713174412	0.305988507	-2.33072287	0.019767977	0.479955006	Stk10	20868	serine/threonine kinase 10 [Source:MGI Symbol;Acc:MGI:1099439]
ENSMUSG00000021743	224.8116684	0.591804306	0.2540787	2.329216526	0.019847598	0.479955006	Fezf2	54713	Fez family zinc finger 2 [Source:MGI Symbol;Acc:MGI:1859823]
ENSMUSG00000030055	75.72601236	0.61046454	0.262458024	2.325951134	0.020021158	0.479955006	Rab43	69834	RAB43, member RAS oncogene family [Source:MGI Symbol;Acc:MGI:1917084]
ENSMUSG00000030987	694.8176713	-0.295401781	0.127109398	-2.323996384	0.020125688	0.479955006	Stim1	20866	stromal interaction molecule 1 [Source:MGI Symbol;Acc:MGI:107476]
ENSMUSG00000031146	1220.960053	-0.590081158	0.253151438	-2.330941368	0.019756452	0.479955006	Plp2	18824	proteolipid protein 2 [Source:MGI Symbol;Acc:MGI:1298382]
ENSMUSG00000031262	49.34972387	-1.181555166	0.50710408	-2.330005246	0.019805874	0.479955006	Cenpi	102920	centromere protein I [Source:MGI Symbol;Acc:MGI:2147897]
ENSMUSG00000031987	898.4808311	-0.233772551	0.100609012	-2.323574658	0.020148302	0.479955006	Egln1	112405	egl-9 family hypoxia-inducible factor 1 [Source:MGI Symbol;Acc:MGI:1932286]
ENSMUSG00000039166	263.9619528	0.362668296	0.155891251	2.326418532	0.019996234	0.479955006	Akap7	432442	A kinase anchor protein 7 [Source:MGI Symbol;Acc:MGI:1859150]
ENSMUSG00000046337	84.49480166	1.282954876	0.551599258	2.325882166	0.020024838	0.479955006	Fam178b	381337	family with sequence similarity 178, member B [Source:MGI Symbol;Acc:MGI:3026913]
ENSMUSG00000085129	10.32173972	-1.805385621	0.775292264	-2.328651664	0.019877527	0.479955006	5031425F14Rik	NA	RIKEN cDNA 5031425F14 gene [Source:MGI Symbol;Acc:MGI:2442533]
ENSMUSG00000104292	4.409835493	2.40065988	1.032322419	2.325494279	0.020045545	0.479955006	Gm38042	NA	predicted gene, 38042 [Source:MGI Symbol;Acc:MGI:5611270]
ENSMUSG00000110388	23.61449379	-1.199582079	0.516148049	-2.324104646	0.020119886	0.479955006	Gm30329	NA	predicted gene, 30329 [Source:MGI Symbol;Acc:MGI:5589488]
ENSMUSG00000008845	3.082337322	-3.427011708	1.476681799	-2.32075164	0.020300252	0.481838523	Cd163	93671	CD163 antigen [Source:MGI Symbol;Acc:MGI:2135946]
ENSMUSG00000020658	77.97988008	-2.281918575	0.983298869	-2.320676497	0.02030431	0.481838523	Efr3b	668212	EFR3 homolog B [Source:MGI Symbol;Acc:MGI:2444851]
ENSMUSG00000030117	7.591404711	-3.581177945	1.543309387	-2.32045368	0.020316348	0.481838523	Gdf3	14562	growth differentiation factor 3 [Source:MGI Symbol;Acc:MGI:95686]
ENSMUSG00000105962	15.80508629	1.04188625	0.449252341	2.319155971	0.020386581	0.482799405	Gm42432	NA	predicted gene 42432 [Source:MGI Symbol;Acc:MGI:5662569]
ENSMUSG00000024054	2906.46773	0.517364898	0.223243457	2.317491875	0.020476953	0.483235623	Smchd1	74355	SMC hinge domain containing 1 [Source:MGI Symbol;Acc:MGI:1921605]
ENSMUSG00000031971	34.2751959	-0.989890121	0.427075876	-2.317831975	0.020458455	0.483235623	Ccsap	73420	centriole, cilia and spindle associated protein [Source:MGI Symbol;Acc:MGI:1920670]
ENSMUSG00000038370	10.50222635	-2.260897862	0.975973276	-2.316557141	0.020527868	0.483235623	Pcp4l1	66425	Purkinje cell protein 4-like 1 [Source:MGI Symbol;Acc:MGI:1913675]
ENSMUSG00000050967	35.48908478	-1.035976645	0.447296813	-2.316083226	0.020553725	0.483235623	Creg2	263764	cellular repressor of E1A-stimulated genes 2 [Source:MGI Symbol;Acc:MGI:1928333]
ENSMUSG00000055799	121.1795135	0.555089291	0.239611506	2.316622014	0.020524331	0.483235623	Tcf7l1	21415	transcription factor 7 like 1 (T cell specific, HMG box) [Source:MGI Symbol;Acc:MGI:1202876]
ENSMUSG00000025602	80.06690961	-0.502076208	0.216843781	-2.315382098	0.02059203	0.483436598	Zfp202	80902	zinc finger protein 202 [Source:MGI Symbol;Acc:MGI:1933401]
ENSMUSG00000037946	553.7944799	-0.810213618	0.350022759	-2.314745534	0.020626862	0.483555561	Fgd3	30938	FYVE, RhoGEF and PH domain containing 3 [Source:MGI Symbol;Acc:MGI:1353657]
ENSMUSG00000000058	249.2858033	-1.205210666	0.522061476	-2.308560815	0.020967964	0.484299134	Cav2	12390	caveolin 2 [Source:MGI Symbol;Acc:MGI:107571]
ENSMUSG00000014075	908.5250562	0.481294773	0.208623905	2.306997246	0.021054974	0.484299134	Dynlt2b	66061	dynein light chain Tctex-type 2B [Source:MGI Symbol;Acc:MGI:1913311]
ENSMUSG00000021696	89.57790155	-0.649219338	0.281362823	-2.307409808	0.021031985	0.484299134	Elovl7	74559	ELOVL fatty acid elongase 7 [Source:MGI Symbol;Acc:MGI:1921809]
ENSMUSG00000023953	248.2081794	-0.5021272	0.217241017	-2.31138303	0.020811707	0.484299134	Polh	80905	polymerase (DNA directed), eta (RAD 30 related) [Source:MGI Symbol;Acc:MGI:1891457]
ENSMUSG00000028152	229.6693586	-0.594438603	0.257295755	-2.310331945	0.020869784	0.484299134	Tspan5	56224	tetraspanin 5 [Source:MGI Symbol;Acc:MGI:1928096]
ENSMUSG00000028873	264.7863174	-0.883499298	0.38282869	-2.30781893	0.02100921	0.484299134	Cdca8	52276	cell division cycle associated 8 [Source:MGI Symbol;Acc:MGI:1196274]
ENSMUSG00000028879	2177.355622	0.356791575	0.154656059	2.307000304	0.021054803	0.484299134	Stx12	100226	syntaxin 12 [Source:MGI Symbol;Acc:MGI:1931027]
ENSMUSG00000039182	114.4380427	-0.471889884	0.204450061	-2.308093635	0.020993929	0.484299134	AW209491	105351	expressed sequence AW209491 [Source:MGI Symbol;Acc:MGI:2145422]
ENSMUSG00000047534	88.13203963	-0.895539846	0.387338767	-2.312032574	0.020775888	0.484299134	Mis18bp1	217653	MIS18 binding protein 1 [Source:MGI Symbol;Acc:MGI:2145099]
ENSMUSG00000049625	866.4808198	-0.81361448	0.352630337	-2.307273066	0.021039602	0.484299134	Tifab	212937	TRAF-interacting protein with forkhead-associated domain, family member B [Source:MGI Symbol;Acc:MGI:2385852]
ENSMUSG00000057914	83.65427203	0.907584163	0.392884435	2.310053751	0.020885178	0.484299134	Cacnb2	12296	calcium channel, voltage-dependent, beta 2 subunit [Source:MGI Symbol;Acc:MGI:894644]
ENSMUSG00000096655	9.697555521	1.736974133	0.752877863	2.307112772	0.021048534	0.484299134	1700065D16Rik	73410	RIKEN cDNA 1700065D16 gene [Source:MGI Symbol;Acc:MGI:1920660]
ENSMUSG00000097944	37.44798413	-0.880274515	0.381355007	-2.308280995	0.020983513	0.484299134	A130014A01Rik	NA	RIKEN cDNA A130014A01 gene [Source:MGI Symbol;Acc:MGI:3028043]
ENSMUSG00000106990	480.7870553	0.620842412	0.269156596	2.306621577	0.021075926	0.484299134	Gm42547	NA	predicted gene 42547 [Source:MGI Symbol;Acc:MGI:5662684]
ENSMUSG00000107355	47.47883997	-0.764387706	0.331630953	-2.304934744	0.021170228	0.485093836	AI839979	100740	expressed sequence AI839979 [Source:MGI Symbol;Acc:MGI:2140975]
ENSMUSG00000118210	16.31427346	1.072106907	0.465112736	2.305047407	0.021163918	0.485093836	Gm50394	NA	predicted gene, 50394 [Source:MGI Symbol;Acc:MGI:6303299]
ENSMUSG00000002997	2250.661873	0.616139369	0.267446845	2.303782527	0.021234854	0.485360943	Prkar2b	19088	protein kinase, cAMP dependent regulatory, type II beta [Source:MGI Symbol;Acc:MGI:97760]
ENSMUSG00000062007	914.3826042	1.091549484	0.473832353	2.303661783	0.021241637	0.485360943	Hsh2d	209488	hematopoietic SH2 domain containing [Source:MGI Symbol;Acc:MGI:2676364]
ENSMUSG00000106856	9.478238352	1.543768057	0.670552306	2.302233613	0.021322001	0.48651297	Gm43761	NA	predicted gene 43761 [Source:MGI Symbol;Acc:MGI:5663898]
ENSMUSG00000024041	52.16895224	1.443942473	0.62737282	2.301570019	0.021359433	0.486683507	Cryaa	12954	crystallin, alpha A [Source:MGI Symbol;Acc:MGI:88515]
ENSMUSG00000001418	1847.764398	-0.322639829	0.140946837	-2.289088828	0.022074192	0.487637324	Glmp	56700	glycosylated lysosomal membrane protein [Source:MGI Symbol;Acc:MGI:1913318]
ENSMUSG00000004317	457.9924242	-0.37577036	0.164680145	-2.281819465	0.022500001	0.487637324	Clcn5	12728	chloride channel, voltage-sensitive 5 [Source:MGI Symbol;Acc:MGI:99486]
ENSMUSG00000006127	2945.546499	0.450374677	0.196851167	2.287894373	0.022143673	0.487637324	Inpp5k	19062	inositol polyphosphate 5-phosphatase K [Source:MGI Symbol;Acc:MGI:1194899]
ENSMUSG00000019715	500.5457813	-0.365395836	0.160476303	-2.276945757	0.022789465	0.487637324	Gle1	74412	GLE1 RNA export mediator [Source:MGI Symbol;Acc:MGI:1921662]
ENSMUSG00000020075	1072.876986	-0.416489789	0.18210085	-2.287138075	0.022187765	0.487637324	Ddx21	56200	DExD box helicase 21 [Source:MGI Symbol;Acc:MGI:1860494]
ENSMUSG00000024300	3591.225762	-0.827173208	0.363356365	-2.276479203	0.022817344	0.487637324	Myo1f	17916	myosin IF [Source:MGI Symbol;Acc:MGI:107711]
ENSMUSG00000024339	3284.227287	0.471668267	0.205812201	2.291741035	0.021920591	0.487637324	Tap2	21355	transporter 2, ATP-binding cassette, sub-family B (MDR/TAP) [Source:MGI Symbol;Acc:MGI:98484]
ENSMUSG00000024696	531.1618521	-0.952357137	0.41692332	-2.284250105	0.022356836	0.487637324	Lpxn	107321	leupaxin [Source:MGI Symbol;Acc:MGI:2147677]
ENSMUSG00000027848	42.80144855	-1.860616622	0.814720718	-2.283747769	0.022386359	0.487637324	Olfml3	99543	olfactomedin-like 3 [Source:MGI Symbol;Acc:MGI:1914877]
ENSMUSG00000028100	6129.200824	0.50975616	0.221615401	2.300183821	0.021437808	0.487637324	Nudt17	78373	nudix hydrolase 17 [Source:MGI Symbol;Acc:MGI:1925623]
ENSMUSG00000028614	165.2660772	-0.846888463	0.369390036	-2.292667316	0.021867166	0.487637324	Ndc1	72787	NDC1 transmembrane nucleoporin [Source:MGI Symbol;Acc:MGI:1920037]
ENSMUSG00000028634	91.83577494	-1.066032054	0.465262184	-2.291250163	0.021948949	0.487637324	Hivep3	16656	human immunodeficiency virus type I enhancer binding protein 3 [Source:MGI Symbol;Acc:MGI:106589]
ENSMUSG00000029823	3374.15344	0.259903897	0.113717719	2.285518016	0.022282471	0.487637324	Luc7l2	192196	LUC7-like 2 (S. cerevisiae) [Source:MGI Symbol;Acc:MGI:2183260]
ENSMUSG00000030286	1141.117299	-0.23152387	0.101518132	-2.28061595	0.022571183	0.487637324	Emc3	66087	ER membrane protein complex subunit 3 [Source:MGI Symbol;Acc:MGI:1913337]
ENSMUSG00000031729	3065.550875	0.338458383	0.148080479	2.285638085	0.02227544	0.487637324	Ist1	71955	increased sodium tolerance 1 homolog (yeast) [Source:MGI Symbol;Acc:MGI:1919205]
ENSMUSG00000032336	2935.773946	-0.270135263	0.118590899	-2.277875165	0.022734016	0.487637324	Nptn	20320	neuroplastin [Source:MGI Symbol;Acc:MGI:108077]
ENSMUSG00000032382	2919.19337	-0.171052522	0.074821259	-2.28614868	0.022245562	0.487637324	Snx1	56440	sorting nexin 1 [Source:MGI Symbol;Acc:MGI:1928395]
ENSMUSG00000036777	138.7809546	-1.121029158	0.491672336	-2.280033013	0.022605731	0.487637324	Anln	68743	anillin, actin binding protein [Source:MGI Symbol;Acc:MGI:1920174]
ENSMUSG00000037280	285.1466691	-1.142420999	0.497555141	-2.296069131	0.021671929	0.487637324	Galnt6	207839	polypeptide N-acetylgalactosaminyltransferase 6 [Source:MGI Symbol;Acc:MGI:1891640]
ENSMUSG00000037514	1476.60641	0.510644228	0.222997584	2.289909234	0.022026579	0.487637324	Pank2	74450	pantothenate kinase 2 [Source:MGI Symbol;Acc:MGI:1921700]
ENSMUSG00000037544	196.7128284	-0.853747889	0.371997629	-2.295035837	0.021731071	0.487637324	Dlgap5	218977	DLG associated protein 5 [Source:MGI Symbol;Acc:MGI:2183453]
ENSMUSG00000037936	409.1868022	-0.700283436	0.305258255	-2.294068789	0.021786548	0.487637324	Scarb1	20778	scavenger receptor class B, member 1 [Source:MGI Symbol;Acc:MGI:893578]
ENSMUSG00000037995	422.677959	-0.558400454	0.244048172	-2.288074727	0.02213317	0.487637324	Igsf9	93842	immunoglobulin superfamily, member 9 [Source:MGI Symbol;Acc:MGI:2135283]
ENSMUSG00000038332	354.1968965	-0.607210558	0.264227969	-2.298055582	0.021558626	0.487637324	Sesn1	140742	sestrin 1 [Source:MGI Symbol;Acc:MGI:2155278]
ENSMUSG00000040147	25.99363549	-1.448718573	0.635915732	-2.27816124	0.022716973	0.487637324	Maob	109731	monoamine oxidase B [Source:MGI Symbol;Acc:MGI:96916]
ENSMUSG00000040722	140.3997602	-1.265018378	0.551446332	-2.294000892	0.021790448	0.487637324	Scamp5	56807	secretory carrier membrane protein 5 [Source:MGI Symbol;Acc:MGI:1928948]
ENSMUSG00000042015	438.6569402	-0.473445992	0.207498918	-2.281679334	0.022508279	0.487637324	Wdr41	218460	WD repeat domain 41 [Source:MGI Symbol;Acc:MGI:2445123]
ENSMUSG00000042249	6319.263527	0.472970882	0.207396395	2.28051641	0.022577079	0.487637324	Grk3	320129	G protein-coupled receptor kinase 3 [Source:MGI Symbol;Acc:MGI:87941]
ENSMUSG00000042476	12.30728955	-3.120426751	1.357780244	-2.298182467	0.021551406	0.487637324	Abcb4	18670	ATP-binding cassette, sub-family B member 4 [Source:MGI Symbol;Acc:MGI:97569]
ENSMUSG00000042622	601.4215501	0.556333804	0.244284991	2.277396589	0.022762554	0.487637324	Maff	17133	v-maf musculoaponeurotic fibrosarcoma oncogene family, protein F (avian) [Source:MGI Symbol;Acc:MGI:96910]
ENSMUSG00000043019	356.7799765	-0.479334073	0.210020759	-2.282317595	0.022470596	0.487637324	Edem3	66967	ER degradation enhancer, mannosidase alpha-like 3 [Source:MGI Symbol;Acc:MGI:1914217]
ENSMUSG00000043998	832.0821716	-0.378287265	0.165437041	-2.286593507	0.022219561	0.487637324	Mgat2	217664	mannoside acetylglucosaminyltransferase 2 [Source:MGI Symbol;Acc:MGI:2384966]
ENSMUSG00000050335	26006.88383	-0.626696098	0.274233554	-2.285264105	0.022297346	0.487637324	Lgals3	16854	lectin, galactose binding, soluble 3 [Source:MGI Symbol;Acc:MGI:96778]
ENSMUSG00000052698	60.81966996	-0.801033216	0.351555239	-2.27854154	0.022694332	0.487637324	Tln2	70549	talin 2 [Source:MGI Symbol;Acc:MGI:1917799]
ENSMUSG00000053965	77.64075956	0.625478108	0.273745065	2.284892729	0.022319118	0.487637324	Pde5a	242202	phosphodiesterase 5A, cGMP-specific [Source:MGI Symbol;Acc:MGI:2651499]
ENSMUSG00000054676	1941.386151	0.699490519	0.307243164	2.27666748	0.02280609	0.487637324	1600014C10Rik	72244	RIKEN cDNA 1600014C10 gene [Source:MGI Symbol;Acc:MGI:1919494]
ENSMUSG00000054808	2745.320474	-0.383532128	0.167144249	-2.294617562	0.021755051	0.487637324	Actn4	60595	actinin alpha 4 [Source:MGI Symbol;Acc:MGI:1890773]
ENSMUSG00000054822	10.44297899	1.674121828	0.735533044	2.276066101	0.022842054	0.487637324	1700041G16Rik	NA	RIKEN cDNA 1700041G16 gene [Source:MGI Symbol;Acc:MGI:1920549]
ENSMUSG00000055760	45.36074223	-0.85868205	0.376324056	-2.281762319	0.022503377	0.487637324	Gemin6	67242	gem nuclear organelle associated protein 6 [Source:MGI Symbol;Acc:MGI:1914492]
ENSMUSG00000067212	15352.8679	0.558512131	0.245069787	2.278992194	0.022667529	0.487637324	H2-T23	15040	histocompatibility 2, T region locus 23 [Source:MGI Symbol;Acc:MGI:95957]
ENSMUSG00000070327	9351.08057	1.424828493	0.620242802	2.297210849	0.021606745	0.487637324	Rnf213	672511	ring finger protein 213 [Source:MGI Symbol;Acc:MGI:1289196]
ENSMUSG00000078815	179.8793971	1.079111784	0.472484265	2.283910521	0.02237679	0.487637324	Cacng6	54378	calcium channel, voltage-dependent, gamma subunit 6 [Source:MGI Symbol;Acc:MGI:1859168]
ENSMUSG00000078922	510.1560495	1.404290093	0.612978358	2.290929318	0.021967502	0.487637324	Tgtp1	21822	T cell specific GTPase 1 [Source:MGI Symbol;Acc:MGI:98734]
ENSMUSG00000081534	2397.916155	-0.626904325	0.274931089	-2.280223481	0.022594437	0.487637324	Slc48a1	67739	solute carrier family 48 (heme transporter), member 1 [Source:MGI Symbol;Acc:MGI:1914989]
ENSMUSG00000085501	39.68330948	2.058034356	0.896457254	2.295741762	0.021690651	0.487637324	Gm11772	NA	predicted gene 11772 [Source:MGI Symbol;Acc:MGI:3649468]
ENSMUSG00000097709	79.69122472	0.587989746	0.255892469	2.29780012	0.021573168	0.487637324	2810429I04Rik	76937	RIKEN cDNA 2810429I04 gene [Source:MGI Symbol;Acc:MGI:1924187]
ENSMUSG00000111167	5.669013709	-2.205133658	0.96353686	-2.288582564	0.022103618	0.487637324	Gm39321	NA	predicted gene, 39321 [Source:MGI Symbol;Acc:MGI:5622206]
ENSMUSG00000118364	5.843260058	-4.27396519	1.869796031	-2.285792204	0.022266418	0.487637324	Gm54420	NA	predicted gene, 54420 [Source:MGI Symbol;Acc:MGI:6845320]
ENSMUSG00000015942	1023.933204	0.45183542	0.19868274	2.274155376	0.022956646	0.489440517	Gtf2ird2	114674	GTF2I repeat domain containing 2 [Source:MGI Symbol;Acc:MGI:2149780]
ENSMUSG00000008475	12373.10245	0.259509969	0.114169319	2.27302722	0.02302454	0.490201108	Arpc5	67771	actin related protein 2/3 complex, subunit 5 [Source:MGI Symbol;Acc:MGI:1915021]
ENSMUSG00000027597	248.4613245	-0.582259029	0.256296848	-2.271815018	0.023097685	0.490201108	Ahcy	269378	S-adenosylhomocysteine hydrolase [Source:MGI Symbol;Acc:MGI:87968]
ENSMUSG00000037029	237.7059009	-0.451925157	0.198916584	-2.271933026	0.023090556	0.490201108	Zfp146	26465	zinc finger protein 146 [Source:MGI Symbol;Acc:MGI:1347092]
ENSMUSG00000054434	937.5553817	0.341721617	0.150434683	2.271561385	0.023113015	0.490201108	Tmem120b	330189	transmembrane protein 120B [Source:MGI Symbol;Acc:MGI:3603158]
ENSMUSG00000026377	293.8554813	-0.513867242	0.22629142	-2.270820703	0.023157834	0.490511308	Nifk	67949	nucleolar protein interacting with the FHA domain of MKI67 [Source:MGI Symbol;Acc:MGI:1915199]
ENSMUSG00000066150	548.2042883	-0.658891965	0.290242184	-2.270145424	0.023198761	0.490738375	Slc31a1	20529	solute carrier family 31, member 1 [Source:MGI Symbol;Acc:MGI:1333843]
ENSMUSG00000070354	57.00926943	-0.777398297	0.34264094	-2.268842414	0.023277911	0.491772349	Evi2	NA	ecotropic viral integration site 2 [Source:MGI Symbol;Acc:MGI:5439444]
ENSMUSG00000020376	1708.986867	-0.466716513	0.205793328	-2.267889432	0.023335947	0.492080151	Rnf130	59044	ring finger protein 130 [Source:MGI Symbol;Acc:MGI:1891717]
ENSMUSG00000079111	593.4880432	-0.37943114	0.16732654	-2.26760883	0.023353059	0.492080151	Kdelr2	66913	KDEL (Lys-Asp-Glu-Leu) endoplasmic reticulum protein retention receptor 2 [Source:MGI Symbol;Acc:MGI:1914163]
ENSMUSG00000040855	27.56358023	-1.650447759	0.728016109	-2.267048405	0.023387269	0.492162656	Reps2	194590	RALBP1 associated Eps domain containing protein 2 [Source:MGI Symbol;Acc:MGI:2663511]
ENSMUSG00000036503	1256.99803	-0.392366677	0.173277999	-2.264376775	0.023550951	0.494326554	Rnf13	24017	ring finger protein 13 [Source:MGI Symbol;Acc:MGI:1346341]
ENSMUSG00000056209	265.8205849	-0.674911212	0.298171471	-2.263500292	0.023604867	0.494818921	Npm3	18150	nucleoplasmin 3 [Source:MGI Symbol;Acc:MGI:894653]
ENSMUSG00000001227	56.76479005	-0.997679933	0.442657962	-2.253839347	0.024206277	0.495436989	Sema6b	20359	sema domain, transmembrane domain (TM), and cytoplasmic domain, (semaphorin) 6B [Source:MGI Symbol;Acc:MGI:1202889]
ENSMUSG00000017716	263.5176366	-0.897530828	0.399241831	-2.248088147	0.02457057	0.495436989	Birc5	11799	baculoviral IAP repeat-containing 5 [Source:MGI Symbol;Acc:MGI:1203517]
ENSMUSG00000023143	572.2317819	-0.623061017	0.277203932	-2.247662985	0.024597688	0.495436989	Nagpa	27426	N-acetylglucosamine-1-phosphodiester alpha-N-acetylglucosaminidase [Source:MGI Symbol;Acc:MGI:1351598]
ENSMUSG00000024901	6.595641712	-1.892760265	0.836866891	-2.261722008	0.023714584	0.495436989	Peli3	240518	pellino 3 [Source:MGI Symbol;Acc:MGI:1924963]
ENSMUSG00000025171	357.7260265	-0.454338147	0.20187294	-2.250614409	0.02440997	0.495436989	Ubtd1	226122	ubiquitin domain containing 1 [Source:MGI Symbol;Acc:MGI:2385092]
ENSMUSG00000027835	1081.133768	0.347145883	0.153514184	2.261327741	0.02373897	0.495436989	Pdcd10	56426	programmed cell death 10 [Source:MGI Symbol;Acc:MGI:1928396]
ENSMUSG00000027882	5653.407066	0.54943875	0.243022302	2.260857312	0.023768094	0.495436989	Stxbp3	20912	syntaxin binding protein 3 [Source:MGI Symbol;Acc:MGI:107362]
ENSMUSG00000029826	6340.818433	0.448993385	0.198486227	2.26208837	0.023691944	0.495436989	Zc3hav1	78781	zinc finger CCCH type, antiviral 1 [Source:MGI Symbol;Acc:MGI:1926031]
ENSMUSG00000030147	67.19368254	-1.149039075	0.511565525	-2.246122968	0.024696133	0.495436989	Clec4b1	69810	C-type lectin domain family 4, member b1 [Source:MGI Symbol;Acc:MGI:1917060]
ENSMUSG00000030361	2.817790515	-3.821379676	1.697040408	-2.251790623	0.024335507	0.495436989	Klrb1a	17057	killer cell lectin-like receptor subfamily B member 1A [Source:MGI Symbol;Acc:MGI:107540]
ENSMUSG00000030595	3914.241222	0.61335078	0.272364183	2.25195095	0.024325372	0.495436989	Nfkbib	18036	nuclear factor of kappa light polypeptide gene enhancer in B cells inhibitor, beta [Source:MGI Symbol;Acc:MGI:104752]
ENSMUSG00000030824	2209.951638	-0.441177796	0.195302857	-2.258941841	0.023887003	0.495436989	Nucb1	18220	nucleobindin 1 [Source:MGI Symbol;Acc:MGI:97388]
ENSMUSG00000031770	2553.390512	0.556064238	0.2473638	2.247961255	0.024578661	0.495436989	Herpud1	64209	homocysteine-inducible, endoplasmic reticulum stress-inducible, ubiquitin-like domain member 1 [Source:MGI Symbol;Acc:MGI:1927406]
ENSMUSG00000032220	886.56886	-1.196769878	0.531778918	-2.250502677	0.024417054	0.495436989	Myo1e	71602	myosin IE [Source:MGI Symbol;Acc:MGI:106621]
ENSMUSG00000032553	418.8855477	-0.563622261	0.250733733	-2.247891635	0.024583101	0.495436989	Srprb	20818	signal recognition particle receptor, B subunit [Source:MGI Symbol;Acc:MGI:102964]
ENSMUSG00000032596	7230.756666	0.723408607	0.32170622	2.24866217	0.024533998	0.495436989	Uba7	74153	ubiquitin-like modifier activating enzyme 7 [Source:MGI Symbol;Acc:MGI:1349462]
ENSMUSG00000033697	205.613237	-0.652143453	0.289486588	-2.252758781	0.024274362	0.495436989	Arhgap39	223666	Rho GTPase activating protein 39 [Source:MGI Symbol;Acc:MGI:107858]
ENSMUSG00000034442	143.4888031	-0.440363755	0.196093555	-2.245681943	0.024724388	0.495436989	Trmt5	76357	TRM5 tRNA methyltransferase 5 [Source:MGI Symbol;Acc:MGI:1923607]
ENSMUSG00000035722	2627.958463	0.36362977	0.161362148	2.253501058	0.024227574	0.495436989	Abca7	27403	ATP-binding cassette, sub-family A member 7 [Source:MGI Symbol;Acc:MGI:1351646]
ENSMUSG00000038147	2052.583644	-0.865881648	0.383064128	-2.26040912	0.023795871	0.495436989	Cd84	12523	CD84 antigen [Source:MGI Symbol;Acc:MGI:1336885]
ENSMUSG00000038429	1441.138854	-0.324138383	0.144273909	-2.246687461	0.024660008	0.495436989	Usp5	22225	ubiquitin specific peptidase 5 (isopeptidase T) [Source:MGI Symbol;Acc:MGI:1347343]
ENSMUSG00000038612	21325.93833	0.409901602	0.182489789	2.246161847	0.024693643	0.495436989	Mcl1	17210	myeloid cell leukemia sequence 1 [Source:MGI Symbol;Acc:MGI:101769]
ENSMUSG00000038705	1041.379306	0.43011138	0.191069235	2.251076055	0.024380721	0.495436989	Gmeb2	229004	glucocorticoid modulatory element binding protein 2 [Source:MGI Symbol;Acc:MGI:2652836]
ENSMUSG00000039200	25.56747724	-1.709244908	0.758244901	-2.254212202	0.024182822	0.495436989	Atf7ip2	75329	activating transcription factor 7 interacting protein 2 [Source:MGI Symbol;Acc:MGI:1922579]
ENSMUSG00000041779	98.24888361	-0.737210122	0.327815381	-2.248857631	0.024521555	0.495436989	Tram2	170829	translocating chain-associating membrane protein 2 [Source:MGI Symbol;Acc:MGI:1924817]
ENSMUSG00000044876	452.9615686	0.272831197	0.120807107	2.258403526	0.023920513	0.495436989	Zfp444	72667	zinc finger protein 444 [Source:MGI Symbol;Acc:MGI:1923365]
ENSMUSG00000047592	250.4277109	-0.982691217	0.437062158	-2.248401512	0.024550599	0.495436989	Nxpe5	381680	neurexophilin and PC-esterase domain family, member 5 [Source:MGI Symbol;Acc:MGI:3584036]
ENSMUSG00000052920	82.79414269	1.37035537	0.60789443	2.254265382	0.024179478	0.495436989	Prkg1	19091	protein kinase, cGMP-dependent, type I [Source:MGI Symbol;Acc:MGI:108174]
ENSMUSG00000055413	1306.886722	0.559423097	0.248712133	2.249279483	0.02449472	0.495436989	H2-Q5	15016	histocompatibility 2, Q region locus 5 [Source:MGI Symbol;Acc:MGI:95934]
ENSMUSG00000063275	14.17811622	-1.150583638	0.509368704	-2.258842422	0.023893189	0.495436989	Hacd1	30963	3-hydroxyacyl-CoA dehydratase 1 [Source:MGI Symbol;Acc:MGI:1353592]
ENSMUSG00000070031	5623.073871	0.674244798	0.299038237	2.25471099	0.024151475	0.495436989	Sp140	434484	Sp140 nuclear body protein [Source:MGI Symbol;Acc:MGI:3702467]
ENSMUSG00000070738	1075.198627	-0.451131638	0.200827954	-2.246358782	0.024681036	0.495436989	Dgkd	227333	diacylglycerol kinase, delta [Source:MGI Symbol;Acc:MGI:2138334]
ENSMUSG00000090086	276.3833806	0.531297197	0.236441726	2.247053451	0.024636611	0.495436989	AI480526	NA	expressed sequence AI480526 [Source:MGI Symbol;Acc:MGI:2140910]
ENSMUSG00000102973	12.12068154	1.660825414	0.739115214	2.247045363	0.024637128	0.495436989	E430014B02Rik	NA	RIKEN cDNA E430014B02 gene [Source:MGI Symbol;Acc:MGI:2445017]
ENSMUSG00000112734	7.55493775	1.810854609	0.806415596	2.245560005	0.024732205	0.495436989	Gm47644	NA	predicted gene, 47644 [Source:MGI Symbol;Acc:MGI:6096722]
ENSMUSG00000026496	1283.163147	-0.35103081	0.156477811	-2.24332643	0.024875772	0.495856996	Parp1	11545	poly (ADP-ribose) polymerase family, member 1 [Source:MGI Symbol;Acc:MGI:1340806]
ENSMUSG00000030067	1272.620845	0.325747308	0.145120995	2.2446601	0.024789961	0.495856996	Foxp1	108655	forkhead box P1 [Source:MGI Symbol;Acc:MGI:1914004]
ENSMUSG00000030084	1858.285032	-0.697045764	0.310694285	-2.243510092	0.02486394	0.495856996	Plxna1	18844	plexin A1 [Source:MGI Symbol;Acc:MGI:107685]
ENSMUSG00000043207	551.5379274	-0.455380147	0.203021188	-2.243017837	0.024895664	0.495856996	Zmpste24	230709	zinc metallopeptidase, STE24 [Source:MGI Symbol;Acc:MGI:1890508]
ENSMUSG00000048617	4.338404504	-2.314228411	1.03184742	-2.242800986	0.024909651	0.495856996	Rtbdn	234542	retbindin [Source:MGI Symbol;Acc:MGI:2443686]
ENSMUSG00000078940	6.630164413	2.614656282	1.166014178	2.24238807	0.024936302	0.495856996	Wfdc11	629761	WAP four-disulfide core domain 11 [Source:MGI Symbol;Acc:MGI:3651686]
ENSMUSG00000001741	251.685355	-1.036495903	0.463265187	-2.237370586	0.025262129	0.495942655	Il16	16170	interleukin 16 [Source:MGI Symbol;Acc:MGI:1270855]
ENSMUSG00000002885	550.8751926	-0.501148031	0.224360868	-2.233669514	0.025504826	0.495942655	Adgre5	26364	adhesion G protein-coupled receptor E5 [Source:MGI Symbol;Acc:MGI:1347095]
ENSMUSG00000002944	2392.926302	-2.271876153	1.016524661	-2.234944454	0.025420996	0.495942655	Cd36	12491	CD36 molecule [Source:MGI Symbol;Acc:MGI:107899]
ENSMUSG00000003518	771.6095218	-0.708733869	0.317082407	-2.235172479	0.025406028	0.495942655	Dusp3	72349	dual specificity phosphatase 3 (vaccinia virus phosphatase VH1-related) [Source:MGI Symbol;Acc:MGI:1919599]
ENSMUSG00000021822	649.4479236	-2.237975035	0.999100765	-2.239989313	0.025091617	0.495942655	Plau	18792	plasminogen activator, urokinase [Source:MGI Symbol;Acc:MGI:97611]
ENSMUSG00000024074	25.50002726	-1.108753907	0.496061291	-2.235114745	0.025409817	0.495942655	Crim1	50766	cysteine rich transmembrane BMP regulator 1 [Source:MGI Symbol;Acc:MGI:1354756]
ENSMUSG00000026413	69.15130659	-2.05568412	0.917624767	-2.240223013	0.025076448	0.495942655	Pkp1	18772	plakophilin 1 [Source:MGI Symbol;Acc:MGI:1328359]
ENSMUSG00000026600	2466.446589	-0.697226673	0.311710875	-2.236773651	0.025301137	0.495942655	Soat1	20652	sterol O-acyltransferase 1 [Source:MGI Symbol;Acc:MGI:104665]
ENSMUSG00000028063	759.7756253	-0.91315748	0.408648192	-2.234580989	0.02544487	0.495942655	Lmna	16905	lamin A [Source:MGI Symbol;Acc:MGI:96794]
ENSMUSG00000029536	218.8570056	-0.460444898	0.205638587	-2.239097755	0.025149556	0.495942655	Gatc	384281	glutamyl-tRNA amidotransferase subunit C [Source:MGI Symbol;Acc:MGI:1923776]
ENSMUSG00000034820	2616.597915	0.318998443	0.142309537	2.241581622	0.024988425	0.495942655	Cpsf7	269061	cleavage and polyadenylation specific factor 7 [Source:MGI Symbol;Acc:MGI:1917826]
ENSMUSG00000039232	4863.192178	0.623440385	0.278861263	2.235665073	0.025373719	0.495942655	Stx11	74732	syntaxin 11 [Source:MGI Symbol;Acc:MGI:1921982]
ENSMUSG00000040528	536.9518474	-0.653736894	0.29219629	-2.237320996	0.025265368	0.495942655	Milr1	380732	mast cell immunoglobulin like receptor 1 [Source:MGI Symbol;Acc:MGI:2685731]
ENSMUSG00000040550	512.4017661	-0.256051262	0.114464185	-2.236955264	0.025289264	0.495942655	Otud6b	72201	OTU domain containing 6B [Source:MGI Symbol;Acc:MGI:1919451]
ENSMUSG00000041707	180.6748087	-1.482696105	0.663367686	-2.235104506	0.025410489	0.495942655	Tmem273	69069	transmembrane protein 273 [Source:MGI Symbol;Acc:MGI:1916319]
ENSMUSG00000051950	63.2732565	-0.93335753	0.417857137	-2.233676174	0.025504388	0.495942655	B3glct	381694	beta-3-glucosyltransferase [Source:MGI Symbol;Acc:MGI:2685903]
ENSMUSG00000061132	333.2242603	-1.039454782	0.463893897	-2.240716658	0.025044434	0.495942655	Blnk	17060	B cell linker [Source:MGI Symbol;Acc:MGI:96878]
ENSMUSG00000068245	673.7990361	2.00474026	0.897606178	2.233429659	0.025520624	0.495942655	Phf11d	219132	PHD finger protein 11D [Source:MGI Symbol;Acc:MGI:1277133]
ENSMUSG00000085279	6.47143837	2.152487225	0.961669122	2.23828256	0.025202635	0.495942655	Gm15965	NA	predicted gene 15965 [Source:MGI Symbol;Acc:MGI:3802002]
ENSMUSG00000117405	11.5241436	1.171444399	0.524626265	2.232912223	0.025554733	0.496012184	Rpl19-ps7	NA	ribosomal protein L19, pseudogene 7 [Source:MGI Symbol;Acc:MGI:3643382]
ENSMUSG00000016239	131.3593027	-0.844603943	0.378762401	-2.229904398	0.02575379	0.496407343	Lonrf3	74365	LON peptidase N-terminal domain and ring finger 3 [Source:MGI Symbol;Acc:MGI:1921615]
ENSMUSG00000030330	73.47926158	0.498426246	0.223317315	2.231919395	0.025620291	0.496407343	Ing4	28019	inhibitor of growth family, member 4 [Source:MGI Symbol;Acc:MGI:107307]
ENSMUSG00000033220	2551.561467	-0.724001498	0.324520607	-2.230987746	0.025681941	0.496407343	Rac2	19354	Rac family small GTPase 2 [Source:MGI Symbol;Acc:MGI:97846]
ENSMUSG00000033952	86.95391583	-1.183588899	0.530906213	-2.229374736	0.025788982	0.496407343	Aspm	12316	abnormal spindle microtubule assembly [Source:MGI Symbol;Acc:MGI:1334448]
ENSMUSG00000035713	419.2573546	0.446575338	0.200313663	2.22938032	0.025788611	0.496407343	Usp35	244144	ubiquitin specific peptidase 35 [Source:MGI Symbol;Acc:MGI:2685339]
ENSMUSG00000087177	279.6931356	0.5811109	0.260407421	2.231545087	0.025645044	0.496407343	E130307A14Rik	327744	RIKEN cDNA E130307A14 gene [Source:MGI Symbol;Acc:MGI:3036287]
ENSMUSG00000101037	6.186900407	1.867621904	0.837535923	2.229900656	0.025754039	0.496407343	Gm28424	NA	predicted gene 28424 [Source:MGI Symbol;Acc:MGI:5579130]
ENSMUSG00000022102	601.691248	-0.978066159	0.439289389	-2.226473444	0.025982486	0.497866115	Dok2	13449	docking protein 2 [Source:MGI Symbol;Acc:MGI:1332623]
ENSMUSG00000024026	326.2252522	-0.468091821	0.210315965	-2.225659954	0.026036967	0.497866115	Glo1	109801	glyoxalase 1 [Source:MGI Symbol;Acc:MGI:95742]
ENSMUSG00000024521	6202.939485	0.348751363	0.156581563	2.227282426	0.025928404	0.497866115	Pmaip1	58801	phorbol-12-myristate-13-acetate-induced protein 1 [Source:MGI Symbol;Acc:MGI:1930146]
ENSMUSG00000024659	9709.163512	-0.755363186	0.339600665	-2.22426887	0.02613036	0.497866115	Anxa1	16952	annexin A1 [Source:MGI Symbol;Acc:MGI:96819]
ENSMUSG00000028517	22.93549209	-1.818501661	0.817232668	-2.225194527	0.026068182	0.497866115	Plpp3	67916	phospholipid phosphatase 3 [Source:MGI Symbol;Acc:MGI:1915166]
ENSMUSG00000038304	34.60487067	0.742666677	0.33383351	2.224661858	0.026103947	0.497866115	Cd160	54215	CD160 antigen [Source:MGI Symbol;Acc:MGI:1860383]
ENSMUSG00000052396	38.42995886	-1.325637549	0.595066454	-2.22771346	0.025899629	0.497866115	Mogat2	233549	monoacylglycerol O-acyltransferase 2 [Source:MGI Symbol;Acc:MGI:2663253]
ENSMUSG00000064373	969.5887787	-1.513344242	0.680424756	-2.224116963	0.026140576	0.497866115	Selenop	20363	selenoprotein P [Source:MGI Symbol;Acc:MGI:894288]
ENSMUSG00000087589	35.77945629	0.753904804	0.338765404	2.225448042	0.026051175	0.497866115	D430040D24Rik	NA	RIKEN cDNA D430040D24 gene [Source:MGI Symbol;Acc:MGI:2442526]
ENSMUSG00000028896	336.224189	-0.444258636	0.199805538	-2.223455066	0.02618513	0.49812876	Rcc1	100088	regulator of chromosome condensation 1 [Source:MGI Symbol;Acc:MGI:1913989]
ENSMUSG00000055538	39.4171081	-1.760386944	0.791896377	-2.22300164	0.026215689	0.49812876	Zcchc24	71918	zinc finger, CCHC domain containing 24 [Source:MGI Symbol;Acc:MGI:1919168]
ENSMUSG00000036564	4236.127022	0.775683917	0.349581695	2.218891689	0.026494094	0.502725837	Ndrg4	234593	N-myc downstream regulated gene 4 [Source:MGI Symbol;Acc:MGI:2384590]
ENSMUSG00000049676	2594.390008	0.983168787	0.443164611	2.218518272	0.026519515	0.502725837	Catsperg1	320225	cation channel sperm associated auxiliary subunit gamma 1 [Source:MGI Symbol;Acc:MGI:2443617]
ENSMUSG00000027006	3350.423634	0.433711971	0.195632109	2.216977438	0.026624633	0.50345908	Dnajc10	66861	DnaJ heat shock protein family (Hsp40) member C10 [Source:MGI Symbol;Acc:MGI:1914111]
ENSMUSG00000030098	45.11014692	1.474723432	0.665520986	2.215893205	0.026698817	0.50345908	Grip2	243547	glutamate receptor interacting protein 2 [Source:MGI Symbol;Acc:MGI:2681173]
ENSMUSG00000041679	57.75427649	0.659657894	0.297721994	2.215684118	0.026713143	0.50345908	Fbxl9	234684	F-box and leucine-rich repeat protein 9 [Source:MGI Symbol;Acc:MGI:2443262]
ENSMUSG00000048897	932.1748837	-0.589095225	0.26566771	-2.217413716	0.026594833	0.50345908	Zfp710	209225	zinc finger protein 710 [Source:MGI Symbol;Acc:MGI:1921747]
ENSMUSG00000069769	295.9131914	0.620750329	0.280141485	2.215845789	0.026702065	0.50345908	Msi2	76626	musashi RNA-binding protein 2 [Source:MGI Symbol;Acc:MGI:1923876]
ENSMUSG00000087165	110.1747679	0.442205051	0.19970663	2.214273263	0.026809987	0.504698777	2010001A14Rik	76516	RIKEN cDNA 2010001A14 gene [Source:MGI Symbol;Acc:MGI:1923766]
ENSMUSG00000005804	1334.283598	0.278527597	0.125816457	2.21376125	0.026845207	0.50477689	Bloc1s6	18457	biogenesis of lysosomal organelles complex-1, subunit 6, pallidin [Source:MGI Symbol;Acc:MGI:1927580]
ENSMUSG00000021483	173.3939458	-1.08512973	0.490592733	-2.211874855	0.026975313	0.504885871	Cdk20	105278	cyclin dependent kinase 20 [Source:MGI Symbol;Acc:MGI:2145349]
ENSMUSG00000033054	386.3525078	-0.317232413	0.143396545	-2.21227375	0.026947756	0.504885871	Npat	244879	nuclear protein in the AT region [Source:MGI Symbol;Acc:MGI:107605]
ENSMUSG00000051343	595.5436052	-0.477154282	0.215593822	-2.213209434	0.02688321	0.504885871	Rab11fip5	52055	RAB11 family interacting protein 5 (class I) [Source:MGI Symbol;Acc:MGI:1098586]
ENSMUSG00000074466	84.9600965	0.544500418	0.246135064	2.212201747	0.026952728	0.504885871	Gm15417	545539	predicted gene 15417 [Source:MGI Symbol;Acc:MGI:3642531]
ENSMUSG00000041238	1846.344019	0.381551507	0.172569761	2.210998642	0.027035931	0.505438132	Rbbp8	225182	retinoblastoma binding protein 8, endonuclease [Source:MGI Symbol;Acc:MGI:2442995]
ENSMUSG00000026748	686.2919432	-0.875232581	0.396115311	-2.209539892	0.027137111	0.50565259	Plxdc2	67448	plexin domain containing 2 [Source:MGI Symbol;Acc:MGI:1914698]
ENSMUSG00000039395	11134.68542	0.521122939	0.235888033	2.20919617	0.027160999	0.50565259	Mreg	381269	melanoregulin [Source:MGI Symbol;Acc:MGI:2151839]
ENSMUSG00000044847	139.8901222	-0.369269681	0.167148557	-2.209230448	0.027158616	0.50565259	Lsm11	72290	U7 snRNP-specific Sm-like protein LSM11 [Source:MGI Symbol;Acc:MGI:1919540]
ENSMUSG00000046456	36.16356204	-0.768594795	0.347931684	-2.209039387	0.027171901	0.50565259	Tmem150b	330460	transmembrane protein 150B [Source:MGI Symbol;Acc:MGI:2679718]
ENSMUSG00000002307	2247.466117	0.911521384	0.412722317	2.208558507	0.027205364	0.505696047	Daxx	13163	Fas death domain-associated protein [Source:MGI Symbol;Acc:MGI:1197015]
ENSMUSG00000009995	1604.154678	0.247552644	0.11216401	2.207059493	0.027309903	0.505967713	Tafazzin	66826	tafazzin, phospholipid-lysophospholipid transacylase [Source:MGI Symbol;Acc:MGI:109626]
ENSMUSG00000019992	67.74928009	-0.814916495	0.369314739	-2.206563695	0.027344556	0.505967713	Mtfr2	71804	mitochondrial fission regulator 2 [Source:MGI Symbol;Acc:MGI:1919054]
ENSMUSG00000025537	4.513635957	2.064915546	0.935283066	2.207797426	0.027258398	0.505967713	Phkg1	18682	phosphorylase kinase gamma 1 [Source:MGI Symbol;Acc:MGI:97579]
ENSMUSG00000034751	48.66666537	-0.730187468	0.330858176	-2.206950048	0.027317549	0.505967713	Mast4	328329	microtubule associated serine/threonine kinase family member 4 [Source:MGI Symbol;Acc:MGI:1918885]
ENSMUSG00000035024	379.9995128	-0.424062428	0.192298869	-2.205225803	0.027438253	0.507123851	Ncapd3	78658	non-SMC condensin II complex, subunit D3 [Source:MGI Symbol;Acc:MGI:2142989]
ENSMUSG00000052684	853.1853544	-0.540176914	0.245134011	-2.203598397	0.0275526	0.50865857	Jun	16476	jun proto-oncogene [Source:MGI Symbol;Acc:MGI:96646]
ENSMUSG00000026637	1724.371999	0.473940381	0.215208965	2.202233452	0.027648822	0.508700754	Traf5	22033	TNF receptor-associated factor 5 [Source:MGI Symbol;Acc:MGI:107548]
ENSMUSG00000028221	268.8609815	-0.563340403	0.255789141	-2.202362461	0.027639715	0.508700754	Pip4p2	72519	phosphatidylinositol-4,5-bisphosphate 4-phosphatase 2 [Source:MGI Symbol;Acc:MGI:1919769]
ENSMUSG00000064145	2099.693862	0.38747703	0.175904893	2.202764364	0.027611361	0.508700754	Arih2	23807	ariadne RBR E3 ubiquitin protein ligase 2 [Source:MGI Symbol;Acc:MGI:1344361]
ENSMUSG00000015305	327.6730497	-1.576264927	0.71598482	-2.201534005	0.027698242	0.509033531	Sash1	70097	SAM and SH3 domain containing 1 [Source:MGI Symbol;Acc:MGI:1917347]
ENSMUSG00000017466	510.8822048	-1.333734163	0.606338089	-2.199654265	0.027831434	0.509891474	Timp2	21858	tissue inhibitor of metalloproteinase 2 [Source:MGI Symbol;Acc:MGI:98753]
ENSMUSG00000021629	573.0533346	-0.439275623	0.200040122	-2.195937589	0.028096411	0.509891474	Slc30a5	69048	solute carrier family 30 (zinc transporter), member 5 [Source:MGI Symbol;Acc:MGI:1916298]
ENSMUSG00000024774	32.43682615	-1.139153366	0.518267464	-2.198002856	0.027948902	0.509891474	Ankrd22	52024	ankyrin repeat domain 22 [Source:MGI Symbol;Acc:MGI:1277101]
ENSMUSG00000027398	2380.70893	1.079347431	0.492231349	2.192764504	0.028324351	0.509891474	Il1b	16176	interleukin 1 beta [Source:MGI Symbol;Acc:MGI:96543]
ENSMUSG00000028188	88.23707525	0.448111604	0.20429071	2.193499664	0.028271399	0.509891474	Spata1	70951	spermatogenesis associated 1 [Source:MGI Symbol;Acc:MGI:1918201]
ENSMUSG00000028459	600.7087699	-0.618687266	0.281837726	-2.195189672	0.028149995	0.509891474	Cd72	12517	CD72 antigen [Source:MGI Symbol;Acc:MGI:88345]
ENSMUSG00000028465	10991.57595	-0.341922992	0.155949054	-2.192530084	0.028341253	0.509891474	Tln1	21894	talin 1 [Source:MGI Symbol;Acc:MGI:1099832]
ENSMUSG00000030127	565.381767	-0.273368924	0.124613697	-2.193730946	0.028254758	0.509891474	Cops7a	26894	COP9 signalosome subunit 7A [Source:MGI Symbol;Acc:MGI:1349400]
ENSMUSG00000030427	276.4852057	-0.495934117	0.225757021	-2.196760544	0.028037552	0.509891474	Lilra6	18726	leukocyte immunoglobulin-like receptor, subfamily A (with TM domain), member 6 [Source:MGI Symbol;Acc:MGI:1195969]
ENSMUSG00000030830	1001.54706	-0.751465184	0.34174757	-2.198889618	0.027885772	0.509891474	Itgal	16408	integrin alpha L [Source:MGI Symbol;Acc:MGI:96606]
ENSMUSG00000034321	224.8706856	-0.378303233	0.172322078	-2.195326553	0.028140181	0.509891474	Exosc1	66583	exosome component 1 [Source:MGI Symbol;Acc:MGI:1913833]
ENSMUSG00000039523	326.9765456	-0.337087003	0.15372513	-2.192790481	0.028322478	0.509891474	Cep104	230967	centrosomal protein 104 [Source:MGI Symbol;Acc:MGI:2687282]
ENSMUSG00000039887	51.6118743	-0.624007451	0.283724629	-2.199341851	0.027853624	0.509891474	Alg14	66789	asparagine-linked glycosylation 14 [Source:MGI Symbol;Acc:MGI:1914039]
ENSMUSG00000045328	235.4388433	-1.084436769	0.493157702	-2.198965494	0.027880376	0.509891474	Cenpe	229841	centromere protein E [Source:MGI Symbol;Acc:MGI:1098230]
ENSMUSG00000053716	129.3405277	-1.138640603	0.51886667	-2.194476288	0.028201187	0.509891474	Dusp7	235584	dual specificity phosphatase 7 [Source:MGI Symbol;Acc:MGI:2387100]
ENSMUSG00000062345	122.4082605	-0.71365254	0.324823624	-2.197046293	0.02801714	0.509891474	Serpinb2	18788	serine (or cysteine) peptidase inhibitor, clade B, member 2 [Source:MGI Symbol;Acc:MGI:97609]
ENSMUSG00000071369	192.3932616	-0.615209436	0.280209873	-2.195530903	0.028125537	0.509891474	Map3k5	26408	mitogen-activated protein kinase kinase kinase 5 [Source:MGI Symbol;Acc:MGI:1346876]
ENSMUSG00000071856	19.00505057	1.348788471	0.61487279	2.193605722	0.028263767	0.509891474	Mcc	328949	mutated in colorectal cancers [Source:MGI Symbol;Acc:MGI:96930]
ENSMUSG00000075419	149.2209789	-0.527936467	0.240769685	-2.192703238	0.028328767	0.509891474	Dolk	227697	dolichol kinase [Source:MGI Symbol;Acc:MGI:2677836]
ENSMUSG00000024063	676.8012994	-0.62408683	0.284790126	-2.191392089	0.028423431	0.510239847	Lbh	77889	limb-bud and heart [Source:MGI Symbol;Acc:MGI:1925139]
ENSMUSG00000102700	45.53625333	1.170470707	0.534066977	2.191617826	0.028407114	0.510239847	Gm38312	NA	predicted gene, 38312 [Source:MGI Symbol;Acc:MGI:5611540]
ENSMUSG00000006526	644.930352	0.300163118	0.137074375	2.189782865	0.028539988	0.511202475	Stimate	69179	STIM activating enhancer [Source:MGI Symbol;Acc:MGI:1921500]
ENSMUSG00000043895	949.6179505	-0.521760209	0.238252281	-2.189948431	0.028527977	0.511202475	S1pr2	14739	sphingosine-1-phosphate receptor 2 [Source:MGI Symbol;Acc:MGI:99569]
ENSMUSG00000025154	307.2737315	-0.794706569	0.363432185	-2.18667086	0.02876656	0.514693326	Arhgap19	71085	Rho GTPase activating protein 19 [Source:MGI Symbol;Acc:MGI:1918335]
ENSMUSG00000003528	1681.622616	0.273277953	0.12520466	2.182650013	0.029061594	0.51634521	Slc25a1	13358	solute carrier family 25 (mitochondrial carrier, citrate transporter), member 1 [Source:MGI Symbol;Acc:MGI:1345283]
ENSMUSG00000015312	11061.33054	0.654244165	0.299740544	2.182701598	0.029057792	0.51634521	Gadd45b	17873	growth arrest and DNA-damage-inducible 45 beta [Source:MGI Symbol;Acc:MGI:107776]
ENSMUSG00000027932	2797.894537	0.671268083	0.307503823	2.1829585	0.029038866	0.51634521	Slc27a3	26568	solute carrier family 27 (fatty acid transporter), member 3 [Source:MGI Symbol;Acc:MGI:1347358]
ENSMUSG00000028270	9933.142736	0.556099168	0.25481296	2.182381809	0.029081366	0.51634521	Gbp2	14469	guanylate binding protein 2 [Source:MGI Symbol;Acc:MGI:102772]
ENSMUSG00000029009	1840.16077	0.874933803	0.40085351	2.182677165	0.029059593	0.51634521	Mthfr	17769	methylenetetrahydrofolate reductase [Source:MGI Symbol;Acc:MGI:106639]
ENSMUSG00000056531	39.33111699	-0.81198281	0.371934125	-2.183136088	0.02902579	0.51634521	Ccdc18	73254	coiled-coil domain containing 18 [Source:MGI Symbol;Acc:MGI:1922974]
ENSMUSG00000105198	9.651757317	1.627084384	0.74481685	2.184542928	0.028922376	0.51634521	Gm42502	NA	predicted gene 42502 [Source:MGI Symbol;Acc:MGI:5662639]
ENSMUSG00000021275	179.0548879	-0.51338646	0.235432502	-2.180609963	0.029212278	0.517426493	Tecpr2	104859	tectonin beta-propeller repeat containing 2 [Source:MGI Symbol;Acc:MGI:2144865]
ENSMUSG00000026956	1053.29821	-0.626352037	0.287411402	-2.179287369	0.029310327	0.517426493	Uap1l1	227620	UDP-N-acteylglucosamine pyrophosphorylase 1-like 1 [Source:MGI Symbol;Acc:MGI:2443318]
ENSMUSG00000027313	72.92520194	1.114310696	0.51122613	2.179682594	0.029280998	0.517426493	Chac1	69065	ChaC, cation transport regulator 1 [Source:MGI Symbol;Acc:MGI:1916315]
ENSMUSG00000033082	11.24730039	-2.285779981	1.049150018	-2.178696985	0.029354186	0.517426493	Clec1a	243653	C-type lectin domain family 1, member a [Source:MGI Symbol;Acc:MGI:2444151]
ENSMUSG00000033713	635.9374741	0.594505889	0.272764016	2.179561283	0.029289997	0.517426493	Foxn3	71375	forkhead box N3 [Source:MGI Symbol;Acc:MGI:1918625]
ENSMUSG00000095742	353.071416	0.65162651	0.299110373	2.178548688	0.029365212	0.517426493	NA	NA	NA
ENSMUSG00000115902	232.4619687	0.500317541	0.22951883	2.179854004	0.029268285	0.517426493	D730005E14Rik	109361	RIKEN cDNA D730005E14 gene [Source:NCBI gene (formerly Entrezgene);Acc:109361]
ENSMUSG00000005378	369.8995504	-0.422573521	0.194102508	-2.177063681	0.029475816	0.517815295	Bud23	66138	BUD23, rRNA methyltransferase and ribosome maturation factor [Source:MGI Symbol;Acc:MGI:1913388]
ENSMUSG00000019942	287.4188186	-0.754088717	0.346633805	-2.175462133	0.029595503	0.517815295	Cdk1	12534	cyclin dependent kinase 1 [Source:MGI Symbol;Acc:MGI:88351]
ENSMUSG00000021133	1038.443119	-0.403107237	0.185675821	-2.171027087	0.029929125	0.517815295	Susd6	217684	sushi domain containing 6 [Source:MGI Symbol;Acc:MGI:2444661]
ENSMUSG00000021468	793.1412529	-0.256845234	0.118072453	-2.175318861	0.02960623	0.517815295	Sptlc1	268656	serine palmitoyltransferase, long chain base subunit 1 [Source:MGI Symbol;Acc:MGI:1099431]
ENSMUSG00000026923	505.321456	-0.777771594	0.35795218	-2.172836592	0.029792618	0.517815295	Notch1	18128	notch 1 [Source:MGI Symbol;Acc:MGI:97363]
ENSMUSG00000027130	510.7690258	-0.525953914	0.241752797	-2.175585646	0.029586258	0.517815295	Slc12a6	107723	solute carrier family 12, member 6 [Source:MGI Symbol;Acc:MGI:2135960]
ENSMUSG00000029545	773.4260511	-0.202178924	0.093087124	-2.171932222	0.029860776	0.517815295	Acads	11409	acyl-Coenzyme A dehydrogenase, short chain [Source:MGI Symbol;Acc:MGI:87868]
ENSMUSG00000035967	265.9186929	-0.79448936	0.365933406	-2.171130997	0.029921272	0.517815295	Ints6l	236790	integrator complex subunit 6 like [Source:MGI Symbol;Acc:MGI:2442593]
ENSMUSG00000037363	261.3220585	0.41219343	0.189761895	2.172161226	0.029843504	0.517815295	Letm2	270035	leucine zipper-EF-hand containing transmembrane protein 2 [Source:MGI Symbol;Acc:MGI:2444979]
ENSMUSG00000042487	233.5550739	-0.501959091	0.230770483	-2.175144255	0.029619308	0.517815295	Leo1	235497	Leo1, Paf1/RNA polymerase II complex component [Source:MGI Symbol;Acc:MGI:2685031]
ENSMUSG00000042613	8417.284544	0.235939286	0.108581315	2.172927125	0.029785803	0.517815295	Pbxip1	229534	pre B cell leukemia transcription factor interacting protein 1 [Source:MGI Symbol;Acc:MGI:2441670]
ENSMUSG00000053801	144.4721656	-0.711039247	0.326740231	-2.176160688	0.029543247	0.517815295	Grwd1	101612	glutamate-rich WD repeat containing 1 [Source:MGI Symbol;Acc:MGI:2141989]
ENSMUSG00000055491	353.483414	-0.588246348	0.27053033	-2.174419215	0.029673666	0.517815295	Pprc1	226169	peroxisome proliferative activated receptor, gamma, coactivator-related 1 [Source:MGI Symbol;Acc:MGI:2385096]
ENSMUSG00000057963	590.2403363	-0.268834629	0.123774798	-2.171965809	0.029858242	0.517815295	Itpk1	217837	inositol 1,3,4-triphosphate 5/6 kinase [Source:MGI Symbol;Acc:MGI:2446159]
ENSMUSG00000069270	4.304320466	-1.909989326	0.878690515	-2.173676957	0.029729404	0.517815295	H2ac6	319164	H2A clustered histone 6 [Source:MGI Symbol;Acc:MGI:2448287]
ENSMUSG00000108291	516.6383139	0.728067344	0.335229862	2.171845134	0.029867346	0.517815295	Gm44292	NA	predicted gene, 44292 [Source:MGI Symbol;Acc:MGI:5690684]
ENSMUSG00000109119	17.36283897	1.15165985	0.530089948	2.172574399	0.029812364	0.517815295	Gm44752	NA	predicted gene 44752 [Source:MGI Symbol;Acc:MGI:5753328]
ENSMUSG00000031165	1496.030976	-0.27800097	0.128154365	-2.169266489	0.030062458	0.519381126	Was	22376	Wiskott-Aldrich syndrome [Source:MGI Symbol;Acc:MGI:105059]
ENSMUSG00000033400	596.8494212	-0.370970834	0.171059693	-2.168663042	0.030108275	0.519381126	Agl	77559	amylo-1,6-glucosidase, 4-alpha-glucanotransferase [Source:MGI Symbol;Acc:MGI:1924809]
ENSMUSG00000035285	19.19007042	0.964681864	0.444875092	2.168433076	0.030125751	0.519381126	Nat14	269854	N-acetyltransferase 14 [Source:MGI Symbol;Acc:MGI:3039561]
ENSMUSG00000102915	8.999907704	1.395824612	0.643786902	2.168146956	0.030147507	0.519381126	Gm32460	NA	predicted gene, 32460 [Source:MGI Symbol;Acc:MGI:5591619]
ENSMUSG00000022892	9457.308643	-0.319638542	0.147489401	-2.167196692	0.03021986	0.5200761	App	11820	amyloid beta precursor protein [Source:MGI Symbol;Acc:MGI:88059]
ENSMUSG00000043644	45.11901618	0.72971901	0.336829832	2.166432245	0.030278172	0.520528238	0610009L18Rik	66838	RIKEN cDNA 0610009L18 gene [Source:MGI Symbol;Acc:MGI:1914088]
ENSMUSG00000002319	143.7764647	-0.540423296	0.24954358	-2.165646959	0.030338175	0.52067159	Ipo4	75751	importin 4 [Source:MGI Symbol;Acc:MGI:1923001]
ENSMUSG00000055240	151.4027281	-0.491068458	0.226770721	-2.165484396	0.030350609	0.52067159	Zfp101	22643	zinc finger protein 101 [Source:MGI Symbol;Acc:MGI:107547]
ENSMUSG00000062075	282.5861888	-0.533555066	0.246492328	-2.164590959	0.030419024	0.521294792	Lmnb2	16907	lamin B2 [Source:MGI Symbol;Acc:MGI:96796]
ENSMUSG00000037049	209.7323567	-0.410129152	0.189519448	-2.164047838	0.030460678	0.521458564	Smpd1	20597	sphingomyelin phosphodiesterase 1, acid lysosomal [Source:MGI Symbol;Acc:MGI:98325]
ENSMUSG00000110018	767.6720946	0.768045115	0.355041011	2.163257456	0.030521383	0.521947783	5430437J10Rik	NA	RIKEN cDNA 5430437J10 gene [Source:MGI Symbol;Acc:MGI:1918682]
ENSMUSG00000017264	690.5079849	-0.36616256	0.169330221	-2.162417068	0.030586043	0.521986039	Exosc10	50912	exosome component 10 [Source:MGI Symbol;Acc:MGI:1355322]
ENSMUSG00000027248	6734.84707	-0.322566485	0.149171059	-2.162393208	0.030587881	0.521986039	Pdia3	14827	protein disulfide isomerase associated 3 [Source:MGI Symbol;Acc:MGI:95834]
ENSMUSG00000002957	1587.694633	-0.180431522	0.083533315	-2.159994751	0.030773076	0.522949154	Ap2a2	11772	adaptor-related protein complex 2, alpha 2 subunit [Source:MGI Symbol;Acc:MGI:101920]
ENSMUSG00000017737	1042.01547	-1.349296339	0.624589892	-2.160291669	0.030750098	0.522949154	Mmp9	17395	matrix metallopeptidase 9 [Source:MGI Symbol;Acc:MGI:97011]
ENSMUSG00000040482	671.0605741	0.264607489	0.122496374	2.160125081	0.030762988	0.522949154	Dxo	112403	decapping exoribonuclease [Source:MGI Symbol;Acc:MGI:1890444]
ENSMUSG00000057346	39.21583859	3.981561727	1.843113753	2.160236567	0.030754361	0.522949154	Apol9a	223672	apolipoprotein L 9a [Source:MGI Symbol;Acc:MGI:3606001]
ENSMUSG00000032116	1720.602228	-0.364676271	0.168925949	-2.158793683	0.030866177	0.523436229	Stt3a	16430	STT3, subunit of the oligosaccharyltransferase complex, homolog A (S. cerevisiae) [Source:MGI Symbol;Acc:MGI:105124]
ENSMUSG00000040287	80.41856888	0.609319178	0.282215305	2.159057882	0.030845677	0.523436229	Stac3	237611	SH3 and cysteine rich domain 3 [Source:MGI Symbol;Acc:MGI:3606571]
ENSMUSG00000022394	222.7795142	-0.522374818	0.242074141	-2.157912513	0.030934634	0.524050126	L3mbtl2	214669	L3MBTL2 polycomb repressive complex 1 subunit [Source:MGI Symbol;Acc:MGI:2443584]
ENSMUSG00000003814	12069.72978	-0.441907634	0.20484058	-2.157324658	0.030980377	0.524278339	Calr	12317	calreticulin [Source:MGI Symbol;Acc:MGI:88252]
ENSMUSG00000085192	15.57910625	0.88306292	0.409586819	2.155984711	0.031084859	0.524952827	Gm12195	NA	predicted gene 12195 [Source:MGI Symbol;Acc:MGI:3651100]
ENSMUSG00000086877	21.09197648	0.786779134	0.364896239	2.156172219	0.03107022	0.524952827	A230072C01Rik	320742	RIKEN cDNA A230072C01 gene [Source:MGI Symbol;Acc:MGI:2444644]
ENSMUSG00000020150	72.93051039	-0.669011723	0.310565147	-2.154175151	0.031226439	0.526666352	Gamt	14431	guanidinoacetate methyltransferase [Source:MGI Symbol;Acc:MGI:1098221]
ENSMUSG00000111334	5.199891899	1.968299414	0.91384747	2.153859892	0.031251161	0.526666352	Gm30015	NA	predicted gene, 30015 [Source:MGI Symbol;Acc:MGI:5589174]
ENSMUSG00000107508	13.38791187	1.452932187	0.674848094	2.152976648	0.031320514	0.527288153	Gm44083	NA	predicted gene, 44083 [Source:MGI Symbol;Acc:MGI:5690475]
ENSMUSG00000014195	3305.332506	0.249642144	0.115987824	2.152313372	0.031372681	0.527345916	Dnajc7	56354	DnaJ heat shock protein family (Hsp40) member C7 [Source:MGI Symbol;Acc:MGI:1928373]
ENSMUSG00000027312	480.7085985	-0.408245481	0.189695647	-2.152107799	0.031388865	0.527345916	Atrn	11990	attractin [Source:MGI Symbol;Acc:MGI:1341628]
ENSMUSG00000020953	141.1793044	1.073757093	0.49924868	2.150745982	0.031496255	0.527407158	Coch	12810	cochlin [Source:MGI Symbol;Acc:MGI:1278313]
ENSMUSG00000024246	58.80486681	-0.734070437	0.341225924	-2.15127394	0.031454584	0.527407158	Thumpd2	72167	THUMP domain containing 2 [Source:MGI Symbol;Acc:MGI:1919417]
ENSMUSG00000039062	3078.904883	-0.816656256	0.379839258	-2.150004873	0.031554829	0.527407158	Anpep	16790	alanyl aminopeptidase, membrane [Source:MGI Symbol;Acc:MGI:5000466]
ENSMUSG00000044224	576.7040122	0.307776329	0.143146557	2.150078466	0.031549009	0.527407158	Dnajc21	78244	DnaJ heat shock protein family (Hsp40) member C21 [Source:MGI Symbol;Acc:MGI:1925371]
ENSMUSG00000063760	1106.40867	0.336040335	0.156286691	2.150153236	0.031543096	0.527407158	Rnf217	268291	ring finger protein 217 [Source:MGI Symbol;Acc:MGI:3610311]
ENSMUSG00000001930	276.2855586	-0.686504661	0.319477712	-2.148834289	0.031647538	0.528413059	Vwf	22371	Von Willebrand factor [Source:MGI Symbol;Acc:MGI:98941]
ENSMUSG00000024781	4857.04277	-1.31063882	0.610432736	-2.147065093	0.0317881	0.530215061	Lipa	16889	lysosomal acid lipase A [Source:MGI Symbol;Acc:MGI:96789]
ENSMUSG00000020424	924.5044592	0.83044281	0.387442345	2.143397132	0.032081223	0.531013042	Castor1	71962	cytosolic arginine sensor for mTORC1 subunit 1 [Source:MGI Symbol;Acc:MGI:1919212]
ENSMUSG00000026656	1022.308588	-0.677085043	0.315670872	-2.144908203	0.031960187	0.531013042	Fcgr2b	14130	Fc receptor, IgG, low affinity IIb [Source:MGI Symbol;Acc:MGI:95499]
ENSMUSG00000027078	5194.466066	0.890861571	0.415196333	2.145639302	0.031901767	0.531013042	Ube2l6	56791	ubiquitin-conjugating enzyme E2L 6 [Source:MGI Symbol;Acc:MGI:1914500]
ENSMUSG00000039013	141.3536656	-0.902579825	0.421045715	-2.143662295	0.032059955	0.531013042	Siglecf	233186	sialic acid binding Ig-like lectin F [Source:MGI Symbol;Acc:MGI:2681107]
ENSMUSG00000057156	403.4389281	0.332752494	0.15517369	2.14438732	0.032001865	0.531013042	Homez	239099	homeodomain leucine zipper-encoding gene [Source:MGI Symbol;Acc:MGI:2678023]
ENSMUSG00000061232	50061.24762	0.443851085	0.207176497	2.142381454	0.032162799	0.531013042	H2-K1	14972	histocompatibility 2, K1, K region [Source:MGI Symbol;Acc:MGI:95904]
ENSMUSG00000069911	8.007651104	1.808825917	0.843232231	2.145110031	0.031944051	0.531013042	Insyn2b	574403	inhibitory synaptic factor family member 2B [Source:MGI Symbol;Acc:MGI:3643491]
ENSMUSG00000085028	354.4789231	0.454724293	0.21218866	2.143018827	0.032111587	0.531013042	Slc2a4rg-ps	NA	Slc2a4 regulator, pseudogene [Source:MGI Symbol;Acc:MGI:3651388]
ENSMUSG00000098557	4144.459268	-0.393306515	0.183440332	-2.144056927	0.032028326	0.531013042	Kctd12	239217	potassium channel tetramerisation domain containing 12 [Source:MGI Symbol;Acc:MGI:2145823]
ENSMUSG00000104488	6.466345845	2.095965883	0.978190618	2.142696775	0.032137455	0.531013042	Gm38062	NA	predicted gene, 38062 [Source:MGI Symbol;Acc:MGI:5611290]
ENSMUSG00000002104	30.03194917	-1.262599409	0.589968382	-2.140113687	0.03234558	0.531347325	Rapsn	19400	receptor-associated protein of the synapse [Source:MGI Symbol;Acc:MGI:99422]
ENSMUSG00000025078	4616.421857	0.602121633	0.281231594	2.141017035	0.032272664	0.531347325	Nhlrc2	66866	NHL repeat containing 2 [Source:MGI Symbol;Acc:MGI:1914116]
ENSMUSG00000025515	3.991396047	2.670814631	1.247423449	2.141064955	0.0322688	0.531347325	Muc2	17831	mucin 2 [Source:MGI Symbol;Acc:MGI:1339364]
ENSMUSG00000032122	1360.982959	-1.326223402	0.619616381	-2.14039435	0.032322911	0.531347325	Slc37a2	56857	solute carrier family 37 (glycerol-3-phosphate transporter), member 2 [Source:MGI Symbol;Acc:MGI:1929693]
ENSMUSG00000044948	42.06295971	0.675900673	0.31582648	2.140101339	0.032346578	0.531347325	Cfap43	100048534	cilia and flagella associated protein 43 [Source:MGI Symbol;Acc:MGI:1289258]
ENSMUSG00000005470	266.8221766	-0.810026886	0.378876792	-2.137969135	0.032519248	0.531732645	Asf1b	66929	anti-silencing function 1B histone chaperone [Source:MGI Symbol;Acc:MGI:1914179]
ENSMUSG00000029910	273.2989234	-0.780338353	0.365180487	-2.136856652	0.032609653	0.531732645	Mad2l1	56150	MAD2 mitotic arrest deficient-like 1 [Source:MGI Symbol;Acc:MGI:1860374]
ENSMUSG00000033488	203.4030746	0.376841596	0.176276593	2.137785786	0.032534133	0.531732645	Cryzl2	226527	crystallin zeta like 2 [Source:MGI Symbol;Acc:MGI:2448516]
ENSMUSG00000034278	211.9694616	0.448447795	0.209720157	2.138315179	0.032491171	0.531732645	Dnajc17	69408	DnaJ heat shock protein family (Hsp40) member C17 [Source:MGI Symbol;Acc:MGI:1916658]
ENSMUSG00000078452	6.511320301	-2.369959159	1.109228381	-2.136583592	0.032631875	0.531732645	Raet1d	19369	retinoic acid early transcript delta [Source:MGI Symbol;Acc:MGI:1861032]
ENSMUSG00000078452	6.511320301	-2.369959159	1.109228381	-2.136583592	0.032631875	0.531732645	Raet1d	19370	retinoic acid early transcript delta [Source:MGI Symbol;Acc:MGI:1861032]
ENSMUSG00000078452	6.511320301	-2.369959159	1.109228381	-2.136583592	0.032631875	0.531732645	Raet1d	19368	retinoic acid early transcript delta [Source:MGI Symbol;Acc:MGI:1861032]
ENSMUSG00000078452	6.511320301	-2.369959159	1.109228381	-2.136583592	0.032631875	0.531732645	Raet1d	56554	retinoic acid early transcript delta [Source:MGI Symbol;Acc:MGI:1861032]
ENSMUSG00000085615	16.82476098	0.950426565	0.444820933	2.136649818	0.032626484	0.531732645	A330035P11Rik	NA	RIKEN cDNA A330035P11 gene [Source:MGI Symbol;Acc:MGI:2442610]
ENSMUSG00000087411	13.7163764	1.104831352	0.516965424	2.137147479	0.032585998	0.531732645	Gm16048	NA	predicted gene 16048 [Source:MGI Symbol;Acc:MGI:3801855]
ENSMUSG00000108633	95.89506126	0.965063606	0.451456793	2.137665489	0.032543902	0.531732645	Gm44694	NA	predicted gene 44694 [Source:MGI Symbol;Acc:MGI:5753270]
ENSMUSG00000029310	5596.264903	0.718055424	0.336226537	2.135629839	0.032709597	0.532465048	Nudt9	74167	nudix hydrolase 9 [Source:MGI Symbol;Acc:MGI:1921417]
ENSMUSG00000026385	885.8431198	-0.488975382	0.229076381	-2.134551717	0.032797645	0.53283054	Dbi	13167	diazepam binding inhibitor [Source:MGI Symbol;Acc:MGI:94865]
ENSMUSG00000084033	7.986901835	1.543805384	0.723208216	2.134662396	0.032788597	0.53283054	Gm7645	NA	predicted gene 7645 [Source:MGI Symbol;Acc:MGI:3646877]
ENSMUSG00000005413	1729.227661	-1.468736685	0.688543849	-2.133105518	0.032916071	0.533523673	Hmox1	15368	heme oxygenase 1 [Source:MGI Symbol;Acc:MGI:96163]
ENSMUSG00000024795	147.9299493	-0.988164198	0.463140471	-2.133616603	0.032874178	0.533523673	Kif20b	240641	kinesin family member 20B [Source:MGI Symbol;Acc:MGI:2444576]
ENSMUSG00000025025	2734.38439	0.520570833	0.244075383	2.132828094	0.032938831	0.533523673	Mxi1	17859	MAX interactor 1, dimerization protein [Source:MGI Symbol;Acc:MGI:97245]
ENSMUSG00000063511	6398.423595	0.26105186	0.122452337	2.13186507	0.03301794	0.534272372	Snrnp70	20637	small nuclear ribonucleoprotein 70 (U1) [Source:MGI Symbol;Acc:MGI:98341]
ENSMUSG00000029915	507.7705033	-0.665824084	0.312538904	-2.130371849	0.033140926	0.53466483	Clec5a	23845	C-type lectin domain family 5, member a [Source:MGI Symbol;Acc:MGI:1345151]
ENSMUSG00000046997	17.81152818	-2.13281847	1.001003203	-2.130680964	0.033115434	0.53466483	Spsb4	211949	splA/ryanodine receptor domain and SOCS box containing 4 [Source:MGI Symbol;Acc:MGI:2183445]
ENSMUSG00000066877	1726.366084	0.436628134	0.204941814	2.130498041	0.033130517	0.53466483	Nck2	17974	non-catalytic region of tyrosine kinase adaptor protein 2 [Source:MGI Symbol;Acc:MGI:1306821]
ENSMUSG00000038059	2333.336216	0.440507779	0.206845375	2.129647706	0.033200709	0.53509794	Smim3	106878	small integral membrane protein 3 [Source:MGI Symbol;Acc:MGI:1917088]
ENSMUSG00000053063	1020.427362	-0.884455382	0.415432769	-2.128997633	0.033254456	0.535433	Clec12a	232413	C-type lectin domain family 12, member a [Source:MGI Symbol;Acc:MGI:3040968]
ENSMUSG00000001229	1495.394396	-0.213795038	0.100543663	-2.126389994	0.0334708	0.536466009	Dpp9	224897	dipeptidylpeptidase 9 [Source:MGI Symbol;Acc:MGI:2443967]
ENSMUSG00000005142	5981.393736	-0.639563044	0.300985231	-2.124898425	0.033595089	0.536466009	Man2b1	17159	mannosidase 2, alpha B1 [Source:MGI Symbol;Acc:MGI:107286]
ENSMUSG00000020275	12893.82859	0.534186457	0.251605237	2.123113426	0.033744348	0.536466009	Rel	19696	reticuloendotheliosis oncogene [Source:MGI Symbol;Acc:MGI:97897]
ENSMUSG00000021978	541.2128978	-0.497176313	0.233722376	-2.127208878	0.033402732	0.536466009	Extl3	54616	exostosin-like glycosyltransferase 3 [Source:MGI Symbol;Acc:MGI:1860765]
ENSMUSG00000029311	3966.761661	0.507273593	0.238940577	2.123011498	0.033752888	0.536466009	Hsd17b11	114664	hydroxysteroid (17-beta) dehydrogenase 11 [Source:MGI Symbol;Acc:MGI:2149821]
ENSMUSG00000029600	57.56931708	-0.742116311	0.349613368	-2.122677164	0.033780914	0.536466009	Rita1	100764	RBPJ interacting and tubulin associated 1 [Source:MGI Symbol;Acc:MGI:1922021]
ENSMUSG00000030257	64.42607816	-1.310652175	0.616834337	-2.124804175	0.033602956	0.536466009	Srgap3	259302	SLIT-ROBO Rho GTPase activating protein 3 [Source:MGI Symbol;Acc:MGI:2152938]
ENSMUSG00000031101	900.2892567	-0.718284014	0.337756697	-2.12663145	0.033450717	0.536466009	Sash3	74131	SAM and SH3 domain containing 3 [Source:MGI Symbol;Acc:MGI:1921381]
ENSMUSG00000031813	1590.684081	0.348807037	0.164039897	2.126354889	0.033473721	0.536466009	Mvb12a	73711	multivesicular body subunit 12A [Source:MGI Symbol;Acc:MGI:1920961]
ENSMUSG00000032437	1216.725297	-0.472624046	0.222421408	-2.124903583	0.033594659	0.536466009	Stt3b	68292	STT3, subunit of the oligosaccharyltransferase complex, homolog B (S. cerevisiae) [Source:MGI Symbol;Acc:MGI:1915542]
ENSMUSG00000038712	816.6372472	-0.742553726	0.349702571	-2.123386519	0.033721476	0.536466009	Mindy1	75007	MINDY lysine 48 deubiquitinase 1 [Source:MGI Symbol;Acc:MGI:1922257]
ENSMUSG00000041750	104.2594006	0.598717327	0.281875918	2.124045685	0.033666324	0.536466009	Cd1d2	12480	CD1d2 antigen [Source:MGI Symbol;Acc:MGI:107675]
ENSMUSG00000050552	454.7414886	-0.678613242	0.319611093	-2.123246834	0.033733173	0.536466009	Lamtor4	66096	late endosomal/lysosomal adaptor, MAPK and MTOR activator 4 [Source:MGI Symbol;Acc:MGI:1913346]
ENSMUSG00000075602	2176.204162	1.50375478	0.707672273	2.124931041	0.033592367	0.536466009	Ly6a	110454	lymphocyte antigen 6 family member A [Source:MGI Symbol;Acc:MGI:107527]
ENSMUSG00000029103	1865.840371	-0.5599037	0.264081557	-2.120192367	0.033989826	0.539256554	Lrpap1	16976	low density lipoprotein receptor-related protein associated protein 1 [Source:MGI Symbol;Acc:MGI:96829]
ENSMUSG00000025500	53.04195802	0.738086744	0.348235706	2.119503346	0.034047951	0.539651723	Lmntd2	72000	lamin tail domain containing 2 [Source:MGI Symbol;Acc:MGI:1919250]
ENSMUSG00000066456	1375.455168	0.855291412	0.403661749	2.118831952	0.034104671	0.540023871	Hmgn3	94353	high mobility group nucleosomal binding domain 3 [Source:MGI Symbol;Acc:MGI:2138069]
ENSMUSG00000027199	116.3018923	-0.691498605	0.326523355	-2.117761546	0.034195268	0.540931174	Gatm	67092	glycine amidinotransferase (L-arginine:glycine amidinotransferase) [Source:MGI Symbol;Acc:MGI:1914342]
ENSMUSG00000020021	192.6023076	-0.882673541	0.41724682	-2.115470983	0.034389826	0.541707167	Fgd6	13998	FYVE, RhoGEF and PH domain containing 6 [Source:MGI Symbol;Acc:MGI:1261419]
ENSMUSG00000029752	202.3719096	-0.498070264	0.235410299	-2.115753921	0.034365742	0.541707167	Asns	27053	asparagine synthetase [Source:MGI Symbol;Acc:MGI:1350929]
ENSMUSG00000035521	252.4913081	-0.339871584	0.16060284	-2.116224001	0.034325761	0.541707167	Gnptg	214505	N-acetylglucosamine-1-phosphotransferase, gamma subunit [Source:MGI Symbol;Acc:MGI:2147006]
ENSMUSG00000047757	19.96702963	-0.920053866	0.43496802	-2.115221862	0.034411042	0.541707167	Fancb	237211	Fanconi anemia, complementation group B [Source:MGI Symbol;Acc:MGI:2448558]
ENSMUSG00000094796	124.4016537	1.406773045	0.664650337	2.116561096	0.034297115	0.541707167	BC147527	625360	cDNA sequence BC147527 [Source:MGI Symbol;Acc:MGI:4840510]
ENSMUSG00000009035	2858.752486	0.414845358	0.196656166	2.109495814	0.034901807	0.541809632	Tmem184b	223693	transmembrane protein 184b [Source:MGI Symbol;Acc:MGI:2445179]
ENSMUSG00000019295	249.8222004	-0.375889097	0.1779866	-2.111895489	0.034695414	0.541809632	Tmem129	68366	transmembrane protein 129 [Source:MGI Symbol;Acc:MGI:1915616]
ENSMUSG00000020696	179.1920397	-0.436001713	0.206701501	-2.109330171	0.034916092	0.541809632	Rffl	67338	ring finger and FYVE like domain containing protein [Source:MGI Symbol;Acc:MGI:1914588]
ENSMUSG00000020808	93.14794448	-1.172618914	0.555931987	-2.109284845	0.034920002	0.541809632	Pimreg	109212	PICALM interacting mitotic regulator [Source:MGI Symbol;Acc:MGI:1924434]
ENSMUSG00000024601	1329.901547	0.234513986	0.111080103	2.111215064	0.034753831	0.541809632	Isoc1	66307	isochorismatase domain containing 1 [Source:MGI Symbol;Acc:MGI:1913557]
ENSMUSG00000026879	4459.025629	-0.807787957	0.38290928	-2.109606629	0.034892253	0.541809632	Gsn	227753	gelsolin [Source:MGI Symbol;Acc:MGI:95851]
ENSMUSG00000028049	374.065772	-0.496570241	0.235535436	-2.108261285	0.035008395	0.541809632	Scamp3	24045	secretory carrier membrane protein 3 [Source:MGI Symbol;Acc:MGI:1346346]
ENSMUSG00000029998	568.9418956	-0.654295594	0.309766561	-2.112221509	0.034667454	0.541809632	Pcyox1	66881	prenylcysteine oxidase 1 [Source:MGI Symbol;Acc:MGI:1914131]
ENSMUSG00000030095	893.6034229	-0.474702647	0.224954104	-2.110219984	0.034839412	0.541809632	Tmem43	74122	transmembrane protein 43 [Source:MGI Symbol;Acc:MGI:1921372]
ENSMUSG00000030878	77.26583456	-0.79970847	0.379352112	-2.108090199	0.035023188	0.541809632	Cdr2	12585	cerebellar degeneration-related 2 [Source:MGI Symbol;Acc:MGI:1100885]
ENSMUSG00000032593	117.3829941	0.466347055	0.221107277	2.109143857	0.034932166	0.541809632	Amigo3	320844	adhesion molecule with Ig like domain 3 [Source:MGI Symbol;Acc:MGI:2444854]
ENSMUSG00000032602	3604.948387	0.739995243	0.351080306	2.107766315	0.035051208	0.541809632	Slc25a20	57279	solute carrier family 25 (mitochondrial carnitine/acylcarnitine translocase), member 20 [Source:MGI Symbol;Acc:MGI:1928738]
ENSMUSG00000041153	649.3514582	0.349888028	0.165666878	2.111997467	0.034686667	0.541809632	Osgin2	209212	oxidative stress induced growth inhibitor family member 2 [Source:MGI Symbol;Acc:MGI:2384798]
ENSMUSG00000042724	77.39183084	-0.588022003	0.278460284	-2.111690737	0.034712984	0.541809632	Map3k9	338372	mitogen-activated protein kinase kinase kinase 9 [Source:MGI Symbol;Acc:MGI:2449952]
ENSMUSG00000049608	2239.431517	0.591544922	0.280559373	2.108448257	0.034992234	0.541809632	Gpr55	227326	G protein-coupled receptor 55 [Source:MGI Symbol;Acc:MGI:2685064]
ENSMUSG00000070868	44.23496546	-1.376396343	0.652932524	-2.108022333	0.035029058	0.541809632	Skint3	195564	selection and upkeep of intraepithelial T cells 3 [Source:MGI Symbol;Acc:MGI:3045331]
ENSMUSG00000091272	26.75267191	1.697256394	0.803022773	2.113584384	0.034550781	0.541809632	Gm17641	NA	predicted gene, 17641 [Source:MGI Symbol;Acc:MGI:4937275]
ENSMUSG00000104517	4.823799067	2.038840416	0.965896099	2.110827882	0.034787109	0.541809632	Gm18407	NA	predicted gene, 18407 [Source:MGI Symbol;Acc:MGI:5010592]
ENSMUSG00000039197	126.3564025	-0.617275057	0.292942099	-2.107157216	0.035103954	0.542109162	Adk	11534	adenosine kinase [Source:MGI Symbol;Acc:MGI:87930]
ENSMUSG00000009563	420.1310688	-0.401639201	0.191636375	-2.095840112	0.036096377	0.542954133	Tor2a	30933	torsin family 2, member A [Source:MGI Symbol;Acc:MGI:1353596]
ENSMUSG00000009681	138.2138934	-0.556404047	0.265899886	-2.092532101	0.036390943	0.542954133	Bcr	110279	BCR activator of RhoGEF and GTPase [Source:MGI Symbol;Acc:MGI:88141]
ENSMUSG00000019303	42.36001728	-0.777976244	0.370721959	-2.098543734	0.035857141	0.542954133	Psmc3ip	19183	proteasome (prosome, macropain) 26S subunit, ATPase 3, interacting protein [Source:MGI Symbol;Acc:MGI:1098610]
ENSMUSG00000020656	78.53534841	-0.490440378	0.233298973	-2.102196898	0.035536031	0.542954133	Grhl1	195733	grainyhead like transcription factor 1 [Source:MGI Symbol;Acc:MGI:2182540]
ENSMUSG00000022009	712.3838831	0.394334088	0.18807247	2.096713513	0.036018944	0.542954133	Nufip1	27275	nuclear FMR1 interacting protein 1 [Source:MGI Symbol;Acc:MGI:1351474]
ENSMUSG00000022205	8050.397805	0.529385309	0.252258025	2.098586594	0.035853359	0.542954133	Sub1	20024	SUB1 homolog, transcriptional regulator [Source:MGI Symbol;Acc:MGI:104811]
ENSMUSG00000024235	896.595993	0.436167474	0.208482075	2.092110192	0.03642866	0.542954133	Map3k8	26410	mitogen-activated protein kinase kinase kinase 8 [Source:MGI Symbol;Acc:MGI:1346878]
ENSMUSG00000024807	652.3483855	-0.398901205	0.190496952	-2.094003087	0.036259705	0.542954133	Syvn1	74126	synovial apoptosis inhibitor 1, synoviolin [Source:MGI Symbol;Acc:MGI:1921376]
ENSMUSG00000025198	4154.356007	0.470081561	0.224079557	2.097833323	0.035919872	0.542954133	Erlin1	226144	ER lipid raft associated 1 [Source:MGI Symbol;Acc:MGI:2387613]
ENSMUSG00000026811	1684.892802	0.379009937	0.180253242	2.102652537	0.035496154	0.542954133	St6galnac6	50935	ST6 (alpha-N-acetyl-neuraminyl-2,3-beta-galactosyl-1,3)-N-acetylgalactosaminide alpha-2,6-sialyltransferase 6 [Source:MGI Symbol;Acc:MGI:1355316]
ENSMUSG00000029001	99.25036496	0.578240713	0.275635999	2.097841777	0.035919125	0.542954133	Fbxo44	230903	F-box protein 44 [Source:MGI Symbol;Acc:MGI:1354744]
ENSMUSG00000029063	2291.476954	-0.345897594	0.164468563	-2.103122853	0.035455032	0.542954133	Nadk	192185	NAD kinase [Source:MGI Symbol;Acc:MGI:2183149]
ENSMUSG00000030177	97.6533045	-0.554909291	0.264154935	-2.100696286	0.035667636	0.542954133	Ccdc77	67200	coiled-coil domain containing 77 [Source:MGI Symbol;Acc:MGI:1914450]
ENSMUSG00000032115	1712.525639	-0.427703983	0.204286274	-2.093650123	0.036291159	0.542954133	Hyou1	12282	hypoxia up-regulated 1 [Source:MGI Symbol;Acc:MGI:108030]
ENSMUSG00000032120	345.4196308	-0.479583755	0.227786843	-2.105405858	0.035255994	0.542954133	C2cd2l	71764	C2 calcium-dependent domain containing 2-like [Source:MGI Symbol;Acc:MGI:1919014]
ENSMUSG00000032514	266.7575929	0.931367053	0.443152302	2.101686141	0.035580778	0.542954133	Ttc21a	74052	tetratricopeptide repeat domain 21A [Source:MGI Symbol;Acc:MGI:1921302]
ENSMUSG00000036528	3307.457813	0.423048142	0.201002219	2.104693886	0.035317963	0.542954133	Ppfibp2	19024	PTPRF interacting protein, binding protein 2 (liprin beta 2) [Source:MGI Symbol;Acc:MGI:894649]
ENSMUSG00000041695	101.9338152	-1.399085818	0.665536779	-2.102191588	0.035536496	0.542954133	Kcnj2	16518	potassium inwardly-rectifying channel, subfamily J, member 2 [Source:MGI Symbol;Acc:MGI:104744]
ENSMUSG00000042726	10496.95249	0.691184944	0.330144784	2.093581296	0.036297295	0.542954133	Trafd1	231712	TRAF type zinc finger domain containing 1 [Source:MGI Symbol;Acc:MGI:1923551]
ENSMUSG00000044811	1218.980162	-1.047570802	0.500705804	-2.092188255	0.036421679	0.542954133	Cd300c2	140497	CD300C molecule 2 [Source:MGI Symbol;Acc:MGI:2153249]
ENSMUSG00000049339	1224.581217	-0.243523937	0.116037315	-2.098669183	0.035846073	0.542954133	Retreg2	227298	reticulophagy regulator family member 2 [Source:MGI Symbol;Acc:MGI:2388278]
ENSMUSG00000056692	10028.91361	0.46192083	0.220696876	2.093010277	0.036348237	0.542954133	Ilrun	224647	inflammation and lipid regulator with UBA-like and NBR1-like domains [Source:MGI Symbol;Acc:MGI:106281]
ENSMUSG00000058355	742.1594778	-0.564798256	0.269783655	-2.093522883	0.036302504	0.542954133	Abce1	24015	ATP-binding cassette, sub-family E member 1 [Source:MGI Symbol;Acc:MGI:1195458]
ENSMUSG00000059248	2779.039073	-0.415085363	0.197573919	-2.100911719	0.035648717	0.542954133	Septin9	53860	septin 9 [Source:MGI Symbol;Acc:MGI:1858222]
ENSMUSG00000066975	8.31721272	-2.609366172	1.242231941	-2.100546674	0.035680779	0.542954133	Cryba4	12959	crystallin, beta A4 [Source:MGI Symbol;Acc:MGI:102716]
ENSMUSG00000073805	18.78238507	1.273982314	0.605819908	2.102905991	0.035473988	0.542954133	Insyn2a	627214	inhibitory synaptic factor 2A [Source:MGI Symbol;Acc:MGI:3605068]
ENSMUSG00000075334	9.559892274	-1.417493792	0.673592146	-2.104379928	0.035345319	0.542954133	Rprm	67874	reprimo, TP53 dependent G2 arrest mediator candidate [Source:MGI Symbol;Acc:MGI:1915124]
ENSMUSG00000075585	22.40297983	-1.567810906	0.748834214	-2.093668902	0.036289485	0.542954133	6330403L08Rik	70744	RIKEN cDNA 6330403L08 gene [Source:MGI Symbol;Acc:MGI:1917994]
ENSMUSG00000079658	1785.308153	0.372782805	0.178018852	2.094063635	0.036254312	0.542954133	Eloc	67923	elongin C [Source:MGI Symbol;Acc:MGI:1915173]
ENSMUSG00000086600	13.34065164	1.34908404	0.64226674	2.100504286	0.035684504	0.542954133	C030005K06Rik	NA	RIKEN cDNA C030005K06 gene [Source:MGI Symbol;Acc:MGI:1925945]
ENSMUSG00000090213	996.3238425	-0.810191411	0.386640721	-2.095463225	0.036129834	0.542954133	Peds1	407243	plasmanylethanolamine desaturase 1 [Source:MGI Symbol;Acc:MGI:2142624]
ENSMUSG00000103285	22.27466259	0.8966967	0.42835493	2.093349783	0.036317942	0.542954133	Gm37274	NA	predicted gene, 37274 [Source:MGI Symbol;Acc:MGI:5610502]
ENSMUSG00000104388	16.7092648	1.19237905	0.566176253	2.106020949	0.035202533	0.542954133	Gm37033	NA	predicted gene, 37033 [Source:MGI Symbol;Acc:MGI:5610261]
ENSMUSG00000109005	64.5249464	0.862742277	0.411619713	2.095969287	0.036084916	0.542954133	Gm45221	NA	predicted gene 45221 [Source:MGI Symbol;Acc:MGI:5753797]
ENSMUSG00000109198	8.113741416	1.371019414	0.653526525	2.097878757	0.035915857	0.542954133	D7Bwg0826e	NA	DNA segment, Chr 7, Brigham & Women's Genetics 0826 expressed [Source:MGI Symbol;Acc:MGI:106455]
ENSMUSG00000112280	7.375887499	-1.316305166	0.628778015	-2.093433825	0.036310446	0.542954133	A830082N09Rik	414093	RIKEN cDNA A830082N09 gene [Source:MGI Symbol;Acc:MGI:3041184]
ENSMUSG00000061882	31.81675762	0.748569419	0.357887761	2.091631789	0.036471467	0.5430939	Ccdc62	208908	coiled-coil domain containing 62 [Source:MGI Symbol;Acc:MGI:2684996]
ENSMUSG00000028678	99.85603938	-1.209859211	0.578899964	-2.089927943	0.036624273	0.54371539	Kif2c	73804	kinesin family member 2C [Source:MGI Symbol;Acc:MGI:1921054]
ENSMUSG00000031355	227.7871628	-0.837470009	0.400873558	-2.089112619	0.036697587	0.54371539	Arhgap6	11856	Rho GTPase activating protein 6 [Source:MGI Symbol;Acc:MGI:1196332]
ENSMUSG00000033871	10.26749338	-1.805067075	0.863535356	-2.090322142	0.036588872	0.54371539	Ppargc1b	170826	peroxisome proliferative activated receptor, gamma, coactivator 1 beta [Source:MGI Symbol;Acc:MGI:2444934]
ENSMUSG00000051177	4.715939901	-3.091571187	1.479029768	-2.090269752	0.036593575	0.54371539	Plcb1	18795	phospholipase C, beta 1 [Source:MGI Symbol;Acc:MGI:97613]
ENSMUSG00000063488	168.6304643	0.479047729	0.229265834	2.089485904	0.036664006	0.54371539	Zkscan7	382118	zinc finger with KRAB and SCAN domains 7 [Source:MGI Symbol;Acc:MGI:3040678]
ENSMUSG00000074622	1198.604723	-0.633367749	0.303201971	-2.088930181	0.036714009	0.54371539	Mafb	16658	MAF bZIP transcription factor B [Source:MGI Symbol;Acc:MGI:104555]
ENSMUSG00000073968	277.8247702	0.27067784	0.129610287	2.088397811	0.036761965	0.543929763	Trim68	101700	tripartite motif-containing 68 [Source:MGI Symbol;Acc:MGI:2142077]
ENSMUSG00000003316	2843.723129	-0.291426663	0.139718406	-2.085814401	0.036995438	0.544201453	Glg1	20340	golgi apparatus protein 1 [Source:MGI Symbol;Acc:MGI:104967]
ENSMUSG00000024873	21.88721324	0.923598362	0.442957315	2.085073057	0.037062669	0.544201453	Cnih2	12794	cornichon family AMPA receptor auxiliary protein 2 [Source:MGI Symbol;Acc:MGI:1277225]
ENSMUSG00000029338	1446.833453	-0.293074551	0.140601883	-2.084428353	0.037121221	0.544201453	Antxr2	71914	anthrax toxin receptor 2 [Source:MGI Symbol;Acc:MGI:1919164]
ENSMUSG00000029417	20.48981583	1.891938793	0.90717687	2.085523623	0.037021796	0.544201453	Cxcl9	17329	C-X-C motif chemokine ligand 9 [Source:MGI Symbol;Acc:MGI:1352449]
ENSMUSG00000030670	7.097801193	-1.426976495	0.684177	-2.085683231	0.037007326	0.544201453	Cyp2r1	244209	cytochrome P450, family 2, subfamily r, polypeptide 1 [Source:MGI Symbol;Acc:MGI:2449771]
ENSMUSG00000031400	3379.70941	-0.343187234	0.164388829	-2.087655449	0.036828926	0.544201453	G6pdx	14381	glucose-6-phosphate dehydrogenase X-linked [Source:MGI Symbol;Acc:MGI:105979]
ENSMUSG00000040084	249.5638311	-1.082966362	0.519550761	-2.084428402	0.037121217	0.544201453	Bub1b	12236	BUB1B, mitotic checkpoint serine/threonine kinase [Source:MGI Symbol;Acc:MGI:1333889]
ENSMUSG00000048100	730.9063015	0.352356317	0.168894084	2.08625612	0.036955429	0.544201453	Taf13	99730	TATA-box binding protein associated factor 13 [Source:MGI Symbol;Acc:MGI:1913500]
ENSMUSG00000050890	234.4667438	-0.443117668	0.212468258	-2.085571144	0.037017487	0.544201453	Pdik1l	230809	PDLIM1 interacting kinase 1 like [Source:MGI Symbol;Acc:MGI:2385213]
ENSMUSG00000078853	897.1623405	1.030204496	0.49431099	2.084122176	0.037149055	0.544201453	Igtp	16145	interferon gamma induced GTPase [Source:MGI Symbol;Acc:MGI:107729]
ENSMUSG00000107881	133.5093127	-1.541707629	0.739869286	-2.083756764	0.037182298	0.544201453	Gm44250	NA	predicted gene, 44250 [Source:MGI Symbol;Acc:MGI:5690642]
ENSMUSG00000030541	496.2126256	-0.566964223	0.272255483	-2.082471276	0.037299444	0.544342147	Idh2	269951	isocitrate dehydrogenase 2 (NADP+), mitochondrial [Source:MGI Symbol;Acc:MGI:96414]
ENSMUSG00000033767	12109.81071	0.393367414	0.188906193	2.082342597	0.037311188	0.544342147	Tmem131l	229473	transmembrane 131 like [Source:MGI Symbol;Acc:MGI:2443399]
ENSMUSG00000040441	175.5996763	0.389076121	0.186832603	2.082485148	0.037298178	0.544342147	Slc26a10	216441	solute carrier family 26, member 10 [Source:MGI Symbol;Acc:MGI:2143920]
ENSMUSG00000063410	7157.944667	0.396889801	0.190612532	2.082181047	0.037325936	0.544342147	Stk24	223255	serine/threonine kinase 24 [Source:MGI Symbol;Acc:MGI:2385007]
ENSMUSG00000097295	20.63062311	-0.857568436	0.412000062	-2.081476475	0.037390315	0.544791983	Hmgb1-ps8	NA	high mobility group box 1, pseudogene 8 [Source:MGI Symbol;Acc:MGI:96114]
ENSMUSG00000000673	1455.409099	0.458867188	0.222336074	2.063844971	0.039032418	0.544841438	Haao	107766	3-hydroxyanthranilate 3,4-dioxygenase [Source:MGI Symbol;Acc:MGI:1349444]
ENSMUSG00000006411	545.8968477	0.623978172	0.301629485	2.068690903	0.038575101	0.544841438	Nectin4	71740	nectin cell adhesion molecule 4 [Source:MGI Symbol;Acc:MGI:1918990]
ENSMUSG00000006463	321.2611801	0.327943478	0.158028255	2.075220521	0.037966102	0.544841438	Zdhhc24	70605	zinc finger, DHHC domain containing 24 [Source:MGI Symbol;Acc:MGI:1917855]
ENSMUSG00000008384	865.4657814	0.393222701	0.189483722	2.075232099	0.037965029	0.544841438	Sertad1	55942	SERTA domain containing 1 [Source:MGI Symbol;Acc:MGI:1913438]
ENSMUSG00000020437	58403.50379	0.4996326	0.24137329	2.069958117	0.038456267	0.544841438	Myo1g	246177	myosin IG [Source:MGI Symbol;Acc:MGI:1927091]
ENSMUSG00000020829	12.22467564	-1.859907045	0.897114382	-2.073210599	0.038152684	0.544841438	Slc46a1	52466	solute carrier family 46, member 1 [Source:MGI Symbol;Acc:MGI:1098733]
ENSMUSG00000020865	423.7589647	-1.446663577	0.701002608	-2.063706413	0.039045561	0.544841438	Abcc3	76408	ATP-binding cassette, sub-family C member 3 [Source:MGI Symbol;Acc:MGI:1923658]
ENSMUSG00000021175	125.8307221	-0.595477587	0.286445337	-2.078852436	0.037630916	0.544841438	Cdca7l	217946	cell division cycle associated 7 like [Source:MGI Symbol;Acc:MGI:2384982]
ENSMUSG00000021549	659.843399	-0.257720238	0.123933807	-2.079499087	0.037571502	0.544841438	Rasa1	218397	RAS p21 protein activator 1 [Source:MGI Symbol;Acc:MGI:97860]
ENSMUSG00000021843	7055.842318	0.501834763	0.242342145	2.070769665	0.038380326	0.544841438	Ktn1	16709	kinectin 1 [Source:MGI Symbol;Acc:MGI:109153]
ENSMUSG00000022124	1541.997224	0.221705239	0.106877478	2.074386882	0.038043395	0.544841438	Fbxl3	50789	F-box and leucine-rich repeat protein 3 [Source:MGI Symbol;Acc:MGI:1354702]
ENSMUSG00000022199	27.09115783	0.831813629	0.403043716	2.063829791	0.039033857	0.544841438	Slc22a17	59049	solute carrier family 22 (organic cation transporter), member 17 [Source:MGI Symbol;Acc:MGI:1926225]
ENSMUSG00000022216	13047.41144	0.509949161	0.246263827	2.070743268	0.038382794	0.544841438	Psme1	19186	proteasome (prosome, macropain) activator subunit 1 (PA28 alpha) [Source:MGI Symbol;Acc:MGI:1096367]
ENSMUSG00000024962	96.60881771	-0.5483279	0.264710776	-2.071422664	0.038319315	0.544841438	Vegfb	22340	vascular endothelial growth factor B [Source:MGI Symbol;Acc:MGI:106199]
ENSMUSG00000026874	67.91478482	1.062364949	0.514123381	2.066361866	0.038794324	0.544841438	Hc	15139	hemolytic complement [Source:MGI Symbol;Acc:MGI:96031]
ENSMUSG00000027580	36832.24223	0.817954258	0.394912575	2.071228699	0.038337429	0.544841438	Helz2	229003	helicase with zinc finger 2, transcriptional coactivator [Source:MGI Symbol;Acc:MGI:2385169]
ENSMUSG00000028293	194.4291837	-0.362291857	0.174433793	-2.076959113	0.037805333	0.544841438	Slc35a1	24060	solute carrier family 35 (CMP-sialic acid transporter), member 1 [Source:MGI Symbol;Acc:MGI:1345622]
ENSMUSG00000028329	376.2848459	0.3720428	0.180042118	2.066420922	0.038788752	0.544841438	Xpa	22590	xeroderma pigmentosum, complementation group A [Source:MGI Symbol;Acc:MGI:99135]
ENSMUSG00000029049	71.57477022	0.514743727	0.248400626	2.072232003	0.03824381	0.544841438	Morn1	76866	MORN repeat containing 1 [Source:MGI Symbol;Acc:MGI:1924116]
ENSMUSG00000029175	946.4340652	-0.445499845	0.21445759	-2.077333074	0.037770828	0.544841438	Slc35f6	74919	solute carrier family 35, member F6 [Source:MGI Symbol;Acc:MGI:1922169]
ENSMUSG00000029499	101.7624366	0.627657989	0.303301803	2.069417274	0.038506947	0.544841438	Pxmp2	19301	peroxisomal membrane protein 2 [Source:MGI Symbol;Acc:MGI:107487]
ENSMUSG00000030064	552.8851584	-0.531514085	0.25752702	-2.0639158	0.0390257	0.544841438	Frmd4b	232288	FERM domain containing 4B [Source:MGI Symbol;Acc:MGI:2141794]
ENSMUSG00000030867	130.562899	-1.061025892	0.514099531	-2.063853065	0.03903165	0.544841438	Plk1	18817	polo like kinase 1 [Source:MGI Symbol;Acc:MGI:97621]
ENSMUSG00000031467	212.150758	-0.675462322	0.326177336	-2.070843825	0.038373393	0.544841438	Agpat5	52123	1-acylglycerol-3-phosphate O-acyltransferase 5 [Source:MGI Symbol;Acc:MGI:1196345]
ENSMUSG00000031570	146.2004933	-0.478232093	0.230527329	-2.074513656	0.038031632	0.544841438	Plpp5	71910	phospholipid phosphatase 5 [Source:MGI Symbol;Acc:MGI:1919160]
ENSMUSG00000032530	18.54051394	-1.886141873	0.91218647	-2.067715248	0.038666807	0.544841438	Lyzl4	69032	lysozyme-like 4 [Source:MGI Symbol;Acc:MGI:1916282]
ENSMUSG00000032599	759.0138785	0.302909932	0.145728806	2.078586529	0.03765537	0.544841438	Ip6k2	76500	inositol hexaphosphate kinase 2 [Source:MGI Symbol;Acc:MGI:1923750]
ENSMUSG00000032898	881.5647527	0.306608872	0.147770236	2.074902771	0.037995547	0.544841438	Fbxo21	231670	F-box protein 21 [Source:MGI Symbol;Acc:MGI:1924223]
ENSMUSG00000034452	24.3509947	0.978422802	0.474170015	2.063443007	0.039070557	0.544841438	Slc24a1	214111	solute carrier family 24 (sodium/potassium/calcium exchanger), member 1 [Source:MGI Symbol;Acc:MGI:2384871]
ENSMUSG00000034667	727.9511336	-0.351539934	0.170010196	-2.067757946	0.03866279	0.544841438	Xpot	73192	exportin, tRNA (nuclear export receptor for tRNAs) [Source:MGI Symbol;Acc:MGI:1920442]
ENSMUSG00000034723	312.4386066	-0.516426185	0.250212485	-2.063950508	0.039022409	0.544841438	Tmx4	52837	thioredoxin-related transmembrane protein 4 [Source:MGI Symbol;Acc:MGI:106558]
ENSMUSG00000035208	1212.924251	1.275426835	0.616180873	2.069890339	0.038462615	0.544841438	Slfn8	276950	schlafen 8 [Source:MGI Symbol;Acc:MGI:2672859]
ENSMUSG00000037148	501.8557721	-0.391857996	0.188802064	-2.075496354	0.037940556	0.544841438	Arhgap10	78514	Rho GTPase activating protein 10 [Source:MGI Symbol;Acc:MGI:1925764]
ENSMUSG00000042148	156.6447961	-0.458206943	0.221821323	-2.065657782	0.038860804	0.544841438	Cox10	70383	heme A:farnesyltransferase cytochrome c oxidase assembly factor 10 [Source:MGI Symbol;Acc:MGI:1917633]
ENSMUSG00000047045	1170.100981	-0.351138753	0.169339018	-2.073584445	0.038117921	0.544841438	Tmem164	209497	transmembrane protein 164 [Source:MGI Symbol;Acc:MGI:2148020]
ENSMUSG00000053411	1069.918645	0.36260781	0.175509318	2.066031674	0.038825489	0.544841438	Cbx7	52609	chromobox 7 [Source:MGI Symbol;Acc:MGI:1196439]
ENSMUSG00000055436	3592.994633	0.200776363	0.096797053	2.074199129	0.038060821	0.544841438	Srsf11	69207	serine and arginine-rich splicing factor 11 [Source:MGI Symbol;Acc:MGI:1916457]
ENSMUSG00000057367	8505.090075	0.498115627	0.240637043	2.069987316	0.038453532	0.544841438	Birc2	11797	baculoviral IAP repeat-containing 2 [Source:MGI Symbol;Acc:MGI:1197009]
ENSMUSG00000062148	67.86755174	-1.830249031	0.885351289	-2.06725743	0.038709903	0.544841438	Ear6	93719	eosinophil-associated, ribonuclease A family, member 6 [Source:MGI Symbol;Acc:MGI:1890463]
ENSMUSG00000063234	34.96130255	-1.599667809	0.773034016	-2.069336892	0.038514484	0.544841438	Gpr84	80910	G protein-coupled receptor 84 [Source:MGI Symbol;Acc:MGI:1934129]
ENSMUSG00000063800	761.4485001	0.367647244	0.177245737	2.074223342	0.038058573	0.544841438	Prpf38a	230596	PRP38 pre-mRNA processing factor 38 (yeast) domain containing A [Source:MGI Symbol;Acc:MGI:1916962]
ENSMUSG00000066640	847.7194759	0.297754847	0.143539636	2.074373699	0.038044618	0.544841438	Fbxl18	231863	F-box and leucine-rich repeat protein 18 [Source:MGI Symbol;Acc:MGI:2444450]
ENSMUSG00000101279	28.59146502	1.070196855	0.517546358	2.067828009	0.038656199	0.544841438	Gm18342	NA	predicted gene, 18342 [Source:MGI Symbol;Acc:MGI:5010527]
ENSMUSG00000103864	8.920433572	1.452408493	0.70264278	2.067065277	0.038728003	0.544841438	Gm37415	NA	predicted gene, 37415 [Source:MGI Symbol;Acc:MGI:5610643]
ENSMUSG00000104037	3.112228844	-2.592359748	1.247038484	-2.078812949	0.037634546	0.544841438	Gm37776	NA	predicted gene, 37776 [Source:MGI Symbol;Acc:MGI:5611004]
ENSMUSG00000105358	10.30353609	1.697663259	0.821278654	2.067097752	0.038724944	0.544841438	Gm43099	NA	predicted gene 43099 [Source:MGI Symbol;Acc:MGI:5663236]
ENSMUSG00000111160	4.227998813	2.729837068	1.319331904	2.069105628	0.038536176	0.544841438	Gm48855	NA	predicted gene, 48855 [Source:MGI Symbol;Acc:MGI:6098594]
ENSMUSG00000111163	5.744123642	2.244911855	1.087128483	2.064992215	0.038923737	0.544841438	Gm46136	NA	predicted gene, 46136 [Source:MGI Symbol;Acc:MGI:5825773]
ENSMUSG00000115355	30.21037874	0.958288239	0.46258433	2.071596845	0.038303054	0.544841438	4930445E18Rik	NA	RIKEN cDNA 4930445E18 gene [Source:MGI Symbol;Acc:MGI:1925365]
ENSMUSG00000006315	352.0801625	-0.562643577	0.273082741	-2.060341034	0.03936595	0.546044812	Tmem147	69804	transmembrane protein 147 [Source:MGI Symbol;Acc:MGI:1915011]
ENSMUSG00000024640	289.0916536	-0.750057671	0.363916232	-2.061072318	0.039296141	0.546044812	Psat1	107272	phosphoserine aminotransferase 1 [Source:MGI Symbol;Acc:MGI:2183441]
ENSMUSG00000028931	1027.986866	-0.590138789	0.286203975	-2.06195176	0.039212329	0.546044812	Kcnab2	16498	potassium voltage-gated channel, shaker-related subfamily, beta member 2 [Source:MGI Symbol;Acc:MGI:109239]
ENSMUSG00000035875	29.61947565	0.737154737	0.357766043	2.060437962	0.039356691	0.546044812	AI182371	98870	expressed sequence AI182371 [Source:MGI Symbol;Acc:MGI:2138853]
ENSMUSG00000064280	13.61190426	1.156225785	0.56102134	2.060930132	0.039309706	0.546044812	Ccdc146	75172	coiled-coil domain containing 146 [Source:MGI Symbol;Acc:MGI:1922422]
ENSMUSG00000071650	2383.400302	-0.310613836	0.150693337	-2.061231389	0.03928097	0.546044812	Ganab	14376	alpha glucosidase 2 alpha neutral subunit [Source:MGI Symbol;Acc:MGI:1097667]
ENSMUSG00000090659	19.66399491	-0.920979778	0.447063005	-2.06006708	0.039392128	0.546044812	Zfp493	72958	zinc finger protein 493 [Source:MGI Symbol;Acc:MGI:1920208]
ENSMUSG00000029131	3646.352019	0.376529832	0.182871121	2.058990127	0.039495184	0.546075544	Dnajb6	23950	DnaJ heat shock protein family (Hsp40) member B6 [Source:MGI Symbol;Acc:MGI:1344381]
ENSMUSG00000038372	97.80986715	-0.880619826	0.427680086	-2.059062029	0.039488297	0.546075544	Gmds	218138	GDP-mannose 4, 6-dehydratase [Source:MGI Symbol;Acc:MGI:1891112]
ENSMUSG00000078954	144.1060735	1.50432492	0.730371512	2.059670861	0.039430017	0.546075544	Arhgap8	73167	Rho GTPase activating protein 8 [Source:MGI Symbol;Acc:MGI:1920417]
ENSMUSG00000064337	23515.63099	1.058335186	0.514097418	2.058627703	0.039529917	0.54609101	mt-Rnr1	NA	mitochondrially encoded 12S rRNA [Source:MGI Symbol;Acc:MGI:102493]
ENSMUSG00000041075	106.3249458	-0.872006686	0.423732889	-2.057915985	0.039598199	0.546105552	Fzd7	14369	frizzled class receptor 7 [Source:MGI Symbol;Acc:MGI:108570]
ENSMUSG00000048277	20062.51438	0.355453235	0.172717482	2.058003806	0.039589768	0.546105552	Syngr2	20973	synaptogyrin 2 [Source:MGI Symbol;Acc:MGI:1328324]
ENSMUSG00000117171	5.940192996	1.588087482	0.771933457	2.057285465	0.039658775	0.54647706	C230013L11Rik	NA	RIKEN cDNA C230013L11 gene [Source:MGI Symbol;Acc:MGI:2442581]
ENSMUSG00000022752	2414.730055	0.316092485	0.153895909	2.053936891	0.0399818	0.547508443	Tomm70a	28185	translocase of outer mitochondrial membrane 70A [Source:MGI Symbol;Acc:MGI:106295]
ENSMUSG00000028156	665.3977806	-0.475491117	0.231451241	-2.05439001	0.039937959	0.547508443	Eif4e	13684	eukaryotic translation initiation factor 4E [Source:MGI Symbol;Acc:MGI:95305]
ENSMUSG00000033386	971.5493899	-0.642782364	0.312824857	-2.05476755	0.039901462	0.547508443	Frrs1	20321	ferric-chelate reductase 1 [Source:MGI Symbol;Acc:MGI:108076]
ENSMUSG00000034042	1704.867686	0.215388017	0.104882341	2.05361565	0.040012906	0.547508443	Gpbp1l1	77110	GC-rich promoter binding protein 1-like 1 [Source:MGI Symbol;Acc:MGI:1924360]
ENSMUSG00000055923	215.5633098	0.339817125	0.165272403	2.056103252	0.039772565	0.547508443	Aasdh	231326	aminoadipate-semialdehyde dehydrogenase [Source:MGI Symbol;Acc:MGI:2442517]
ENSMUSG00000056394	583.4020235	-0.513640903	0.250025763	-2.054351904	0.039941644	0.547508443	Lig1	16881	ligase I, DNA, ATP-dependent [Source:MGI Symbol;Acc:MGI:101789]
ENSMUSG00000086425	129.0445019	-0.52865477	0.257286108	-2.054734999	0.039904607	0.547508443	F730016J06Rik	NA	RIKEN cDNA F730016J06 gene [Source:MGI Symbol;Acc:MGI:2443559]
ENSMUSG00000088901	4.456065155	2.770830413	1.349020985	2.053956494	0.039979903	0.547508443	Mir1943	100316695	microRNA 1943 [Source:MGI Symbol;Acc:MGI:3836982]
ENSMUSG00000108120	24.9283406	1.006708764	0.490272048	2.053367653	0.040036934	0.547508443	9930120I10Rik	NA	RIKEN cDNA 9930120I10 gene [Source:MGI Symbol;Acc:MGI:1924996]
ENSMUSG00000026389	123.4990586	-1.636148033	0.797041304	-2.052776969	0.040094213	0.547580018	Steap3	68428	STEAP family member 3 [Source:MGI Symbol;Acc:MGI:1915678]
ENSMUSG00000031367	878.3704759	-0.33263367	0.162053323	-2.052618632	0.040109579	0.547580018	Ap1s2	108012	adaptor-related protein complex 1, sigma 2 subunit [Source:MGI Symbol;Acc:MGI:1889383]
ENSMUSG00000118550	68.94820919	0.758074604	0.369473195	2.051771589	0.040191866	0.548242695	Gm52965	NA	predicted gene, 52965 [Source:MGI Symbol;Acc:MGI:6388845]
ENSMUSG00000021377	4431.426892	0.307633486	0.149991995	2.050999363	0.040267009	0.5488069	Dek	110052	DEK proto-oncogene [Source:MGI Symbol;Acc:MGI:1926209]
ENSMUSG00000024049	34.4321616	0.935378821	0.456162001	2.050540858	0.040311681	0.548955212	Myom1	17929	myomesin 1 [Source:MGI Symbol;Acc:MGI:1341430]
ENSMUSG00000031766	9.218765248	1.584468598	0.772966925	2.049853036	0.040378774	0.549104377	Slc12a3	20497	solute carrier family 12, member 3 [Source:MGI Symbol;Acc:MGI:108114]
ENSMUSG00000093044	4.631923449	2.148173101	1.048024458	2.049735658	0.040390233	0.549104377	Snord8	100217445	small nucleolar RNA, C/D box 8 [Source:MGI Symbol;Acc:MGI:3819556]
ENSMUSG00000097533	6.040256134	-1.510726883	0.737212335	-2.049242548	0.040438403	0.549299584	Gm26590	NA	predicted gene, 26590 [Source:MGI Symbol;Acc:MGI:5477084]
ENSMUSG00000071547	210.4147228	-1.125528817	0.549445598	-2.048480907	0.040512901	0.549851788	Nt5dc2	70021	5'-nucleotidase domain containing 2 [Source:MGI Symbol;Acc:MGI:1917271]
ENSMUSG00000041375	1355.139891	0.312780548	0.152773214	2.047352018	0.040623534	0.550893099	Ccdc9	243846	coiled-coil domain containing 9 [Source:MGI Symbol;Acc:MGI:1921443]
ENSMUSG00000026623	806.3307182	-0.335812511	0.164093597	-2.046469312	0.040710219	0.551319557	Lpgat1	226856	lysophosphatidylglycerol acyltransferase 1 [Source:MGI Symbol;Acc:MGI:2446186]
ENSMUSG00000069833	7264.579582	-0.420680124	0.205576767	-2.046340792	0.040722853	0.551319557	Ahnak	66395	AHNAK nucleoprotein [Source:MGI Symbol;Acc:MGI:1316648]
ENSMUSG00000012640	244.6734074	-0.682496153	0.334065608	-2.043000351	0.041052403	0.551464833	Zfp715	69930	zinc finger protein 715 [Source:MGI Symbol;Acc:MGI:1917180]
ENSMUSG00000022773	106.5148746	0.446139174	0.218760536	2.039395137	0.041410607	0.551464833	Ypel1	106369	yippee like 1 [Source:MGI Symbol;Acc:MGI:1913303]
ENSMUSG00000026605	121.5550997	-1.137166478	0.557889069	-2.038337982	0.041516144	0.551464833	Cenpf	108000	centromere protein F [Source:MGI Symbol;Acc:MGI:1313302]
ENSMUSG00000029617	1415.420406	0.214401558	0.105191935	2.038193871	0.041530548	0.551464833	Ccz1	231874	CCZ1 vacuolar protein trafficking and biogenesis associated [Source:MGI Symbol;Acc:MGI:2141070]
ENSMUSG00000030720	722.4509634	-0.621998888	0.304741314	-2.041071755	0.041243695	0.551464833	Cln3	12752	CLN3 lysosomal/endosomal transmembrane protein, battenin [Source:MGI Symbol;Acc:MGI:107537]
ENSMUSG00000030761	187.5850461	-1.102728932	0.540802674	-2.03905969	0.041444071	0.551464833	Myo7a	17921	myosin VIIA [Source:MGI Symbol;Acc:MGI:104510]
ENSMUSG00000032320	328.0692398	-0.388459247	0.190594178	-2.038148545	0.04153508	0.551464833	Rcn2	26611	reticulocalbin 2 [Source:MGI Symbol;Acc:MGI:1349765]
ENSMUSG00000035596	672.5378521	-0.349765407	0.171278278	-2.042088528	0.041142751	0.551464833	Mboat7	77582	membrane bound O-acyltransferase domain containing 7 [Source:MGI Symbol;Acc:MGI:1924832]
ENSMUSG00000036093	7596.314615	0.46886658	0.229863815	2.039758105	0.041374424	0.551464833	Arl5a	75423	ADP-ribosylation factor-like 5A [Source:MGI Symbol;Acc:MGI:1922673]
ENSMUSG00000038037	563.0259566	0.642290657	0.314791372	2.040369315	0.041313556	0.551464833	Socs1	12703	suppressor of cytokine signaling 1 [Source:MGI Symbol;Acc:MGI:1354910]
ENSMUSG00000039997	1314.54488	1.177194073	0.57761746	2.038016775	0.041548255	0.551464833	Ifi203	15950	interferon activated gene 203 [Source:MGI Symbol;Acc:MGI:96428]
ENSMUSG00000044162	2602.787341	0.314785582	0.154019943	2.043797552	0.040973551	0.551464833	Tnip3	414084	TNFAIP3 interacting protein 3 [Source:MGI Symbol;Acc:MGI:3041165]
ENSMUSG00000044231	16.29654565	-1.071759053	0.524723227	-2.042522606	0.041099719	0.551464833	Nhlrc1	105193	NHL repeat containing 1 [Source:MGI Symbol;Acc:MGI:2145264]
ENSMUSG00000055652	352.4143279	-0.29023874	0.142203116	-2.041015324	0.041249304	0.551464833	Klhl25	207952	kelch-like 25 [Source:MGI Symbol;Acc:MGI:2668031]
ENSMUSG00000070934	585.4457516	-0.304878314	0.149541293	-2.038756702	0.041474316	0.551464833	Rraga	68441	Ras-related GTP binding A [Source:MGI Symbol;Acc:MGI:1915691]
ENSMUSG00000075470	784.1976158	-0.228265841	0.111872175	-2.040416577	0.041308852	0.551464833	Alg10b	380959	ALG10 alpha-1,2-glucosyltransferase [Source:MGI Symbol;Acc:MGI:2146159]
ENSMUSG00000094091	7.586970688	1.921020309	0.940015827	2.043604218	0.040992662	0.551464833	Ankrd40cl	102639132	ANKRD40 C-terminal like [Source:MGI Symbol;Acc:MGI:5434049]
ENSMUSG00000094724	63.76691256	0.8278424	0.405014763	2.043980803	0.040955444	0.551464833	Rnaset2b	68195	ribonuclease T2B [Source:MGI Symbol;Acc:MGI:3702087]
ENSMUSG00000099775	20.09821696	2.812549462	1.376521256	2.043229954	0.04102968	0.551464833	Gm5960	NA	predicted gene 5960 [Source:MGI Symbol;Acc:MGI:3779540]
ENSMUSG00000107200	54.2646567	0.550502759	0.269418672	2.043298462	0.041022902	0.551464833	Gm43039	NA	predicted gene 43039 [Source:MGI Symbol;Acc:MGI:5663176]
ENSMUSG00000112765	15.17711585	1.120008808	0.548537354	2.04180955	0.041170427	0.551464833	9430078K24Rik	77290	RIKEN cDNA 9430078K24 gene [Source:MGI Symbol;Acc:MGI:1924540]
ENSMUSG00000113259	2.655300336	-3.906195099	1.915089827	-2.039692888	0.041380924	0.551464833	Gm35190	NA	predicted gene, 35190 [Source:MGI Symbol;Acc:MGI:5594349]
ENSMUSG00000039286	516.7603871	-0.433930181	0.213020788	-2.037032087	0.041646827	0.552321914	Fndc3b	72007	fibronectin type III domain containing 3B [Source:MGI Symbol;Acc:MGI:1919257]
ENSMUSG00000024078	92.79416124	-0.639545376	0.314261522	-2.035073756	0.041843452	0.552690846	Ttc27	74196	tetratricopeptide repeat domain 27 [Source:MGI Symbol;Acc:MGI:1921446]
ENSMUSG00000028378	275.8231204	-0.835676058	0.410467398	-2.035913356	0.041759056	0.552690846	Ptgr1	67103	prostaglandin reductase 1 [Source:MGI Symbol;Acc:MGI:1914353]
ENSMUSG00000039959	528.819028	-1.287187355	0.63233257	-2.035617675	0.041788762	0.552690846	Hip1	215114	huntingtin interacting protein 1 [Source:MGI Symbol;Acc:MGI:1099804]
ENSMUSG00000069844	254.0971455	0.48443958	0.238077135	2.034800943	0.041870906	0.552690846	Sco1	52892	SCO1 cytochrome c oxidase assembly protein [Source:MGI Symbol;Acc:MGI:106362]
ENSMUSG00000069874	1405.661401	0.624883602	0.307109932	2.034722868	0.041878766	0.552690846	Irgm2	54396	immunity-related GTPase family M member 2 [Source:MGI Symbol;Acc:MGI:1926262]
ENSMUSG00000074578	1250.022861	0.453540402	0.222887845	2.034836862	0.041867291	0.552690846	Zfas1	68949	zinc finger, NFX1-type containing 1, antisense RNA 1 [Source:MGI Symbol;Acc:MGI:1916199]
ENSMUSG00000103546	74.29221263	0.746068856	0.366814068	2.033915601	0.041960106	0.553314836	Gm37666	NA	predicted gene, 37666 [Source:MGI Symbol;Acc:MGI:5610894]
ENSMUSG00000034035	100.7200842	0.492792962	0.242385277	2.033097756	0.042042648	0.553820992	Ccdc17	622665	coiled-coil domain containing 17 [Source:MGI Symbol;Acc:MGI:1915667]
ENSMUSG00000041921	77.35505805	-0.856096614	0.421212164	-2.032459384	0.042107172	0.553820992	Metap1d	66559	methionyl aminopeptidase type 1D (mitochondrial) [Source:MGI Symbol;Acc:MGI:1913809]
ENSMUSG00000068706	38.90102895	0.591379951	0.29100683	2.032185816	0.042134848	0.553820992	Gm10250	NA	predicted pseudogene 10250 [Source:MGI Symbol;Acc:MGI:3642408]
ENSMUSG00000075010	22620.23306	0.651095894	0.320376791	2.032281716	0.042125144	0.553820992	AW112010	107350	expressed sequence AW112010 [Source:MGI Symbol;Acc:MGI:2147706]
ENSMUSG00000030970	816.5970948	-0.252969377	0.124527163	-2.031439328	0.042210448	0.554281056	Ctbp2	13017	C-terminal binding protein 2 [Source:MGI Symbol;Acc:MGI:1201686]
ENSMUSG00000031154	5142.259104	0.427764681	0.210600478	2.03116671	0.042238086	0.554281056	Otud5	54644	OTU domain containing 5 [Source:MGI Symbol;Acc:MGI:1859615]
ENSMUSG00000042682	6057.170957	0.587638514	0.289400508	2.030537257	0.042301958	0.554671195	Selenok	80795	selenoprotein K [Source:MGI Symbol;Acc:MGI:1931466]
ENSMUSG00000048234	780.4424373	-0.541545235	0.266847609	-2.029417605	0.042415773	0.555715045	Rnf149	67702	ring finger protein 149 [Source:MGI Symbol;Acc:MGI:2677438]
ENSMUSG00000027185	231.5241092	-0.72219819	0.35599972	-2.028648199	0.042494136	0.556293091	Nat10	98956	N-acetyltransferase 10 [Source:MGI Symbol;Acc:MGI:2138939]
ENSMUSG00000021504	312.4310333	-0.450022542	0.221907796	-2.027970853	0.042563223	0.556748888	B4galt7	218271	beta-1,4-galactosyltransferase 7 [Source:MGI Symbol;Acc:MGI:2384987]
ENSMUSG00000061024	257.9257367	-0.480177493	0.236826284	-2.027551519	0.042606041	0.556860618	Rrs1	59014	ribosome biogenesis regulator 1 [Source:MGI Symbol;Acc:MGI:1929721]
ENSMUSG00000097705	24.25197464	-0.90263811	0.445292591	-2.027067434	0.042655517	0.557059104	Gm26740	NA	predicted gene, 26740 [Source:MGI Symbol;Acc:MGI:5477234]
ENSMUSG00000001473	1643.350496	-0.382207549	0.188887096	-2.023470937	0.043024617	0.558925129	Tubb6	67951	tubulin, beta 6 class V [Source:MGI Symbol;Acc:MGI:1915201]
ENSMUSG00000004270	393.317621	-0.534053955	0.263862678	-2.023984446	0.042971752	0.558925129	Lpcat3	14792	lysophosphatidylcholine acyltransferase 3 [Source:MGI Symbol;Acc:MGI:1315211]
ENSMUSG00000024885	619.5605462	-0.729296164	0.360211878	-2.024631084	0.04290526	0.558925129	Aldh3b1	67689	aldehyde dehydrogenase 3 family, member B1 [Source:MGI Symbol;Acc:MGI:1914939]
ENSMUSG00000026972	3464.13006	0.364879777	0.180237284	2.024441162	0.04292478	0.558925129	Arrdc1	215705	arrestin domain containing 1 [Source:MGI Symbol;Acc:MGI:2446136]
ENSMUSG00000027579	1774.70053	0.695570113	0.343831802	2.022995279	0.043073634	0.558925129	Srms	20811	src-related kinase lacking C-terminal regulatory tyrosine and N-terminal myristylation sites [Source:MGI Symbol;Acc:MGI:101865]
ENSMUSG00000034795	297.0233548	0.447450141	0.221043101	2.024266488	0.04294274	0.558925129	Ccdc122	108811	coiled-coil domain containing 122 [Source:MGI Symbol;Acc:MGI:1918358]
ENSMUSG00000092134	17.77017913	1.181536497	0.583769502	2.023977776	0.042972438	0.558925129	Gm17089	118027456	predicted gene 17089 [Source:MGI Symbol;Acc:MGI:4937916]
ENSMUSG00000093930	2147.221489	0.246412772	0.121785867	2.02332814	0.043039327	0.558925129	Hmgcs1	208715	3-hydroxy-3-methylglutaryl-Coenzyme A synthase 1 [Source:MGI Symbol;Acc:MGI:107592]
ENSMUSG00000045867	268.3855608	0.403800036	0.199795577	2.021065942	0.043272939	0.561063187	Cradd	12905	CASP2 and RIPK1 domain containing adaptor with death domain [Source:MGI Symbol;Acc:MGI:1336168]
ENSMUSG00000014633	2353.806478	0.531081473	0.262890604	2.020161489	0.043366639	0.561829685	Cmc2	66531	C-X9-C motif containing 2 [Source:MGI Symbol;Acc:MGI:1913781]
ENSMUSG00000066684	176.8824742	-0.903400964	0.447266758	-2.01982586	0.043401454	0.561832683	Pilrb1	170741	paired immunoglobin-like type 2 receptor beta 1 [Source:MGI Symbol;Acc:MGI:2450532]
ENSMUSG00000026820	163.2607312	-0.327117933	0.162037496	-2.018779241	0.04351017	0.562719791	Ptges2	96979	prostaglandin E synthase 2 [Source:MGI Symbol;Acc:MGI:1917592]
ENSMUSG00000050064	6.405823496	-2.18372153	1.081853842	-2.018499583	0.043539258	0.562719791	Zfp697	242109	zinc finger protein 697 [Source:MGI Symbol;Acc:MGI:2139736]
ENSMUSG00000048661	607.7537143	0.306173411	0.151712313	2.018118409	0.043578931	0.562743351	Lemd3	380664	LEM domain containing 3 [Source:MGI Symbol;Acc:MGI:3580376]
ENSMUSG00000107225	14.42250554	1.484760371	0.735825208	2.017816669	0.043610358	0.562743351	Gm43637	NA	predicted gene 43637 [Source:MGI Symbol;Acc:MGI:5663774]
ENSMUSG00000038046	42.65856666	-0.633826838	0.314377502	-2.016132944	0.043786076	0.563667663	Mrm3	67390	mitochondrial rRNA methyltransferase 3 [Source:MGI Symbol;Acc:MGI:1914640]
ENSMUSG00000046207	2573.541515	0.55237454	0.273959625	2.016262579	0.043772526	0.563667663	Pik3r6	104709	phosphoinositide-3-kinase regulatory subunit 5 [Source:MGI Symbol;Acc:MGI:2144613]
ENSMUSG00000109695	33.41210628	0.842167028	0.417579055	2.01678465	0.043717992	0.563667663	Gm31166	NA	predicted gene, 31166 [Source:MGI Symbol;Acc:MGI:5590325]
ENSMUSG00000087211	20.75518846	2.089107994	1.036418299	2.015699641	0.043831393	0.563804287	Lhx1os	78365	LIM homeobox 1, opposite strand [Source:MGI Symbol;Acc:MGI:1925615]
ENSMUSG00000024735	1294.729046	-0.445547061	0.221101383	-2.015125615	0.043891489	0.563954928	Prpf19	28000	pre-mRNA processing factor 19 [Source:MGI Symbol;Acc:MGI:106247]
ENSMUSG00000028031	32.30851013	1.702248686	0.844819968	2.014924778	0.043912531	0.563954928	Dkk2	56811	dickkopf WNT signaling pathway inhibitor 2 [Source:MGI Symbol;Acc:MGI:1890663]
ENSMUSG00000043943	3.798311654	-2.859734187	1.420055924	-2.013818004	0.044028645	0.564999497	Naalad2	72560	N-acetylated alpha-linked acidic dipeptidase 2 [Source:MGI Symbol;Acc:MGI:1919810]
ENSMUSG00000020357	64.74872869	1.602062063	0.795777936	2.013202415	0.044093339	0.565287797	Flt4	14257	FMS-like tyrosine kinase 4 [Source:MGI Symbol;Acc:MGI:95561]
ENSMUSG00000031216	236.6876766	-0.614422247	0.3052359	-2.012942278	0.044120702	0.565287797	Stard8	236920	StAR related lipid transfer domain containing 8 [Source:MGI Symbol;Acc:MGI:2448556]
ENSMUSG00000027435	906.463101	-1.195806521	0.59424978	-2.012296111	0.044188732	0.565713272	Cd93	17064	CD93 antigen [Source:MGI Symbol;Acc:MGI:106664]
ENSMUSG00000005057	166.7634658	-0.631838753	0.31466282	-2.007986687	0.044644706	0.566276493	Sh2b2	23921	SH2B adaptor protein 2 [Source:MGI Symbol;Acc:MGI:1345171]
ENSMUSG00000005103	35850.13564	0.38585973	0.192293268	2.006621107	0.044790022	0.566276493	Wdr1	22388	WD repeat domain 1 [Source:MGI Symbol;Acc:MGI:1337100]
ENSMUSG00000017858	1096.898487	0.297563824	0.148218513	2.00760227	0.044685573	0.566276493	Ift52	245866	intraflagellar transport 52 [Source:MGI Symbol;Acc:MGI:2387217]
ENSMUSG00000026434	919.2915546	-0.402601371	0.200585754	-2.007128433	0.044735989	0.566276493	Nucks1	98415	nuclear casein kinase and cyclin-dependent kinase substrate 1 [Source:MGI Symbol;Acc:MGI:1934811]
ENSMUSG00000027469	354.444851	-0.974263138	0.485086467	-2.008431905	0.044597415	0.566276493	Tpx2	72119	TPX2, microtubule-associated [Source:MGI Symbol;Acc:MGI:1919369]
ENSMUSG00000027490	246.7123407	-0.643168335	0.320523667	-2.006617298	0.044790428	0.566276493	E2f1	13555	E2F transcription factor 1 [Source:MGI Symbol;Acc:MGI:101941]
ENSMUSG00000028763	61.97572756	-1.24541068	0.619471561	-2.010440442	0.044384594	0.566276493	Hspg2	15530	perlecan (heparan sulfate proteoglycan 2) [Source:MGI Symbol;Acc:MGI:96257]
ENSMUSG00000034850	3391.655033	0.280120311	0.139377762	2.009791991	0.044453209	0.566276493	Tmem127	69470	transmembrane protein 127 [Source:MGI Symbol;Acc:MGI:1916720]
ENSMUSG00000040188	4812.356558	0.262065563	0.130365219	2.010241422	0.044405643	0.566276493	Scamp2	24044	secretory carrier membrane protein 2 [Source:MGI Symbol;Acc:MGI:1346518]
ENSMUSG00000040463	1827.393869	-0.276383195	0.137618201	-2.008333149	0.044607902	0.566276493	Mybbp1a	18432	MYB binding protein (P160) 1a [Source:MGI Symbol;Acc:MGI:106181]
ENSMUSG00000040701	1558.97051	0.346702371	0.172435293	2.010623023	0.04436529	0.566276493	Ap1g2	11766	adaptor protein complex AP-1, gamma 2 subunit [Source:MGI Symbol;Acc:MGI:1328307]
ENSMUSG00000046971	376.114709	0.730257843	0.363111472	2.011112014	0.044313627	0.566276493	Pla2g4f	271844	phospholipase A2, group IVF [Source:MGI Symbol;Acc:MGI:2685493]
ENSMUSG00000066026	1000.975793	-1.002473244	0.499403705	-2.00734042	0.044713428	0.566276493	Dhrs3	20148	dehydrogenase/reductase 3 [Source:MGI Symbol;Acc:MGI:1315215]
ENSMUSG00000086069	7.454395516	2.016947052	1.005009674	2.006893171	0.044761039	0.566276493	Gm13708	NA	predicted gene 13708 [Source:MGI Symbol;Acc:MGI:3651236]
ENSMUSG00000097558	49.82274216	1.742984366	0.868336106	2.007269252	0.044721001	0.566276493	Gm26902	NA	predicted gene, 26902 [Source:MGI Symbol;Acc:MGI:5477396]
ENSMUSG00000097820	8.982114604	1.303236577	0.648716209	2.008947146	0.044542739	0.566276493	E530011L22Rik	NA	RIKEN cDNA E530011L22 gene [Source:MGI Symbol;Acc:MGI:2443770]
ENSMUSG00000027956	13.85448122	-1.441691426	0.718709346	-2.005945011	0.044862115	0.566411637	Tmem144	70652	transmembrane protein 144 [Source:MGI Symbol;Acc:MGI:1917902]
ENSMUSG00000033272	857.6786538	-0.373761426	0.186395132	-2.005210237	0.044940576	0.566411637	Slc35a4	67843	solute carrier family 35, member A4 [Source:MGI Symbol;Acc:MGI:1915093]
ENSMUSG00000033917	299.1689732	-0.623179165	0.310759737	-2.005340754	0.044926631	0.566411637	Gde1	56209	glycerophosphodiester phosphodiesterase 1 [Source:MGI Symbol;Acc:MGI:1891827]
ENSMUSG00000033953	2839.23281	0.238451437	0.118903947	2.005412284	0.04491899	0.566411637	Ppp3r1	19058	protein phosphatase 3, regulatory subunit B, alpha isoform (calcineurin B, type I) [Source:MGI Symbol;Acc:MGI:107172]
ENSMUSG00000002108	93.07173375	-1.750485099	0.876154807	-1.997917588	0.045725595	0.567067194	Nr1h3	22259	nuclear receptor subfamily 1, group H, member 3 [Source:MGI Symbol;Acc:MGI:1352462]
ENSMUSG00000015568	13538.0871	-1.854081237	0.92774169	-1.998488649	0.045663709	0.567067194	Lpl	16956	lipoprotein lipase [Source:MGI Symbol;Acc:MGI:96820]
ENSMUSG00000016087	376.4431699	-0.540129863	0.26976227	-2.002243913	0.045258505	0.567067194	Fli1	14247	Friend leukemia integration 1 [Source:MGI Symbol;Acc:MGI:95554]
ENSMUSG00000020238	743.6562383	-0.60065572	0.299773811	-2.003696446	0.045102587	0.567067194	Ncln	103425	nicalin [Source:MGI Symbol;Acc:MGI:1926081]
ENSMUSG00000023959	16.60100443	-2.864180101	1.431404282	-2.000958177	0.045396897	0.567067194	Clic5	224796	chloride intracellular channel 5 [Source:MGI Symbol;Acc:MGI:1917912]
ENSMUSG00000024165	707.4932939	-0.38447541	0.192240176	-1.999974291	0.04550304	0.567067194	Jpt2	52009	Jupiter microtubule associated homolog 2 [Source:MGI Symbol;Acc:MGI:1196260]
ENSMUSG00000028136	812.902297	-0.348546893	0.174243218	-2.000346975	0.04546281	0.567067194	Snx27	76742	sorting nexin family member 27 [Source:MGI Symbol;Acc:MGI:1923992]
ENSMUSG00000031728	490.604177	0.48568852	0.24296785	1.998982666	0.045610229	0.567067194	Zfp821	75871	zinc finger protein 821 [Source:MGI Symbol;Acc:MGI:1923121]
ENSMUSG00000033323	498.5944625	-0.261189581	0.130578586	-2.00024819	0.045473471	0.567067194	Ctdp1	67655	CTD phosphatase subunit 1 [Source:MGI Symbol;Acc:MGI:1926953]
ENSMUSG00000035493	2491.531054	-0.833846939	0.416151278	-2.003711108	0.045101016	0.567067194	Tgfbi	21810	transforming growth factor, beta induced [Source:MGI Symbol;Acc:MGI:99959]
ENSMUSG00000036752	1204.62705	-0.543288646	0.271895247	-1.998154262	0.045699939	0.567067194	Tubb4b	227613	tubulin, beta 4B class IVB [Source:MGI Symbol;Acc:MGI:1915472]
ENSMUSG00000042229	286.8969619	-0.332354662	0.166252535	-1.999095298	0.045598044	0.567067194	Rabif	98710	RAB interacting factor [Source:MGI Symbol;Acc:MGI:2138605]
ENSMUSG00000056592	42.7815734	-0.784075382	0.391448954	-2.003007987	0.045176431	0.567067194	Zfp658	210104	zinc finger protein 658 [Source:MGI Symbol;Acc:MGI:2652821]
ENSMUSG00000058392	164.8563361	-0.520817903	0.260175273	-2.001796314	0.045306643	0.567067194	Rrp1b	72462	ribosomal RNA processing 1B [Source:MGI Symbol;Acc:MGI:1919712]
ENSMUSG00000085637	5.488831754	-1.46587901	0.733460152	-1.9985803	0.045653784	0.567067194	1700048M11Rik	100503166	RIKEN cDNA 1700048M11 gene [Source:MGI Symbol;Acc:MGI:1920636]
ENSMUSG00000096740	59.47681594	-0.505312408	0.25280955	-1.998786864	0.04563142	0.567067194	Lbhd1	102308570	LBH domain containing 1 [Source:MGI Symbol;Acc:MGI:5516029]
ENSMUSG00000097471	86.38722166	-0.832823921	0.41617365	-2.001145247	0.045376739	0.567067194	5830432E09Rik	67765	RIKEN cDNA 5830432E09 gene [Source:MGI Symbol;Acc:MGI:1915015]
ENSMUSG00000108238	5.39354024	1.719741707	0.85996726	1.99977579	0.04552448	0.567067194	Gm43984	NA	predicted gene, 43984 [Source:MGI Symbol;Acc:MGI:5690376]
ENSMUSG00000109680	2.124002657	-3.031739602	1.512986103	-2.003811929	0.045090211	0.567067194	Gm32098	NA	predicted gene, 32098 [Source:MGI Symbol;Acc:MGI:5591257]
ENSMUSG00000118163	4.901955382	2.36793231	1.183869908	2.000162598	0.045482709	0.567067194	Gm41757	NA	predicted gene, 41757 [Source:MGI Symbol;Acc:MGI:5624642]
ENSMUSG00000009614	2.069978849	-3.114737304	1.559681638	-1.997034028	0.045821487	0.567390147	Sardh	192166	sarcosine dehydrogenase [Source:MGI Symbol;Acc:MGI:2183102]
ENSMUSG00000016496	10498.82548	0.441153432	0.22087778	1.997273933	0.045795433	0.567390147	Cd274	60533	CD274 antigen [Source:MGI Symbol;Acc:MGI:1926446]
ENSMUSG00000029610	89.36906511	-0.456178609	0.228574436	-1.995755156	0.04596058	0.568504813	Aimp2	231872	aminoacyl tRNA synthetase complex-interacting multifunctional protein 2 [Source:MGI Symbol;Acc:MGI:2385237]
ENSMUSG00000032306	1024.11333	0.459698077	0.230360073	1.995563165	0.045981492	0.568504813	Mpi	110119	mannose phosphate isomerase [Source:MGI Symbol;Acc:MGI:97075]
ENSMUSG00000025816	158.7976285	0.447085426	0.224098267	1.995041875	0.046038313	0.568774473	Sec61a2	57743	SEC61 translocon subunit alpha 2 [Source:MGI Symbol;Acc:MGI:1931071]
ENSMUSG00000035530	12418.50661	0.366774182	0.183873857	1.994705434	0.046075016	0.568795377	Eif1	20918	eukaryotic translation initiation factor 1 [Source:MGI Symbol;Acc:MGI:105125]
ENSMUSG00000057789	2373.251642	0.191738413	0.096140051	1.994365624	0.046112112	0.568821091	Bak1	12018	BCL2-antagonist/killer 1 [Source:MGI Symbol;Acc:MGI:1097161]
ENSMUSG00000074802	363.7000071	-0.76761392	0.384958343	-1.994018142	0.046150072	0.568857412	Gas2l3	237436	growth arrest-specific 2 like 3 [Source:MGI Symbol;Acc:MGI:1918780]
ENSMUSG00000019737	97.59343256	0.518088284	0.26000859	1.992581417	0.046307302	0.56913982	Syne4	233066	spectrin repeat containing, nuclear envelope family member 4 [Source:MGI Symbol;Acc:MGI:2141950]
ENSMUSG00000020873	623.9011015	-0.446205624	0.22388559	-1.993007342	0.046260643	0.56913982	Slc35b1	110172	solute carrier family 35, member B1 [Source:MGI Symbol;Acc:MGI:1343133]
ENSMUSG00000025359	53.65592846	0.75974277	0.381197601	1.993041848	0.046256865	0.56913982	Pmel	20431	premelanosome protein [Source:MGI Symbol;Acc:MGI:98301]
ENSMUSG00000041431	162.8018768	-1.12795954	0.566094589	-1.992528389	0.046313114	0.56913982	Ccnb1	268697	cyclin B1 [Source:MGI Symbol;Acc:MGI:88302]
ENSMUSG00000024797	1341.277009	0.333943948	0.167657485	1.991822478	0.046390539	0.569660391	Vps51	68505	VPS51 GARP complex subunit [Source:MGI Symbol;Acc:MGI:1915755]
ENSMUSG00000031532	1309.846824	-0.345500166	0.173526624	-1.991049886	0.046475403	0.569841056	Saraf	67887	store-operated calcium entry-associated regulatory factor [Source:MGI Symbol;Acc:MGI:1915137]
ENSMUSG00000050721	1907.113358	-0.816537367	0.410057001	-1.991277714	0.046450364	0.569841056	Plekho2	102595	pleckstrin homology domain containing, family O member 2 [Source:MGI Symbol;Acc:MGI:2143132]
ENSMUSG00000033416	3532.70023	0.443731487	0.222948236	1.990289293	0.046559077	0.570436471	Gucd1	68778	guanylyl cyclase domain containing 1 [Source:MGI Symbol;Acc:MGI:1916028]
ENSMUSG00000099569	5.653307742	2.365094648	1.188629346	1.989766326	0.046616683	0.570711849	Gm18301	NA	predicted gene, 18301 [Source:MGI Symbol;Acc:MGI:5010486]
ENSMUSG00000040339	695.3178789	-0.307884846	0.154797933	-1.988946745	0.046707081	0.571387985	Eeig2	329739	EEIG family member 2 [Source:MGI Symbol;Acc:MGI:3036259]
ENSMUSG00000009654	32.80556611	-1.428938378	0.718567823	-1.988592215	0.046746231	0.571436626	Oit3	18302	oncoprotein induced transcript 3 [Source:MGI Symbol;Acc:MGI:1201782]
ENSMUSG00000021610	1961.396008	-0.259862836	0.130711266	-1.988067618	0.046804212	0.571495168	Clptm1l	218335	CLPTM1-like [Source:MGI Symbol;Acc:MGI:2442892]
ENSMUSG00000032515	2663.040222	0.460315181	0.231557072	1.987912431	0.046821376	0.571495168	Csrnp1	215418	cysteine-serine-rich nuclear protein 1 [Source:MGI Symbol;Acc:MGI:2387989]
ENSMUSG00000031503	44.75918174	-1.230573124	0.619215869	-1.987308765	0.046888191	0.571881044	Col4a2	12827	collagen, type IV, alpha 2 [Source:MGI Symbol;Acc:MGI:88455]
ENSMUSG00000017670	1392.993963	-0.314680869	0.158458832	-1.985884057	0.047046199	0.572090236	Elmo2	140579	engulfment and cell motility 2 [Source:MGI Symbol;Acc:MGI:2153045]
ENSMUSG00000023286	1539.141457	0.375697928	0.189104875	1.986717303	0.046953733	0.572090236	Ube2j2	140499	ubiquitin-conjugating enzyme E2J 2 [Source:MGI Symbol;Acc:MGI:2153608]
ENSMUSG00000041046	10382.83191	0.768847298	0.387066997	1.986341652	0.046995401	0.572090236	Ramp3	56089	receptor (calcitonin) activity modifying protein 3 [Source:MGI Symbol;Acc:MGI:1860292]
ENSMUSG00000085628	12.20157766	1.059765231	0.533602127	1.986058859	0.047026789	0.572090236	Appbp2os	654810	amyloid beta precursor protein binding protein 2, opposite strand [Source:MGI Symbol;Acc:MGI:3603817]
ENSMUSG00000020358	1356.80123	-0.368732746	0.185772636	-1.984860383	0.047160007	0.572616948	Hnrnpab	15384	heterogeneous nuclear ribonucleoprotein A/B [Source:MGI Symbol;Acc:MGI:1330294]
ENSMUSG00000084271	11.25612889	1.108894288	0.558605191	1.985112751	0.047131928	0.572616948	Gm14846	108168465	predicted gene 14846 [Source:MGI Symbol;Acc:MGI:3705595]
ENSMUSG00000023827	482.539098	-0.506669711	0.255513805	-1.982944564	0.047373622	0.574126835	Agpat4	68262	1-acylglycerol-3-phosphate O-acyltransferase 4 [Source:MGI Symbol;Acc:MGI:1915512]
ENSMUSG00000029919	579.1838107	-0.708622976	0.35733118	-1.983098636	0.047356413	0.574126835	Hpgds	54486	hematopoietic prostaglandin D synthase [Source:MGI Symbol;Acc:MGI:1859384]
ENSMUSG00000034543	690.8022117	-0.309429269	0.156057148	-1.982794592	0.047390378	0.574126835	Morc2a	74522	microrchidia 2A [Source:MGI Symbol;Acc:MGI:1921772]
ENSMUSG00000010608	4034.760242	0.28471101	0.143686436	1.981474514	0.047538085	0.574610185	Rbm25	67039	RNA binding motif protein 25 [Source:MGI Symbol;Acc:MGI:1914289]
ENSMUSG00000015714	1672.80805	-0.646514302	0.326313478	-1.981267543	0.047561278	0.574610185	Cers2	76893	ceramide synthase 2 [Source:MGI Symbol;Acc:MGI:1924143]
ENSMUSG00000028581	16240.80962	-0.329341213	0.166261841	-1.980858695	0.047607122	0.574610185	Laptm5	16792	lysosomal-associated protein transmembrane 5 [Source:MGI Symbol;Acc:MGI:108046]
ENSMUSG00000051379	3736.116672	0.507314531	0.256092369	1.980982616	0.047593223	0.574610185	Flrt3	71436	fibronectin leucine rich transmembrane protein 3 [Source:MGI Symbol;Acc:MGI:1918686]
ENSMUSG00002075551	6.380728046	2.774654729	1.400293577	1.981480723	0.047537389	0.574610185	Gm55276	NA	predicted gene, 55276 [Source:MGI Symbol;Acc:MGI:6847023]
ENSMUSG00000002326	138.2739577	-0.409688331	0.207019489	-1.978984355	0.047817768	0.575016621	Gmpr2	105446	guanosine monophosphate reductase 2 [Source:MGI Symbol;Acc:MGI:1917903]
ENSMUSG00000008200	1837.456101	0.363062808	0.183458939	1.978986743	0.047817499	0.575016621	Fnbp4	55935	formin binding protein 4 [Source:MGI Symbol;Acc:MGI:1860513]
ENSMUSG00000028649	2045.041618	-0.459312046	0.231979949	-1.979964427	0.047707526	0.575016621	Macf1	11426	microtubule-actin crosslinking factor 1 [Source:MGI Symbol;Acc:MGI:108559]
ENSMUSG00000042784	12.59971411	1.144721228	0.578384699	1.979169279	0.047796951	0.575016621	Muc1	17829	mucin 1, transmembrane [Source:MGI Symbol;Acc:MGI:97231]
ENSMUSG00000050989	475.3941513	-0.663782396	0.335276477	-1.979806045	0.047725327	0.575016621	Selenon	74777	selenoprotein N [Source:MGI Symbol;Acc:MGI:2151208]
ENSMUSG00000006728	1230.661325	-0.354172681	0.179023831	-1.97835494	0.047888679	0.575443404	Cdk4	12567	cyclin dependent kinase 4 [Source:MGI Symbol;Acc:MGI:88357]
ENSMUSG00000003070	614.1145881	0.499453068	0.252548348	1.977653277	0.047967835	0.575584626	Efna2	13637	ephrin A2 [Source:MGI Symbol;Acc:MGI:102707]
ENSMUSG00000024989	119.5416306	-1.102298085	0.557562288	-1.97699541	0.048042149	0.575584626	Cep55	74107	centrosomal protein 55 [Source:MGI Symbol;Acc:MGI:1921357]
ENSMUSG00000038543	78.08562242	-0.63881545	0.323112033	-1.97707106	0.048033598	0.575584626	BC028528	229600	cDNA sequence BC028528 [Source:MGI Symbol;Acc:MGI:2385885]
ENSMUSG00000043192	33.48634727	-0.640598548	0.323948558	-1.977469975	0.047988531	0.575584626	Gpi-ps	NA	glucose-6-phosphate isomerase, pseudogene [Source:MGI Symbol;Acc:MGI:3037698]
ENSMUSG00000025893	482.7956341	0.494285329	0.250258776	1.975096887	0.048257154	0.576884272	Kbtbd3	69149	kelch repeat and BTB (POZ) domain containing 3 [Source:MGI Symbol;Acc:MGI:1916399]
ENSMUSG00000032575	1109.082208	-0.344842851	0.174591435	-1.975141862	0.048252051	0.576884272	Manf	74840	mesencephalic astrocyte-derived neurotrophic factor [Source:MGI Symbol;Acc:MGI:1922090]
ENSMUSG00000066441	274.8122151	-0.483721754	0.244907729	-1.975118366	0.048254717	0.576884272	Rdh11	17252	retinol dehydrogenase 11 [Source:MGI Symbol;Acc:MGI:102581]
ENSMUSG00000000440	100.574719	-1.444697783	0.734198762	-1.967720267	0.049100233	0.577149985	Pparg	19016	peroxisome proliferator activated receptor gamma [Source:MGI Symbol;Acc:MGI:97747]
ENSMUSG00000001517	131.0264737	-0.915214858	0.464744883	-1.969284421	0.048920439	0.577149985	Foxm1	14235	forkhead box M1 [Source:MGI Symbol;Acc:MGI:1347487]
ENSMUSG00000003363	2745.590034	-0.866114911	0.44505257	-1.946095741	0.05164324	0.577149985	Pld3	18807	phospholipase D family member 3 [Source:MGI Symbol;Acc:MGI:1333782]
ENSMUSG00000004105	520.8028538	-1.114452941	0.567901041	-1.962406936	0.049715126	0.577149985	Angptl2	26360	angiopoietin-like 2 [Source:MGI Symbol;Acc:MGI:1347002]
ENSMUSG00000004661	660.5847765	0.329375474	0.166881714	1.9737062	0.04841516	0.577149985	Arid3b	56380	AT-rich interaction domain 3B [Source:MGI Symbol;Acc:MGI:1930768]
ENSMUSG00000005371	3457.343375	0.432194503	0.219585607	1.968227827	0.04904183	0.577149985	Fbxo11	225055	F-box protein 11 [Source:MGI Symbol;Acc:MGI:2147134]
ENSMUSG00000006494	334.4360323	-0.52986549	0.269841289	-1.963619027	0.049574289	0.577149985	Pdk1	228026	pyruvate dehydrogenase kinase, isoenzyme 1 [Source:MGI Symbol;Acc:MGI:1926119]
ENSMUSG00000009687	5648.521532	-0.416409442	0.214490801	-1.941386019	0.052211473	0.577149985	Fxyd5	18301	FXYD domain-containing ion transport regulator 5 [Source:MGI Symbol;Acc:MGI:1201785]
ENSMUSG00000013707	499.6251137	-0.55551952	0.284883676	-1.949987192	0.051177646	0.577149985	Tnfaip8l2	69769	tumor necrosis factor, alpha-induced protein 8-like 2 [Source:MGI Symbol;Acc:MGI:1917019]
ENSMUSG00000015980	40.3000044	-1.876451245	0.963441429	-1.947654718	0.051456292	0.577149985	Lrrc27	76612	leucine rich repeat containing 27 [Source:MGI Symbol;Acc:MGI:1923862]
ENSMUSG00000018171	733.9721254	-0.570481608	0.289219488	-1.972486751	0.048554067	0.577149985	Vmp1	75909	vacuole membrane protein 1 [Source:MGI Symbol;Acc:MGI:1923159]
ENSMUSG00000019066	740.2127936	-0.449870666	0.230349971	-1.952987725	0.05082105	0.577149985	Rab3d	19340	RAB3D, member RAS oncogene family [Source:MGI Symbol;Acc:MGI:97844]
ENSMUSG00000019848	12.17364077	1.60911431	0.821428868	1.958921061	0.050122032	0.577149985	Popdc3	78977	popeye domain containing 3 [Source:MGI Symbol;Acc:MGI:1930153]
ENSMUSG00000020160	138.2390232	0.634990511	0.327046842	1.941588878	0.05218689	0.577149985	Meis1	17268	Meis homeobox 1 [Source:MGI Symbol;Acc:MGI:104717]
ENSMUSG00000020707	392.3339766	0.268235946	0.136832047	1.96032985	0.049957249	0.577149985	Rnf135	71956	ring finger protein 135 [Source:MGI Symbol;Acc:MGI:1919206]
ENSMUSG00000020869	1736.664587	-0.396439051	0.201499339	-1.967445913	0.049131826	0.577149985	Lrrc59	98238	leucine rich repeat containing 59 [Source:MGI Symbol;Acc:MGI:2138133]
ENSMUSG00000021810	592.390159	-0.263893748	0.135633692	-1.945635665	0.05169852	0.577149985	Ecd	70601	ecdysoneless cell cycle regulator [Source:MGI Symbol;Acc:MGI:1917851]
ENSMUSG00000022033	71.0654653	-1.101774071	0.55860332	-1.972372938	0.048567049	0.577149985	Pbk	52033	PDZ binding kinase [Source:MGI Symbol;Acc:MGI:1289156]
ENSMUSG00000022261	100.4913256	-1.02829207	0.525177481	-1.957989645	0.050231228	0.577149985	Sdc2	15529	syndecan 2 [Source:MGI Symbol;Acc:MGI:1349165]
ENSMUSG00000024101	2819.498459	0.363800928	0.186071013	1.955172499	0.050562713	0.577149985	Washc1	68767	WASH complex subunit 1 [Source:MGI Symbol;Acc:MGI:1916017]
ENSMUSG00000024269	140.287864	-0.435928071	0.224561585	-1.941240621	0.052229098	0.577149985	Tpgs2	66648	tubulin polyglutamylase complex subunit 2 [Source:MGI Symbol;Acc:MGI:1913898]
ENSMUSG00000024660	589.8859391	-0.615915255	0.317557745	-1.939537816	0.052435884	0.577149985	Incenp	16319	inner centromere protein [Source:MGI Symbol;Acc:MGI:1313288]
ENSMUSG00000024758	2927.13745	-0.232480176	0.119091524	-1.952113536	0.050924726	0.577149985	Rtn3	20168	reticulon 3 [Source:MGI Symbol;Acc:MGI:1339970]
ENSMUSG00000025375	174.3978615	-0.626333878	0.320654286	-1.953299568	0.050784109	0.577149985	Aatk	11302	apoptosis-associated tyrosine kinase [Source:MGI Symbol;Acc:MGI:1197518]
ENSMUSG00000025935	1260.835866	-0.399832239	0.203410559	-1.965641513	0.049340035	0.577149985	Tram1	72265	translocating chain-associating membrane protein 1 [Source:MGI Symbol;Acc:MGI:1919515]
ENSMUSG00000026043	37.01489766	-1.689065972	0.861457939	-1.960706257	0.049913299	0.577149985	Col3a1	12825	collagen, type III, alpha 1 [Source:MGI Symbol;Acc:MGI:88453]
ENSMUSG00000026285	185.7690403	1.039309434	0.533876668	1.94672196	0.051568077	0.577149985	Pdcd1	18566	programmed cell death 1 [Source:MGI Symbol;Acc:MGI:104879]
ENSMUSG00000026341	15902.46354	0.173506026	0.089121371	1.946850942	0.051552608	0.577149985	Actr3	74117	ARP3 actin-related protein 3 [Source:MGI Symbol;Acc:MGI:1921367]
ENSMUSG00000026576	233.2823267	0.872182763	0.447405804	1.949422102	0.051245037	0.577149985	Atp1b1	11931	ATPase, Na+/K+ transporting, beta 1 polypeptide [Source:MGI Symbol;Acc:MGI:88108]
ENSMUSG00000026980	7417.118641	0.57058773	0.289456996	1.971234889	0.048697015	0.577149985	Ly75	17076	lymphocyte antigen 75 [Source:MGI Symbol;Acc:MGI:106662]
ENSMUSG00000026986	39.70978795	-1.206787428	0.619793134	-1.947080987	0.051525026	0.577149985	Hnmt	140483	histamine N-methyltransferase [Source:MGI Symbol;Acc:MGI:2153181]
ENSMUSG00000027004	281.6648416	0.899947728	0.458414287	1.963175566	0.049625777	0.577149985	Frzb	20378	frizzled-related protein [Source:MGI Symbol;Acc:MGI:892032]
ENSMUSG00000027318	75.47085165	1.351691789	0.695371518	1.943841175	0.051914607	0.577149985	Adam33	110751	a disintegrin and metallopeptidase domain 33 [Source:MGI Symbol;Acc:MGI:1341813]
ENSMUSG00000027405	778.1290057	-0.4155038	0.213136277	-1.949474793	0.05123875	0.577149985	Nop56	67134	NOP56 ribonucleoprotein [Source:MGI Symbol;Acc:MGI:1914384]
ENSMUSG00000027715	231.0026932	-1.061879142	0.545729461	-1.945797721	0.051679042	0.577149985	Ccna2	12428	cyclin A2 [Source:MGI Symbol;Acc:MGI:108069]
ENSMUSG00000028099	6124.629794	0.402680705	0.205956227	1.955176163	0.050562281	0.577149985	Polr3c	74414	polymerase (RNA) III (DNA directed) polypeptide C [Source:MGI Symbol;Acc:MGI:1921664]
ENSMUSG00000029366	1261.586565	0.632329569	0.324359588	1.949470872	0.051239218	0.577149985	Dck	13178	deoxycytidine kinase [Source:MGI Symbol;Acc:MGI:102726]
ENSMUSG00000029467	1513.347125	-0.496167127	0.254923306	-1.94633882	0.051614053	0.577149985	Atp2a2	11938	ATPase, Ca++ transporting, cardiac muscle, slow twitch 2 [Source:MGI Symbol;Acc:MGI:88110]
ENSMUSG00000029474	1222.54873	0.455045582	0.231378663	1.966670464	0.049221214	0.577149985	Rnf34	80751	ring finger protein 34 [Source:MGI Symbol;Acc:MGI:2153340]
ENSMUSG00000029587	226.256535	-0.254811337	0.129442443	-1.968530037	0.049007084	0.577149985	Zfp12	231866	zinc finger protein 12 [Source:MGI Symbol;Acc:MGI:99157]
ENSMUSG00000029767	1276.915266	-0.324959058	0.167230203	-1.943184022	0.051993928	0.577149985	Calu	12321	calumenin [Source:MGI Symbol;Acc:MGI:1097158]
ENSMUSG00000030327	491.6752535	-0.433411416	0.221395007	-1.95763862	0.050272432	0.577149985	Necap1	67602	NECAP endocytosis associated 1 [Source:MGI Symbol;Acc:MGI:1914852]
ENSMUSG00000030428	8.708654699	-1.677946518	0.860586508	-1.949770885	0.051203433	0.577149985	Ttyh1	57776	tweety family member 1 [Source:MGI Symbol;Acc:MGI:1889007]
ENSMUSG00000030590	328.898065	0.287511345	0.146305551	1.9651431	0.049397677	0.577149985	Fam98c	73833	family with sequence similarity 98, member C [Source:MGI Symbol;Acc:MGI:1921083]
ENSMUSG00000030816	2098.330226	0.22605842	0.115655577	1.95458295	0.050632315	0.577149985	Rnf40	233900	ring finger protein 40 [Source:MGI Symbol;Acc:MGI:2142048]
ENSMUSG00000031513	946.4773268	-0.224971461	0.114037734	-1.972780879	0.048520533	0.577149985	Leprotl1	68192	leptin receptor overlapping transcript-like 1 [Source:MGI Symbol;Acc:MGI:1915442]
ENSMUSG00000031536	2742.016685	0.511840057	0.262648602	1.948763683	0.051323653	0.577149985	Polb	18970	polymerase (DNA directed), beta [Source:MGI Symbol;Acc:MGI:97740]
ENSMUSG00000031585	793.9617844	0.391728923	0.198731436	1.971147246	0.048707036	0.577149985	Gtf2e2	68153	general transcription factor II E, polypeptide 2 (beta subunit) [Source:MGI Symbol;Acc:MGI:1915403]
ENSMUSG00000031875	884.311835	-0.641770361	0.330831461	-1.939871011	0.052395368	0.577149985	Cmtm3	68119	CKLF-like MARVEL transmembrane domain containing 3 [Source:MGI Symbol;Acc:MGI:2447162]
ENSMUSG00000032010	41.02395286	-1.056609866	0.54211892	-1.94903706	0.051290999	0.577149985	Usp2	53376	ubiquitin specific peptidase 2 [Source:MGI Symbol;Acc:MGI:1858178]
ENSMUSG00000032218	202.3871089	-1.18775311	0.605936377	-1.960194428	0.04997307	0.577149985	Ccnb2	12442	cyclin B2 [Source:MGI Symbol;Acc:MGI:88311]
ENSMUSG00000032238	561.837993	0.657208627	0.333969529	1.96787003	0.049082994	0.577149985	Rora	19883	RAR-related orphan receptor alpha [Source:MGI Symbol;Acc:MGI:104661]
ENSMUSG00000032652	2244.289951	0.444580816	0.225750945	1.969341996	0.048913832	0.577149985	Crebl2	232430	cAMP responsive element binding protein-like 2 [Source:MGI Symbol;Acc:MGI:1889385]
ENSMUSG00000032812	1939.669543	-0.324655929	0.166504143	-1.949836942	0.051195557	0.577149985	Arap1	69710	ArfGAP with RhoGAP domain, ankyrin repeat and PH domain 1 [Source:MGI Symbol;Acc:MGI:1916960]
ENSMUSG00000033222	220.0373637	-0.56880359	0.292950339	-1.941638274	0.052180906	0.577149985	Ttf2	74044	transcription termination factor, RNA polymerase II [Source:MGI Symbol;Acc:MGI:1921294]
ENSMUSG00000034613	930.8206164	-0.210465471	0.108378594	-1.941946869	0.052143533	0.577149985	Ppm1h	319468	protein phosphatase 1H (PP2C domain containing) [Source:MGI Symbol;Acc:MGI:2442087]
ENSMUSG00000035478	817.0527264	-0.341007297	0.173386766	-1.966743512	0.049212788	0.577149985	Mbd3	17192	methyl-CpG binding domain protein 3 [Source:MGI Symbol;Acc:MGI:1333812]
ENSMUSG00000035517	2359.781032	0.622572455	0.315520189	1.973162025	0.048477105	0.577149985	Tdrd7	100121	tudor domain containing 7 [Source:MGI Symbol;Acc:MGI:2140279]
ENSMUSG00000035640	186.3195511	0.391795582	0.200833769	1.950845141	0.05107547	0.577149985	Cbarp	100503659	calcium channel, voltage-dependent, beta subunit associated regulatory protein [Source:MGI Symbol;Acc:MGI:1354170]
ENSMUSG00000037013	1576.87726	0.17998935	0.092130331	1.953638368	0.050744	0.577149985	Ss18	268996	SS18, subunit of BAF chromatin remodeling complex [Source:MGI Symbol;Acc:MGI:107708]
ENSMUSG00000037188	12.62427658	1.336848196	0.678917786	1.969087014	0.0489431	0.577149985	Grhl3	230824	grainyhead like transcription factor 3 [Source:MGI Symbol;Acc:MGI:2655333]
ENSMUSG00000037894	12736.22362	0.536771203	0.273637337	1.961615359	0.049807283	0.577149985	H2az1	51788	H2A.Z variant histone 1 [Source:MGI Symbol;Acc:MGI:1888388]
ENSMUSG00000038024	321.248048	-0.566559078	0.28916737	-1.959277348	0.050080315	0.577149985	Dennd4c	329877	DENN domain containing 4C [Source:MGI Symbol;Acc:MGI:1914769]
ENSMUSG00000038671	2269.67224	0.443998565	0.227335106	1.953057634	0.050812766	0.577149985	Arfrp1	76688	ADP-ribosylation factor related protein 1 [Source:MGI Symbol;Acc:MGI:1923938]
ENSMUSG00000038822	294.406935	0.328165669	0.168260263	1.950345633	0.051134937	0.577149985	Hace1	209462	HECT domain and ankyrin repeat containing, E3 ubiquitin protein ligase 1 [Source:MGI Symbol;Acc:MGI:2446110]
ENSMUSG00000039043	2180.641523	0.462819115	0.238061861	1.944112815	0.051881848	0.577149985	Arpin	70420	actin-related protein 2/3 complex inhibitor [Source:MGI Symbol;Acc:MGI:1917670]
ENSMUSG00000041654	415.6033293	-0.494430585	0.251455737	-1.966272836	0.049267103	0.577149985	Slc39a11	69806	solute carrier family 39 (metal ion transporter), member 11 [Source:MGI Symbol;Acc:MGI:1917056]
ENSMUSG00000041736	9966.725668	0.679588326	0.348720339	1.948806106	0.051318584	0.577149985	Tspo	12257	translocator protein [Source:MGI Symbol;Acc:MGI:88222]
ENSMUSG00000041958	1262.600564	-0.35497341	0.181829819	-1.952228797	0.050911047	0.577149985	Pigs	276846	phosphatidylinositol glycan anchor biosynthesis, class S [Source:MGI Symbol;Acc:MGI:2687325]
ENSMUSG00000042569	256.2841894	-0.394361007	0.202837543	-1.944220984	0.051868808	0.577149985	Dhrs7b	216820	dehydrogenase/reductase 7B [Source:MGI Symbol;Acc:MGI:2384931]
ENSMUSG00000044763	256.5148652	-0.330006067	0.169972251	-1.941529067	0.052194137	0.577149985	Trmt10c	52575	tRNA methyltransferase 10C, mitochondrial RNase P subunit [Source:MGI Symbol;Acc:MGI:1196261]
ENSMUSG00000046223	1122.900266	-0.735798668	0.375720207	-1.958368634	0.050186773	0.577149985	Plaur	18793	plasminogen activator, urokinase receptor [Source:MGI Symbol;Acc:MGI:97612]
ENSMUSG00000046417	55.5041581	-0.545554388	0.280535531	-1.944689093	0.051812409	0.577149985	Lrrc75a	192976	leucine rich repeat containing 75A [Source:MGI Symbol;Acc:MGI:2682293]
ENSMUSG00000046949	303.5800847	-0.674195556	0.342036355	-1.971122505	0.048709865	0.577149985	Nqo2	18105	N-ribosyldihydronicotinamide quinone reductase 2 [Source:MGI Symbol;Acc:MGI:104513]
ENSMUSG00000047423	1754.604167	0.487541215	0.248733072	1.960098069	0.049984329	0.577149985	AI837181	107242	expressed sequence AI837181 [Source:MGI Symbol;Acc:MGI:2147598]
ENSMUSG00000048546	943.4475578	-0.398514988	0.204582113	-1.947946388	0.051421378	0.577149985	Tob2	57259	transducer of ERBB2, 2 [Source:MGI Symbol;Acc:MGI:1888525]
ENSMUSG00000049439	147.0279151	-0.614910762	0.316121037	-1.945175079	0.05175391	0.577149985	Cyp20a1	77951	cytochrome P450, family 20, subfamily a, polypeptide 1 [Source:MGI Symbol;Acc:MGI:1925201]
ENSMUSG00000050244	484.189976	-0.569604354	0.293654092	-1.939711959	0.052414705	0.577149985	Heatr1	217995	HEAT repeat containing 1 [Source:MGI Symbol;Acc:MGI:2442524]
ENSMUSG00000050921	4466.59351	0.416027615	0.21338293	1.949676177	0.051214728	0.577149985	P2ry10	78826	purinergic receptor P2Y, G-protein coupled 10 [Source:MGI Symbol;Acc:MGI:1926076]
ENSMUSG00000050973	96.00591595	-0.571367616	0.29124754	-1.961793794	0.049786497	0.577149985	Gdpgp1	269952	GDP-D-glucose phosphorylase 1 [Source:MGI Symbol;Acc:MGI:2443429]
ENSMUSG00000051007	947.4238989	0.311080175	0.15762732	1.973516869	0.048436705	0.577149985	Gatd1	213350	glutamine amidotransferase like class 1 domain containing 1 [Source:MGI Symbol;Acc:MGI:2387178]
ENSMUSG00000051359	8.304927327	1.251021037	0.641606539	1.949825885	0.051196875	0.577149985	Ncald	52589	neurocalcin delta [Source:MGI Symbol;Acc:MGI:1196326]
ENSMUSG00000052942	355.6024401	0.665451928	0.340299786	1.955487356	0.050525574	0.577149985	Glis3	226075	GLIS family zinc finger 3 [Source:MGI Symbol;Acc:MGI:2444289]
ENSMUSG00000054405	4300.993021	0.34047323	0.175439199	1.940690745	0.0522958	0.577149985	Dnajc8	68598	DnaJ heat shock protein family (Hsp40) member C8 [Source:MGI Symbol;Acc:MGI:1915848]
ENSMUSG00000054517	280.7017449	-0.399467587	0.205227605	-1.946461279	0.051599355	0.577149985	Trim65	338364	tripartite motif-containing 65 [Source:MGI Symbol;Acc:MGI:2442815]
ENSMUSG00000054675	23.19035744	-1.684313583	0.8651963	-1.946741546	0.051565728	0.577149985	Tmem119	231633	transmembrane protein 119 [Source:MGI Symbol;Acc:MGI:2385228]
ENSMUSG00000055302	5749.094462	0.389640315	0.200886832	1.939601073	0.05242819	0.577149985	Mrfap1	67568	Morf4 family associated protein 1 [Source:MGI Symbol;Acc:MGI:1914818]
ENSMUSG00000055541	431.6469446	-1.241664974	0.633705686	-1.95937168	0.050069275	0.577149985	Lair1	52855	leukocyte-associated Ig-like receptor 1 [Source:MGI Symbol;Acc:MGI:105492]
ENSMUSG00000056656	11.76110809	1.451694762	0.744623383	1.94956913	0.051227496	0.577149985	Apol8	239552	apolipoprotein L 8 [Source:MGI Symbol;Acc:MGI:2444921]
ENSMUSG00000057406	1275.139218	-0.342818063	0.174426539	-1.965400823	0.049367864	0.577149985	Nsd2	107823	nuclear receptor binding SET domain protein 2 [Source:MGI Symbol;Acc:MGI:1276574]
ENSMUSG00000057835	126.0234682	0.352157018	0.180932523	1.94634449	0.051613373	0.577149985	Zfp119a	104349	zinc finger protein 119a [Source:MGI Symbol;Acc:MGI:1345189]
ENSMUSG00000059325	851.7747242	0.700066964	0.357482445	1.958325432	0.050191838	0.577149985	Hopx	74318	HOP homeobox [Source:MGI Symbol;Acc:MGI:1916782]
ENSMUSG00000059474	2834.463405	0.359379007	0.183423066	1.959290158	0.050078816	0.577149985	Mbtd1	103537	mbt domain containing 1 [Source:MGI Symbol;Acc:MGI:2143977]
ENSMUSG00000061126	2.950344956	-4.397570414	2.250976947	-1.953627477	0.050745289	0.577149985	Cyp4f39	320997	cytochrome P450, family 4, subfamily f, polypeptide 39 [Source:MGI Symbol;Acc:MGI:2445210]
ENSMUSG00000063714	80.88210932	0.498109934	0.253218703	1.967113523	0.049170125	0.577149985	Sp3os	100503849	trans-acting transcription factor 3, opposite strand [Source:MGI Symbol;Acc:MGI:1914936]
ENSMUSG00000074738	184.9226189	0.674872751	0.34743242	1.942457617	0.052081726	0.577149985	Fndc10	230991	fibronectin type III domain containing 10 [Source:MGI Symbol;Acc:MGI:2444790]
ENSMUSG00000079657	364.8743123	0.601811361	0.309263634	1.945949332	0.051660826	0.577149985	Rab26	328778	RAB26, member RAS oncogene family [Source:MGI Symbol;Acc:MGI:2443284]
ENSMUSG00000085043	9.987576483	1.183397633	0.60490581	1.956333719	0.050425855	0.577149985	Gm13184	NA	predicted gene 13184 [Source:MGI Symbol;Acc:MGI:3649660]
ENSMUSG00000085133	3.568837208	-3.541175334	1.810128914	-1.956311126	0.050428514	0.577149985	B930095G15Rik	NA	RIKEN cDNA B930095G15 gene [Source:MGI Symbol;Acc:MGI:2443701]
ENSMUSG00000085334	352.8797721	0.331244353	0.170539717	1.942329674	0.052097203	0.577149985	Gm12940	NA	predicted gene 12940 [Source:MGI Symbol;Acc:MGI:3702626]
ENSMUSG00000087305	41.44200972	0.647214881	0.329759802	1.962685802	0.049682694	0.577149985	A430035B10Rik	320312	RIKEN cDNA A430035B10 gene [Source:MGI Symbol;Acc:MGI:2443789]
ENSMUSG00000097738	6.477408753	1.337764859	0.682850198	1.9590898	0.050102271	0.577149985	4930445N18Rik	73985	RIKEN cDNA 4930445N18 gene [Source:MGI Symbol;Acc:MGI:1921235]
ENSMUSG00000098905	110.8906588	-0.396274915	0.202648419	-1.955479927	0.05052645	0.577149985	Zfp953	629016	zinc finger protein 953 [Source:MGI Symbol;Acc:MGI:3612873]
ENSMUSG00000101751	9.626411659	1.343378366	0.686256362	1.957545954	0.050283314	0.577149985	Gm2427	NA	predicted gene 2427 [Source:MGI Symbol;Acc:MGI:3780593]
ENSMUSG00000102975	18.05321708	1.17515373	0.59898497	1.961908542	0.049773133	0.577149985	Gm37347	NA	predicted gene, 37347 [Source:MGI Symbol;Acc:MGI:5610575]
ENSMUSG00000103085	10.24998035	1.459728715	0.745621963	1.957732988	0.050261352	0.577149985	Gm38120	NA	predicted gene, 38120 [Source:MGI Symbol;Acc:MGI:5611348]
ENSMUSG00000107017	7.192949325	1.773295837	0.902454858	1.964969019	0.049417823	0.577149985	Gm43196	NA	predicted gene 43196 [Source:MGI Symbol;Acc:MGI:5663333]
ENSMUSG00000107118	4.679575777	1.941024949	0.999306158	1.94237265	0.052092004	0.577149985	Gm42986	NA	predicted gene 42986 [Source:MGI Symbol;Acc:MGI:5663123]
ENSMUSG00000109953	6.042147132	-1.665016836	0.854700644	-1.948070178	0.051406567	0.577149985	5430430B14Rik	NA	RIKEN cDNA 5430430B14 gene [Source:MGI Symbol;Acc:MGI:1918674]
ENSMUSG00000110841	323.2332779	0.446487838	0.228313295	1.955592807	0.050513141	0.577149985	Gpx4-ps2	NA	glutathione peroxidase 4, pseudogene 2 [Source:MGI Symbol;Acc:MGI:3779731]
ENSMUSG00000111080	263.4909225	0.286841428	0.145312317	1.973965005	0.048385722	0.577149985	Gm20300	100504586	predicted gene, 20300 [Source:MGI Symbol;Acc:MGI:5012485]
ENSMUSG00000111793	21.36020545	0.874747564	0.450865281	1.940152858	0.052361116	0.577149985	Gm47950	NA	predicted gene, 47950 [Source:MGI Symbol;Acc:MGI:6097220]
ENSMUSG00000112332	5.507899872	-1.727318962	0.877983519	-1.967370599	0.049140501	0.577149985	4930466K18Rik	NA	RIKEN cDNA 4930466K18 gene [Source:MGI Symbol;Acc:MGI:1922219]
ENSMUSG00000118401	16.04609664	0.969653542	0.494807	1.959660112	0.05003553	0.577149985	Gpr52	620246	G protein-coupled receptor 52 [Source:MGI Symbol;Acc:MGI:3643278]
ENSMUSG00000118607	31.34264284	1.043358935	0.536736733	1.943893293	0.05190832	0.577149985	Gm7592	101055758	predicted gene 7592 [Source:MGI Symbol;Acc:MGI:3644077]
ENSMUSG00002076943	16.10221311	0.985279277	0.50409249	1.954560513	0.050634966	0.577149985	Gm54422	NA	predicted gene, 54422 [Source:MGI Symbol;Acc:MGI:6845324]
ENSMUSG00000022272	1174.427109	0.676097678	0.348643832	1.939221677	0.052474351	0.577182335	Myo10	17909	myosin X [Source:MGI Symbol;Acc:MGI:107716]
ENSMUSG00000029647	2224.48276	0.298345991	0.154010212	1.93718317	0.052722957	0.579188285	Pan3	72587	PAN3 poly(A) specific ribonuclease subunit [Source:MGI Symbol;Acc:MGI:1919837]
ENSMUSG00000034330	2491.818913	-0.396537361	0.204702299	-1.937141706	0.052728024	0.579188285	Plcg2	234779	phospholipase C, gamma 2 [Source:MGI Symbol;Acc:MGI:97616]
ENSMUSG00000027663	545.7867026	-0.435723815	0.225268414	-1.934242834	0.053083278	0.579333527	Zmat3	22401	zinc finger matrin type 3 [Source:MGI Symbol;Acc:MGI:1195270]
ENSMUSG00000028961	5370.123734	-0.464818525	0.240220203	-1.9349685	0.052994161	0.579333527	Pgd	110208	phosphogluconate dehydrogenase [Source:MGI Symbol;Acc:MGI:97553]
ENSMUSG00000031004	903.2586065	-0.895226977	0.462581872	-1.935283313	0.052955539	0.579333527	Mki67	17345	antigen identified by monoclonal antibody Ki 67 [Source:MGI Symbol;Acc:MGI:106035]
ENSMUSG00000032294	15552.17912	-0.406877801	0.210182924	-1.935827107	0.05288888	0.579333527	Pkm	18746	pyruvate kinase, muscle [Source:MGI Symbol;Acc:MGI:97591]
ENSMUSG00000047821	89.67665204	-0.953847795	0.492737152	-1.935814646	0.052890406	0.579333527	Trim16	94092	tripartite motif-containing 16 [Source:MGI Symbol;Acc:MGI:2137356]
ENSMUSG00000056917	952.0404631	-0.482671705	0.249460576	-1.934861662	0.053007274	0.579333527	Sipa1	20469	signal-induced proliferation associated gene 1 [Source:MGI Symbol;Acc:MGI:107576]
ENSMUSG00000103183	78.97488317	0.415496379	0.214824031	1.934124299	0.053097847	0.579333527	Gm37090	NA	predicted gene, 37090 [Source:MGI Symbol;Acc:MGI:5610318]
ENSMUSG00000106636	33.78368039	0.858870913	0.443885933	1.934891034	0.053003669	0.579333527	Gm43813	NA	predicted gene 43813 [Source:MGI Symbol;Acc:MGI:5663950]
ENSMUSG00000109807	8.62764764	1.805391786	0.933371746	1.934268734	0.053080095	0.579333527	Gm45244	NA	predicted gene 45244 [Source:MGI Symbol;Acc:MGI:5791080]
ENSMUSG00000020116	417.7734482	-0.296311853	0.153259374	-1.933401172	0.053186797	0.579637341	Pno1	66249	partner of NOB1 homolog [Source:MGI Symbol;Acc:MGI:1913499]
ENSMUSG00000029468	161.7903576	-1.548939278	0.801382098	-1.932834888	0.053256541	0.579637341	P2rx7	18439	purinergic receptor P2X, ligand-gated ion channel, 7 [Source:MGI Symbol;Acc:MGI:1339957]
ENSMUSG00000037493	73.49499446	-0.686994931	0.355346709	-1.93330883	0.053198165	0.579637341	Cib2	56506	calcium and integrin binding family member 2 [Source:MGI Symbol;Acc:MGI:1929293]
ENSMUSG00000040907	774.8480425	-1.285164149	0.664944628	-1.932738599	0.053268408	0.579637341	Atp1a3	232975	ATPase, Na+/K+ transporting, alpha 3 polypeptide [Source:MGI Symbol;Acc:MGI:88107]
ENSMUSG00000003484	243.6930447	-0.522293998	0.270338576	-1.931999515	0.053359566	0.579696541	Cyp4f18	72054	cytochrome P450, family 4, subfamily f, polypeptide 18 [Source:MGI Symbol;Acc:MGI:1919304]
ENSMUSG00000005803	442.392489	-0.431929558	0.22357573	-1.931916125	0.053369859	0.579696541	Sqor	59010	sulfide quinone oxidoreductase [Source:MGI Symbol;Acc:MGI:1929899]
ENSMUSG00000020706	600.6122648	-0.415868148	0.215271971	-1.931826733	0.053380895	0.579696541	Ftsj3	56095	FtsJ RNA 2'-O-methyltransferase 3 [Source:MGI Symbol;Acc:MGI:1860295]
ENSMUSG00000023456	2947.996099	-0.379685216	0.196683476	-1.930437795	0.053552616	0.581172876	Tpi1	21991	triosephosphate isomerase 1 [Source:MGI Symbol;Acc:MGI:98797]
ENSMUSG00000030347	237.1468927	-0.613923168	0.318292554	-1.928801538	0.053755505	0.582334907	D6Wsu163e	28040	DNA segment, Chr 6, Wayne State University 163, expressed [Source:MGI Symbol;Acc:MGI:107893]
ENSMUSG00000038467	5189.03174	0.457571031	0.237218486	1.928901238	0.053743124	0.582334907	Chmp4b	75608	charged multivesicular body protein 4B [Source:MGI Symbol;Acc:MGI:1922858]
ENSMUSG00000040132	4.043021154	2.049875812	1.062823766	1.928707163	0.053767226	0.582334907	Semg1	53878	semenogelin 1 [Source:MGI Symbol;Acc:MGI:1858275]
ENSMUSG00000007850	6406.869891	0.261498772	0.135728022	1.926638051	0.054024753	0.582369077	Hnrnph1	59013	heterogeneous nuclear ribonucleoprotein H1 [Source:MGI Symbol;Acc:MGI:1891925]
ENSMUSG00000026630	2891.178172	0.445932667	0.23139916	1.927114457	0.053965367	0.582369077	Batf3	381319	basic leucine zipper transcription factor, ATF-like 3 [Source:MGI Symbol;Acc:MGI:1925491]
ENSMUSG00000026634	1324.364467	0.212500611	0.11021915	1.927982679	0.053857281	0.582369077	Angel2	52477	angel homolog 2 [Source:MGI Symbol;Acc:MGI:1196310]
ENSMUSG00000026917	653.5689713	-0.312316935	0.16205739	-1.927199588	0.053954761	0.582369077	Wdr5	140858	WD repeat domain 5 [Source:MGI Symbol;Acc:MGI:2155884]
ENSMUSG00000033207	48.70911413	-1.868374844	0.970005466	-1.92614878	0.054085799	0.582369077	Mamdc2	71738	MAM domain containing 2 [Source:MGI Symbol;Acc:MGI:1918988]
ENSMUSG00000051341	941.6218039	0.342371093	0.177587007	1.927906202	0.053866794	0.582369077	Zfp52	22710	zinc finger protein 52 [Source:MGI Symbol;Acc:MGI:99199]
ENSMUSG00000062981	402.536908	-0.384652483	0.19970628	-1.926091069	0.054093004	0.582369077	Mrpl42	67270	mitochondrial ribosomal protein L42 [Source:MGI Symbol;Acc:MGI:1333774]
ENSMUSG00000073409	1924.945522	0.453636575	0.235495793	1.926304372	0.05406638	0.582369077	H2-Q6	110557	histocompatibility 2, Q region locus 6 [Source:MGI Symbol;Acc:MGI:95935]
ENSMUSG00000096960	18.40085689	-3.061555725	1.58915272	-1.926533358	0.054037811	0.582369077	A230028O05Rik	319487	RIKEN cDNA A230028O05 gene [Source:MGI Symbol;Acc:MGI:2442126]
ENSMUSG00000000078	13768.32294	0.399474161	0.208391051	1.916944892	0.055244933	0.58318561	Klf6	23849	Kruppel-like transcription factor 6 [Source:MGI Symbol;Acc:MGI:1346318]
ENSMUSG00000000568	2818.839607	0.19680319	0.102900654	1.912555292	0.055805008	0.58318561	Hnrnpd	11991	heterogeneous nuclear ribonucleoprotein D [Source:MGI Symbol;Acc:MGI:101947]
ENSMUSG00000001383	2092.991267	0.250234406	0.130843719	1.912467857	0.055816212	0.58318561	Zmat2	66492	zinc finger, matrin type 2 [Source:MGI Symbol;Acc:MGI:1913742]
ENSMUSG00000003352	41580.44759	0.455092867	0.237262631	1.918097533	0.055098645	0.58318561	Cacnb3	12297	calcium channel, voltage-dependent, beta 3 subunit [Source:MGI Symbol;Acc:MGI:103307]
ENSMUSG00000020483	4559.551611	0.362245732	0.188958043	1.917069666	0.055229082	0.58318561	Dynll2	68097	dynein light chain LC8-type 2 [Source:MGI Symbol;Acc:MGI:1915347]
ENSMUSG00000020599	12.12241074	1.481255853	0.770706186	1.921946236	0.054612523	0.58318561	Rgs9	19739	regulator of G-protein signaling 9 [Source:MGI Symbol;Acc:MGI:1338824]
ENSMUSG00000021278	13.43104941	1.196917404	0.624859632	1.915498044	0.055429018	0.58318561	Amn	93835	amnionless [Source:MGI Symbol;Acc:MGI:1934943]
ENSMUSG00000022800	1282.171737	0.278584503	0.145309761	1.917176806	0.055215474	0.58318561	Fyttd1	69823	forty-two-three domain containing 1 [Source:MGI Symbol;Acc:MGI:1917955]
ENSMUSG00000023032	9113.414271	0.612611806	0.320317149	1.912516416	0.055809989	0.58318561	Slc4a8	59033	solute carrier family 4 (anion exchanger), member 8 [Source:MGI Symbol;Acc:MGI:1928745]
ENSMUSG00000024217	960.1111085	0.305300389	0.159545104	1.913567894	0.055675391	0.58318561	Snrpc	20630	U1 small nuclear ribonucleoprotein C [Source:MGI Symbol;Acc:MGI:109489]
ENSMUSG00000025326	567.6169321	-0.219807967	0.11462532	-1.9176214	0.055159035	0.58318561	Ube3a	22215	ubiquitin protein ligase E3A [Source:MGI Symbol;Acc:MGI:105098]
ENSMUSG00000025978	12.02500152	-0.961192374	0.501938747	-1.914959504	0.055497668	0.58318561	Rftn2	74013	raftlin family member 2 [Source:MGI Symbol;Acc:MGI:1921263]
ENSMUSG00000026921	1.804152546	-3.467619467	1.809441648	-1.916403036	0.055313815	0.58318561	Egfl7	353156	EGF-like domain 7 [Source:MGI Symbol;Acc:MGI:2449923]
ENSMUSG00000026939	102.1554962	-0.425352485	0.221401178	-1.921184382	0.054708466	0.58318561	Tmem141	51875	transmembrane protein 141 [Source:MGI Symbol;Acc:MGI:1098773]
ENSMUSG00000027488	24.05374924	-1.141458444	0.596838839	-1.912506978	0.055811198	0.58318561	Snta1	20648	syntrophin, acidic 1 [Source:MGI Symbol;Acc:MGI:101772]
ENSMUSG00000027884	281.1703327	-0.525385539	0.273868886	-1.918383451	0.055062408	0.58318561	Clcc1	229725	chloride channel CLIC-like 1 [Source:MGI Symbol;Acc:MGI:2385186]
ENSMUSG00000027939	80.69339668	0.518515945	0.270661245	1.915737679	0.055398494	0.58318561	Nup210l	77595	nucleoporin 210-like [Source:MGI Symbol;Acc:MGI:1924845]
ENSMUSG00000028214	855.8743984	0.774292936	0.402948815	1.921566479	0.05466033	0.58318561	Gem	14579	GTP binding protein overexpressed in skeletal muscle [Source:MGI Symbol;Acc:MGI:99844]
ENSMUSG00000028917	5549.395967	0.387516383	0.20247339	1.913912653	0.055631317	0.58318561	Plekhm2	69582	pleckstrin homology domain containing, family M (with RUN domain) member 2 [Source:MGI Symbol;Acc:MGI:1916832]
ENSMUSG00000030298	1271.615506	-0.240435448	0.125199356	-1.920420808	0.054804767	0.58318561	Sec13	110379	SEC13 homolog, nuclear pore and COPII coat complex component [Source:MGI Symbol;Acc:MGI:99832]
ENSMUSG00000032024	20.48005234	-1.135856148	0.592584841	-1.916782322	0.055265592	0.58318561	Clmp	71566	CXADR-like membrane protein [Source:MGI Symbol;Acc:MGI:1918816]
ENSMUSG00000032281	13.16398452	-1.196475635	0.622846999	-1.920978404	0.05473443	0.58318561	Acsbg1	94180	acyl-CoA synthetase bubblegum family member 1 [Source:MGI Symbol;Acc:MGI:2385656]
ENSMUSG00000032565	504.6144559	0.300686417	0.157013863	1.915031014	0.055488549	0.58318561	Nudt16	75686	nudix hydrolase 16 [Source:MGI Symbol;Acc:MGI:1922936]
ENSMUSG00000032766	43.67270067	-1.151551106	0.601609876	-1.914116028	0.055605332	0.58318561	Gng11	66066	guanine nucleotide binding protein (G protein), gamma 11 [Source:MGI Symbol;Acc:MGI:1913316]
ENSMUSG00000037370	17.50522894	-1.760540272	0.916305733	-1.921345909	0.054688113	0.58318561	Enpp1	18605	ectonucleotide pyrophosphatase/phosphodiesterase 1 [Source:MGI Symbol;Acc:MGI:97370]
ENSMUSG00000038347	9.373743088	-1.105102411	0.577913674	-1.912227485	0.055847022	0.58318561	Tcte2	NA	t-complex-associated testis expressed 2 [Source:MGI Symbol;Acc:MGI:98641]
ENSMUSG00000040128	3527.311814	0.371915328	0.193433102	1.922707765	0.054516761	0.58318561	Pnrc1	108767	proline-rich nuclear receptor coactivator 1 [Source:MGI Symbol;Acc:MGI:1917838]
ENSMUSG00000041235	1968.171973	0.403359676	0.210410445	1.917013558	0.055236209	0.58318561	Chd7	320790	chromodomain helicase DNA binding protein 7 [Source:MGI Symbol;Acc:MGI:2444748]
ENSMUSG00000042419	266.4368238	0.452896573	0.236725697	1.913170303	0.055726254	0.58318561	Nfkbil1	18038	nuclear factor of kappa light polypeptide gene enhancer in B cells inhibitor like 1 [Source:MGI Symbol;Acc:MGI:1340031]
ENSMUSG00000042826	11.31569812	-1.197370405	0.623443126	-1.920576801	0.054785082	0.58318561	Fgf11	14166	fibroblast growth factor 11 [Source:MGI Symbol;Acc:MGI:109167]
ENSMUSG00000042870	168.5433535	-0.6453206	0.335352628	-1.924304586	0.054316416	0.58318561	Tom1	21968	target of myb1 trafficking protein [Source:MGI Symbol;Acc:MGI:1338026]
ENSMUSG00000043683	565.5227389	-0.33700736	0.17609308	-1.913802407	0.055645408	0.58318561	Fem1a	14154	fem 1 homolog a [Source:MGI Symbol;Acc:MGI:1335089]
ENSMUSG00000043881	426.0610821	0.396007661	0.205709657	1.925080552	0.054219282	0.58318561	Kbtbd7	211255	kelch repeat and BTB (POZ) domain containing 7 [Source:MGI Symbol;Acc:MGI:2685141]
ENSMUSG00000045975	207.5276065	-0.471770435	0.246523823	-1.913691057	0.055659642	0.58318561	C2cd2	207781	C2 calcium-dependent domain containing 2 [Source:MGI Symbol;Acc:MGI:1891883]
ENSMUSG00000050896	6.73153627	-1.773818842	0.921888677	-1.924113927	0.054340305	0.58318561	Rtn4rl2	269295	reticulon 4 receptor-like 2 [Source:MGI Symbol;Acc:MGI:2669796]
ENSMUSG00000051736	25.90561546	0.772905453	0.404205988	1.912157353	0.055856014	0.58318561	Fam229b	66337	family with sequence similarity 229, member B [Source:MGI Symbol;Acc:MGI:1913587]
ENSMUSG00000057606	18.7365916	-1.677641934	0.872992249	-1.92171458	0.054641682	0.58318561	Colq	382864	collagen like tail subunit of asymmetric acetylcholinesterase [Source:MGI Symbol;Acc:MGI:1338761]
ENSMUSG00000057606	18.7365916	-1.677641934	0.872992249	-1.92171458	0.054641682	0.58318561	Colq	102639719	collagen like tail subunit of asymmetric acetylcholinesterase [Source:MGI Symbol;Acc:MGI:1338761]
ENSMUSG00000062937	189.1316232	-0.680385017	0.354580818	-1.918843272	0.055004172	0.58318561	Mtap	66902	methylthioadenosine phosphorylase [Source:MGI Symbol;Acc:MGI:1914152]
ENSMUSG00000066232	1194.860078	-0.282607307	0.147434487	-1.916833113	0.055259137	0.58318561	Ipo7	233726	importin 7 [Source:MGI Symbol;Acc:MGI:2152414]
ENSMUSG00000075256	54.57777205	0.785971104	0.408673912	1.923223088	0.054452039	0.58318561	Cerkl	228094	ceramide kinase-like [Source:MGI Symbol;Acc:MGI:3037816]
ENSMUSG00000086245	278.7598578	0.605088034	0.316254484	1.913294719	0.055710333	0.58318561	Gm16170	NA	predicted gene 16170 [Source:MGI Symbol;Acc:MGI:3805548]
ENSMUSG00000092417	562.6500926	0.354695524	0.185456472	1.912554037	0.055805169	0.58318561	Gpank1	81845	G patch domain and ankyrin repeats 1 [Source:MGI Symbol;Acc:MGI:2148975]
ENSMUSG00000104291	31.48736208	0.990311969	0.515221864	1.92210781	0.054592194	0.58318561	A130071D04Rik	NA	RIKEN cDNA A130071D04 gene [Source:MGI Symbol;Acc:MGI:2444749]
ENSMUSG00000107045	14.94156605	1.17686537	0.615454333	1.912189593	0.055851881	0.58318561	Gm43636	NA	predicted gene 43636 [Source:MGI Symbol;Acc:MGI:5663773]
ENSMUSG00000107928	7.598771029	-1.669730863	0.86901706	-1.921401708	0.054681083	0.58318561	Gm45140	NA	predicted gene 45140 [Source:MGI Symbol;Acc:MGI:5753716]
ENSMUSG00000003308	1009.675647	0.355405452	0.186178455	1.908950479	0.05626848	0.58321699	Keap1	50868	kelch-like ECH-associated protein 1 [Source:MGI Symbol;Acc:MGI:1858732]
ENSMUSG00000004446	463.589231	-0.550857687	0.289264848	-1.904336773	0.056866338	0.58321699	Bid	12122	BH3 interacting domain death agonist [Source:MGI Symbol;Acc:MGI:108093]
ENSMUSG00000004665	19021.10943	0.446075196	0.234113902	1.905376796	0.056731109	0.58321699	Cnn2	12798	calponin 2 [Source:MGI Symbol;Acc:MGI:105093]
ENSMUSG00000005267	126.572293	-0.386657037	0.202292278	-1.911378138	0.055956004	0.58321699	Zfp287	170740	zinc finger protein 287 [Source:MGI Symbol;Acc:MGI:2176561]
ENSMUSG00000006589	863.6007121	-0.489803622	0.257573306	-1.901608633	0.057222338	0.58321699	Aprt	11821	adenine phosphoribosyl transferase [Source:MGI Symbol;Acc:MGI:88061]
ENSMUSG00000006930	25.02579108	0.875410958	0.459493824	1.905163709	0.056758794	0.58321699	Hap1	15114	huntingtin-associated protein 1 [Source:MGI Symbol;Acc:MGI:1261831]
ENSMUSG00000007041	5812.36402	-0.328392665	0.172360264	-1.905268991	0.056745114	0.58321699	Clic1	114584	chloride intracellular channel 1 [Source:MGI Symbol;Acc:MGI:2148924]
ENSMUSG00000016495	2055.672463	0.360327472	0.189119964	1.905285224	0.056743005	0.58321699	Plgrkt	67759	plasminogen receptor, C-terminal lysine transmembrane protein [Source:MGI Symbol;Acc:MGI:1915009]
ENSMUSG00000017801	402.2180431	-0.229271058	0.120590245	-1.901240492	0.05727052	0.58321699	Mlx	21428	MAX-like protein X [Source:MGI Symbol;Acc:MGI:108398]
ENSMUSG00000021947	226.2832063	-0.517284181	0.272042555	-1.901482589	0.057238831	0.58321699	Cryl1	68631	crystallin, lambda 1 [Source:MGI Symbol;Acc:MGI:1915881]
ENSMUSG00000022552	1212.39576	0.197851049	0.103967541	1.903007864	0.057039519	0.58321699	Sharpin	106025	SHANK-associated RH domain interacting protein [Source:MGI Symbol;Acc:MGI:1913331]
ENSMUSG00000022876	16354.08976	0.429865153	0.225868016	1.903169653	0.057018412	0.58321699	Samsn1	67742	SAM domain, SH3 domain and nuclear localization signals, 1 [Source:MGI Symbol;Acc:MGI:1914992]
ENSMUSG00000024539	2144.270821	0.545378513	0.285832079	1.908038158	0.056386285	0.58321699	Ptpn2	19255	protein tyrosine phosphatase, non-receptor type 2 [Source:MGI Symbol;Acc:MGI:97806]
ENSMUSG00000025937	319.4731545	-0.436664402	0.228659108	-1.909674214	0.056175173	0.58321699	Lactb2	212442	lactamase, beta 2 [Source:MGI Symbol;Acc:MGI:2442551]
ENSMUSG00000026548	420.735204	-0.609477815	0.320450361	-1.901941421	0.057178813	0.58321699	Slamf9	98365	SLAM family member 9 [Source:MGI Symbol;Acc:MGI:1923692]
ENSMUSG00000028068	132.7900656	-0.966934397	0.507298211	-1.906047323	0.056644066	0.58321699	Iqgap3	404710	IQ motif containing GTPase activating protein 3 [Source:MGI Symbol;Acc:MGI:3028642]
ENSMUSG00000028923	6312.741662	0.297037278	0.156248761	1.90105366	0.057294984	0.58321699	Necap2	66147	NECAP endocytosis associated 2 [Source:MGI Symbol;Acc:MGI:1913397]
ENSMUSG00000030978	851.2362208	-0.634535403	0.333343487	-1.903548227	0.056969047	0.58321699	Rrm1	20133	ribonucleotide reductase M1 [Source:MGI Symbol;Acc:MGI:98180]
ENSMUSG00000031389	804.7596532	-0.37029467	0.19460932	-1.902759175	0.057071977	0.58321699	Arhgap4	171207	Rho GTPase activating protein 4 [Source:MGI Symbol;Acc:MGI:2159577]
ENSMUSG00000032902	146.0243337	-0.5359789	0.28092829	-1.907885101	0.056406068	0.58321699	Slc16a1	20501	solute carrier family 16 (monocarboxylic acid transporters), member 1 [Source:MGI Symbol;Acc:MGI:106013]
ENSMUSG00000034993	2041.48869	-1.082653292	0.567984257	-1.906132572	0.056633008	0.58321699	Vat1	26949	vesicle amine transport 1 [Source:MGI Symbol;Acc:MGI:1349450]
ENSMUSG00000035007	313.0965392	-0.268564419	0.14075995	-1.907960457	0.056396327	0.58321699	Rundc1	217201	RUN domain containing 1 [Source:MGI Symbol;Acc:MGI:2144506]
ENSMUSG00000036611	314.7296511	-0.582828145	0.305247162	-1.909364663	0.056215066	0.58321699	Eepd1	67484	endonuclease/exonuclease/phosphatase family domain containing 1 [Source:MGI Symbol;Acc:MGI:1914734]
ENSMUSG00000038518	1332.912833	0.310211564	0.162868289	1.904677486	0.056822007	0.58321699	Jarid2	16468	jumonji and AT-rich interaction domain containing 2 [Source:MGI Symbol;Acc:MGI:104813]
ENSMUSG00000045095	8.762475964	-1.234759313	0.647438312	-1.907145886	0.056501699	0.58321699	Magi1	14924	membrane associated guanylate kinase, WW and PDZ domain containing 1 [Source:MGI Symbol;Acc:MGI:1203522]
ENSMUSG00000045095	8.762475964	-1.234759313	0.647438312	-1.907145886	0.056501699	0.58321699	Magi1	78178	membrane associated guanylate kinase, WW and PDZ domain containing 1 [Source:MGI Symbol;Acc:MGI:1203522]
ENSMUSG00000046079	1084.782771	-0.302364304	0.158192387	-1.911370762	0.055956951	0.58321699	Lrrc8d	231549	leucine rich repeat containing 8D [Source:MGI Symbol;Acc:MGI:1922368]
ENSMUSG00000046441	108.6136272	-0.511477994	0.268784305	-1.902931027	0.057049546	0.58321699	Cmtr2	234728	cap methyltransferase 2 [Source:MGI Symbol;Acc:MGI:2384580]
ENSMUSG00000049985	97.44875042	0.688049267	0.361106313	1.905392518	0.056729067	0.58321699	Ankrd55	77318	ankyrin repeat domain 55 [Source:MGI Symbol;Acc:MGI:1924568]
ENSMUSG00000056515	776.8566395	-0.541320106	0.284356017	-1.903670303	0.056953136	0.58321699	Rab31	106572	RAB31, member RAS oncogene family [Source:MGI Symbol;Acc:MGI:1914603]
ENSMUSG00000070390	158.8748713	-0.737700702	0.387505023	-1.903719069	0.056946782	0.58321699	Nlrp1b	637515	NLR family, pyrin domain containing 1B [Source:MGI Symbol;Acc:MGI:3582959]
ENSMUSG00000071037	73.94641857	0.503968451	0.26429469	1.906842894	0.056540935	0.58321699	Camkmt	73582	calmodulin-lysine N-methyltransferase [Source:MGI Symbol;Acc:MGI:1920832]
ENSMUSG00000072235	7784.529094	0.596899352	0.313884987	1.901649896	0.05721694	0.58321699	Tuba1a	22142	tubulin, alpha 1A [Source:MGI Symbol;Acc:MGI:98869]
ENSMUSG00000074280	47.32463195	0.483563917	0.253121391	1.910403208	0.056081318	0.58321699	Gm6166	NA	predicted gene 6166 [Source:MGI Symbol;Acc:MGI:3645893]
ENSMUSG00000085977	12.08796145	2.906949483	1.528603076	1.901703279	0.057209957	0.58321699	Gm5970	NA	predicted gene 5970 [Source:MGI Symbol;Acc:MGI:3646761]
ENSMUSG00000090231	16.46797718	2.031663072	1.063106669	1.911062297	0.055996576	0.58321699	Cfb	14962	complement factor B [Source:MGI Symbol;Acc:MGI:105975]
ENSMUSG00000092281	4.549689718	-1.402344446	0.73680256	-1.903283895	0.057003511	0.58321699	Hmgb1-ps7	NA	high-mobility group high mobility group box 1, pseudogene 7 [Source:MGI Symbol;Acc:MGI:3648695]
ENSMUSG00000097833	6.602045081	-1.831516916	0.961646309	-1.904563974	0.056836773	0.58321699	Gm5976	NA	predicted gene 5976 [Source:MGI Symbol;Acc:MGI:3646538]
ENSMUSG00000103621	18.35659093	0.840371205	0.441541846	1.903265144	0.057005957	0.58321699	Gm38366	NA	predicted gene, 38366 [Source:MGI Symbol;Acc:MGI:5611594]
ENSMUSG00000104156	65.66155003	0.643739772	0.338484443	1.901829714	0.05719342	0.58321699	Gm38102	NA	predicted gene, 38102 [Source:MGI Symbol;Acc:MGI:5611330]
ENSMUSG00000108371	4.732255598	-2.485759252	1.301900316	-1.909331476	0.056219344	0.58321699	Gm38832	NA	predicted gene, 38832 [Source:MGI Symbol;Acc:MGI:5621717]
ENSMUSG00000033434	160.5559829	0.390996084	0.205792871	1.899949605	0.057439733	0.58395864	Gtpbp6	107999	GTP binding protein 6 (putative) [Source:MGI Symbol;Acc:MGI:1306825]
ENSMUSG00000048327	99.04342645	-1.060231449	0.557999036	-1.900059642	0.057425293	0.58395864	Ckap2l	70466	cytoskeleton associated protein 2-like [Source:MGI Symbol;Acc:MGI:1917716]
ENSMUSG00000002803	224.7430277	-0.284136056	0.149716361	-1.897829026	0.057718608	0.584439808	Btbd6	399566	BTB domain containing 6 [Source:MGI Symbol;Acc:MGI:3026623]
ENSMUSG00000012889	3.302293886	-2.843034285	1.497090851	-1.899039249	0.057559316	0.584439808	Podnl1	244550	podocan-like 1 [Source:MGI Symbol;Acc:MGI:2685352]
ENSMUSG00000018995	43.38412164	-0.705662487	0.371856307	-1.897675189	0.057738883	0.584439808	Nars2	244141	asparaginyl-tRNA synthetase 2 (mitochondrial)(putative) [Source:MGI Symbol;Acc:MGI:2142075]
ENSMUSG00000027346	4880.656256	0.466696728	0.245842124	1.898359483	0.057648743	0.584439808	Gpcpd1	74182	glycerophosphocholine phosphodiesterase 1 [Source:MGI Symbol;Acc:MGI:104898]
ENSMUSG00000030592	18.28451513	-0.966075878	0.508969764	-1.898100725	0.057682815	0.584439808	Ryr1	20190	ryanodine receptor 1, skeletal muscle [Source:MGI Symbol;Acc:MGI:99659]
ENSMUSG00000036086	246.0621648	-1.446036335	0.761660547	-1.898531229	0.057626138	0.584439808	Zranb3	226409	zinc finger, RAN-binding domain containing 3 [Source:MGI Symbol;Acc:MGI:1918362]
ENSMUSG00000104030	25.12002508	1.015536904	0.534959149	1.898344773	0.05765068	0.584439808	5330406M23Rik	NA	RIKEN cDNA 5330406M23 gene [Source:MGI Symbol;Acc:MGI:1923921]
ENSMUSG00000003500	184.093233	-0.778105986	0.410311275	-1.896379734	0.05790985	0.584562683	Impdh1	23917	inosine monophosphate dehydrogenase 1 [Source:MGI Symbol;Acc:MGI:96567]
ENSMUSG00000025855	6.572999439	-2.17320335	1.145856819	-1.89657496	0.057884058	0.584562683	Prkar1b	19085	protein kinase, cAMP dependent regulatory, type I beta [Source:MGI Symbol;Acc:MGI:97759]
ENSMUSG00000026019	176.5650076	-0.765488593	0.403691823	-1.89622021	0.057930932	0.584562683	Wdr12	57750	WD repeat domain 12 [Source:MGI Symbol;Acc:MGI:1927241]
ENSMUSG00000047747	199.5333186	-0.70521354	0.371795199	-1.896779577	0.057857036	0.584562683	Rnf150	330812	ring finger protein 150 [Source:MGI Symbol;Acc:MGI:2443860]
ENSMUSG00000063362	173.0885237	-0.361233053	0.19042925	-1.896941007	0.057835725	0.584562683	Alg11	207958	ALG11 alpha-1,2-mannosyltransferase [Source:MGI Symbol;Acc:MGI:2142632]
ENSMUSG00000032786	2117.423691	-0.568684313	0.300115678	-1.894883725	0.058107808	0.585280626	Alas1	11655	aminolevulinic acid synthase 1 [Source:MGI Symbol;Acc:MGI:87989]
ENSMUSG00000038459	350.8896475	-0.331389623	0.174877572	-1.894980696	0.058094959	0.585280626	Abhd17c	70178	abhydrolase domain containing 17C [Source:MGI Symbol;Acc:MGI:1917428]
ENSMUSG00000050043	272.6314133	-0.499903518	0.263824464	-1.894833825	0.05811442	0.585280626	Tmx2	66958	thioredoxin-related transmembrane protein 2 [Source:MGI Symbol;Acc:MGI:1914208]
ENSMUSG00000050565	6876.233472	0.632257084	0.333726552	1.894536352	0.058153854	0.585280626	Tor1aip2	240832	torsin A interacting protein 2 [Source:MGI Symbol;Acc:MGI:3582695]
ENSMUSG00000063273	1029.666227	-0.323650987	0.170853158	-1.894322534	0.058182212	0.585280626	Naa15	74838	N(alpha)-acetyltransferase 15, NatA auxiliary subunit [Source:MGI Symbol;Acc:MGI:1922088]
ENSMUSG00000022756	5.271815949	-1.669540243	0.881623126	-1.893711943	0.058263255	0.585733196	Slc7a4	224022	solute carrier family 7 (cationic amino acid transporter, y+ system), member 4 [Source:MGI Symbol;Acc:MGI:2146512]
ENSMUSG00000022008	1898.479001	0.421669608	0.222933884	1.891455889	0.058563514	0.586720717	Gpalpp1	67467	GPALPP motifs containing 1 [Source:MGI Symbol;Acc:MGI:1914717]
ENSMUSG00000026688	104.8199812	-0.702949854	0.371558995	-1.891892982	0.058505241	0.586720717	Mgst3	66447	microsomal glutathione S-transferase 3 [Source:MGI Symbol;Acc:MGI:1913697]
ENSMUSG00000028540	125.2339463	-0.434443424	0.229639801	-1.891847243	0.058511337	0.586720717	Dph2	67728	DPH2 homolog [Source:MGI Symbol;Acc:MGI:1914978]
ENSMUSG00000061306	1941.125121	-0.217597389	0.11504896	-1.89134599	0.058578173	0.586720717	Slc38a10	72055	solute carrier family 38, member 10 [Source:MGI Symbol;Acc:MGI:1919305]
ENSMUSG00000062585	435.0468498	-0.731345978	0.386675207	-1.891370235	0.058574939	0.586720717	Cnr2	12802	cannabinoid receptor 2 [Source:MGI Symbol;Acc:MGI:104650]
ENSMUSG00000096682	45.51092788	5.40099819	2.855036571	1.89174396	0.058525103	0.586720717	Ifna5	15968	interferon alpha 5 [Source:MGI Symbol;Acc:MGI:107663]
ENSMUSG00000038503	395.0224438	-0.364736605	0.192877097	-1.891031185	0.058620181	0.58677971	Mesd	67943	mesoderm development LRP chaperone [Source:MGI Symbol;Acc:MGI:1891421]
ENSMUSG00000025804	1911.265506	-0.635974139	0.336420162	-1.890416246	0.058702312	0.587240004	Ccr1	12768	C-C motif chemokine receptor 1 [Source:MGI Symbol;Acc:MGI:104618]
ENSMUSG00000020635	213.0329185	-0.377773523	0.199928437	-1.889543718	0.058819011	0.58773245	Fkbp1b	14226	FK506 binding protein 1b [Source:MGI Symbol;Acc:MGI:1336205]
ENSMUSG00000072720	7.293119356	-1.488675042	0.787864162	-1.889507245	0.058823893	0.58773245	Myo18b	74376	myosin XVIIIb [Source:MGI Symbol;Acc:MGI:1921626]
ENSMUSG00000027087	719.7964152	-0.484379317	0.2564321	-1.888918422	0.058902761	0.58779745	Itgav	16410	integrin alpha V [Source:MGI Symbol;Acc:MGI:96608]
ENSMUSG00000049659	6384.601231	0.371321473	0.196568889	1.889014457	0.058889892	0.58779745	Aftph	216549	aftiphilin [Source:MGI Symbol;Acc:MGI:1923012]
ENSMUSG00000001100	443.1380388	-0.265005652	0.140643201	-1.884240769	0.059532415	0.587852893	Poldip2	67811	polymerase (DNA-directed), delta interacting protein 2 [Source:MGI Symbol;Acc:MGI:1915061]
ENSMUSG00000003541	2353.118584	0.431235896	0.22915156	1.881880691	0.059852217	0.587852893	Ier3	15937	immediate early response 3 [Source:MGI Symbol;Acc:MGI:104814]
ENSMUSG00000015970	104.6774511	0.602380269	0.319744599	1.883941966	0.059572826	0.587852893	Chdh	218865	choline dehydrogenase [Source:MGI Symbol;Acc:MGI:1860776]
ENSMUSG00000016498	2332.769926	0.501104325	0.265684265	1.886089581	0.059282884	0.587852893	Pdcd1lg2	58205	programmed cell death 1 ligand 2 [Source:MGI Symbol;Acc:MGI:1930125]
ENSMUSG00000020476	7708.300625	0.357813538	0.190208897	1.881160888	0.059950036	0.587852893	Dbnl	13169	drebrin-like [Source:MGI Symbol;Acc:MGI:700006]
ENSMUSG00000022667	767.0376589	-0.649629097	0.34522534	-1.881753803	0.059869451	0.587852893	Cd200r1	57781	CD200 receptor 1 [Source:MGI Symbol;Acc:MGI:1889024]
ENSMUSG00000023993	13.47430617	-2.493511428	1.321737562	-1.88654049	0.059222158	0.587852893	Treml1	71326	triggering receptor expressed on myeloid cells-like 1 [Source:MGI Symbol;Acc:MGI:1918576]
ENSMUSG00000027082	32.30892065	-1.533542337	0.815219681	-1.881139982	0.059952879	0.587852893	Tfpi	21788	tissue factor pathway inhibitor [Source:MGI Symbol;Acc:MGI:1095418]
ENSMUSG00000027164	2781.237315	0.379322034	0.200873974	1.888358292	0.058977867	0.587852893	Traf6	22034	TNF receptor-associated factor 6 [Source:MGI Symbol;Acc:MGI:108072]
ENSMUSG00000027222	717.6660028	0.314427078	0.166871044	1.884251876	0.059530914	0.587852893	Pex16	18633	peroxisomal biogenesis factor 16 [Source:MGI Symbol;Acc:MGI:1338829]
ENSMUSG00000027655	805.9162583	0.361234217	0.191463675	1.886698441	0.059200897	0.587852893	Dhx35	71715	DEAH-box helicase 35 [Source:MGI Symbol;Acc:MGI:1918965]
ENSMUSG00000029148	3965.009618	0.273191917	0.145154804	1.88207286	0.059826124	0.587852893	Nrbp1	192292	nuclear receptor binding protein 1 [Source:MGI Symbol;Acc:MGI:2183436]
ENSMUSG00000029433	78.57705531	0.462803535	0.245496435	1.885174161	0.059406328	0.587852893	Diablo	66593	diablo, IAP-binding mitochondrial protein [Source:MGI Symbol;Acc:MGI:1913843]
ENSMUSG00000029687	1929.932615	0.359274036	0.190449245	1.886455547	0.059233593	0.587852893	Ezh2	14056	enhancer of zeste 2 polycomb repressive complex 2 subunit [Source:MGI Symbol;Acc:MGI:107940]
ENSMUSG00000030768	131.9319953	-0.434777827	0.230305912	-1.887827468	0.059049116	0.587852893	Disp1	68897	dispatched RND transporter family member 1 [Source:MGI Symbol;Acc:MGI:1916147]
ENSMUSG00000032135	8.933440259	-1.136628246	0.602193928	-1.887478757	0.059095961	0.587852893	Mcam	84004	melanoma cell adhesion molecule [Source:MGI Symbol;Acc:MGI:1933966]
ENSMUSG00000034209	12.10570902	0.983150173	0.522379185	1.882062304	0.059827557	0.587852893	Rasl10a	75668	RAS-like, family 10, member A [Source:MGI Symbol;Acc:MGI:1922918]
ENSMUSG00000035004	790.897557	-0.70863316	0.375916669	-1.885080443	0.059418978	0.587852893	Igsf6	80719	immunoglobulin superfamily, member 6 [Source:MGI Symbol;Acc:MGI:1891393]
ENSMUSG00000035329	492.7915016	-0.280836983	0.148889241	-1.886214084	0.059266111	0.587852893	Fbxo33	70611	F-box protein 33 [Source:MGI Symbol;Acc:MGI:1917861]
ENSMUSG00000037465	239.2937219	-0.843564386	0.447911454	-1.883328456	0.059655869	0.587852893	Klf10	21847	Kruppel-like transcription factor 10 [Source:MGI Symbol;Acc:MGI:1101353]
ENSMUSG00000038527	53.90779434	-0.637827358	0.338442464	-1.88459613	0.059484385	0.587852893	C1rl	232371	complement component 1, r subcomponent-like [Source:MGI Symbol;Acc:MGI:2660692]
ENSMUSG00000053460	114.7188251	-0.430368981	0.228697779	-1.881824051	0.059859909	0.587852893	Ggcx	56316	gamma-glutamyl carboxylase [Source:MGI Symbol;Acc:MGI:1927655]
ENSMUSG00000060216	18519.49026	0.408583133	0.216867914	1.884018365	0.059562491	0.587852893	Arrb2	216869	arrestin, beta 2 [Source:MGI Symbol;Acc:MGI:99474]
ENSMUSG00000068114	251.3407212	-0.440370767	0.234006255	-1.881876052	0.059852847	0.587852893	Ccdc134	76457	coiled-coil domain containing 134 [Source:MGI Symbol;Acc:MGI:1923707]
ENSMUSG00000074594	184.8640998	1.611132383	0.856360641	1.88137136	0.05992142	0.587852893	Wfdc9	629754	WAP four-disulfide core domain 9 [Source:MGI Symbol;Acc:MGI:3652032]
ENSMUSG00000098934	5.054590215	2.983295254	1.582756677	1.884872954	0.059446992	0.587852893	Gvin-ps4	NA	GTPase, very large interferon inducible, pseudogene 4 [Source:MGI Symbol;Acc:MGI:5011038]
ENSMUSG00000109038	7.163977462	1.496278495	0.793882008	1.884761817	0.059462002	0.587852893	Gm45120	NA	predicted gene 45120 [Source:MGI Symbol;Acc:MGI:5753696]
ENSMUSG00000111888	73.27455553	0.60932498	0.32391868	1.881104786	0.059957666	0.587852893	Gm46212	NA	predicted gene, 46212 [Source:MGI Symbol;Acc:MGI:5825849]
ENSMUSG00000025982	9184.939242	0.245953668	0.130814034	1.880177989	0.060083824	0.588734506	Sf3b1	81898	splicing factor 3b, subunit 1 [Source:MGI Symbol;Acc:MGI:1932339]
ENSMUSG00000082154	14.16441509	1.753702002	0.932955871	1.879726637	0.060145343	0.588982067	Gm16464	NA	predicted gene 16464 [Source:MGI Symbol;Acc:MGI:3643716]
ENSMUSG00000037669	727.3674974	-0.233656235	0.124323061	-1.879427936	0.060186085	0.589025984	Ldah	68832	lipid droplet associated hydrolase [Source:MGI Symbol;Acc:MGI:1916082]
ENSMUSG00000021460	2707.019753	0.426482633	0.22711722	1.877808446	0.060407374	0.589416339	Auh	11992	AU RNA binding protein/enoyl-coenzyme A hydratase [Source:MGI Symbol;Acc:MGI:1338011]
ENSMUSG00000026224	61.42911113	1.05651394	0.562543743	1.878100952	0.060367356	0.589416339	4933407L21Rik	NA	RIKEN cDNA 4933407L21 gene [Source:MGI Symbol;Acc:MGI:1918391]
ENSMUSG00000029304	4054.680984	-1.750470975	0.93180215	-1.878586537	0.060300971	0.589416339	Spp1	20750	secreted phosphoprotein 1 [Source:MGI Symbol;Acc:MGI:98389]
ENSMUSG00000030056	741.810996	0.485060664	0.2582642	1.878156803	0.060359718	0.589416339	Isy1	57905	ISY1 splicing factor homolog [Source:MGI Symbol;Acc:MGI:1923310]
ENSMUSG00000117117	5.300373839	1.857786334	0.989263926	1.877948123	0.060388262	0.589416339	Gm49901	NA	predicted gene, 49901 [Source:MGI Symbol;Acc:MGI:6270597]
ENSMUSG00000037318	618.719907	-0.339173137	0.180695516	-1.877042363	0.060512288	0.589731632	Traf3ip3	215243	TRAF3 interacting protein 3 [Source:MGI Symbol;Acc:MGI:2441706]
ENSMUSG00000061689	2556.20927	0.260735836	0.138898214	1.877171991	0.060494525	0.589731632	Dlgap4	228836	DLG associated protein 4 [Source:MGI Symbol;Acc:MGI:2138865]
ENSMUSG00000039474	126.2241275	-0.59693614	0.31811598	-1.876473291	0.060590319	0.590138081	Wfs1	22393	wolframin ER transmembrane glycoprotein [Source:MGI Symbol;Acc:MGI:1328355]
ENSMUSG00000019966	11.19979376	-2.540749586	1.354670039	-1.875548667	0.060717281	0.590488308	Kitl	17311	kit ligand [Source:MGI Symbol;Acc:MGI:96974]
ENSMUSG00000023505	201.7529327	-1.008619265	0.538037936	-1.874624813	0.060844357	0.590488308	Cdca3	14793	cell division cycle associated 3 [Source:MGI Symbol;Acc:MGI:1315198]
ENSMUSG00000029790	142.7255844	0.662208617	0.353047488	1.875692758	0.060697481	0.590488308	Cep41	83922	centrosomal protein 41 [Source:MGI Symbol;Acc:MGI:1891414]
ENSMUSG00000030103	24023.01575	0.418562223	0.223271393	1.874679135	0.060836879	0.590488308	Bhlhe40	20893	basic helix-loop-helix family, member e40 [Source:MGI Symbol;Acc:MGI:1097714]
ENSMUSG00000037085	134.720036	-0.431914567	0.230366833	-1.874899095	0.060806607	0.590488308	Trmt12	68260	tRNA methyltransferase 12 [Source:MGI Symbol;Acc:MGI:1915510]
ENSMUSG00000115230	128.1735036	-0.74807521	0.398923535	-1.875234586	0.060760458	0.590488308	AU022793	NA	expressed sequence AU022793 [Source:MGI Symbol;Acc:MGI:2146144]
ENSMUSG00000007207	6.643373133	1.808353904	0.964859913	1.874213946	0.060900943	0.590684606	Stx1a	20907	syntaxin 1A (brain) [Source:MGI Symbol;Acc:MGI:109355]
ENSMUSG00000040249	2248.173487	-1.76484573	0.941790025	-1.873926971	0.060940491	0.590715527	Lrp1	16971	low density lipoprotein receptor-related protein 1 [Source:MGI Symbol;Acc:MGI:96828]
ENSMUSG00000044167	847.1860938	0.346622336	0.185062236	1.873004148	0.061067812	0.590935064	Foxo1	56458	forkhead box O1 [Source:MGI Symbol;Acc:MGI:1890077]
ENSMUSG00000054293	70.12143646	-1.052377542	0.56187577	-1.872971923	0.061072262	0.590935064	P2ry10b	213438	purinergic receptor P2Y, G-protein coupled 10B [Source:MGI Symbol;Acc:MGI:2441814]
ENSMUSG00000083993	8.751820963	1.373089761	0.732954516	1.87336285	0.061018296	0.590935064	Gm14398	NA	predicted gene 14398 [Source:MGI Symbol;Acc:MGI:3650079]
ENSMUSG00000002871	1553.097833	0.253887493	0.135918173	1.867943688	0.061769921	0.591831555	Tpra1	24100	transmembrane protein, adipocyte asscociated 1 [Source:MGI Symbol;Acc:MGI:1345190]
ENSMUSG00000002984	471.581501	-0.346172688	0.185329716	-1.867874699	0.061779538	0.591831555	Tomm40	53333	translocase of outer mitochondrial membrane 40 [Source:MGI Symbol;Acc:MGI:1858259]
ENSMUSG00000003161	6196.682556	0.259909676	0.13909712	1.868548218	0.061685696	0.591831555	Sri	109552	sorcin [Source:MGI Symbol;Acc:MGI:98419]
ENSMUSG00000004207	76381.45899	-0.615547833	0.329113098	-1.870323109	0.061438962	0.591831555	Psap	19156	prosaposin [Source:MGI Symbol;Acc:MGI:97783]
ENSMUSG00000004667	2578.301549	0.358248496	0.191798158	1.867841173	0.061784213	0.591831555	Polr2e	66420	polymerase (RNA) II (DNA directed) polypeptide E [Source:MGI Symbol;Acc:MGI:1913670]
ENSMUSG00000012126	62.37760883	0.512996576	0.274221795	1.870735975	0.061381686	0.591831555	Ubxn11	67586	UBX domain protein 11 [Source:MGI Symbol;Acc:MGI:1914836]
ENSMUSG00000027091	1896.265121	0.194251724	0.103980022	1.868163913	0.061739227	0.591831555	Zc3h15	69082	zinc finger CCCH-type containing 15 [Source:MGI Symbol;Acc:MGI:1919747]
ENSMUSG00000027570	63.02285958	1.175534974	0.629343404	1.86787526	0.06177946	0.591831555	Col9a3	12841	collagen, type IX, alpha 3 [Source:MGI Symbol;Acc:MGI:894686]
ENSMUSG00000027599	486.827221	-0.275176286	0.147225928	-1.869074894	0.061612395	0.591831555	Armc1	74252	armadillo repeat containing 1 [Source:MGI Symbol;Acc:MGI:1921502]
ENSMUSG00000031641	217.9948421	0.348100598	0.186171497	1.869784596	0.061513736	0.591831555	Cbr4	234309	carbonyl reductase 4 [Source:MGI Symbol;Acc:MGI:2384567]
ENSMUSG00000032867	881.6675146	-0.186885137	0.099861994	-1.871434053	0.061284943	0.591831555	Fbxw8	231672	F-box and WD-40 domain protein 8 [Source:MGI Symbol;Acc:MGI:1923041]
ENSMUSG00000040410	160.8277614	0.294587214	0.157546322	1.869845076	0.061505335	0.591831555	Fbxl4	269514	F-box and leucine-rich repeat protein 4 [Source:MGI Symbol;Acc:MGI:2140367]
ENSMUSG00000043008	251.6510592	-0.941932139	0.503433473	-1.871016113	0.061342848	0.591831555	Klhl6	239743	kelch-like 6 [Source:MGI Symbol;Acc:MGI:2686922]
ENSMUSG00000044792	239.8380163	-0.319295119	0.170669961	-1.870833726	0.061368131	0.591831555	Isca1	69046	iron-sulfur cluster assembly 1 [Source:MGI Symbol;Acc:MGI:1916296]
ENSMUSG00000054115	84.00613886	-0.45934476	0.245713935	-1.86942902	0.06156315	0.591831555	Skp2	27401	S-phase kinase-associated protein 2 [Source:MGI Symbol;Acc:MGI:1351663]
ENSMUSG00000073557	169.3370955	-0.516477507	0.276258708	-1.869542905	0.06154732	0.591831555	Ppp1r12b	329251	protein phosphatase 1, regulatory subunit 12B [Source:MGI Symbol;Acc:MGI:1916417]
ENSMUSG00000095079	2.683793667	-4.542760021	2.428090068	-1.870919074	0.061356299	0.591831555	Igha	NA	immunoglobulin heavy constant alpha [Source:MGI Symbol;Acc:MGI:96444]
ENSMUSG00000022194	414.6817016	0.37321427	0.200105579	1.865086776	0.062169242	0.592109696	Pabpn1	54196	poly(A) binding protein, nuclear 1 [Source:MGI Symbol;Acc:MGI:1859158]
ENSMUSG00000022351	2086.53779	0.306981251	0.164623163	1.864751264	0.062216277	0.592109696	Sqle	20775	squalene epoxidase [Source:MGI Symbol;Acc:MGI:109296]
ENSMUSG00000026158	8809.053669	0.357067562	0.191394399	1.865611343	0.062095762	0.592109696	Ogfrl1	70155	opioid growth factor receptor-like 1 [Source:MGI Symbol;Acc:MGI:1917405]
ENSMUSG00000030966	702.2337243	0.427173721	0.22907578	1.864770348	0.062213601	0.592109696	Trim21	20821	tripartite motif-containing 21 [Source:MGI Symbol;Acc:MGI:106657]
ENSMUSG00000031805	1229.050013	0.307909576	0.165127643	1.864676144	0.062226813	0.592109696	Jak3	16453	Janus kinase 3 [Source:MGI Symbol;Acc:MGI:99928]
ENSMUSG00000048307	471.6163604	-0.229068875	0.122677333	-1.867246945	0.061867111	0.592109696	Ankrd46	68839	ankyrin repeat domain 46 [Source:MGI Symbol;Acc:MGI:1916089]
ENSMUSG00000057667	389.8200521	0.284645453	0.152552731	1.865882382	0.062057823	0.592109696	Bloc1s3	232946	biogenesis of lysosomal organelles complex-1, subunit 3 [Source:MGI Symbol;Acc:MGI:2678952]
ENSMUSG00000060860	520.4277054	-0.382581937	0.205128467	-1.865084565	0.062169552	0.592109696	Ube2s	77891	ubiquitin-conjugating enzyme E2S [Source:MGI Symbol;Acc:MGI:1925141]
ENSMUSG00000071655	4317.538584	0.330951961	0.177258885	1.867054282	0.061894008	0.592109696	Ubxn1	225896	UBX domain protein 1 [Source:MGI Symbol;Acc:MGI:1289301]
ENSMUSG00000099719	3.303062334	2.506461132	1.342822354	1.866561965	0.061962783	0.592109696	Gm28802	NA	predicted gene 28802 [Source:MGI Symbol;Acc:MGI:5579508]
ENSMUSG00000114230	6.104675344	1.595067431	0.855490402	1.864506519	0.062250607	0.592109696	Gm48239	NA	predicted gene, 48239 [Source:MGI Symbol;Acc:MGI:6097649]
ENSMUSG00000114707	8.111474273	1.204473677	0.645699251	1.865378774	0.06212833	0.592109696	Gm47558	NA	predicted gene, 47558 [Source:MGI Symbol;Acc:MGI:6096579]
ENSMUSG00000033685	10006.01271	-0.482771508	0.258971661	-1.864186628	0.062295501	0.592189996	Ucp2	22228	uncoupling protein 2 (mitochondrial, proton carrier) [Source:MGI Symbol;Acc:MGI:109354]
ENSMUSG00000018672	42.84237122	-0.588497828	0.315767997	-1.863703203	0.062363395	0.592488726	Copz2	56358	coatomer protein complex, subunit zeta 2 [Source:MGI Symbol;Acc:MGI:1929008]
ENSMUSG00000012429	188.9225056	-0.320746303	0.172145476	-1.863228189	0.062430168	0.592535836	Mplkip	66308	M-phase specific PLK1 intereacting protein [Source:MGI Symbol;Acc:MGI:1913558]
ENSMUSG00000030990	1921.753421	0.40760062	0.218769733	1.863149045	0.0624413	0.592535836	Pgap2	233575	post-GPI attachment to proteins 2 [Source:MGI Symbol;Acc:MGI:2385286]
ENSMUSG00000010045	566.1500693	-0.198255354	0.106465689	-1.862152557	0.06258159	0.592831213	Tmem115	56395	transmembrane protein 115 [Source:MGI Symbol;Acc:MGI:1930765]
ENSMUSG00000020308	342.9748982	0.489674121	0.263065559	1.861414785	0.062685624	0.592831213	Tpgs1	110012	tubulin polyglutamylase complex subunit 1 [Source:MGI Symbol;Acc:MGI:106618]
ENSMUSG00000031142	9.642728006	-1.284102746	0.689813055	-1.861522824	0.062670381	0.592831213	Cacna1f	54652	calcium channel, voltage-dependent, alpha 1F subunit [Source:MGI Symbol;Acc:MGI:1859639]
ENSMUSG00000031618	16.12691794	-1.037319055	0.557286727	-1.861374056	0.062691372	0.592831213	Nr3c2	110784	nuclear receptor subfamily 3, group C, member 2 [Source:MGI Symbol;Acc:MGI:99459]
ENSMUSG00000036622	1035.940374	-0.947949043	0.50895453	-1.862541716	0.062526771	0.592831213	Atp13a2	74772	ATPase type 13A2 [Source:MGI Symbol;Acc:MGI:1922022]
ENSMUSG00000039953	668.0349451	-0.380504162	0.204410354	-1.861472062	0.062677542	0.592831213	Clstn1	65945	calsyntenin 1 [Source:MGI Symbol;Acc:MGI:1929895]
ENSMUSG00000019773	105.4434404	-0.777161241	0.417649101	-1.860799509	0.062772495	0.592936307	Fbxo5	67141	F-box protein 5 [Source:MGI Symbol;Acc:MGI:1914391]
ENSMUSG00000036764	1437.959339	0.413576066	0.222259712	1.860778379	0.06277548	0.592936307	Dnajc12	30045	DnaJ heat shock protein family (Hsp40) member C12 [Source:MGI Symbol;Acc:MGI:1353428]
ENSMUSG00000020130	6419.850862	0.42209935	0.226902499	1.860267524	0.062847686	0.59327339	Tbc1d15	66687	TBC1 domain family, member 15 [Source:MGI Symbol;Acc:MGI:1913937]
ENSMUSG00000021038	1156.779417	-0.196690466	0.105752943	-1.859905357	0.062898917	0.593412201	Vipas39	104799	VPS33B interacting protein, apical-basolateral polarity regulator, spe-39 homolog [Source:MGI Symbol;Acc:MGI:2144805]
ENSMUSG00000023949	66.92432068	-0.64966198	0.349734793	-1.857584642	0.063228021	0.594102042	Tcte1	21645	t-complex-associated testis expressed 1 [Source:MGI Symbol;Acc:MGI:98640]
ENSMUSG00000025510	390.6311413	-0.31975544	0.172125023	-1.857692942	0.063212631	0.594102042	Cd151	12476	CD151 antigen [Source:MGI Symbol;Acc:MGI:1096360]
ENSMUSG00000026021	1930.930745	0.288256089	0.155075914	1.858806317	0.063054597	0.594102042	Sumo1	22218	small ubiquitin-like modifier 1 [Source:MGI Symbol;Acc:MGI:1197010]
ENSMUSG00000026817	29.76112243	-1.062489918	0.571676106	-1.858552258	0.06309063	0.594102042	Ak1	11636	adenylate kinase 1 [Source:MGI Symbol;Acc:MGI:87977]
ENSMUSG00000031788	14.59484446	-1.220288419	0.656605347	-1.858480783	0.06310077	0.594102042	Kifc3	16582	kinesin family member C3 [Source:MGI Symbol;Acc:MGI:109202]
ENSMUSG00000098068	4.867589734	1.859405498	1.000842237	1.857840756	0.063191632	0.594102042	Gm7909	NA	predicted gene 7909 [Source:MGI Symbol;Acc:MGI:3645643]
ENSMUSG00000110773	7.92687791	1.474388972	0.793710646	1.857590017	0.063227257	0.594102042	Gm39326	NA	predicted gene, 39326 [Source:MGI Symbol;Acc:MGI:5622211]
ENSMUSG00000032300	422.4256624	-0.544987923	0.293458025	-1.85712394	0.063293523	0.594193934	1700017B05Rik	74211	RIKEN cDNA 1700017B05 gene [Source:MGI Symbol;Acc:MGI:1921461]
ENSMUSG00000038943	163.024957	-0.9134526	0.491896551	-1.857001432	0.06331095	0.594193934	Prc1	233406	protein regulator of cytokinesis 1 [Source:MGI Symbol;Acc:MGI:1858961]
ENSMUSG00000023467	85.94483929	0.625436159	0.337095102	1.85537006	0.0635434	0.595713171	Tulp2	56734	tubby-like protein 2 [Source:MGI Symbol;Acc:MGI:1861600]
ENSMUSG00000038628	391.047204	-0.329313834	0.177507077	-1.855215232	0.063565497	0.595713171	Polr3k	67005	polymerase (RNA) III (DNA directed) polypeptide K [Source:MGI Symbol;Acc:MGI:1914255]
ENSMUSG00000102719	22.18690496	0.822269373	0.443249479	1.855093829	0.063582829	0.595713171	Gm37760	NA	predicted gene, 37760 [Source:MGI Symbol;Acc:MGI:5610988]
ENSMUSG00000025825	5567.711021	0.435515991	0.234888039	1.854142906	0.063718718	0.596104184	Iscu	66383	iron-sulfur cluster assembly enzyme [Source:MGI Symbol;Acc:MGI:1913633]
ENSMUSG00000026958	642.7257164	-0.557243763	0.300508382	-1.854336839	0.063690985	0.596104184	Dpp7	83768	dipeptidylpeptidase 7 [Source:MGI Symbol;Acc:MGI:1933213]
ENSMUSG00000112822	21.16822362	1.290884781	0.696258244	1.854031592	0.06373464	0.596104184	A130012E19Rik	NA	RIKEN cDNA A130012E19 gene [Source:MGI Symbol;Acc:MGI:2443640]
ENSMUSG00000024792	407.0136899	0.234667926	0.126696964	1.852198494	0.063997325	0.597001269	Zfpl1	81909	zinc finger like protein 1 [Source:MGI Symbol;Acc:MGI:1891017]
ENSMUSG00000026009	380.6692447	0.491217156	0.265315637	1.851444419	0.064105644	0.597001269	Icos	54167	inducible T cell co-stimulator [Source:MGI Symbol;Acc:MGI:1858745]
ENSMUSG00000027207	801.7089519	-0.278860571	0.150593994	-1.851737669	0.064063502	0.597001269	Galk2	69976	galactokinase 2 [Source:MGI Symbol;Acc:MGI:1917226]
ENSMUSG00000030220	4619.597159	-0.38561883	0.208187304	-1.852268715	0.063987246	0.597001269	Arhgdib	11857	Rho, GDP dissociation inhibitor beta [Source:MGI Symbol;Acc:MGI:101940]
ENSMUSG00000055137	6.878035824	1.551312561	0.837952608	1.851313006	0.064124536	0.597001269	Sugct	192136	succinyl-CoA glutarate-CoA transferase [Source:MGI Symbol;Acc:MGI:1923221]
ENSMUSG00000077737	26.8034028	0.812146324	0.438300398	1.852944526	0.06389031	0.597001269	Snord72	NA	small nucleolar RNA, C/D box 72 [Source:MGI Symbol;Acc:MGI:3819555]
ENSMUSG00000087819	3.518656439	2.520942334	1.361145135	1.852074602	0.064015111	0.597001269	Gm25117	115487522	predicted gene, 25117 [Source:MGI Symbol;Acc:MGI:5454894]
ENSMUSG00000092512	4.428806372	1.829192536	0.98765513	1.852055927	0.064017792	0.597001269	Gm4152	NA	predicted gene 4152 [Source:MGI Symbol;Acc:MGI:3782328]
ENSMUSG00000024940	190.8716821	-0.905894156	0.489802126	-1.849510462	0.064384139	0.598047292	Ltbp3	16998	latent transforming growth factor beta binding protein 3 [Source:MGI Symbol;Acc:MGI:1101355]
ENSMUSG00000045312	489.5263048	-1.125860336	0.608726163	-1.849534987	0.064380601	0.598047292	Lhfpl2	218454	lipoma HMGIC fusion partner-like 2 [Source:MGI Symbol;Acc:MGI:2145236]
ENSMUSG00000100108	106.6148537	0.596091533	0.322262435	1.849708401	0.064355589	0.598047292	Gm28100	NA	predicted gene 28100 [Source:MGI Symbol;Acc:MGI:5578806]
ENSMUSG00000062939	6745.179786	0.495992491	0.268268364	1.848866872	0.064477038	0.59856798	Stat4	20849	signal transducer and activator of transcription 4 [Source:MGI Symbol;Acc:MGI:103062]
ENSMUSG00000005312	1926.130735	-0.163171581	0.088351697	-1.846841511	0.064770114	0.598583614	Ubqln1	56085	ubiquilin 1 [Source:MGI Symbol;Acc:MGI:1860276]
ENSMUSG00000007827	57.90387465	-0.658558623	0.356532289	-1.847121969	0.064729465	0.598583614	Ankrd26	232339	ankyrin repeat domain 26 [Source:MGI Symbol;Acc:MGI:1917887]
ENSMUSG00000029576	330.4542479	0.495726274	0.268190446	1.848411384	0.064542853	0.598583614	Radil	231858	Ras association and DIL domains [Source:MGI Symbol;Acc:MGI:2443088]
ENSMUSG00000030654	3366.26826	-0.247280384	0.133898051	-1.846781051	0.064778879	0.598583614	Arl6ip1	54208	ADP-ribosylation factor-like 6 interacting protein 1 [Source:MGI Symbol;Acc:MGI:1858943]
ENSMUSG00000030695	13879.55444	-0.18317679	0.099187241	-1.846777749	0.064779358	0.598583614	Aldoa	11674	aldolase A, fructose-bisphosphate [Source:MGI Symbol;Acc:MGI:87994]
ENSMUSG00000035246	10.43011002	-1.085708431	0.587859954	-1.846882789	0.06476413	0.598583614	Pcyt1b	236899	phosphate cytidylyltransferase 1, choline, beta isoform [Source:MGI Symbol;Acc:MGI:2147987]
ENSMUSG00000040693	21.85075044	-0.925947753	0.501443576	-1.846564196	0.064810327	0.598583614	Slco4c1	227394	solute carrier organic anion transporter family, member 4C1 [Source:MGI Symbol;Acc:MGI:2442784]
ENSMUSG00000044562	173.5894471	0.532223441	0.28797737	1.848143276	0.064581619	0.598583614	Rasip1	69903	Ras interacting protein 1 [Source:MGI Symbol;Acc:MGI:1917153]
ENSMUSG00000050592	196.4651358	-0.813811228	0.440672467	-1.846748527	0.064783595	0.598583614	Fam78a	241303	family with sequence similarity 78, member A [Source:MGI Symbol;Acc:MGI:2443569]
ENSMUSG00000001946	231.8127382	0.636937486	0.345298289	1.84460076	0.065095636	0.598878535	Esam	69524	endothelial cell-specific adhesion molecule [Source:MGI Symbol;Acc:MGI:1916774]
ENSMUSG00000011831	328.1492317	-0.250005285	0.135613708	-1.843510434	0.06525452	0.598878535	Evi5	14020	ecotropic viral integration site 5 [Source:MGI Symbol;Acc:MGI:104736]
ENSMUSG00000020493	137.023947	-0.908924394	0.492419204	-1.845834578	0.064916228	0.598878535	Prr11	270906	proline rich 11 [Source:MGI Symbol;Acc:MGI:2444496]
ENSMUSG00000022346	231.2852251	-0.976096007	0.529600499	-1.843079847	0.065317353	0.598878535	Myc	17869	myelocytomatosis oncogene [Source:MGI Symbol;Acc:MGI:97250]
ENSMUSG00000026228	9.439418367	-2.452244641	1.329949048	-1.843863601	0.065203021	0.598878535	Htr2b	15559	5-hydroxytryptamine (serotonin) receptor 2B [Source:MGI Symbol;Acc:MGI:109323]
ENSMUSG00000028128	16.34027311	-1.310593298	0.710007705	-1.845886023	0.064908757	0.598878535	F3	14066	coagulation factor III [Source:MGI Symbol;Acc:MGI:88381]
ENSMUSG00000028458	332.8061723	-0.349559224	0.189592147	-1.843743162	0.065220579	0.598878535	Tesk1	21754	testis specific protein kinase 1 [Source:MGI Symbol;Acc:MGI:1201675]
ENSMUSG00000032046	2107.253046	-0.437262128	0.237020527	-1.844828099	0.065062549	0.598878535	Abhd12	76192	abhydrolase domain containing 12 [Source:MGI Symbol;Acc:MGI:1923442]
ENSMUSG00000033031	194.7475341	-0.566333809	0.307049983	-1.84443524	0.065119736	0.598878535	Cip2a	224171	cell proliferation regulating inhibitor of protein phosphatase 2A [Source:MGI Symbol;Acc:MGI:2146335]
ENSMUSG00000034203	198.7944936	-0.525804147	0.285018382	-1.844807847	0.065065495	0.598878535	Chchd4	72170	coiled-coil-helix-coiled-coil-helix domain containing 4 [Source:MGI Symbol;Acc:MGI:1919420]
ENSMUSG00000038740	802.8762413	-0.643602067	0.349204588	-1.84305158	0.06532148	0.598878535	Mvb12b	72543	multivesicular body subunit 12B [Source:MGI Symbol;Acc:MGI:1919793]
ENSMUSG00000042364	538.1373225	-0.343548473	0.186318845	-1.843873989	0.065201507	0.598878535	Snx18	170625	sorting nexin 18 [Source:MGI Symbol;Acc:MGI:2137642]
ENSMUSG00000051235	86.02226802	-0.708580555	0.384035368	-1.84509192	0.065024168	0.598878535	Gen1	209334	GEN1, Holliday junction 5' flap endonuclease [Source:MGI Symbol;Acc:MGI:2443149]
ENSMUSG00000026471	58.18881652	-0.71746249	0.389391233	-1.842523478	0.065398616	0.599247551	Mr1	15064	major histocompatibility complex, class I-related [Source:MGI Symbol;Acc:MGI:1195463]
ENSMUSG00000033720	102.2803913	-0.723036314	0.392668334	-1.841341027	0.065571599	0.600368078	Sfxn5	94282	sideroflexin 5 [Source:MGI Symbol;Acc:MGI:2137681]
ENSMUSG00000045636	269.6300106	-0.636223778	0.345551712	-1.841182538	0.065594813	0.600368078	Mtus1	102103	mitochondrial tumor suppressor 1 [Source:MGI Symbol;Acc:MGI:2142572]
ENSMUSG00000000392	72.87229888	0.82971517	0.450909233	1.840093548	0.065754504	0.600847849	Fap	14089	fibroblast activation protein [Source:MGI Symbol;Acc:MGI:109608]
ENSMUSG00000019878	2779.34228	0.466777459	0.253917169	1.838306012	0.066017326	0.600847849	Hsf2	15500	heat shock factor 2 [Source:MGI Symbol;Acc:MGI:96239]
ENSMUSG00000032750	62.27207607	-0.769849436	0.418675436	-1.838773831	0.065948459	0.600847849	Gab3	100503280	growth factor receptor bound protein 2-associated protein 3 [Source:MGI Symbol;Acc:MGI:2387324]
ENSMUSG00000032750	62.27207607	-0.769849436	0.418675436	-1.838773831	0.065948459	0.600847849	Gab3	210710	growth factor receptor bound protein 2-associated protein 3 [Source:MGI Symbol;Acc:MGI:2387324]
ENSMUSG00000037579	166.8402366	0.590636254	0.321337353	1.838056638	0.06605406	0.600847849	Kcnh3	16512	potassium voltage-gated channel, subfamily H (eag-related), member 3 [Source:MGI Symbol;Acc:MGI:1341723]
ENSMUSG00000038296	2.662765448	-2.13008607	1.157677595	-1.839964838	0.0657734	0.600847849	Galnt18	233733	polypeptide N-acetylgalactosaminyltransferase 18 [Source:MGI Symbol;Acc:MGI:2446239]
ENSMUSG00000038828	981.1840327	-0.253441718	0.137773755	-1.839550055	0.065834323	0.600847849	Tmem214	68796	transmembrane protein 214 [Source:MGI Symbol;Acc:MGI:1916046]
ENSMUSG00000045594	795.143069	-0.324754011	0.176461862	-1.840363729	0.065714855	0.600847849	Glb1	12091	galactosidase, beta 1 [Source:MGI Symbol;Acc:MGI:88151]
ENSMUSG00000054474	15.68127666	0.922512403	0.501818767	1.838337791	0.066012646	0.600847849	Thnsl2	232078	threonine synthase-like 2 (bacterial) [Source:MGI Symbol;Acc:MGI:3041254]
ENSMUSG00000057110	1728.09723	0.382828468	0.208163994	1.839071498	0.065904671	0.600847849	Cntrl	26920	centriolin [Source:MGI Symbol;Acc:MGI:1889576]
ENSMUSG00000060402	5.675830963	-1.567724961	0.852339752	-1.839319307	0.065868235	0.600847849	Chst8	68947	carbohydrate sulfotransferase 8 [Source:MGI Symbol;Acc:MGI:1916197]
ENSMUSG00000080365	4.155697699	1.989211039	1.082162862	1.83818084	0.066035762	0.600847849	Gm25776	115488078	predicted gene, 25776 [Source:MGI Symbol;Acc:MGI:5455553]
ENSMUSG00000002486	218.3078897	0.249370938	0.136074186	1.832610179	0.066860563	0.600988604	Tchp	77832	trichoplein, keratin filament binding [Source:MGI Symbol;Acc:MGI:1925082]
ENSMUSG00000006498	2399.520356	-0.230390681	0.125420364	-1.83694795	0.06621758	0.600988604	Ptbp1	19205	polypyrimidine tract binding protein 1 [Source:MGI Symbol;Acc:MGI:97791]
ENSMUSG00000015451	94.7986164	0.534285343	0.29188385	1.830472439	0.067179324	0.600988604	C4a	625018	complement C4A (Rodgers blood group) [Source:MGI Symbol;Acc:MGI:98320]
ENSMUSG00000021650	1185.871414	0.30401081	0.165801823	1.833579418	0.06671645	0.600988604	Ptcd2	68927	pentatricopeptide repeat domain 2 [Source:MGI Symbol;Acc:MGI:1916177]
ENSMUSG00000022562	63.39705999	-0.683893838	0.373138021	-1.832817347	0.066829739	0.600988604	Oplah	75475	5-oxoprolinase (ATP-hydrolysing) [Source:MGI Symbol;Acc:MGI:1922725]
ENSMUSG00000023990	324.6648983	-0.555757759	0.303102562	-1.833563383	0.066718832	0.600988604	Tfeb	21425	transcription factor EB [Source:MGI Symbol;Acc:MGI:103270]
ENSMUSG00000024570	107.5677665	-0.465192928	0.253996634	-1.831492487	0.067027068	0.600988604	Rbfa	68731	ribosome binding factor A [Source:MGI Symbol;Acc:MGI:1915981]
ENSMUSG00000025037	78.98019359	-0.681430032	0.372099182	-1.831312901	0.067053853	0.600988604	Maoa	17161	monoamine oxidase A [Source:MGI Symbol;Acc:MGI:96915]
ENSMUSG00000027298	189.3732514	-0.36567737	0.199450149	-1.833427414	0.066739034	0.600988604	Tyro3	22174	TYRO3 protein tyrosine kinase 3 [Source:MGI Symbol;Acc:MGI:104294]
ENSMUSG00000028413	1169.93613	-0.376436049	0.204888029	-1.837276932	0.066169024	0.600988604	B4galt1	14595	UDP-Gal:betaGlcNAc beta 1,4- galactosyltransferase, polypeptide 1 [Source:MGI Symbol;Acc:MGI:95705]
ENSMUSG00000028467	329.8938984	-0.257875801	0.140672152	-1.83316881	0.066777471	0.600988604	Gba2	230101	glucosidase beta 2 [Source:MGI Symbol;Acc:MGI:2654325]
ENSMUSG00000028690	63.77717686	-0.545212909	0.297136375	-1.834891162	0.066521817	0.600988604	Mmachc	67096	methylmalonic aciduria cblC type, with homocystinuria [Source:MGI Symbol;Acc:MGI:1914346]
ENSMUSG00000029050	1116.51586	-0.308867344	0.168435458	-1.833743014	0.06669215	0.600988604	Ski	20481	ski sarcoma viral oncogene homolog (avian) [Source:MGI Symbol;Acc:MGI:98310]
ENSMUSG00000031502	53.11859243	-1.152175882	0.628984968	-1.831801936	0.066980935	0.600988604	Col4a1	12826	collagen, type IV, alpha 1 [Source:MGI Symbol;Acc:MGI:88454]
ENSMUSG00000031849	25.63266599	0.933498191	0.508591486	1.835457764	0.066437892	0.600988604	Comp	12845	cartilage oligomeric matrix protein [Source:MGI Symbol;Acc:MGI:88469]
ENSMUSG00000039985	1503.013228	0.340787776	0.18612914	1.830921139	0.067112315	0.600988604	Sinhcaf	56306	SIN3-HDAC complex associated factor [Source:MGI Symbol;Acc:MGI:1929091]
ENSMUSG00000040390	330.2383766	0.433200778	0.235863898	1.836655719	0.066260736	0.600988604	Map3k10	269881	mitogen-activated protein kinase kinase kinase 10 [Source:MGI Symbol;Acc:MGI:1346879]
ENSMUSG00000045362	114.1863372	-0.607323994	0.33077716	-1.836051781	0.066349999	0.600988604	Tnfrsf26	244237	tumor necrosis factor receptor superfamily, member 26 [Source:MGI Symbol;Acc:MGI:2651928]
ENSMUSG00000051220	200.7578208	-0.588606997	0.321559343	-1.830477046	0.067178636	0.600988604	Ercc6l	236930	excision repair cross-complementing rodent repair deficiency complementation group 6 like [Source:MGI Symbol;Acc:MGI:2654144]
ENSMUSG00000052406	1361.193963	0.267359996	0.145764776	1.834187948	0.0666261	0.600988604	Rexo4	227656	REX4, 3'-5' exonuclease [Source:MGI Symbol;Acc:MGI:2684957]
ENSMUSG00000054302	850.9255422	0.238790022	0.130424672	1.830865424	0.067120632	0.600988604	Eapp	66266	E2F-associated phosphoprotein [Source:MGI Symbol;Acc:MGI:1913516]
ENSMUSG00000062478	18.06438274	0.797793255	0.435196248	1.833180452	0.06677574	0.600988604	Ctrc	76701	chymotrypsin C [Source:MGI Symbol;Acc:MGI:1923951]
ENSMUSG00000063320	32.82565637	-0.579501907	0.315853097	-1.834719727	0.066547228	0.600988604	Uqcc6	544717	ubiquinol-cytochrome c reductase complex assembly factor 6 [Source:MGI Symbol;Acc:MGI:3698433]
ENSMUSG00000072969	147.5456181	0.350076555	0.190873883	1.834072582	0.066643221	0.600988604	Armcx5	494468	armadillo repeat containing, X-linked 5 [Source:MGI Symbol;Acc:MGI:2148026]
ENSMUSG00000101970	884.6634778	0.30394356	0.16600342	1.830947579	0.067108368	0.600988604	Chaserr	69170	CHD2 adjacent suppressive regulatory RNA [Source:MGI Symbol;Acc:MGI:1916420]
ENSMUSG00000106951	5.827206388	-1.78400527	0.972441226	-1.834563594	0.066570377	0.600988604	5930430L01Rik	319982	RIKEN cDNA 5930430L01 gene [Source:MGI Symbol;Acc:MGI:2443110]
ENSMUSG00000107336	28.07019175	0.617584112	0.336453981	1.835567852	0.066421595	0.600988604	Gm43461	NA	predicted gene 43461 [Source:MGI Symbol;Acc:MGI:5663598]
ENSMUSG00000110282	3.393772125	1.693171192	0.923909775	1.832615304	0.066859801	0.600988604	B930086L07Rik	NA	RIKEN cDNA B930086L07 gene [Source:MGI Symbol;Acc:MGI:2443202]
ENSMUSG00000112237	12.58676827	0.991112485	0.541298858	1.830989426	0.067102121	0.600988604	D630033A02Rik	NA	RIKEN cDNA D630033A02 gene [Source:MGI Symbol;Acc:MGI:3028060]
ENSMUSG00000023805	732.3599981	-0.267424993	0.146183219	-1.829382304	0.067342357	0.601410812	Synj2	20975	synaptojanin 2 [Source:MGI Symbol;Acc:MGI:1201671]
ENSMUSG00000025050	78.01289921	-0.532227044	0.291074916	-1.828488183	0.067476318	0.601410812	Pcgf6	71041	polycomb group ring finger 6 [Source:MGI Symbol;Acc:MGI:1918291]
ENSMUSG00000030559	105.6262664	0.408271225	0.223319112	1.828196529	0.067520062	0.601410812	Rab38	72433	RAB38, member RAS oncogene family [Source:MGI Symbol;Acc:MGI:1919683]
ENSMUSG00000033538	987.0766156	0.849970365	0.464927287	1.828179135	0.067522671	0.601410812	Casp4	12363	caspase 4, apoptosis-related cysteine peptidase [Source:MGI Symbol;Acc:MGI:107700]
ENSMUSG00000045665	640.863851	-0.388719659	0.212538632	-1.828936491	0.067409123	0.601410812	Mfsd5	106073	major facilitator superfamily domain containing 5 [Source:MGI Symbol;Acc:MGI:2145901]
ENSMUSG00000047759	8.392227393	-2.167115632	1.184567083	-1.829457921	0.067331038	0.601410812	Hs3st3a1	15478	heparan sulfate (glucosamine) 3-O-sulfotransferase 3A1 [Source:MGI Symbol;Acc:MGI:1333861]
ENSMUSG00000085178	12.40158734	1.184605669	0.647821535	1.828598781	0.067459735	0.601410812	Kdm6bos	NA	KDM1 lysine (K)-specific demethylase 6B, opposite strand [Source:MGI Symbol;Acc:MGI:1921523]
ENSMUSG00000102600	18.28852647	1.088775363	0.59546002	1.828460898	0.067480409	0.601410812	Gm37266	NA	predicted gene, 37266 [Source:MGI Symbol;Acc:MGI:5610494]
ENSMUSG00000004356	300.5288537	-0.519986886	0.284520806	-1.827588266	0.067611368	0.601541231	Utp20	70683	UTP20 small subunit processome component [Source:MGI Symbol;Acc:MGI:1917933]
ENSMUSG00000021298	13617.94841	0.435530448	0.238286008	1.827763418	0.067585066	0.601541231	Gpr132	56696	G protein-coupled receptor 132 [Source:MGI Symbol;Acc:MGI:1890220]
ENSMUSG00000029204	158.6595937	-0.795513984	0.435370847	-1.827210043	0.067668194	0.601717289	Rhoh	74734	ras homolog family member H [Source:MGI Symbol;Acc:MGI:1921984]
ENSMUSG00000024048	4548.186395	0.344159214	0.18841344	1.826617118	0.067757358	0.60188265	Myl12a	67268	myosin, light chain 12A, regulatory, non-sarcomeric [Source:MGI Symbol;Acc:MGI:1914518]
ENSMUSG00000032908	3.49279901	-2.404730031	1.316688108	-1.826347498	0.067797935	0.60188265	Sgpp2	433323	sphingosine-1-phosphate phosphatase 2 [Source:MGI Symbol;Acc:MGI:3589109]
ENSMUSG00000046719	1.643706106	-4.596941181	2.516678034	-1.826590894	0.067761304	0.60188265	Nxph3	104079	neurexophilin 3 [Source:MGI Symbol;Acc:MGI:1336188]
ENSMUSG00000031200	155.2812196	0.396813873	0.217302888	1.826086516	0.067837231	0.601902597	Mtcp1	17763	mature T cell proliferation 1 [Source:MGI Symbol;Acc:MGI:102699]
ENSMUSG00000039086	985.42031	0.397917429	0.217978819	1.825486674	0.06792762	0.602243315	Ss18l1	269397	SS18, nBAF chromatin remodeling complex subunit like 1 [Source:MGI Symbol;Acc:MGI:2444061]
ENSMUSG00000046058	215.9241742	0.425011116	0.232839454	1.825339771	0.067949772	0.602243315	Eid2	386655	EP300 interacting inhibitor of differentiation 2 [Source:MGI Symbol;Acc:MGI:2681174]
ENSMUSG00000025582	3.504409356	-2.532591378	1.387714808	-1.825008542	0.06799974	0.602277498	Nptx1	18164	neuronal pentraxin 1 [Source:MGI Symbol;Acc:MGI:107811]
ENSMUSG00000059555	1609.765021	-0.210739715	0.11550057	-1.824577272	0.068064846	0.602277498	Tor4a	227612	torsin family 4, member A [Source:MGI Symbol;Acc:MGI:2442720]
ENSMUSG00000079507	6.93474098	2.676037366	1.466508061	1.824768262	0.068036007	0.602277498	H2-Q1	15006	histocompatibility 2, Q region locus 1 [Source:MGI Symbol;Acc:MGI:95928]
ENSMUSG00000027011	1502.414659	0.299787783	0.164347128	1.824113309	0.068134944	0.602569569	Ube2e3	22193	ubiquitin-conjugating enzyme E2E 3 [Source:MGI Symbol;Acc:MGI:107412]
ENSMUSG00000027433	3487.139348	0.297440197	0.163095687	1.823715896	0.068195034	0.602572296	Xrn2	24128	5'-3' exoribonuclease 2 [Source:MGI Symbol;Acc:MGI:894687]
ENSMUSG00000047409	79.38662626	-0.652088267	0.357578889	-1.823620711	0.068209433	0.602572296	Ctdspl	69274	CTD small phosphatase like [Source:MGI Symbol;Acc:MGI:1916524]
ENSMUSG00000040151	304.4842013	-0.341120515	0.187116804	-1.823035173	0.068298064	0.602699807	Hs2st1	23908	heparan sulfate 2-O-sulfotransferase 1 [Source:MGI Symbol;Acc:MGI:1346049]
ENSMUSG00000069565	1165.339566	0.218728089	0.119971683	1.823164301	0.06827851	0.602699807	Dazap1	70248	DAZ associated protein 1 [Source:MGI Symbol;Acc:MGI:1917498]
ENSMUSG00000031537	8592.172233	0.470719326	0.25834693	1.822043431	0.068448396	0.602716879	Ikbkb	16150	inhibitor of kappaB kinase beta [Source:MGI Symbol;Acc:MGI:1338071]
ENSMUSG00000062014	1471.155661	-0.201397821	0.110530237	-1.822106119	0.068438886	0.602716879	Gmfb	63985	glia maturation factor, beta [Source:MGI Symbol;Acc:MGI:1927133]
ENSMUSG00000074030	404.8424517	-0.233441385	0.128092791	-1.822439682	0.068388298	0.602716879	Exoc8	102058	exocyst complex component 8 [Source:MGI Symbol;Acc:MGI:2142527]
ENSMUSG00000106461	11.75297678	1.258905692	0.690689496	1.822679654	0.068351924	0.602716879	Gm20755	626410	predicted gene, 20755 [Source:MGI Symbol;Acc:MGI:5434111]
ENSMUSG00000001999	566.8553569	-0.407492496	0.223691201	-1.821674229	0.068504431	0.602883521	Blvra	109778	biliverdin reductase A [Source:MGI Symbol;Acc:MGI:88170]
ENSMUSG00000026663	705.5670045	-0.37621512	0.206558123	-1.821352337	0.068553316	0.602895776	Atf6	226641	activating transcription factor 6 [Source:MGI Symbol;Acc:MGI:1926157]
ENSMUSG00000032322	1136.749956	-0.483561059	0.26554794	-1.820993448	0.068607853	0.602895776	Pstpip1	19200	proline-serine-threonine phosphatase-interacting protein 1 [Source:MGI Symbol;Acc:MGI:1321396]
ENSMUSG00000040435	5166.69827	0.417874799	0.229483989	1.820932262	0.068617154	0.602895776	Ppp1r15a	17872	protein phosphatase 1, regulatory subunit 15A [Source:MGI Symbol;Acc:MGI:1927072]
ENSMUSG00000015396	19802.69052	0.389331755	0.213998324	1.819321517	0.068862393	0.603418786	Cd83	12522	CD83 antigen [Source:MGI Symbol;Acc:MGI:1328316]
ENSMUSG00000020389	71.75634553	0.579313555	0.318384278	1.819541963	0.068828787	0.603418786	Cdkl3	213084	cyclin dependent kinase like 3 [Source:MGI Symbol;Acc:MGI:2388268]
ENSMUSG00000022092	503.9982512	0.378843429	0.208226637	1.819380237	0.06885344	0.603418786	Ppp3cc	19057	protein phosphatase 3, catalytic subunit, gamma isoform [Source:MGI Symbol;Acc:MGI:107162]
ENSMUSG00000033166	199.7473267	-0.442952502	0.24346119	-1.819396763	0.06885092	0.603418786	Dis3	72662	DIS3 homolog, exosome endoribonuclease and 3'-5' exoribonuclease [Source:MGI Symbol;Acc:MGI:1919912]
ENSMUSG00000046834	14.76979051	1.262406303	0.69362243	1.820019435	0.068756045	0.603418786	Krt1	16678	keratin 1 [Source:MGI Symbol;Acc:MGI:96698]
ENSMUSG00000025940	1475.14023	0.383296363	0.210997554	1.816591498	0.069279686	0.60420014	Tmem70	70397	transmembrane protein 70 [Source:MGI Symbol;Acc:MGI:1915068]
ENSMUSG00000027459	881.3406102	0.421223741	0.231665688	1.818239659	0.069027511	0.60420014	Fam110a	73847	family with sequence similarity 110, member A [Source:MGI Symbol;Acc:MGI:1921097]
ENSMUSG00000034773	42.1649067	-1.008924358	0.55536803	-1.816677056	0.069266577	0.60420014	Hrob	217216	homologous recombination factor with OB-fold [Source:MGI Symbol;Acc:MGI:2387601]
ENSMUSG00000038335	165.4385264	-0.523784332	0.288340408	-1.816548486	0.069286277	0.60420014	Tsr1	104662	TSR1 20S rRNA accumulation [Source:MGI Symbol;Acc:MGI:2144566]
ENSMUSG00000041498	57.69436848	-1.167773183	0.642793996	-1.816714517	0.069260838	0.60420014	Kif14	381293	kinesin family member 14 [Source:MGI Symbol;Acc:MGI:1098226]
ENSMUSG00000070493	2093.261445	0.328914782	0.181060024	1.816606307	0.069277417	0.60420014	Chchd2	14004	coiled-coil-helix-coiled-coil-helix domain containing 2 [Source:MGI Symbol;Acc:MGI:1261428]
ENSMUSG00000078864	13.33920967	1.079415493	0.593943849	1.817369597	0.06916054	0.60420014	Gm14322	626802	predicted gene 14322 [Source:MGI Symbol;Acc:MGI:3652185]
ENSMUSG00000087373	4.202144186	2.125776425	1.170121068	1.816714939	0.069260773	0.60420014	Gm15892	NA	predicted gene 15892 [Source:MGI Symbol;Acc:MGI:3801833]
ENSMUSG00000108365	3.21043156	2.491980547	1.371578311	1.816870773	0.069236903	0.60420014	Gm44951	NA	predicted gene 44951 [Source:MGI Symbol;Acc:MGI:5753527]
ENSMUSG00000001128	6121.481024	-0.766952279	0.422767549	-1.81412287	0.069658811	0.604281707	Cfp	18636	complement factor properdin [Source:MGI Symbol;Acc:MGI:97545]
ENSMUSG00000005774	422.6393944	0.44447412	0.245213707	1.812598999	0.069893692	0.604281707	Rfx5	53970	regulatory factor X, 5 (influences HLA class II expression) [Source:MGI Symbol;Acc:MGI:1858421]
ENSMUSG00000021708	84.35540315	0.594247072	0.327297226	1.815619026	0.069428833	0.604281707	Rasgrf2	19418	RAS protein-specific guanine nucleotide-releasing factor 2 [Source:MGI Symbol;Acc:MGI:109137]
ENSMUSG00000022817	1270.937263	-1.000675238	0.55213414	-1.812377039	0.069927958	0.604281707	Itgb5	16419	integrin beta 5 [Source:MGI Symbol;Acc:MGI:96614]
ENSMUSG00000024112	3.496635262	-2.686652265	1.481826453	-1.813068095	0.069821319	0.604281707	Cacna1h	58226	calcium channel, voltage-dependent, T type, alpha 1H subunit [Source:MGI Symbol;Acc:MGI:1928842]
ENSMUSG00000024391	6.047611552	-1.476367545	0.813674343	-1.814445248	0.069609205	0.604281707	Apom	55938	apolipoprotein M [Source:MGI Symbol;Acc:MGI:1930124]
ENSMUSG00000030811	693.6411592	0.271665504	0.149857045	1.812831049	0.069857884	0.604281707	Fbxl19	233902	F-box and leucine-rich repeat protein 19 [Source:MGI Symbol;Acc:MGI:3039600]
ENSMUSG00000030870	1774.59464	0.278554532	0.153490708	1.814797358	0.069555057	0.604281707	Ubfd1	28018	ubiquitin family domain containing 1 [Source:MGI Symbol;Acc:MGI:107301]
ENSMUSG00000031506	776.0887547	-0.812813134	0.447691064	-1.815567027	0.069436815	0.604281707	Ptpn7	320139	protein tyrosine phosphatase, non-receptor type 7 [Source:MGI Symbol;Acc:MGI:2156893]
ENSMUSG00000033857	83.83028728	-0.598054536	0.329840828	-1.813161032	0.069806988	0.604281707	Engase	217364	endo-beta-N-acetylglucosaminidase [Source:MGI Symbol;Acc:MGI:2443788]
ENSMUSG00000037788	8600.887958	0.410786804	0.22647939	1.813793314	0.069709552	0.604281707	Vopp1	232023	vesicular, overexpressed in cancer, prosurvival protein 1 [Source:MGI Symbol;Acc:MGI:2141658]
ENSMUSG00000038034	826.4412659	-0.569114649	0.31399094	-1.812519333	0.069905989	0.604281707	Igsf8	140559	immunoglobulin superfamily, member 8 [Source:MGI Symbol;Acc:MGI:2154090]
ENSMUSG00000049556	4.839792359	-1.906452613	1.050408544	-1.814962972	0.0695296	0.604281707	Lingo1	235402	leucine rich repeat and Ig domain containing 1 [Source:MGI Symbol;Acc:MGI:1915522]
ENSMUSG00000051378	82.28905674	-0.969950583	0.534905315	-1.813312667	0.069783611	0.604281707	Kif18b	70218	kinesin family member 18B [Source:MGI Symbol;Acc:MGI:2446979]
ENSMUSG00000053536	955.9566449	0.186278998	0.102681833	1.814137833	0.069656508	0.604281707	Cstf2t	83410	cleavage stimulation factor, 3' pre-RNA subunit 2, tau [Source:MGI Symbol;Acc:MGI:1932622]
ENSMUSG00000077265	4.974255477	1.77939573	0.979734369	1.816202213	0.069339359	0.604281707	Gm24430	115487489	predicted gene, 24430 [Source:MGI Symbol;Acc:MGI:5454207]
ENSMUSG00000079610	129.0460242	0.356444016	0.196491607	1.814041943	0.069671269	0.604281707	Ankrd39	109346	ankyrin repeat domain 39 [Source:MGI Symbol;Acc:MGI:1914816]
ENSMUSG00000026617	242.1241955	-0.32726882	0.180614685	-1.811972383	0.069990464	0.604500306	Bpnt1	23827	3'(2'), 5'-bisphosphate nucleotidase 1 [Source:MGI Symbol;Acc:MGI:1338800]
ENSMUSG00000031751	2813.185191	-0.129474983	0.071481319	-1.811312178	0.070092542	0.604946993	Amfr	23802	autocrine motility factor receptor [Source:MGI Symbol;Acc:MGI:1345634]
ENSMUSG00000045763	14228.24216	0.486785104	0.268770341	1.811156332	0.070116656	0.604946993	Basp1	70350	brain abundant, membrane attached signal protein 1 [Source:MGI Symbol;Acc:MGI:1917600]
ENSMUSG00000001786	1573.510519	0.34448332	0.190243649	1.810748067	0.070179859	0.605170462	Fbxo7	69754	F-box protein 7 [Source:MGI Symbol;Acc:MGI:1917004]
ENSMUSG00000035397	601.4098244	0.286934957	0.158504171	1.81026754	0.070254308	0.605170462	Klf16	118445	Kruppel-like transcription factor 16 [Source:MGI Symbol;Acc:MGI:2153049]
ENSMUSG00000042502	2684.415992	0.25012626	0.138153887	1.810490219	0.0702198	0.605170462	Cd2bp2	70233	CD2 cytoplasmic tail binding protein 2 [Source:MGI Symbol;Acc:MGI:1917483]
ENSMUSG00000004561	517.9674834	0.2779618	0.153578898	1.809895778	0.070311951	0.605346029	Mettl17	52535	methyltransferase like 17 [Source:MGI Symbol;Acc:MGI:1098577]
ENSMUSG00000026730	38.35500217	-0.924537022	0.510938084	-1.809489351	0.070375013	0.605499477	Pter	19212	phosphotriesterase related [Source:MGI Symbol;Acc:MGI:107372]
ENSMUSG00000041263	237.8042392	0.440060385	0.243221267	1.809300601	0.070404316	0.605499477	Rusc1	72296	RUN and SH3 domain containing 1 [Source:MGI Symbol;Acc:MGI:1919546]
ENSMUSG00000021906	99.08904239	-0.491210557	0.271599928	-1.808581321	0.070516072	0.606080019	Oxnad1	218885	oxidoreductase NAD-binding domain containing 1 [Source:MGI Symbol;Acc:MGI:1916953]
ENSMUSG00000105044	12.5406879	1.086996301	0.601086408	1.808386093	0.070546431	0.606080019	Gm10416	667213	predicted pseudogene 10416 [Source:MGI Symbol;Acc:MGI:3645037]
ENSMUSG00000062604	461.23694	-0.344847682	0.190760848	-1.807748736	0.070645616	0.606611348	Srpk2	20817	serine/arginine-rich protein specific kinase 2 [Source:MGI Symbol;Acc:MGI:1201408]
ENSMUSG00000002718	847.7899943	-0.31384916	0.173704037	-1.806804063	0.070792835	0.607554357	Cse1l	110750	chromosome segregation 1 like [Source:MGI Symbol;Acc:MGI:1339951]
ENSMUSG00000025854	1091.921077	-1.615879213	0.894488998	-1.80648305	0.070842919	0.607590234	Fam20c	80752	FAM20C, golgi associated secretory pathway kinase [Source:MGI Symbol;Acc:MGI:2136853]
ENSMUSG00000052749	360.3668287	0.953258765	0.527741712	1.806297935	0.070871814	0.607590234	Trim30b	244183	tripartite motif-containing 30B [Source:MGI Symbol;Acc:MGI:4821256]
ENSMUSG00000052749	360.3668287	0.953258765	0.527741712	1.806297935	0.070871814	0.607590234	Trim30b	102640171	tripartite motif-containing 30B [Source:MGI Symbol;Acc:MGI:4821256]
ENSMUSG00000042228	2007.892401	-0.40150812	0.222362861	-1.805643796	0.070973997	0.60790128	Lyn	17096	LYN proto-oncogene, Src family tyrosine kinase [Source:MGI Symbol;Acc:MGI:96892]
ENSMUSG00000042498	12.16194713	-1.554354747	0.860858584	-1.805586628	0.070982933	0.60790128	Radx	102871	RPA1 related single stranded DNA binding protein, X-linked [Source:MGI Symbol;Acc:MGI:2147848]
ENSMUSG00000055494	4.851446534	2.03642557	1.128179314	1.805054874	0.071066096	0.608292828	Gm14168	NA	predicted gene 14168 [Source:MGI Symbol;Acc:MGI:3651463]
ENSMUSG00000030232	7058.948962	0.305783496	0.169456836	1.804491942	0.071154221	0.6083373	Aebp2	11569	AE binding protein 2 [Source:MGI Symbol;Acc:MGI:1338038]
ENSMUSG00000035158	275.3750847	-0.97504452	0.540421306	-1.804230346	0.071195204	0.6083373	Mitf	17342	melanogenesis associated transcription factor [Source:MGI Symbol;Acc:MGI:104554]
ENSMUSG00000036478	31399.71258	0.458298379	0.253951299	1.804670349	0.071126282	0.6083373	Btg1	12226	BTG anti-proliferation factor 1 [Source:MGI Symbol;Acc:MGI:88215]
ENSMUSG00000052336	92.39676023	-2.526295376	1.400334784	-1.804065288	0.071221073	0.6083373	Cx3cr1	13051	C-X3-C motif chemokine receptor 1 [Source:MGI Symbol;Acc:MGI:1333815]
ENSMUSG00000021108	246.976845	-0.548925112	0.304435773	-1.803090048	0.071374074	0.608438908	Prkch	18755	protein kinase C, eta [Source:MGI Symbol;Acc:MGI:97600]
ENSMUSG00000034083	555.1118298	0.24820071	0.137657205	1.80303464	0.071382775	0.608438908	Ccdc174	232236	coiled-coil domain containing 174 [Source:MGI Symbol;Acc:MGI:2444652]
ENSMUSG00000055452	30.6309099	-0.620009141	0.343733689	-1.803748544	0.071270736	0.608438908	Gm7353	NA	predicted pseudogene 7353 [Source:MGI Symbol;Acc:MGI:3643014]
ENSMUSG00000087590	127.5228406	0.431059372	0.239052794	1.803197376	0.071357222	0.608438908	Epb41l4aos	69749	erythrocyte membrane protein band 4.1 like 4a, opposite strand [Source:MGI Symbol;Acc:MGI:1916999]
ENSMUSG00000034311	102.9440975	-1.150039387	0.637942789	-1.802731227	0.071430435	0.608525881	Kif4	16571	kinesin family member 4 [Source:MGI Symbol;Acc:MGI:108389]
ENSMUSG00000024271	1161.955763	-0.173344754	0.096223977	-1.801471509	0.071628594	0.608618274	Elp2	58523	elongator acetyltransferase complex subunit 2 [Source:MGI Symbol;Acc:MGI:1889642]
ENSMUSG00000032763	664.1609908	0.171867717	0.095380853	1.801910046	0.071559559	0.608618274	Ilvbl	216136	ilvB (bacterial acetolactate synthase)-like [Source:MGI Symbol;Acc:MGI:1351911]
ENSMUSG00000043017	434.9219336	-0.453812116	0.251794436	-1.802311932	0.071496342	0.608618274	Ptgir	19222	prostaglandin I receptor (IP) [Source:MGI Symbol;Acc:MGI:99535]
ENSMUSG00000045216	334.0840919	-0.477684257	0.265097421	-1.801919668	0.071558045	0.608618274	Hs6st1	50785	heparan sulfate 6-O-sulfotransferase 1 [Source:MGI Symbol;Acc:MGI:1354958]
ENSMUSG00000103527	7.730849727	-1.238148612	0.687263418	-1.801563388	0.071614126	0.608618274	Gm37261	NA	predicted gene, 37261 [Source:MGI Symbol;Acc:MGI:5610489]
ENSMUSG00000005447	1092.106422	0.41268123	0.229512508	1.798077297	0.072164759	0.608716865	Pafah1b3	18476	platelet-activating factor acetylhydrolase, isoform 1b, subunit 3 [Source:MGI Symbol;Acc:MGI:108414]
ENSMUSG00000020019	38.76644609	0.903678348	0.502544534	1.798205507	0.072144447	0.608716865	Ntn4	57764	netrin 4 [Source:MGI Symbol;Acc:MGI:1888978]
ENSMUSG00000020823	848.9976381	-0.390630077	0.217227702	-1.798251662	0.072137136	0.608716865	Sec14l1	74136	SEC14-like lipid binding 1 [Source:MGI Symbol;Acc:MGI:1921386]
ENSMUSG00000020826	19.8979005	1.882822916	1.045648936	1.800626243	0.07176181	0.608716865	Nos2	18126	nitric oxide synthase 2, inducible [Source:MGI Symbol;Acc:MGI:97361]
ENSMUSG00000021248	2415.793521	-0.341531915	0.18982266	-1.799215727	0.071984563	0.608716865	Tmed10	68581	transmembrane p24 trafficking protein 10 [Source:MGI Symbol;Acc:MGI:1915831]
ENSMUSG00000022407	459.3413043	-0.400698191	0.222599428	-1.800086343	0.071847006	0.608716865	Adsl	11564	adenylosuccinate lyase [Source:MGI Symbol;Acc:MGI:103202]
ENSMUSG00000022575	5172.682445	0.367378853	0.203976297	1.801085996	0.071689327	0.608716865	Gsdmd	69146	gasdermin D [Source:MGI Symbol;Acc:MGI:1916396]
ENSMUSG00000029776	876.1302504	-0.197883629	0.109996228	-1.79900378	0.072018083	0.608716865	Hibadh	58875	3-hydroxyisobutyrate dehydrogenase [Source:MGI Symbol;Acc:MGI:1889802]
ENSMUSG00000029815	345.2175935	0.395956122	0.220105339	1.798939196	0.0720283	0.608716865	Malsu1	75593	mitochondrial assembly of ribosomal large subunit 1 [Source:MGI Symbol;Acc:MGI:1922843]
ENSMUSG00000030203	2567.173686	0.400102798	0.222353407	1.799400347	0.071955375	0.608716865	Dusp16	70686	dual specificity phosphatase 16 [Source:MGI Symbol;Acc:MGI:1917936]
ENSMUSG00000040451	276.0094923	-0.586258526	0.326009011	-1.79828933	0.07213117	0.608716865	Sgms1	208449	sphingomyelin synthase 1 [Source:MGI Symbol;Acc:MGI:2444110]
ENSMUSG00000059208	5537.431079	0.176831124	0.09830925	1.798723151	0.072062485	0.608716865	Hnrnpm	76936	heterogeneous nuclear ribonucleoprotein M [Source:MGI Symbol;Acc:MGI:1926465]
ENSMUSG00000097729	213.6943676	0.363383916	0.201810975	1.800615237	0.071763546	0.608716865	2310015A10Rik	NA	RIKEN cDNA 2310015A10 gene [Source:MGI Symbol;Acc:MGI:1916798]
ENSMUSG00000048677	442.6317285	-0.918282838	0.510956988	-1.797182268	0.072306689	0.609434745	Tpcn2	233979	two pore segment channel 2 [Source:MGI Symbol;Acc:MGI:2385297]
ENSMUSG00000000605	780.6714236	-0.311275458	0.173266959	-1.79650788	0.072413781	0.609867434	Clcn4	12727	chloride channel, voltage-sensitive 4 [Source:MGI Symbol;Acc:MGI:104571]
ENSMUSG00000020205	69.04636489	-0.672907359	0.374651238	-1.796090043	0.072480198	0.610110514	Phlda1	21664	pleckstrin homology like domain, family A, member 1 [Source:MGI Symbol;Acc:MGI:1096880]
ENSMUSG00000001348	162.6622631	-1.082705763	0.607378413	-1.782588481	0.074653316	0.610513133	Acp5	11433	acid phosphatase 5, tartrate resistant [Source:MGI Symbol;Acc:MGI:87883]
ENSMUSG00000002015	1348.554526	-0.331150775	0.184964756	-1.790345263	0.073398424	0.610513133	Bcap31	27061	B cell receptor associated protein 31 [Source:MGI Symbol;Acc:MGI:1350933]
ENSMUSG00000004069	361.8752363	-0.282825696	0.158484427	-1.784564589	0.07433197	0.610513133	Dnaja3	83945	DnaJ heat shock protein family (Hsp40) member A3 [Source:MGI Symbol;Acc:MGI:1933786]
ENSMUSG00000005566	2683.684482	-0.214798257	0.120424121	-1.783681329	0.074475462	0.610513133	Trim28	21849	tripartite motif-containing 28 [Source:MGI Symbol;Acc:MGI:109274]
ENSMUSG00000005686	182.5259817	-0.522000987	0.291103538	-1.793179807	0.072944178	0.610513133	Ampd3	11717	adenosine monophosphate deaminase 3 [Source:MGI Symbol;Acc:MGI:1096344]
ENSMUSG00000006262	734.9269711	0.198715988	0.110761022	1.794096736	0.07279773	0.610513133	Mob1b	68473	MOB kinase activator 1B [Source:MGI Symbol;Acc:MGI:1915723]
ENSMUSG00000006736	546.6453103	-0.278377632	0.156268969	-1.781400584	0.074847033	0.610513133	Tspan31	67125	tetraspanin 31 [Source:MGI Symbol;Acc:MGI:1914375]
ENSMUSG00000011171	65.74675283	0.85573195	0.477878456	1.790689537	0.07334313	0.610513133	Vipr2	22355	vasoactive intestinal peptide receptor 2 [Source:MGI Symbol;Acc:MGI:107166]
ENSMUSG00000015468	15.29857955	-1.045912258	0.586714301	-1.782660243	0.074641627	0.610513133	Notch4	18132	notch 4 [Source:MGI Symbol;Acc:MGI:107471]
ENSMUSG00000016528	4434.52253	0.128853241	0.071941655	1.791079749	0.073280498	0.610513133	Mapkapk2	17164	MAP kinase-activated protein kinase 2 [Source:MGI Symbol;Acc:MGI:109298]
ENSMUSG00000019998	2009.864157	-0.249299079	0.139788428	-1.783402835	0.074520752	0.610513133	Stx7	53331	syntaxin 7 [Source:MGI Symbol;Acc:MGI:1858210]
ENSMUSG00000020053	702.3959215	-2.82599062	1.582732991	-1.785513182	0.074178115	0.610513133	Igf1	16000	insulin-like growth factor 1 [Source:MGI Symbol;Acc:MGI:96432]
ENSMUSG00000020642	53.92025381	-1.015230409	0.566304941	-1.792727445	0.073016516	0.610513133	Rnf144a	108089	ring finger protein 144A [Source:MGI Symbol;Acc:MGI:1344401]
ENSMUSG00000021591	894.8744021	-0.671994238	0.376379223	-1.785417997	0.074193542	0.610513133	Glrx	93692	glutaredoxin [Source:MGI Symbol;Acc:MGI:2135625]
ENSMUSG00000022019	398.2206954	0.219574094	0.122949428	1.785889512	0.074117149	0.610513133	Tdrd3	219249	tudor domain containing 3 [Source:MGI Symbol;Acc:MGI:2444023]
ENSMUSG00000022214	2648.018035	0.261545168	0.146267583	1.788128049	0.073755351	0.610513133	Dcaf11	28199	DDB1 and CUL4 associated factor 11 [Source:MGI Symbol;Acc:MGI:90168]
ENSMUSG00000022360	362.1121255	-0.634349086	0.356154904	-1.781104454	0.074895388	0.610513133	Atad2	70472	ATPase family, AAA domain containing 2 [Source:MGI Symbol;Acc:MGI:1917722]
ENSMUSG00000022636	1997.099815	-0.520108312	0.291992948	-1.781235866	0.074873927	0.610513133	Alcam	11658	activated leukocyte cell adhesion molecule [Source:MGI Symbol;Acc:MGI:1313266]
ENSMUSG00000022863	22.02110412	-0.693693193	0.387590454	-1.789758198	0.073492792	0.610513133	Btg3	12228	BTG anti-proliferation factor 3 [Source:MGI Symbol;Acc:MGI:109532]
ENSMUSG00000023094	53.24971825	-0.672961607	0.376023078	-1.78968166	0.073505102	0.610513133	Msrb2	76467	methionine sulfoxide reductase B2 [Source:MGI Symbol;Acc:MGI:1923717]
ENSMUSG00000023110	272.8064003	-0.576399212	0.323343849	-1.78262	0.074648182	0.610513133	Prmt5	27374	protein arginine N-methyltransferase 5 [Source:MGI Symbol;Acc:MGI:1351645]
ENSMUSG00000024805	5967.647774	0.486189077	0.272108258	1.786748703	0.073978114	0.610513133	Pcgf5	76073	polycomb group ring finger 5 [Source:MGI Symbol;Acc:MGI:1923505]
ENSMUSG00000025064	39.83580407	0.881691776	0.49426234	1.783853846	0.074447417	0.610513133	Col17a1	12821	collagen, type XVII, alpha 1 [Source:MGI Symbol;Acc:MGI:88450]
ENSMUSG00000026670	5978.46154	0.434500098	0.243620441	1.783512486	0.074502917	0.610513133	Uap1	107652	UDP-N-acetylglucosamine pyrophosphorylase 1 [Source:MGI Symbol;Acc:MGI:1334459]
ENSMUSG00000026768	7.090098444	-1.996177123	1.113754177	-1.79229597	0.073085569	0.610513133	Itga8	241226	integrin alpha 8 [Source:MGI Symbol;Acc:MGI:109442]
ENSMUSG00000026807	51.90263301	-0.929862244	0.520376926	-1.786901372	0.073953431	0.610513133	Ak8	68870	adenylate kinase 8 [Source:MGI Symbol;Acc:MGI:1916120]
ENSMUSG00000027333	5505.830534	0.599837619	0.334776007	1.791758094	0.073171724	0.610513133	Smox	228608	spermine oxidase [Source:MGI Symbol;Acc:MGI:2445356]
ENSMUSG00000028575	8.188854616	1.178939613	0.660044439	1.786151877	0.074074671	0.610513133	Eqtn	67753	equatorin, sperm acrosome associated [Source:MGI Symbol;Acc:MGI:1915003]
ENSMUSG00000028656	14371.29996	-0.135904432	0.075821756	-1.792419995	0.073065714	0.610513133	Cap1	12331	cyclase associated actin cytoskeleton regulatory protein 1 [Source:MGI Symbol;Acc:MGI:88262]
ENSMUSG00000029598	1109.054998	-0.316796743	0.177565733	-1.784109675	0.074405845	0.610513133	Plbd2	71772	phospholipase B domain containing 2 [Source:MGI Symbol;Acc:MGI:1919022]
ENSMUSG00000030104	9196.918826	0.265384854	0.14843517	1.787883918	0.073794738	0.610513133	Edem1	192193	ER degradation enhancer, mannosidase alpha-like 1 [Source:MGI Symbol;Acc:MGI:2180139]
ENSMUSG00000030659	210.6438628	-0.700950731	0.390761687	-1.793806185	0.072844109	0.610513133	Nucb2	53322	nucleobindin 2 [Source:MGI Symbol;Acc:MGI:1858179]
ENSMUSG00000030727	921.356218	0.312140919	0.174391239	1.789888758	0.073471797	0.610513133	Rabep2	70314	rabaptin, RAB GTPase binding effector protein 2 [Source:MGI Symbol;Acc:MGI:1917564]
ENSMUSG00000030946	479.5242461	0.344569123	0.192187694	1.79287818	0.072992405	0.610513133	Lhpp	76429	phospholysine phosphohistidine inorganic pyrophosphate phosphatase [Source:MGI Symbol;Acc:MGI:1923679]
ENSMUSG00000031511	1344.92483	-0.327785631	0.184035126	-1.781103626	0.074895523	0.610513133	Arhgef7	54126	Rho guanine nucleotide exchange factor [Source:MGI Symbol;Acc:MGI:1860493]
ENSMUSG00000031827	10085.2959	-0.234567048	0.131469745	-1.784190336	0.074392742	0.610513133	Cotl1	72042	coactosin like F-actin binding protein 1 [Source:MGI Symbol;Acc:MGI:1919292]
ENSMUSG00000032297	82.61841377	0.955139055	0.534769865	1.78607494	0.074087125	0.610513133	Celf6	76183	CUGBP, Elav-like family member 6 [Source:MGI Symbol;Acc:MGI:1923433]
ENSMUSG00000032478	84.631377	-0.52094736	0.292327269	-1.782068983	0.074737983	0.610513133	Nme6	54369	NME/NM23 nucleoside diphosphate kinase 6 [Source:MGI Symbol;Acc:MGI:1861676]
ENSMUSG00000034765	9641.627076	0.582517073	0.325297743	1.790719688	0.073338289	0.610513133	Dusp5	240672	dual specificity phosphatase 5 [Source:MGI Symbol;Acc:MGI:2685183]
ENSMUSG00000035000	3487.38447	0.491855701	0.274794958	1.789900753	0.073469868	0.610513133	Dpp4	13482	dipeptidylpeptidase 4 [Source:MGI Symbol;Acc:MGI:94919]
ENSMUSG00000037278	162.2988314	-0.590012047	0.329070725	-1.792964256	0.07297864	0.610513133	Tmem97	69071	transmembrane protein 97 [Source:MGI Symbol;Acc:MGI:1916321]
ENSMUSG00000037759	88.20578852	-0.621609994	0.347974523	-1.786366395	0.074039953	0.610513133	Ptger2	19217	prostaglandin E receptor 2 (subtype EP2) [Source:MGI Symbol;Acc:MGI:97794]
ENSMUSG00000039428	412.0549761	-0.27063105	0.151916547	-1.781445515	0.074839698	0.610513133	Tmem135	72759	transmembrane protein 135 [Source:MGI Symbol;Acc:MGI:1920009]
ENSMUSG00000039431	161.8896864	0.528744221	0.29565728	1.788368685	0.073716545	0.610513133	Mtmr7	54384	myotubularin related protein 7 [Source:MGI Symbol;Acc:MGI:1891693]
ENSMUSG00000039842	152.4520908	-0.363714911	0.202629822	-1.794972263	0.072658119	0.610513133	Mcph1	244329	microcephaly, primary autosomal recessive 1 [Source:MGI Symbol;Acc:MGI:2443308]
ENSMUSG00000040430	363.746252	-0.448301648	0.251591228	-1.781865176	0.074771221	0.610513133	Pitpnc1	71795	phosphatidylinositol transfer protein, cytoplasmic 1 [Source:MGI Symbol;Acc:MGI:1919045]
ENSMUSG00000043004	454.732403	-0.632882816	0.353901213	-1.78830361	0.073727038	0.610513133	Gng2	14702	guanine nucleotide binding protein (G protein), gamma 2 [Source:MGI Symbol;Acc:MGI:102705]
ENSMUSG00000045007	2.875914881	2.053507312	1.147886217	1.788946745	0.073623393	0.610513133	Tubg2	103768	tubulin, gamma 2 [Source:MGI Symbol;Acc:MGI:2144208]
ENSMUSG00000056310	348.0758387	-0.257492088	0.144376725	-1.783473673	0.07450923	0.610513133	Tyw1	100929	tRNA-yW synthesizing protein 1 homolog (S. cerevisiae) [Source:MGI Symbol;Acc:MGI:2141161]
ENSMUSG00000067370	125.0791175	-0.402588025	0.224729768	-1.791431677	0.073224049	0.610513133	B3galt4	54218	UDP-Gal:betaGlcNAc beta 1,3-galactosyltransferase, polypeptide 4 [Source:MGI Symbol;Acc:MGI:1859517]
ENSMUSG00000068479	561.8572572	0.260615321	0.145183083	1.795080499	0.072640875	0.610513133	Mfap1a	67532	microfibrillar-associated protein 1A [Source:MGI Symbol;Acc:MGI:1914782]
ENSMUSG00000070814	118.5190989	0.368951348	0.205721861	1.793447458	0.072901405	0.610513133	Zswim9	321008	zinc finger SWIM-type containing 9 [Source:MGI Symbol;Acc:MGI:2447816]
ENSMUSG00000079845	80.96912843	0.840079186	0.467950691	1.795230143	0.07261704	0.610513133	Xlr4a	434794	X-linked lymphocyte-regulated 4A [Source:MGI Symbol;Acc:MGI:3574098]
ENSMUSG00000089940	18.23339066	0.879347395	0.490531079	1.792643592	0.073029931	0.610513133	Gm4117	NA	predicted gene 4117 [Source:MGI Symbol;Acc:MGI:3782293]
ENSMUSG00000089942	199.6324127	-0.541484711	0.303535015	-1.783928323	0.074435313	0.610513133	Pira2	18725	paired-Ig-like receptor A2 [Source:MGI Symbol;Acc:MGI:1195970]
ENSMUSG00000090330	32.35969703	-0.674203932	0.377614005	-1.785431479	0.074191356	0.610513133	9130221H12Rik	77124	RIKEN cDNA 9130221H12 gene [Source:MGI Symbol;Acc:MGI:1924374]
ENSMUSG00000094936	67.62616436	0.478714099	0.268243747	1.784623516	0.074322404	0.610513133	Rbm4	19653	RNA binding motif protein 4 [Source:MGI Symbol;Acc:MGI:1100865]
ENSMUSG00000097488	81.14764618	0.425055924	0.238643422	1.78113405	0.074890554	0.610513133	4732487G21Rik	NA	RIKEN cDNA 4732487G21 gene [Source:MGI Symbol;Acc:MGI:2441820]
ENSMUSG00000106219	3.959876763	-1.971374585	1.105755563	-1.782830356	0.074613923	0.610513133	5830416I19Rik	74757	RIKEN cDNA 5830416I19 gene [Source:MGI Symbol;Acc:MGI:1922007]
ENSMUSG00000108090	14.95610323	0.988529379	0.552623486	1.788793642	0.073648055	0.610513133	Gm6637	NA	predicted gene 6637 [Source:MGI Symbol;Acc:MGI:3642957]
ENSMUSG00000112346	21.41646932	-0.800279007	0.44629373	-1.793166593	0.07294629	0.610513133	Gm48768	NA	predicted gene, 48768 [Source:MGI Symbol;Acc:MGI:6098457]
ENSMUSG00000005410	793.0243478	-0.549049639	0.308355853	-1.780571487	0.074982481	0.610609219	Mcm5	17218	minichromosome maintenance complex component 5 [Source:MGI Symbol;Acc:MGI:103197]
ENSMUSG00000038759	726.1784959	-0.342553636	0.19238195	-1.780591351	0.074979234	0.610609219	Nup205	70699	nucleoporin 205 [Source:MGI Symbol;Acc:MGI:2141625]
ENSMUSG00000046027	188.5986444	-0.65415023	0.367540494	-1.779804516	0.075107958	0.611324594	Stard5	170460	StAR related lipid transfer domain containing 5 [Source:MGI Symbol;Acc:MGI:2156765]
ENSMUSG00000018433	247.6978023	-0.297672009	0.167280635	-1.779476802	0.075161625	0.611455061	Nol11	68979	nucleolar protein 11 [Source:MGI Symbol;Acc:MGI:1916229]
ENSMUSG00000031826	307.1814851	-0.375826117	0.211352504	-1.778195716	0.075371716	0.612543211	Usp10	22224	ubiquitin specific peptidase 10 [Source:MGI Symbol;Acc:MGI:894652]
ENSMUSG00000038764	2749.697468	0.420693064	0.236610257	1.778000115	0.075403836	0.612543211	Ptpn3	545622	protein tyrosine phosphatase, non-receptor type 3 [Source:MGI Symbol;Acc:MGI:105307]
ENSMUSG00000066042	128.2514909	0.402586411	0.226430151	1.777971744	0.075408496	0.612543211	Med18	67219	mediator complex subunit 18 [Source:MGI Symbol;Acc:MGI:1914469]
ENSMUSG00000019979	3134.275133	0.477162209	0.268606548	1.776435507	0.075661163	0.612619336	Apaf1	11783	apoptotic peptidase activating factor 1 [Source:MGI Symbol;Acc:MGI:1306796]
ENSMUSG00000020868	613.1742074	-0.817614737	0.460164201	-1.776789103	0.075602945	0.612619336	Xylt2	217119	xylosyltransferase II [Source:MGI Symbol;Acc:MGI:2444797]
ENSMUSG00000032491	35.43260619	-0.715381144	0.402639253	-1.77672976	0.075612713	0.612619336	Nradd	67169	neurotrophin receptor associated death domain [Source:MGI Symbol;Acc:MGI:1914419]
ENSMUSG00000055093	37.19713292	0.579444688	0.326165483	1.776535896	0.075644631	0.612619336	Rps27a-ps3	NA	ribosomal protein S27A, pseudogene 3 [Source:MGI Symbol;Acc:MGI:3645406]
ENSMUSG00000055305	97.733555	0.43478632	0.244773581	1.776279603	0.075686843	0.612619336	Zfp93	22755	zinc finger protein 93 [Source:MGI Symbol;Acc:MGI:107611]
ENSMUSG00000062661	42.33666918	-1.158267846	0.651930372	-1.77667416	0.075621866	0.612619336	Ncs1	14299	neuronal calcium sensor 1 [Source:MGI Symbol;Acc:MGI:109166]
ENSMUSG00000079505	90.36252831	0.529545715	0.298154005	1.776081174	0.075719539	0.612619336	Gm11131	NA	predicted gene 11131 [Source:MGI Symbol;Acc:MGI:3779386]
ENSMUSG00000110500	6.364008613	1.43508633	0.807617977	1.776937079	0.075578593	0.612619336	Gm32568	NA	predicted gene, 32568 [Source:MGI Symbol;Acc:MGI:5591727]
ENSMUSG00000001751	617.4448503	-0.500761865	0.284159645	-1.762255388	0.078026158	0.61263196	Naglu	27419	alpha-N-acetylglucosaminidase (Sanfilippo disease IIIB) [Source:MGI Symbol;Acc:MGI:1351641]
ENSMUSG00000001942	347.9736686	-0.378214574	0.213445684	-1.77194763	0.076403251	0.61263196	Siae	22619	sialic acid acetylesterase [Source:MGI Symbol;Acc:MGI:104803]
ENSMUSG00000001995	194.1431551	-0.846692574	0.478916505	-1.767933586	0.077072007	0.61263196	Sipa1l2	244668	signal-induced proliferation-associated 1 like 2 [Source:MGI Symbol;Acc:MGI:2676970]
ENSMUSG00000005087	3727.151818	-0.558175009	0.315195168	-1.770886949	0.076579503	0.61263196	Cd44	12505	CD44 antigen [Source:MGI Symbol;Acc:MGI:88338]
ENSMUSG00000007050	191.9973249	-0.473749397	0.267371116	-1.771879488	0.076414564	0.61263196	Lsm2	27756	LSM2 homolog, U6 small nuclear RNA and mRNA degradation associated [Source:MGI Symbol;Acc:MGI:90676]
ENSMUSG00000007480	3.220671066	2.128347533	1.2096593	1.759460314	0.078499355	0.61263196	Mc5r	17203	melanocortin 5 receptor [Source:MGI Symbol;Acc:MGI:99420]
ENSMUSG00000010751	34.89740894	-0.873092842	0.493467415	-1.769301914	0.076843504	0.61263196	Tnfrsf22	79202	tumor necrosis factor receptor superfamily, member 22 [Source:MGI Symbol;Acc:MGI:1930270]
ENSMUSG00000014959	4210.101202	0.415435657	0.23542514	1.764618923	0.077627833	0.61263196	Gorasp2	70231	golgi reassembly stacking protein 2 [Source:MGI Symbol;Acc:MGI:2135962]
ENSMUSG00000015002	1532.658724	-0.177928974	0.10083078	-1.764629561	0.077626044	0.61263196	Efr3a	76740	EFR3 homolog A [Source:MGI Symbol;Acc:MGI:1923990]
ENSMUSG00000015357	693.2715127	0.209632012	0.118452649	1.76975369	0.076768182	0.61263196	Clpx	270166	caseinolytic mitochondrial matrix peptidase chaperone subunit [Source:MGI Symbol;Acc:MGI:1346017]
ENSMUSG00000016619	1028.968736	-0.146548548	0.082904863	-1.767671311	0.077115869	0.61263196	Nup50	18141	nucleoporin 50 [Source:MGI Symbol;Acc:MGI:1351502]
[truncated: 14,047 more rows]
