# Supplementary material for: Innate Immune Response Against Batai Virus, Bunyamwera Virus, and Their Reassortants
Source: Viruses. 2024 Nov 26;16(12):1833. doi: 10.3390/v16121833 (PMC11680289; doi:10.3390/v16121833)
Supplement: Supplementary file 1 [file viruses-16-01833-s001.zip › viruses-3326190-supplementary/Table S2.xlsx]

## Sheet: Tabelle1
Gene Ontology Enrichment Analysis - Biological Pathway
ID	Description	GeneRatio	BgRatio	pvalue	p.adjust	qvalue	geneID	Count	Virus
GO:0051607	defense response to virus	0.160521	314/28905	1.3867e-64	2.60492e-61	60.6891	Il12rb1/Oas1c/Oas1h/Mov10/Mlkl/Cd40/Dhx58/Rsad2/Parp9/Mx2/Eif2ak2/Il23a/Ifitm3/Irf7/Il6/Stat1/Ifi211/Ifih1/Zbp1/Cxcl9/Oasl2/Oas1b/Nt5c3/Trim30a/Oas3/Oas2/Rtp4/Ifit1/Cxcl10/Ccl5/Slfn8/Isg15/Pml/Ifi206/Ddx60/Isg20/Znfx1/Ifi203/Stat2/Rigi/Oasl1/Ifi209/Il27/Ifit2/Bst2/Irgm1/Ifnb1/Dtx3l/Trim30b/Oas1a/Ifi205/Trim34a/Trim30d/Ifit3b/Ifi208/Oas1g/Slfn9/Irgm2/Nlrp1b/Ifi214/Ifi204/Ifi207/Ifi213/Ifit3/Trim30…	74	BATV
GO:0035458	cellular response to interferon-beta	0.0737527	63/28905	1.14185e-44	1.07248e-41	41.0746	Oas1c/Oas1h/Stat1/Ifi211/Gbp3/Gbp2/Oas1b/Ifit1/Ifi206/Ifi203/Ifi209/Irgm1/Ifnb1/Gm12185/Oas1a/Iigp1/Ifi205/Gm5431/Ifi208/Oas1g/Irgm2/Ifi214/Ifi204/Ifi207/Ifi213/Ifit3/Igtp/Ifi47/Tgtp2/Tgtp1/Gm11772/Mndal/F830016B08Rik/Gbp6	34	BATV
GO:0045088	regulation of innate immune response	0.147505	486/28905	1.77613e-43	1.33458e-40	39.9796	Lgals9/Oas1c/Oas1h/Ifi35/Dhx58/Rsad2/Wnt5a/Parp9/Eif2ak2/Irf7/Cfh/Ifi211/Ifih1/Nmi/Zbp1/Adar/Gbp3/Gbp2/Lrp8/Oas1b/Klrb1a/Trim30a/Crtam/Oas3/Casp4/Parp14/Isg15/H2-Q4/Tap1/Ifi206/Ddx60/Nod1/Znfx1/Ifi203/Stat2/Rigi/Oasl1/Trafd1/Ifi209/Irgm1/Trim30b/Oas1a/Ifi205/H2-T22/Trim30d/H2-Q7/H2-K1/Nectin2/Ifi208/Oas1g/H2-T23/Irgm2/Nlrp1b/Ifi214/H2-Q6/H2-D1/Ifi204/Ifi207/Ifi213/Nlrc5/Trim30c/Igtp/Klrb1b/H2-T10…	68	BATV
GO:0045071	negative regulation of viral genome replication	0.0694143	67/28905	8.38169e-40	5.24834e-37	36.3849	Oas1c/Oas1h/Rsad2/Mx2/Eif2ak2/Ifitm3/Ifi211/Ifih1/Oasl2/Oas1b/Oas3/Oas2/Ccl5/Isg15/Ifi206/Isg20/Znfx1/Ifi203/Oasl1/Ifi209/Bst2/Ifnb1/Oas1a/Ifi205/Ifi208/Oas1g/Ifi214/Ifi204/Ifi207/Ifi213/Ifi203-ps/Mndal	32	BATV
GO:0048525	negative regulation of viral process	0.0824295	116/28905	2.01232e-39	1.08004e-36	36.0715	Oas1c/Oas1h/Rsad2/Mx2/Eif2ak2/Ifitm3/Stat1/Sp100/Ifi211/Ifih1/Oasl2/Oas1b/Trim30a/Oas3/Oas2/Ccl5/Isg15/Ifi206/Isg20/Znfx1/Ifi203/Oasl1/Ifi209/Bst2/Ifnb1/Trim30b/Oas1a/Ifi205/Trim30d/Ifi208/Oas1g/Ifi214/Ifi204/Ifi207/Ifi213/Trim30c/Ifi203-ps/Mndal	38	BATV
GO:1903900	regulation of viral life cycle	0.0889371	160/28905	1.54999e-37	6.47036e-35	34.294	Oas1c/Oas1h/Rsad2/Top2a/Mx2/Eif2ak2/Ifitm3/Ifi211/Ifih1/Adar/Oasl2/Oas1b/Trim30a/Oas3/Oas2/Ccl5/Isg15/Ifi206/Isg20/Znfx1/Ifi203/Oasl1/Ifi209/Bst2/Ifnb1/Trim30b/Oas1a/Ifi205/Trim34a/Trim30d/Nectin2/Ifi208/Oas1g/Ifi214/Ifi204/Ifi207/Ifi213/Trim30c/Gm11772/Ifi203-ps/Mndal	41	BATV
GO:0045069	regulation of viral genome replication	0.0759219	101/28905	2.1832e-37	8.20229e-35	34.191	Oas1c/Oas1h/Rsad2/Top2a/Mx2/Eif2ak2/Ifitm3/Ifi211/Ifih1/Adar/Oasl2/Oas1b/Oas3/Oas2/Ccl5/Isg15/Ifi206/Isg20/Znfx1/Ifi203/Oasl1/Ifi209/Bst2/Ifnb1/Oas1a/Ifi205/Ifi208/Oas1g/Ifi214/Ifi204/Ifi207/Ifi213/Gm11772/Ifi203-ps/Mndal	35	BATV
GO:0050792	regulation of viral process	0.0932755	191/28905	1.0302e-36	3.28934e-34	33.5878	Oas1c/Oas1h/Rsad2/Top2a/Mx2/Eif2ak2/Ifitm3/Stat1/Sp100/Ifi211/Ifih1/Adar/Oasl2/Oas1b/Trim30a/Oas3/Oas2/Ccl5/Isg15/Ifi206/Isg20/Znfx1/Ifi203/Oasl1/Ifi209/Bst2/Ifnb1/Trim30b/Oas1a/Ifi205/Trim34a/Trim30d/Nectin2/Ifi208/Oas1g/Ifi214/Ifi204/Ifi207/Ifi213/Trim30c/Gm11772/Ifi203-ps/Mndal	43	BATV
GO:0045824	negative regulation of innate immune response	0.0824295	137/28905	2.66541e-36	7.70302e-34	33.2183	Lgals9/Oas1c/Oas1h/Dhx58/Ifi211/Nmi/Adar/Oas1b/Oas3/Parp14/Isg15/H2-Q4/Tap1/Ifi206/Ifi203/Stat2/Trafd1/Ifi209/Oas1a/Ifi205/H2-T22/H2-Q7/H2-K1/Ifi208/Oas1g/H2-T23/Ifi214/H2-Q6/H2-D1/Ifi204/Ifi207/Ifi213/Nlrc5/Klrb1b/H2-T10/Ifi203-ps/Mndal/H2-Q2	38	BATV
GO:0019058	viral life cycle	0.0911063	254/28905	4.658e-30	1.09376e-27	27.066	Oas1c/Oas1h/Nectin4/Rsad2/Top2a/Mx2/Eif2ak2/Ifitm3/Ifi211/Ifih1/Adar/Oasl2/Oas1b/Trim30a/Oas3/Oas2/Ccl5/Isg15/Ifi206/Isg20/Znfx1/Ifi203/Oasl1/Ifi209/Bst2/Ifnb1/Trim30b/Oas1a/Ifi205/Trim34a/Trim30d/Nectin2/Ifi208/Oas1g/Ifi214/Ifi204/Ifi207/Ifi213/Trim30c/Gm11772/Ifi203-ps/Mndal	42	BATV
GO:0050777	negative regulation of immune response	0.0867679	241/28905	9.76258e-29	2.15753e-26	25.771	Lgals9/Oas1c/Oas1h/Dhx58/Ifi211/Nmi/Adar/Oas1b/Npy/Oas3/Parp14/Isg15/H2-Q4/Tap1/Ifi206/Ifi203/Stat2/Trafd1/Ifi209/Ifnb1/Oas1a/Ifi205/H2-T22/H2-Q7/H2-K1/Ifi208/Oas1g/H2-T23/Ifi214/H2-Q6/H2-D1/Ifi204/Ifi207/Ifi213/Nlrc5/Klrb1b/H2-T10/Ifi203-ps/Mndal/H2-Q2	40	BATV
GO:0019221	cytokine-mediated signaling pathway	0.104121	471/28905	1.48554e-24	2.32548e-22	21.7384	Il12rb1/Oas1c/Oas1h/Ccl4/Wnt5a/Osmr/Parp9/Ifitm3/Irf7/Il6/Il1r1/Stat1/Ifih1/Zbp1/Adar/Cxcl9/Oasl2/Oas1b/Oas3/Oas2/Casp4/St18/Parp14/Cxcl10/Ccl5/Ccl7/Isg15/Socs1/Egr1/Stat2/Oasl1/Ccrl2/Irgm1/Rnf31/Ifnb1/Oas1a/Iigp1/Lepr/Cxcl11/Oas1g/Il3ra/Irgm2/Il1rl2/Nlrc5/Igtp/Ifna14/Ifna11/Ifna6	48	BATV
GO:0060337	type I interferon-mediated signaling pathway	0.0390456	67/28905	1.46399e-17	1.27912e-15	14.998	Oas1c/Oas1h/Wnt5a/Ifitm3/Irf7/Stat1/Ifih1/Zbp1/Adar/Oas1b/Oas3/Oas2/Isg15/Stat2/Ifnb1/Oas1a/Oas1g/Nlrc5	18	BATV
GO:0071357	cellular response to type I interferon	0.0390456	67/28905	1.46399e-17	1.27912e-15	14.998	Oas1c/Oas1h/Wnt5a/Ifitm3/Irf7/Stat1/Ifih1/Zbp1/Adar/Oas1b/Oas3/Oas2/Isg15/Stat2/Ifnb1/Oas1a/Oas1g/Nlrc5	18	BATV
GO:0001906	cell killing	0.0629067	285/28905	2.98738e-15	2.04065e-13	12.7952	Lgals9/Fcgr1/Nos2/Il23a/Cfh/Gbp3/Gbp2/Cxcl9/Klrb1a/Crtam/Cxcl10/C8a/H2-Q4/Tap1/H2-T24/H2-T22/Cxcl11/H2-Q7/H2-K1/Nectin2/H2-T23/Irgm2/H2-Q6/H2-D1/Igtp/Klrb1b/H2-T10/Gm12250/H2-Q2	29	BATV
GO:0032479	regulation of type I interferon production	0.0433839	136/28905	6.09101e-14	3.57561e-12	11.5516	Oas1c/Oas1h/Pola1/Dhx58/Irf7/Stat1/Ifih1/Nmi/Oas1b/Oas3/Oas2/Isg15/Rigi/Xaf1/Irgm1/Oas1a/Oas1g/Irgm2/Igtp/Gbp4	20	BATV
GO:0060338	regulation of type I interferon-mediated signaling pathway	0.0281996	48/28905	4.2422e-13	2.30985e-11	10.7414	Oas1c/Oas1h/Wnt5a/Irf7/Zbp1/Adar/Oas1b/Oas3/Isg15/Stat2/Oas1a/Oas1g/Nlrc5	13	BATV
GO:0031341	regulation of cell killing	0.0412148	153/28905	5.71646e-12	2.71858e-10	9.6706	Lgals9/Nos2/Il23a/Cfh/Klrb1a/Crtam/H2-Q4/Tap1/H2-T24/H2-T22/H2-Q7/H2-K1/Nectin2/H2-T23/H2-Q6/H2-D1/Klrb1b/H2-T10/H2-Q2	19	BATV
GO:0050727	regulation of inflammatory response	0.0629067	411/28905	3.06572e-11	1.19978e-09	9.02584	Lgals9/Ifi35/Fcgr1/Wnt5a/Pbk/Il6/Il1r1/Nmi/Zbp1/Npy/Nupr1/Casp4/Ccl5/H2-Q4/Ptger3/Irgm1/Ifnb1/H2-T22/H2-Q7/H2-K1/H2-T23/Irgm2/Nlrp1b/Il1rl2/H2-Q6/H2-D1/Igtp/H2-T10/H2-Q2	29	BATV
GO:0035457	cellular response to interferon-alpha	0.0173536	20/28905	4.19679e-10	1.01073e-08	8.10031	Oas1c/Oas1h/Oas1b/Ifit1/Ifit2/Oas1a/Oas1g/Ifi204	8	BATV
GO:0002367	cytokine production involved in immune response	0.0390456	176/28905	5.29972e-10	1.26019e-08	8.0045	Rsad2/Wnt5a/Il6/Il1r1/Casp4/H2-Q4/Nod1/Rigi/Bst2/Ifnb1/H2-T22/H2-Q7/H2-K1/H2-T23/H2-Q6/H2-D1/H2-T10/H2-Q2	18	BATV
GO:0070661	leukocyte proliferation	0.0585683	420/28905	1.1597e-09	2.46158e-08	7.71373	Il12rb1/Lgals9/Cd40/Tfrc/Il23a/Il6/Psmb10/Crtam/Ccl5/H2-Q4/Il27/Irgm1/Ifnb1/Junb/H2-T22/H2-Q7/H2-K1/H2-T23/Slfn2/H2-Q6/H2-D1/Slfn1/H2-T10/H2-Q2/Ifna14/Ifna11/Ifna6	27	BATV
GO:0032608	interferon-beta production	0.0260304	72/28905	1.51937e-09	3.03631e-08	7.6226	Oas1c/Oas1h/Irf7/Ifih1/Nmi/Oas1b/Oas3/Oas2/Isg15/Rigi/Oas1a/Oas1g	12	BATV
GO:0032648	regulation of interferon-beta production	0.0260304	72/28905	1.51937e-09	3.03631e-08	7.6226	Oas1c/Oas1h/Irf7/Ifih1/Nmi/Oas1b/Oas3/Oas2/Isg15/Rigi/Oas1a/Oas1g	12	BATV
GO:0032642	regulation of chemokine production	0.0281996	117/28905	5.02053e-08	7.14475e-07	6.25095	Lgals9/Oas1c/Oas1h/Wnt5a/Apod/Eif2ak2/Il6/Oas1b/Oas3/Ccl5/Egr1/Oas1a/Oas1g	13	BATV
GO:0032602	chemokine production	0.0281996	127/28905	1.33547e-07	1.78553e-06	5.85317	Lgals9/Oas1c/Oas1h/Wnt5a/Apod/Eif2ak2/Il6/Oas1b/Oas3/Ccl5/Egr1/Oas1a/Oas1g	13	BATV
GO:0006959	humoral immune response	0.0455531	339/28905	1.54399e-07	2.04252e-06	5.79477	Cfh/Cxcl9/Npy/Cxcl10/C8a/H2-Q4/Ifnb1/H2-T22/Cxcl11/H2-Q7/H2-K1/H2-T23/Wfdc13/H2-Q6/H2-D1/Wfdc9/H2-T10/H2-Q2/Ifna14/Ifna11/Ifna6	21	BATV
GO:0032647	regulation of interferon-alpha production	0.0130152	33/28905	1.22461e-05	0.000131453	3.98617	Irf7/Stat1/Ifih1/Nmi/Rigi/Gbp4	6	BATV
GO:0032607	interferon-alpha production	0.0130152	36/28905	2.06824e-05	0.000215844	3.7708	Irf7/Stat1/Ifih1/Nmi/Rigi/Gbp4	6	BATV
GO:0070098	chemokine-mediated signaling pathway	0.0151844	70/28905	0.000126456	0.00116445	3.03882	Ccl4/Cxcl9/Cxcl10/Ccl5/Ccl7/Ccrl2/Cxcl11	7	BATV
GO:1990869	cellular response to chemokine	0.0151844	80/28905	0.000292365	0.00247391	2.71156	Ccl4/Cxcl9/Cxcl10/Ccl5/Ccl7/Ccrl2/Cxcl11	7	BATV
GO:0150076	neuroinflammatory response	0.00433839	87/28905	0.405133	0.576313	0.344283	Nupr1/Ifnb1	2	BATV
GO:0019221	cytokine-mediated signaling pathway	0.036	471/28905	0.000120718	0.00293601	2.65776	Cxcr2/Il36g/Cebpa/Ptprf/Tnf/Hcls1/Ccr1/Traip/Il1b/Nlrc5/Il16/Kit/Zbp1/Flt3/Il1rl2/Oas1h/Crlf1/Card14/Wnt5a/F3/Mt3/Ackr1/Ackr3/Grem2/Cxcl12/Tnfrsf11b/Il2rb	27	BUNV
GO:0070661	leukocyte proliferation	0.032	420/28905	0.000295386	0.00577726	2.3638	Adk/Rac2/Sash3/Itgal/Il1b/Cd209a/Kit/Myc/Rasal3/Ptpn22/Satb1/Gapt/Slfn1/Flt3/Tnfrsf13b/Cebpb/Bcl2/Ido1/Gal/Cd19/Pawr/Cxcl12/Grem1/Cfb	24	BUNV
GO:0032602	chemokine production	0.0146667	127/28905	0.000486305	0.00807371	2.21845	Postn/Hc/Tnf/Il1b/Mcoln2/Il16/Trem1/Oas1h/Wnt5a/Ccn1/Ackr1	11	BUNV
GO:0050727	regulation of inflammatory response	0.0306667	411/28905	0.000522736	0.00849039	2.19659	Rora/Siglece/Cebpa/Mgll/Pbk/Tnf/Cd200r1/Il1b/Nlrp1b/Il16/Mdk/Alox5ap/Zbp1/Nlrp3/Pla2g3/Fndc4/Cebpb/Il1rl2/Ido1/Gata3/Nr1d1/Wnt5a/Ctla2a	23	BUNV
GO:0032642	regulation of chemokine production	0.0133333	117/28905	0.000960341	0.0130662	2.00937	Postn/Hc/Tnf/Il1b/Mcoln2/Il16/Oas1h/Wnt5a/Ccn1/Ackr1	10	BUNV
GO:0045088	regulation of innate immune response	0.032	486/28905	0.00219327	0.0233982	1.75634	Klrd1/Klrk1/Klri2/Tnf/Ccr1/Nlrc5/Nlrp1b/Ddx60/Ifi214/Lag3/Ptpn22/Zbp1/Dhx58/Nlrp3/Ifi206/Rigi/Clec4n/Trim30d/Aurkb/Oas1h/Nr1d1/Wnt5a/Klrc1/Gimap5	24	BUNV
GO:0002367	cytokine production involved in immune response	0.0146667	176/28905	0.00644043	0.0470162	1.45327	Tnf/Sash3/Il1b/Hmox1/Kit/Nlrp3/Rigi/Trem1/Gata3/Wnt5a/Gimap5	11	BUNV
GO:0051607	defense response to virus	0.0213333	314/28905	0.00840068	0.0561721	1.376	Cd8a/Skp2/Tnf/Il1b/Nlrp1b/Ddx60/Ifi214/Ptpn22/Zbp1/Dhx58/Nlrp3/Ifi206/Rigi/Trim30d/Bcl2/Oas1h	16	BUNV
GO:0006959	humoral immune response	0.0213333	339/28905	0.0164021	0.0879904	1.18108	C1qa/Hc/Tnf/Exo1/Cfp/Il1b/C1qc/Wfdc13/C1qb/Gata3/C1s1/Gimap5/Cxcl12/Wfdc10/Wfdc11/Cfb	16	BUNV
GO:0031341	regulation of cell killing	0.012	153/28905	0.0186825	0.095633	1.14491	Klrd1/Klrk1/Klri2/Lag3/H2-T24/Nos2/Klrc1/H2-Ea/Gimap5	9	BUNV
GO:0035458	cellular response to interferon-beta	0.00666667	63/28905	0.0237113	0.113341	1.07113	Ifi214/F830016B08Rik/Ifi206/Tgtp2/Oas1h	5	BUNV
GO:0032479	regulation of type I interferon production	0.0106667	136/28905	0.0257643	0.119171	1.04935	Traip/Ptpn22/Pola1/Dhx58/Flt3/Rigi/Xaf1/Oas1h	8	BUNV
GO:0045824	negative regulation of innate immune response	0.0106667	137/28905	0.0267653	0.120119	1.04591	Klrd1/Ccr1/Nlrc5/Ifi214/Dhx58/Ifi206/Aurkb/Oas1h	8	BUNV
GO:0060338	regulation of type I interferon-mediated signaling pathway	0.00533333	48/28905	0.0355796	0.141295	0.975394	Nlrc5/Zbp1/Oas1h/Wnt5a	4	BUNV
GO:0001906	cell killing	0.0173333	285/28905	0.036128	0.142989	0.970218	Klrd1/Klrk1/Klri2/Hc/Prdx1/Lag3/H2-T24/Trem1/Nos2/Klrc1/H2-Ea/Gimap5/Cxcl12	13	BUNV
GO:0045069	regulation of viral genome replication	0.008	101/28905	0.0479254	0.171074	0.892337	Tnf/Top2a/Ifi214/Ifi206/Bcl2/Oas1h	6	BUNV
GO:0032647	regulation of interferon-alpha production	0.004	33/28905	0.0533865	0.180805	0.868309	Ptpn22/Flt3/Rigi	3	BUNV
GO:1990869	cellular response to chemokine	0.00666667	80/28905	0.0570339	0.188932	0.849214	Lox/Ccr1/Ackr1/Ackr3/Cxcl12	5	BUNV
GO:1903900	regulation of viral life cycle	0.0106667	160/28905	0.0576751	0.189585	0.847717	Tnf/Gsn/Top2a/Ifi214/Ifi206/Trim30d/Bcl2/Oas1h	8	BUNV
GO:0032607	interferon-alpha production	0.004	36/28905	0.0660469	0.206683	0.810216	Ptpn22/Flt3/Rigi	3	BUNV
GO:0150076	neuroinflammatory response	0.00666667	87/28905	0.0759488	0.224499	0.774307	C1qa/Tnf/Cd200r1/Il1b/Nr1d1	5	BUNV
GO:0048525	negative regulation of viral process	0.008	116/28905	0.0818467	0.232867	0.758412	Tnf/Gsn/Ifi214/Ifi206/Trim30d/Oas1h	6	BUNV
GO:0035457	cellular response to interferon-alpha	0.00266667	20/28905	0.0939491	0.252142	0.723874	Myc/Oas1h	2	BUNV
GO:0045071	negative regulation of viral genome replication	0.00533333	67/28905	0.0962241	0.255762	0.717684	Tnf/Ifi214/Ifi206/Oas1h	4	BUNV
GO:0060337	type I interferon-mediated signaling pathway	0.00533333	67/28905	0.0962241	0.255762	0.717684	Nlrc5/Zbp1/Oas1h/Wnt5a	4	BUNV
GO:0071357	cellular response to type I interferon	0.00533333	67/28905	0.0962241	0.255762	0.717684	Nlrc5/Zbp1/Oas1h/Wnt5a	4	BUNV
GO:0050777	negative regulation of immune response	0.0133333	241/28905	0.0987623	0.260932	0.708992	Klrd1/Ccr1/Nlrc5/Ifi214/Pdcd1/Dhx58/Col3a1/Ifi206/Aurkb/Oas1h	10	BUNV
GO:0070098	chemokine-mediated signaling pathway	0.00533333	70/28905	0.108554	0.279207	0.679594	Ccr1/Ackr1/Ackr3/Cxcl12	4	BUNV
GO:0032608	interferon-beta production	0.00533333	72/28905	0.117148	0.291256	0.661246	Traip/Ptpn22/Rigi/Oas1h	4	BUNV
GO:0032648	regulation of interferon-beta production	0.00533333	72/28905	0.117148	0.291256	0.661246	Traip/Ptpn22/Rigi/Oas1h	4	BUNV
GO:0050792	regulation of viral process	0.0106667	191/28905	0.125333	0.306851	0.638592	Tnf/Gsn/Top2a/Ifi214/Ifi206/Trim30d/Bcl2/Oas1h	8	BUNV
GO:0019058	viral life cycle	0.0106667	254/28905	0.339434	0.504417	0.42273	Tnf/Gsn/Top2a/Ifi214/Ifi206/Trim30d/Bcl2/Oas1h	8	BUNV
GO:0051607	defense response to virus	0.0980926	314/28905	1.05976e-23	1.91181e-20	19.8145	Ifi214/Trim30d/Eif2ak2/Zbp1/Trim30a/Isg15/Ddx60/Isg20/Stat2/Ifi209/Ifih1/Cd8a/Trim34a/Ifit1bl1/Mx2/Nt5c3/Oas1b/Mmp12/Dhx58/Irgm1/Stat1/Ifi206/Ifna6/Gm12250/Mndal/Rigi/Oasl2/Oas3/Ifnb1/Oas1a/Trim30c/Il1b/Cxcl9/Igtp/Slfn8/Ifi203	36	lNRIV
GO:0035458	cellular response to interferon-beta	0.0490463	63/28905	7.46241e-20	6.7311e-17	16.2679	Ifi214/Ifi209/Ifi47/Tgtp2/Gm12185/F830016B08Rik/Oas1b/Irgm1/Stat1/Ifi206/Mndal/Ifnb1/Oas1a/Iigp1/Tgtp1/Gm11772/Igtp/Ifi203	18	lNRIV
GO:0048525	negative regulation of viral process	0.0572207	116/28905	1.8236e-18	1.31591e-15	14.9767	Ifi214/Trim30d/Eif2ak2/Sp100/Trim30a/Isg15/Isg20/Ifi209/Ifih1/Mx2/Oas1b/Stat1/Ifi206/Mndal/Prox1/Oasl2/Oas3/Ifnb1/Oas1a/Trim30c/Ifi203	21	lNRIV
GO:0045071	negative regulation of viral genome replication	0.0435967	67/28905	2.05516e-16	1.23584e-13	13.004	Ifi214/Eif2ak2/Isg15/Isg20/Ifi209/Ifih1/Mx2/Oas1b/Ifi206/Mndal/Prox1/Oasl2/Oas3/Ifnb1/Oas1a/Ifi203	16	lNRIV
GO:0050792	regulation of viral process	0.0626703	191/28905	4.97261e-16	2.56302e-13	12.6872	Ifi214/Trim30d/Eif2ak2/Sp100/Trim30a/Isg15/Isg20/Ifi209/Ifih1/Trim34a/Mx2/Oas1b/Stat1/Ifi206/Mndal/Prox1/Oasl2/Oas3/Ifnb1/Oas1a/Trim30c/Gm11772/Ifi203	23	lNRIV
GO:1903900	regulation of viral life cycle	0.0572207	160/28905	1.6404e-15	7.39821e-13	12.2268	Ifi214/Trim30d/Eif2ak2/Trim30a/Isg15/Isg20/Ifi209/Ifih1/Trim34a/Mx2/Oas1b/Ifi206/Mndal/Prox1/Oasl2/Oas3/Ifnb1/Oas1a/Trim30c/Gm11772/Ifi203	21	lNRIV
GO:0045069	regulation of viral genome replication	0.0463215	101/28905	1.21486e-14	4.87023e-12	11.4084	Ifi214/Eif2ak2/Isg15/Isg20/Ifi209/Ifih1/Mx2/Oas1b/Ifi206/Mndal/Prox1/Oasl2/Oas3/Ifnb1/Oas1a/Gm11772/Ifi203	17	lNRIV
GO:0045088	regulation of innate immune response	0.0871935	486/28905	3.78515e-14	1.36568e-11	10.9606	Ifi214/Trim30d/Eif2ak2/Zbp1/Trim30a/Isg15/Ddx60/Stat2/Ifi209/Ifih1/Parp14/Oas1b/Mmp12/Dhx58/Irgm1/Nr1d1/Ifi206/Nlrc5/Gm12250/Mndal/Cd300ld3/Rigi/Oas3/Oas1a/Trim30c/Peli3/Klrb1a/Cd36/Igtp/Ifi203/Nr1h3/Pparg	32	lNRIV
GO:0019058	viral life cycle	0.0626703	254/28905	2.41287e-13	5.44103e-11	10.3603	Ifi214/Trim30d/Eif2ak2/Trim30a/Isg15/Isg20/Ifi209/Ifih1/Trim34a/Mx2/Oas1b/Ifi206/Mndal/Prox1/Oasl2/Gas6/Oas3/Ifnb1/Oas1a/Trim30c/Cav2/Gm11772/Ifi203	23	lNRIV
GO:0045824	negative regulation of innate immune response	0.0408719	137/28905	2.58207e-10	2.91129e-08	7.63189	Ifi214/Isg15/Stat2/Ifi209/Parp14/Oas1b/Mmp12/Dhx58/Ifi206/Nlrc5/Mndal/Oas3/Oas1a/Ifi203/Pparg	15	lNRIV
GO:0019221	cytokine-mediated signaling pathway	0.0708447	471/28905	4.75474e-10	5.04562e-08	7.39306	Zbp1/Mt3/Isg15/Stat2/Ifih1/Parp14/Oas1b/Mmp12/Irgm1/Stat1/Ifna6/Nlrc5/Oasl2/Gas6/Oas3/Ifnb1/Oas1a/Iigp1/Ptprn/Peli3/Il16/Il1b/Plcb1/Cxcl9/Igtp/Pparg	26	lNRIV
GO:0060337	type I interferon-mediated signaling pathway	0.0299728	67/28905	8.10593e-10	8.12394e-08	7.18621	Zbp1/Isg15/Stat2/Ifih1/Oas1b/Mmp12/Stat1/Nlrc5/Oas3/Ifnb1/Oas1a	11	lNRIV
GO:0071357	cellular response to type I interferon	0.0299728	67/28905	8.10593e-10	8.12394e-08	7.18621	Zbp1/Isg15/Stat2/Ifih1/Oas1b/Mmp12/Stat1/Nlrc5/Oas3/Ifnb1/Oas1a	11	lNRIV
GO:0050777	negative regulation of immune response	0.0490463	241/28905	2.27774e-09	2.16265e-07	6.76099	Ifi214/Isg15/Stat2/Ifi209/Parp14/Oas1b/Mmp12/Dhx58/Ifi206/Nlrc5/Mndal/Oas3/Ifnb1/Cd59a/Oas1a/Ifi203/Pparg/Col3a1	18	lNRIV
GO:0032479	regulation of type I interferon production	0.0354223	136/28905	2.13972e-08	1.83812e-06	5.8316	Isg15/Xaf1/Ifih1/Oas1b/Mmp12/Dhx58/Irgm1/Stat1/Rigi/Oas3/Oas1a/Peli3/Igtp	13	lNRIV
GO:0060338	regulation of type I interferon-mediated signaling pathway	0.0217984	48/28905	1.51658e-07	1.1167e-05	5.04804	Zbp1/Isg15/Stat2/Oas1b/Mmp12/Nlrc5/Oas3/Oas1a	8	lNRIV
GO:0032642	regulation of chemokine production	0.027248	117/28905	2.57794e-06	0.000160366	3.89086	Eif2ak2/Oas1b/Kcnn4/Apod/Oas3/Oas1a/Il16/Il1b/Hc/Lpl	10	lNRIV
GO:0032602	chemokine production	0.027248	127/28905	5.4035e-06	0.000309457	3.60537	Eif2ak2/Oas1b/Kcnn4/Apod/Oas3/Oas1a/Il16/Il1b/Hc/Lpl	10	lNRIV
GO:0032608	interferon-beta production	0.0163488	72/28905	0.000310348	0.00848867	2.16713	Isg15/Ifih1/Oas1b/Rigi/Oas3/Oas1a	6	lNRIV
GO:0032648	regulation of interferon-beta production	0.0163488	72/28905	0.000310348	0.00848867	2.16713	Isg15/Ifih1/Oas1b/Rigi/Oas3/Oas1a	6	lNRIV
GO:0032647	regulation of interferon-alpha production	0.0108992	33/28905	0.000781997	0.0138112	1.95574	Ifih1/Mmp12/Stat1/Rigi	4	lNRIV
GO:0150076	neuroinflammatory response	0.0163488	87/28905	0.000855671	0.0142929	1.94085	C1qa/Nr1d1/Kcnn4/Ifnb1/Il1b/Pparg	6	lNRIV
GO:0050727	regulation of inflammatory response	0.0381471	411/28905	0.000860477	0.0143069	1.94043	Zbp1/Siglece/Irgm1/Nr1d1/Kcnn4/Cd276/Ifnb1/Il16/Il1b/Igtp/Nr1h3/Lpl/Pparg/Pbk	14	lNRIV
GO:0032607	interferon-alpha production	0.0108992	36/28905	0.00109251	0.0169175	1.86764	Ifih1/Mmp12/Stat1/Rigi	4	lNRIV
GO:0035457	cellular response to interferon-alpha	0.00817439	20/28905	0.00197128	0.0262326	1.67713	Oas1b/Gas6/Oas1a	3	lNRIV
GO:0006959	humoral immune response	0.0299728	339/28905	0.00431333	0.0452398	1.44045	C1qa/C1qc/C1qb/Cxcl14/Ifna6/Ifnb1/Cd59a/Wfdc11/Il1b/Cxcl9/Hc	11	lNRIV
GO:0070661	leukocyte proliferation	0.0299728	420/28905	0.0192454	0.114741	1.03625	Slfn1/Lrrc32/Irgm1/Itgb2/Ifna6/Cd19/Cd276/Ifnb1/Cd59a/Il1b/Lipa	11	lNRIV
GO:0002367	cytokine production involved in immune response	0.0163488	176/28905	0.0253095	0.138359	0.954966	Rigi/Gas6/Ifnb1/Cd36/Il1b/Hmox1	6	lNRIV
GO:0001906	cell killing	0.0217984	285/28905	0.0299461	0.153911	0.908703	Cxcl14/Gm12250/Cd59a/Klrb1a/Raet1d/Cxcl9/Igtp/Hc	8	lNRIV
GO:0031341	regulation of cell killing	0.00817439	153/28905	0.307638	0.459386	0.433796	Cd59a/Klrb1a/Raet1d	3	lNRIV
GO:0070098	chemokine-mediated signaling pathway	0.0027248	70/28905	0.591613	0.667461	0.271548	Cxcl9	1	lNRIV
GO:1990869	cellular response to chemokine	0.0027248	80/28905	0.64072	0.704577	0.248045	Cxcl9	1	lNRIV
GO:0051607	defense response to virus	0.0486556	314/28905	3.49575e-45	1.04698e-41	41.1585	Stat2/Ifih1/Dtx3l/Parp9/Nt5c3/Mndal/Eif2ak2/Trim30d/Mx2/Ifna11/Mov10/Ifi214/Irgm2/Ifi209/Zbp1/Trim30a/Ddx60/Samhd1/Isg20/Trim6/Ifna6/Trim21/Zc3hav1/Trim25/Stat1/Igtp/Pml/Irgm1/Oas1b/Trim12c/Rigi/Znfx1/Il27/Ifngr1/Trim34a/Morc3/Il12rb1/Trim56/Dhx58/Cd40/Ifna12/Isg15/Polr3g/Gm12250/Ifi203/Slfn9/Ifnb1/Slfn8/Bst2/Cxcl9/Il6/Exosc5/Tlr3/Ifit1bl1/Oas3/Skp2/Trim30b/Oas1a/Gbp4/Trim30c/Oasl2/Itgax/Il15/Ifi…	114	BAYAV
GO:0045088	regulation of innate immune response	0.0495092	486/28905	9.90364e-27	1.97743e-23	22.8824	Stat2/Ifih1/H2-T22/Gbp2/Nlrc5/Ripk2/Adar/Parp9/Parp14/Mndal/Tap1/Eif2ak2/Trim30d/Ifi214/Irgm2/Ifi209/Nfkbiz/Zbp1/Trim30a/Ddx60/Samhd1/Trim6/Trim21/Zc3hav1/Trim25/H2-T10/Igtp/Irgm1/Oas1b/Casp4/Trim12c/Ifi35/Rigi/Rnf34/Znfx1/Gbp3/Trim56/Alpk1/Dhx58/Isg15/Cptp/Polr3g/Gm12250/Ifi203/Nmi/Lrp8/Trafd1/Nod1/Tlr3/Cd274/Oas3/H2-Q4/Trim30b/Oas1a/Trim30c/Tgfb1/H2-T23/Ifi206/Tlr9/Trim12a/Oas1h/Klrb1b/Ifi207/S…	116	BAYAV
GO:0035458	cellular response to interferon-beta	0.0149381	63/28905	3.32298e-22	2.21163e-19	18.8338	Gbp2/Ifi47/Tgtp2/Gm12185/Mndal/Ifi214/Irgm2/Ifi209/Trim6/Stat1/Igtp/Irgm1/Oas1b/Tgtp1/Gbp3/Ifi203/F830016B08Rik/9930111J21Rik1/Gm4841/Ifnb1/Oas1a/Ifi206/Iigp1/Oas1h/Ifi207/Gm11772/Gm5431/Ifi204/Pnpt1/Calm1/Oas1g/Gbp6/Oas1c/Gbp2b/Irf1	35	BAYAV
GO:0070661	leukocyte proliferation	0.0418267	420/28905	5.31976e-22	2.89685e-19	18.7165	H2-T22/Ripk2/Ifna11/Nfkbiz/Ifna6/H2-T10/Irgm1/Il27/Ifna14/Il12rb1/Pnp/Cd40/Ifna12/Cd209a/Ifnab/Ifnb1/Il6/Chrnb2/Cd274/St6gal1/Slfn1/H2-Q4/Tgfb1/H2-T23/Gpr183/Il15/Ighm/Tlr9/Slfn2/Azi2/Adk/Csf1r/Cfb/Rasal3/Lgals9/Il20rb/Mad1l1/Tnfrsf13b/Inpp5d/Ifna2/Cd6/Cd244a/H2-DMb2/Myc/H2-DMb1/Havcr2/Sash3/Nfatc2/Vsir/Ifna4/Crip3/H2-Q1/Cd24a/Tgfbr2/Ifna5/Il23a/Psmb10/H2-Q2/Gapt/H2-Aa/Ccr7/Itgam/Rac2/Ptpn22/Tfrc…	98	BAYAV
GO:0019221	cytokine-mediated signaling pathway	0.0448143	471/28905	7.3158e-22	3.6518e-19	18.616	Stat2/Ifih1/Nlrc5/Ripk2/Adar/Parp9/Parp14/Ifna11/Cxcl11/Irgm2/Nfkbiz/Usp25/Zbp1/Samhd1/Trim6/Ifna6/Rnf31/Stat1/Igtp/Irgm1/Oas1b/Casp4/Ifngr1/Naip5/Ifna14/Il12rb1/Trim56/Cebpa/Ifna12/Isg15/Il15ra/Klf6/Ifnab/Ifnb1/Cxcl9/Il6/Oas3/Oas1a/Ccrl2/Oasl2/Il15/Acsl1/Iigp1/Gpr35/Il23r/Il6ra/Oas1h/Csf1r/Usp27x/Il16/Il31ra/Il1rl1/Il20rb/Hpx/Ifitm3/Ifna2/St18/Il1rl2/Txndc17/Traip/Ticam2/Traf1/Ifna4/Cd24a/Ifna5/…	105	BAYAV
GO:0048525	negative regulation of viral process	0.0200598	116/28905	9.61115e-22	4.42852e-19	18.5322	Ifih1/Trim14/Mndal/Eif2ak2/Trim30d/Mx2/Ifi214/Ifi209/Sp100/Trim30a/Isg20/Trim6/Trim21/Zc3hav1/Trim25/Stat1/Oas1b/Trim12c/Znfx1/Trim56/Isg15/Ifi203/Ifnb1/Bst2/Oas3/Trim30b/Oas1a/Trim30c/Oasl2/Ifi206/Trim12a/Oas1h/Ifi207/Shfl/Gsn/Ifitm3/Ciita/Ifi204/Oas1g/Ptx3/Oas1c/Oas2/Ch25h/Cd74/Ccl5/Ifi203-ps/Slpi	47	BAYAV
GO:1903900	regulation of viral life cycle	0.0230474	160/28905	2.21992e-20	6.99859e-18	17.3335	Ifih1/Adar/Mndal/Eif2ak2/Trim30d/Mx2/Ifi214/Ifi209/Trim30a/Isg20/Trim6/Trim21/Zc3hav1/Trim25/Oas1b/Trim12c/Znfx1/Trim34a/Trim56/Isg15/Ifi203/Ifnb1/Bst2/Oas3/Trim30b/Oas1a/Trim30c/Oasl2/Lgals1/Ifi206/Trim12a/Oas1h/Top2a/Ifi207/P4hb/Kpna2/Gm11772/Shfl/Gsn/Ifitm3/Ciita/Ifi204/Trim34b/Oas1g/Ptx3/Oas1c/Bcl2/Oas2/Ch25h/Lamp3/Cd74/Ccl5/Ifi203-ps/Slpi	54	BAYAV
GO:0050777	negative regulation of immune response	0.0285958	241/28905	1.01415e-19	2.89273e-17	16.7172	Stat2/H2-T22/Nlrc5/Adar/Parp14/Mndal/Tap1/Ifi214/Ifi209/Samhd1/Trim21/H2-T10/Oas1b/Dhx58/Isg15/Ifi203/Nmi/Trafd1/Ifnb1/Oas3/H2-Q4/Oas1a/Tgfb1/H2-T23/Ifi206/Oas1h/Klrb1b/Ifi207/Sh2d1b1/Parp3/Lgals9/Il1rl1/Il20rb/Inpp5d/Hfe/Ifi204/Havcr2/Dusp10/Aurkb/Cd160/Vsir/H2-Q1/Serpinb9/Fgl2/H2-Q2/Ccr1/Oas1g/Spn/Cd46/Oas1c/Fcgr2b/Irf1/H2-Q10/Col3a1/Serpinb9b/Pdcd1/Clec12b/Il33/Ifi203-ps/Alox15/Cd59a/Svep1/Nck…	67	BAYAV
GO:0050792	regulation of viral process	0.0247546	191/28905	2.91786e-19	7.94454e-17	16.2784	Ifih1/Trim14/Adar/Mndal/Eif2ak2/Trim30d/Mx2/Ifi214/Ifi209/Sp100/Trim30a/Isg20/Trim6/Trim21/Zc3hav1/Trim25/Stat1/Oas1b/Trim12c/Znfx1/Trim34a/Trim56/Isg15/Ifi203/Ifnb1/Bst2/Oas3/Trim30b/Oas1a/Trim30c/Oasl2/Lgals1/Ifi206/Trim12a/Oas1h/Top2a/Ifi207/P4hb/Kpna2/Gm11772/Shfl/Gsn/Ifitm3/Ciita/Ifi204/Trim34b/Map3k1/Oas1g/Ptx3/Oas1c/Bcl2/Oas2/Ch25h/Lamp3/Cd74/Ccl5/Ifi203-ps/Slpi	58	BAYAV
GO:0050727	regulation of inflammatory response	0.0375587	411/28905	2.2893e-17	3.80915e-15	14.5976	H2-T22/Irgm2/Nfkbiz/Zbp1/H2-T10/Igtp/Irgm1/Casp4/Ifi35/Arel1/Cebpa/Nmi/Pbk/Ifnb1/Il6/H2-Q4/Tgfb1/H2-T23/Lgals1/Ptger3/Tlr9/Hyal2/Csf1r/Fcgr3/Il16/Lgals9/Fut7/Il1rl1/Il20rb/Pla2g3/Daglb/Siglece/Nlrp1b/Fpr2/Il1rl2/Nt5e/Alox5ap/Tnfaip8l2/Cd200/Rora/Dusp10/C3/Dnase1l3/H2-Q1/Cd24a/Mdk/Adora3/H2-Q2/Nupr1/Nkg7/Alox5/Ccr7/Osm/Spn/Nlrp1a/Fcgr2b/Il1r1/Ffar2/H2-Q10/Socs3/Fcgr1/Krt1/Ccn3/Tnfaip6/Smad3/Il1b/G…	88	BAYAV
GO:0045824	negative regulation of innate immune response	0.0192061	137/28905	1.03555e-16	1.34846e-14	14.0486	Stat2/H2-T22/Nlrc5/Adar/Parp14/Mndal/Tap1/Ifi214/Ifi209/Samhd1/Trim21/H2-T10/Oas1b/Dhx58/Isg15/Ifi203/Nmi/Trafd1/Oas3/H2-Q4/Oas1a/Tgfb1/H2-T23/Ifi206/Oas1h/Klrb1b/Ifi207/Sh2d1b1/Lgals9/Ifi204/Havcr2/Dusp10/Aurkb/H2-Q1/Serpinb9/H2-Q2/Ccr1/Oas1g/Oas1c/H2-Q10/Serpinb9b/Clec12b/Ifi203-ps/H2-T3/Susd4	45	BAYAV
GO:0045071	negative regulation of viral genome replication	0.0128041	67/28905	7.8335e-16	8.37905e-14	13.2553	Ifih1/Mndal/Eif2ak2/Mx2/Ifi214/Ifi209/Isg20/Trim6/Zc3hav1/Oas1b/Znfx1/Isg15/Ifi203/Ifnb1/Bst2/Oas3/Oas1a/Oasl2/Ifi206/Oas1h/Ifi207/Shfl/Ifitm3/Ifi204/Oas1g/Oas1c/Oas2/Ccl5/Ifi203-ps/Slpi	30	BAYAV
GO:0032602	chemokine production	0.0170721	127/28905	2.52991e-14	2.16488e-12	11.843	Ripk2/Eif2ak2/Nfkbiz/Usp25/Oas1b/Il6/Tlr3/Oas3/Oas1a/Tgfb1/Tlr9/Il6ra/Oas1h/Csf1r/Il16/Lgals9/Il1rl1/Postn/Havcr2/Apod/Ticam2/Slamf9/Cd24a/Epha2/Hc/Oas1g/Elane/Oas1c/Ffar2/Card9/Il1b/Cd74/Ccl5/Mcoln2/Trem1/Il33/Ccn1/Adora2b/Egr1/Tslp	40	BAYAV
GO:0019058	viral life cycle	0.0256082	254/28905	2.92182e-14	2.4308e-12	11.7927	Ifih1/Adar/Mndal/Eif2ak2/Trim30d/Mx2/Ifi214/Ifi209/Nectin4/Trim30a/Isg20/Trim6/Trim21/Zc3hav1/Trim25/Oas1b/Trim12c/Znfx1/Trim34a/Trim56/Isg15/Ifi203/Ifnb1/Bst2/Oas3/Trim30b/Oas1a/Trim30c/Oasl2/Lgals1/Ifi206/Hyal2/Trim12a/Oas1h/Top2a/Ifi207/P4hb/Kpna2/Gm11772/Tpcn1/Shfl/Gsn/Ifitm3/Ciita/Ifi204/Mvb12b/Trim34b/Oas1g/Ptx3/Oas1c/Bcl2/Oas2/Ch25h/Lamp3/Cd74/Ccl5/Siglec1/Ifi203-ps/Ace2/Slpi	60	BAYAV
GO:0045069	regulation of viral genome replication	0.0145113	101/28905	2.48604e-13	1.83844e-11	10.914	Ifih1/Adar/Mndal/Eif2ak2/Mx2/Ifi214/Ifi209/Isg20/Trim6/Zc3hav1/Oas1b/Znfx1/Isg15/Ifi203/Ifnb1/Bst2/Oas3/Oas1a/Oasl2/Ifi206/Oas1h/Top2a/Ifi207/Gm11772/Shfl/Ifitm3/Ifi204/Oas1g/Oas1c/Bcl2/Oas2/Ccl5/Ifi203-ps/Slpi	34	BAYAV
GO:0001906	cell killing	0.0264618	285/28905	5.68209e-13	3.82424e-11	10.5959	H2-T22/Gbp2/Tap1/Cxcl11/Irgm2/H2-T10/Igtp/Nos2/Gbp3/Pnp/Gm12250/Cxcl9/H2-Q4/Tgfb1/H2-T23/Klrb1b/H2-T24/Sh2d1b1/Mill2/Fcgr3/Lgals9/Stx11/Hfe/Gbp5/Klrk1/Romo1/Havcr2/C3/Cd160/Dnase1l3/H2-Q1/Serpinb9/Fgl2/Il23a/H2-Q2/Hc/Nkg7/B2m/Itgam/Ccl17/Elane/Fcgr2b/Crtam/Gbp2b/Il18rap/H2-Q10/Fcgr1/Serpinb9b/Cxcl12/Fcgr4/Clec12b/Trem1/H2-Bl/Gimap5/Ctsg/Cd59a/Klrb1f/Nckap1l/H2-T3/Ccl1/Il12b/Dnase1	62	BAYAV
GO:0032642	regulation of chemokine production	0.0153649	117/28905	1.07353e-12	6.76888e-11	10.3479	Ripk2/Eif2ak2/Oas1b/Il6/Tlr3/Oas3/Oas1a/Tgfb1/Tlr9/Il6ra/Oas1h/Csf1r/Il16/Lgals9/Il1rl1/Postn/Havcr2/Apod/Ticam2/Cd24a/Epha2/Hc/Oas1g/Elane/Oas1c/Ffar2/Card9/Il1b/Cd74/Ccl5/Mcoln2/Il33/Ccn1/Adora2b/Egr1/Tslp	36	BAYAV
GO:0002367	cytokine production involved in immune response	0.0187793	176/28905	1.01103e-11	4.65852e-10	9.51022	H2-T22/Ripk2/Trim6/H2-T10/Casp4/Rigi/Arid5a/Ifnb1/Bst2/Nod1/Il6/Tlr3/H2-Q4/Tgfb1/H2-T23/Tlr9/Il31ra/Hfe/Fzd5/Sash3/Cd160/Ticam2/Vsir/Slamf9/H2-Q1/H2-Q2/Sirt1/B2m/Tgfb2/Tgfb3/Il1r1/Ffar2/Il18rap/H2-Q10/Card9/Epx/Il1b/Cd74/Trem1/Nlrp3/Gimap5/Sucnr1/H2-T3/Il12b	44	BAYAV
GO:0032479	regulation of type I interferon production	0.0157917	136/28905	3.09647e-11	1.29705e-09	9.06551	Ifih1/Irgm2/Xaf1/Zc3hav1/Stat1/Igtp/Irgm1/Oas1b/Rigi/Morc3/Trim56/Dhx58/Isg15/Polr3g/Nmi/Tlr3/Oas3/Oas1a/Gbp4/Tlr9/Oas1h/Rel/Cgas/Havcr2/Traip/Ticam2/Pola1/Oas1g/Ptpn22/Irf8/Oas1c/Irf1/Relb/Oas2/Rnf125/Flt3/Siglec1	37	BAYAV
GO:0006959	humoral immune response	0.0277422	339/28905	5.75654e-11	2.26853e-09	8.82272	Trf/H2-T22/Ifna11/Cxcl11/Ifna6/H2-T10/Ifna14/Ifna12/Ifnab/Ifnb1/Cxcl9/H2-Q4/H2-T23/Gpr183/Ighm/C4a/Cfb/H2-DMa/Hpx/Cfp/Ifna2/Romo1/C3/C1qa/Ifna4/H2-Q1/Ifna5/H2-Q2/Hc/B2m/C1qbp/Alox5/Ccr7/Ccl17/Cd46/Elane/Fcgr2b/H2-Q10/C1qc/Exo1/Krt1/Cxcl12/Wfdc9/Wfdc11/Rnase6/Ifna15/C1qb/Il1b/Ifna1/Fcmr/Ifna9/C4b/Wfdc10/Gimap5/Ppl/Ctsg/Cd59a/Svep1/Wfdc13/Tslp/Slpi/H2-T3/Susd4/Ccl1/Masp1	65	BAYAV
GO:0031341	regulation of cell killing	0.0157917	153/28905	1.1865e-09	3.66348e-08	7.61457	H2-T22/Tap1/H2-T10/Nos2/Pnp/H2-Q4/Tgfb1/H2-T23/Klrb1b/H2-T24/Sh2d1b1/Mill2/Lgals9/Hfe/Klrk1/Havcr2/Cd160/Dnase1l3/H2-Q1/Serpinb9/Il23a/H2-Q2/B2m/Itgam/Crtam/Il18rap/H2-Q10/Serpinb9b/Clec12b/H2-Bl/Gimap5/Cd59a/Klrb1f/Nckap1l/H2-T3/Il12b/Dnase1	37	BAYAV
GO:0032608	interferon-beta production	0.00938967	72/28905	2.99818e-08	7.07052e-07	6.32901	Ifih1/Zc3hav1/Oas1b/Rigi/Morc3/Trim56/Isg15/Polr3g/Nmi/Tlr3/Oas3/Oas1a/Tlr9/Oas1h/Rel/Traip/Oas1g/Ptpn22/Oas1c/Irf1/Relb/Oas2	22	BAYAV
GO:0032648	regulation of interferon-beta production	0.00938967	72/28905	2.99818e-08	7.07052e-07	6.32901	Ifih1/Zc3hav1/Oas1b/Rigi/Morc3/Trim56/Isg15/Polr3g/Nmi/Tlr3/Oas3/Oas1a/Tlr9/Oas1h/Rel/Traip/Oas1g/Ptpn22/Oas1c/Irf1/Relb/Oas2	22	BAYAV
GO:0060337	type I interferon-mediated signaling pathway	0.00896287	67/28905	3.73956e-08	8.51709e-07	6.24817	Stat2/Ifih1/Nlrc5/Adar/Zbp1/Samhd1/Trim6/Stat1/Oas1b/Trim56/Isg15/Ifnb1/Oas3/Oas1a/Oas1h/Usp27x/Ifitm3/Oas1g/Oas1c/Oas2/Ifna1	21	BAYAV
GO:0071357	cellular response to type I interferon	0.00896287	67/28905	3.73956e-08	8.51709e-07	6.24817	Stat2/Ifih1/Nlrc5/Adar/Zbp1/Samhd1/Trim6/Stat1/Oas1b/Trim56/Isg15/Ifnb1/Oas3/Oas1a/Oas1h/Usp27x/Ifitm3/Oas1g/Oas1c/Oas2/Ifna1	21	BAYAV
GO:0060338	regulation of type I interferon-mediated signaling pathway	0.00640205	48/28905	3.41188e-06	4.79746e-05	4.49745	Stat2/Nlrc5/Adar/Zbp1/Samhd1/Trim6/Oas1b/Trim56/Isg15/Oas3/Oas1a/Oas1h/Usp27x/Oas1g/Oas1c	15	BAYAV
GO:1990869	cellular response to chemokine	0.00853606	80/28905	4.23978e-06	5.75879e-05	4.41813	Cxcl11/Lrch1/Cxcl9/Ccrl2/Gpr35/Dusp1/Ccl6/Ccr1/Ccl17/Edn1/Ccl12/Cxcl12/Ccl4/Ccl5/Lox/Ccl7/Ccr10/Ackr3/Ccl24/Ccl1	20	BAYAV
GO:0070098	chemokine-mediated signaling pathway	0.00725566	70/28905	3.27449e-05	0.000334144	3.65453	Cxcl11/Cxcl9/Ccrl2/Gpr35/Ccl6/Ccr1/Ccl17/Edn1/Ccl12/Cxcl12/Ccl4/Ccl5/Ccl7/Ccr10/Ackr3/Ccl24/Ccl1	17	BAYAV
GO:0032647	regulation of interferon-alpha production	0.00469484	33/28905	3.50222e-05	0.000356168	3.62681	Ifih1/Zc3hav1/Stat1/Rigi/Nmi/Tlr3/Gbp4/Tlr9/Havcr2/Ptpn22/Flt3	11	BAYAV
GO:0032607	interferon-alpha production	0.00469484	36/28905	8.66164e-05	0.000777859	3.28756	Ifih1/Zc3hav1/Stat1/Rigi/Nmi/Tlr3/Gbp4/Tlr9/Havcr2/Ptpn22/Flt3	11	BAYAV
GO:0035457	cellular response to interferon-alpha	0.00298762	20/28905	0.000686204	0.00451238	2.52406	Oas1b/Oas1a/Oas1h/Ifi204/Myc/Oas1g/Oas1c	7	BAYAV
GO:0150076	neuroinflammatory response	0.00640205	87/28905	0.00408717	0.0196328	1.88548	Vps54/Ifngr1/Ifnb1/Tlr3/Tlr9/Csf1r/Nampt/Cd200/C1qa/Nupr1/Itgam/Il1b/Sphk1/Il33/Clu	15	BAYAV
