# Supplementary material for: Innate Immune Response Against Batai Virus, Bunyamwera Virus, and Their Reassortants
Source: Viruses. 2024 Nov 26;16(12):1833. doi: 10.3390/v16121833 (PMC11680289; doi:10.3390/v16121833)
Supplement: Supplementary file 1 [file viruses-16-01833-s001.zip › viruses-3326190-supplementary/Table S3.xlsx]

## Sheet: Tabelle1
Gene Ontology Enrichment Analysis - Molecular Function
ID	Description	GeneRatio	BgRatio	pvalue	p.adjust	qvalue	geneID	Count	Virus
GO:0005126	cytokine receptor binding	0.0413043	326/28396	1.87649e-06	6.70039e-05	4.2489	Il12rb1/Ccl4/Osmr/Il23a/Il6/Stat1/Cxcl9/Cxcl10/Ccl5/Ccl7/Tnfsf10/Ccrl2/Il27/Ifnb1/Tnfsf15/Cxcl11/Ifna14/Ifna11/Ifna6	19	BATV
GO:0004540	RNA nuclease activity	0.0217391	122/28396	3.09088e-05	0.000865446	3.13776	Slfn4/Rpp40/Helz2/Zc3h12b/Slfn8/Isg20/Slfn9/Slfn2/Slfn1/Rnaset2a	10	BATV
GO:0044389	ubiquitin-like protein ligase binding	0.0369565	357/28396	8.41828e-05	0.00183331	2.81177	Daxx/Cd40/Parp9/Stat1/Ifi211/Ube2l6/Trib3/Isg15/Pml/Stat2/Rigi/Ccnb1/Rnf31/Dtx3l/Ifi205/Ifi204/Hspa1b	17	BATV
GO:0042379	chemokine receptor binding	0.0173913	88/28396	9.24305e-05	0.00194104	2.78697	Ccl4/Stat1/Cxcl9/Cxcl10/Ccl5/Ccl7/Ccrl2/Cxcl11	8	BATV
GO:0140098	catalytic activity, acting on RNA	0.0347826	373/28396	0.00043359	0.00749856	2.20003	Slfn4/Mov10/Dhx58/Rpp40/Ifih1/Helz2/Zc3h12b/Lars2/Slfn8/Isg20/Rigi/Slfn9/Slfn2/Slfn1/Tarbp1/Rnaset2a	16	BATV
GO:0005132	type I interferon receptor binding	0.00869565	24/28396	0.000558497	0.00842042	2.14967	Ifnb1/Ifna14/Ifna11/Ifna6	4	BATV
GO:0001664	G protein-coupled receptor binding	0.0304348	338/28396	0.00135216	0.016564	1.85584	Gcg/Fcgr1/Ccl4/Wnt5a/Stat1/Cxcl9/Npy/Rtp4/Cxcl10/Ccl5/Ccl7/Ccrl2/Cxcl11/Hspa1b	14	BATV
GO:0045236	CXCR chemokine receptor binding	0.00652174	15/28396	0.00166228	0.0191652	1.79249	Cxcl9/Cxcl10/Cxcl11	3	BATV
GO:0005539	glycosaminoglycan binding	0.023913	243/28396	0.00217483	0.0228357	1.71639	Hmmr/Thbs2/Dpysl3/Cfh/Cxcl10/Ccl5/Ccl7/Nod1/Agrn/Fgfbp3/Cxcl11	11	BATV
GO:0005539	glycosaminoglycan binding	0.0294118	243/28396	5.71346e-07	4.95801e-05	4.36416	Col5a1/Postn/Hsd17b12/Ptprf/Tgfbr3/Fstl1/Mdk/Hmmr/Itih1/Fbn1/Ccn2/Layn/Bgn/Dcn/Serpind1/Thbs2/Dpysl3/Ccn1/Grem2/Cemip/Col23a1/Tnfrsf11b	22	BUNV
GO:0004540	RNA nuclease activity	0.00935829	122/28396	0.0428188	0.270029	0.62806	Rnaset2a/Helz2/Rnaset2b/Slfn1/Slfn4/Ear2/Rpp40	7	BUNV
GO:0044389	ubiquitin-like protein ligase binding	0.0200535	357/28396	0.0524871	0.299341	0.583304	Ckb/Trib3/Ube2t/Aurka/Ccnb1/Ube2c/Myc/Ptpn22/Egr2/Flt3/Rigi/Cebpb/Bcl2/Nkd2/Rnf186	15	BUNV
GO:0001664	G protein-coupled receptor binding	0.0173797	338/28396	0.113093	0.403984	0.453106	Adrb2/Gpr15lg/Wls/Wnt9a/Adrb1/Fpr1/Tulp3/Fzd1/Wnt5a/Gal/Wnt6/Cthrc1/Cxcl12	13	BUNV
GO:0140098	catalytic activity, acting on RNA	0.0173797	373/28396	0.188189	0.536409	0.329975	Rnaset2a/Helz2/Rnaset2b/Nars2/Mettl1/Dhx58/Slfn1/Rigi/Slfn4/Ear2/Ears2/Pif1/Rpp40	13	BUNV
GO:0045236	CXCR chemokine receptor binding	0.0013369	15/28396	0.330031	0.581466	0.294946	Cxcl12	1	BUNV
GO:0005126	cytokine receptor binding	0.013369	326/28396	0.357336	0.591228	0.287715	Gpr15lg/Tnf/Tgfbr3/Il1b/Spred2/Crlf1/Gata3/Angpt2/Cxcl12/Grem1	10	BUNV
GO:0042379	chemokine receptor binding	0.0026738	88/28396	0.677766	0.760539	0.178349	Gpr15lg/Cxcl12	2	BUNV
GO:0004540	RNA nuclease activity	0.0190217	122/28396	0.00108609	0.0681825	1.21667	Isg20/Slfn4/Slfn1/Rnaset2a/Ear1/Slfn8/Ear6	7	lNRIV
GO:0140098	catalytic activity, acting on RNA	0.0298913	373/28396	0.00992028	0.179125	0.797189	Isg20/Slfn4/Ifih1/Slfn1/Dhx58/Rigi/Rnaset2a/Trmt61a/Ear1/Slfn8/Ear6	11	lNRIV
GO:0005132	type I interferon receptor binding	0.00543478	24/28396	0.0383173	0.296029	0.57901	Ifna6/Ifnb1	2	lNRIV
GO:0044389	ubiquitin-like protein ligase binding	0.0244565	357/28396	0.044222	0.310437	0.558371	Isg15/Stat2/Fzd4/Ckb/Stat1/Rigi/Aurka/Ptprn/Ccnb1	9	lNRIV
GO:0042379	chemokine receptor binding	0.00815217	88/28396	0.106407	0.40694	0.440814	Stat1/Cxcl14/Cxcl9	3	lNRIV
GO:0005126	cytokine receptor binding	0.0190217	326/28396	0.132853	0.40694	0.440814	Stat1/Cxcl14/Ifna6/Tnfsf10/Ifnb1/Il1b/Cxcl9	7	lNRIV
GO:0045236	CXCR chemokine receptor binding	0.00271739	15/28396	0.177752	0.40694	0.440814	Cxcl9	1	lNRIV
GO:0001664	G protein-coupled receptor binding	0.013587	338/28396	0.445942	0.567472	0.2964	Stat1/Cxcl14/Fzd1/Cav2/Cxcl9	5	lNRIV
GO:0005539	glycosaminoglycan binding	0.00815217	243/28396	0.612028	0.688836	0.212228	Hmmr/Layn/Lpl	3	lNRIV
GO:0005126	cytokine receptor binding	0.026169	326/28396	9.91378e-10	2.2881e-07	6.75669	Ifna11/Cxcl11/Ifna6/Stat1/Tnfsf15/Il27/Tnfsf10/Ifna14/Il12rb1/Ifna12/Ifnab/Ifnb1/Cxcl9/Il6/Cflar/Ccrl2/Tgfb1/Il15/Tlr9/Il23r/Il6ra/Ifna2/Ltb/Trim37/Ticam2/Traf1/Ifna4/Tgfbr2/Ifna5/Ccl6/Il23a/Tnfsf14/Osm/Ccl17/Tgfb2/Ccl12/Tgfb3/Cxcl16/Lif/Cd300lf/Cxcl12/Ccl4/Ifna15/Smad3/Il1b/Ifna1/Ifna9/Ccl5/Spred2/Il33/Eng/Ccl7/Lrg1/Tslp/Vegfa/Ccl24/Fermt2/Pgf/Ccl1/Il1rn/Il12b	61	BAYAV
GO:0005132	type I interferon receptor binding	0.00514801	24/28396	9.65159e-08	6.96121e-06	5.27348	Ifna11/Ifna6/Ifna14/Ifna12/Ifnab/Ifnb1/Ifna2/Ifna4/Ifna5/Ifna15/Ifna1/Ifna9	12	BAYAV
GO:0140098	catalytic activity, acting on RNA	0.026169	373/28396	1.7275e-07	1.10752e-05	5.07182	Ifih1/Mov10/Isg20/Rigi/Ddx10/Dhx58/Slfn4/Dcp2/Slfn9/Helz2/Slfn8/Piwil2/Nob1/Xrn1/Slfn1/Mrm3/Ddx31/Slfn2/Usb1/Polr1a/Slfn3/Thumpd2/Trub1/Farsb/Prorp/Polr1b/Mettl1/Polr2h/Ftsj1/Fbl/Rnaset2b/Nars2/Mars1/Rpp40/Rnaset2a/Trmt61a/Pnpt1/Mars2/Polr2l/Trmo/Prim1/Pif1/Ddx4/Dus2/Cmtr1/Zc3h12c/Qrsl1/Ptrh1/Tarbp1/Dus4l/Apex1/Tyw3/Rpp25/Ear1/Ear6/Henmt1/Rnase6/Ears2/Fen1/Pnldc1/Trit1	61	BAYAV
GO:0005539	glycosaminoglycan binding	0.019305	243/28396	2.02638e-07	1.23076e-05	5.02599	Cxcl11/Hmmr/Agrn/Vcan/Nod1/Abi3bp/Ighm/Hyal2/Col5a1/Postn/Rtn4rl1/Impg2/Tgfbr2/Mdk/C1qbp/Itgam/Elane/Serpine2/Ncam1/Comp/Ccn3/Fgfbp3/Tnfaip6/Mpo/Adgrg1/Tnfrsf11b/Fgfrl1/Thbs1/Ccl5/Ccn2/Col17a1/Prnp/Ccn1/Eng/Prss57/Ctsg/Nav2/Ccl7/Crispld2/Hapln4/Grem2/Bgn/Vegfa/Serpind1/Tpsb2	45	BAYAV
GO:0004540	RNA nuclease activity	0.011154	122/28396	5.36766e-06	0.000172063	3.88048	Isg20/Slfn4/Dcp2/Slfn9/Helz2/Slfn8/Piwil2/Nob1/Xrn1/Slfn1/Slfn2/Usb1/Slfn3/Prorp/Rnaset2b/Rpp40/Rnaset2a/Pnpt1/Zc3h12c/Apex1/Rpp25/Ear1/Ear6/Rnase6/Fen1/Pnldc1	26	BAYAV
GO:0044389	ubiquitin-like protein ligase binding	0.019734	357/28396	0.00157012	0.016472	1.89942	Stat2/Dtx3l/Parp9/Usp25/Rnf31/Daxx/Stat1/Pml/Rigi/Rnf34/Ccnb1/Cd40/Ube2c/Isg15/Ube2l6/Abcb1a/Aurka/Hspbp1/Txnip/Chek2/Prr5l/Fzd5/Ckb/Ifi204/Ube2t/Egr2/H2-Ab1/Hspa1b/Myc/Rpa2/Trim37/Traf1/Prr7/Hspa1a/Ptpn22/Bcl2/Xbp1/Xrcc5/Kdm4a/Smad3/Apbb1/Trib2/Flt3/Mid1/Clu/Bok	46	BAYAV
GO:0001664	G protein-coupled receptor binding	0.018018	338/28396	0.00470041	0.0389369	1.52581	Cxcl11/Stat1/Cxcl9/Ccrl2/Gcg/Hspa1b/Sct/Rapgef2/Tulp3/C3/Calm1/Bdkrb2/Hspa1a/Ccl6/Gna15/C1qbp/Ccl17/Edn1/Ccl12/Rtp4/Cxcl16/Fcgr1/Adrb2/Cxcl12/Wnt11/Ccl4/Adra2a/Rpgrip1/Ccdc88c/Ccl5/Prnp/Reep1/Agrp/Sag/Ccl7/Gnaz/Spx/Adrb1/Fpr1/Ccl24/Zbtb16/Ccl1	42	BAYAV
GO:0042379	chemokine receptor binding	0.00600601	88/28396	0.0122423	0.0747495	1.24256	Cxcl11/Stat1/Cxcl9/Ccrl2/Ccl6/Ccl17/Ccl12/Cxcl16/Cxcl12/Ccl4/Ccl5/Ccl7/Ccl24/Ccl1	14	BAYAV
GO:0045236	CXCR chemokine receptor binding	0.001287	15/28396	0.119709	0.308356	0.627115	Cxcl11/Cxcl9/Cxcl12	3	BAYAV
