# Supplementary material for: Innate Immune Response Against Batai Virus, Bunyamwera Virus, and Their Reassortants
Source: Viruses. 2024 Nov 26;16(12):1833. doi: 10.3390/v16121833 (PMC11680289; doi:10.3390/v16121833)
Supplement: Supplementary file 1 [file viruses-16-01833-s001.zip › viruses-3326190-supplementary/Table S4.xlsx]

## Sheet: Tabelle1
Gene Ontology Enrichment Analysis - Percentual amount of upregulated DEGs
ID	Description	Upregulated	Downregulated	Total	Percent_Upregulated	Percent_Downregulated	Virus
GO:0051607	defense response to virus	73	1	74	98.6486	1.35135	BATV
GO:0045069	regulation of viral genome replication	34	1	35	97.1429	2.85714	BATV
GO:0045071	negative regulation of viral genome replication	32	0	32	100	0	BATV
GO:0050792	regulation of viral process	42	1	43	97.6744	2.32558	BATV
GO:0048525	negative regulation of viral process	38	0	38	100	0	BATV
GO:0019058	viral life cycle	41	1	42	97.619	2.38095	BATV
GO:1903900	regulation of viral life cycle	40	1	41	97.561	2.43902	BATV
GO:0050727	regulation of inflammatory response	23	6	29	79.3103	20.6897	BATV
GO:0045088	regulation of innate immune response	63	5	68	92.6471	7.35294	BATV
GO:0045824	negative regulation of innate immune response	37	1	38	97.3684	2.63158	BATV
GO:0050777	negative regulation of immune response	39	1	40	97.5	2.5	BATV
GO:0006959	humoral immune response	19	2	21	90.4762	9.52381	BATV
GO:0001906	cell killing	25	4	29	86.2069	13.7931	BATV
GO:0031341	regulation of cell killing	16	3	19	84.2105	15.7895	BATV
GO:0070661	leukocyte proliferation	26	1	27	96.2963	3.7037	BATV
GO:0002367	cytokine production involved in immune response	16	2	18	88.8889	11.1111	BATV
GO:0032607	interferon-alpha production	6	0	6	100	0	BATV
GO:0032608	interferon-beta production	12	0	12	100	0	BATV
GO:0032602	chemokine production	11	2	13	84.6154	15.3846	BATV
GO:0032479	regulation of type I interferon production	19	1	20	95	5	BATV
GO:0032647	regulation of interferon-alpha production	6	0	6	100	0	BATV
GO:0032648	regulation of interferon-beta production	12	0	12	100	0	BATV
GO:0032642	regulation of chemokine production	11	2	13	84.6154	15.3846	BATV
GO:0019221	cytokine-mediated signaling pathway	41	7	48	85.4167	14.5833	BATV
GO:0070098	chemokine-mediated signaling pathway	7	0	7	100	0	BATV
GO:0060337	type I interferon-mediated signaling pathway	17	1	18	94.4444	5.55556	BATV
GO:0060338	regulation of type I interferon-mediated signaling pathway	12	1	13	92.3077	7.69231	BATV
GO:0071357	cellular response to type I interferon	17	1	18	94.4444	5.55556	BATV
GO:0035457	cellular response to interferon-alpha	8	0	8	100	0	BATV
GO:0035458	cellular response to interferon-beta	34	0	34	100	0	BATV
GO:1990869	cellular response to chemokine	7	0	7	100	0	BATV
GO:0051607	defense response to virus	10	6	16	62.5	37.5	BUNV
GO:0050727	regulation of inflammatory response	6	17	23	26.087	73.913	BUNV
GO:0045088	regulation of innate immune response	13	11	24	54.1667	45.8333	BUNV
GO:0070661	leukocyte proliferation	8	16	24	33.3333	66.6667	BUNV
GO:0002367	cytokine production involved in immune response	3	8	11	27.2727	72.7273	BUNV
GO:0032602	chemokine production	4	7	11	36.3636	63.6364	BUNV
GO:0032642	regulation of chemokine production	4	6	10	40	60	BUNV
GO:0019221	cytokine-mediated signaling pathway	9	18	27	33.3333	66.6667	BUNV
GO:0051607	defense response to virus	35	1	36	97.2222	2.77778	lNRIV
GO:0045069	regulation of viral genome replication	16	1	17	94.1176	5.88235	lNRIV
GO:0045071	negative regulation of viral genome replication	15	1	16	93.75	6.25	lNRIV
GO:0050792	regulation of viral process	22	1	23	95.6522	4.34783	lNRIV
GO:0048525	negative regulation of viral process	20	1	21	95.2381	4.7619	lNRIV
GO:0019058	viral life cycle	20	3	23	86.9565	13.0435	lNRIV
GO:1903900	regulation of viral life cycle	20	1	21	95.2381	4.7619	lNRIV
GO:0150076	neuroinflammatory response	2	4	6	33.3333	66.6667	lNRIV
GO:0050727	regulation of inflammatory response	5	9	14	35.7143	64.2857	lNRIV
GO:0045088	regulation of innate immune response	24	8	32	75	25	lNRIV
GO:0045824	negative regulation of innate immune response	13	2	15	86.6667	13.3333	lNRIV
GO:0050777	negative regulation of immune response	14	4	18	77.7778	22.2222	lNRIV
GO:0006959	humoral immune response	6	5	11	54.5455	45.4545	lNRIV
GO:0032607	interferon-alpha production	3	1	4	75	25	lNRIV
GO:0032608	interferon-beta production	6	0	6	100	0	lNRIV
GO:0032602	chemokine production	7	3	10	70	30	lNRIV
GO:0032479	regulation of type I interferon production	11	2	13	84.6154	15.3846	lNRIV
GO:0032647	regulation of interferon-alpha production	3	1	4	75	25	lNRIV
GO:0032648	regulation of interferon-beta production	6	0	6	100	0	lNRIV
GO:0032642	regulation of chemokine production	7	3	10	70	30	lNRIV
GO:0019221	cytokine-mediated signaling pathway	18	8	26	69.2308	30.7692	lNRIV
GO:0060337	type I interferon-mediated signaling pathway	10	1	11	90.9091	9.09091	lNRIV
GO:0060338	regulation of type I interferon-mediated signaling pathway	7	1	8	87.5	12.5	lNRIV
GO:0071357	cellular response to type I interferon	10	1	11	90.9091	9.09091	lNRIV
GO:0035457	cellular response to interferon-alpha	2	1	3	66.6667	33.3333	lNRIV
GO:0035458	cellular response to interferon-beta	18	0	18	100	0	lNRIV
GO:0051607	defense response to virus	93	21	114	81.5789	18.4211	BAYAV
GO:0045069	regulation of viral genome replication	32	2	34	94.1176	5.88235	BAYAV
GO:0045071	negative regulation of viral genome replication	30	0	30	100	0	BAYAV
GO:0050792	regulation of viral process	48	10	58	82.7586	17.2414	BAYAV
GO:0048525	negative regulation of viral process	43	4	47	91.4894	8.51064	BAYAV
GO:0019058	viral life cycle	46	14	60	76.6667	23.3333	BAYAV
GO:1903900	regulation of viral life cycle	44	10	54	81.4815	18.5185	BAYAV
GO:0150076	neuroinflammatory response	10	5	15	66.6667	33.3333	BAYAV
GO:0050727	regulation of inflammatory response	44	44	88	50	50	BAYAV
GO:0045088	regulation of innate immune response	86	30	116	74.1379	25.8621	BAYAV
GO:0045824	negative regulation of innate immune response	37	8	45	82.2222	17.7778	BAYAV
GO:0050777	negative regulation of immune response	48	19	67	71.6418	28.3582	BAYAV
GO:0006959	humoral immune response	39	26	65	60	40	BAYAV
GO:0001906	cell killing	39	23	62	62.9032	37.0968	BAYAV
GO:0031341	regulation of cell killing	24	13	37	64.8649	35.1351	BAYAV
GO:0070661	leukocyte proliferation	58	40	98	59.1837	40.8163	BAYAV
GO:0002367	cytokine production involved in immune response	27	17	44	61.3636	38.6364	BAYAV
GO:0032607	interferon-alpha production	9	2	11	81.8182	18.1818	BAYAV
GO:0032608	interferon-beta production	19	3	22	86.3636	13.6364	BAYAV
GO:0032602	chemokine production	21	19	40	52.5	47.5	BAYAV
GO:0032479	regulation of type I interferon production	30	7	37	81.0811	18.9189	BAYAV
GO:0032647	regulation of interferon-alpha production	9	2	11	81.8182	18.1818	BAYAV
GO:0032648	regulation of interferon-beta production	19	3	22	86.3636	13.6364	BAYAV
GO:0032642	regulation of chemokine production	18	18	36	50	50	BAYAV
GO:0019221	cytokine-mediated signaling pathway	75	30	105	71.4286	28.5714	BAYAV
GO:0070098	chemokine-mediated signaling pathway	9	8	17	52.9412	47.0588	BAYAV
GO:0060337	type I interferon-mediated signaling pathway	21	0	21	100	0	BAYAV
GO:0060338	regulation of type I interferon-mediated signaling pathway	15	0	15	100	0	BAYAV
GO:0071357	cellular response to type I interferon	21	0	21	100	0	BAYAV
GO:0035457	cellular response to interferon-alpha	6	1	7	85.7143	14.2857	BAYAV
GO:0035458	cellular response to interferon-beta	35	0	35	100	0	BAYAV
GO:1990869	cellular response to chemokine	11	9	20	55	45	BAYAV
GO:0005126	cytokine receptor binding	18	1	19	94.7368	5.26316	BATV
GO:0005132	type I interferon receptor binding	4	0	4	100	0	BATV
GO:0042379	chemokine receptor binding	8	0	8	100	0	BATV
GO:0045236	CXCR chemokine receptor binding	3	0	3	100	0	BATV
GO:0044389	ubiquitin-like protein ligase binding	16	1	17	94.1176	5.88235	BATV
GO:0005539	glycosaminoglycan binding	7	4	11	63.6364	36.3636	BATV
GO:0001664	G protein-coupled receptor binding	13	1	14	92.8571	7.14286	BATV
GO:0140098	catalytic activity, acting on RNA	13	3	16	81.25	18.75	BATV
GO:0004540	RNA nuclease activity	8	2	10	80	20	BATV
GO:0005539	glycosaminoglycan binding	3	19	22	13.6364	86.3636	BUNV
GO:0005126	cytokine receptor binding	45	16	61	73.7705	26.2295	BAYAV
GO:0005132	type I interferon receptor binding	12	0	12	100	0	BAYAV
GO:0044389	ubiquitin-like protein ligase binding	27	19	46	58.6957	41.3043	BAYAV
GO:0005539	glycosaminoglycan binding	18	27	45	40	60	BAYAV
GO:0001664	G protein-coupled receptor binding	30	12	42	71.4286	28.5714	BAYAV
GO:0140098	catalytic activity, acting on RNA	24	37	61	39.3443	60.6557	BAYAV
GO:0004540	RNA nuclease activity	16	10	26	61.5385	38.4615	BAYAV
