# Supplementary material for: Innate Immune Response Against Batai Virus, Bunyamwera Virus, and Their Reassortants
Source: Viruses. 2024 Nov 26;16(12):1833. doi: 10.3390/v16121833 (PMC11680289; doi:10.3390/v16121833)
Supplement: Supplementary file 1 [file viruses-16-01833-s001.zip › viruses-3326190-supplementary/Table S5.xlsx]

## Sheet: Tabelle1
Descriptive summary statistics for the gene expression data determined by qPCR
Virus	GeneName	Species	count	mean	sd	median	IQR
BATV	Cfh	Human	3	0.7	0.516817	0.65	0.515
BATV	Cfh	Mouse	3	-3.38667	0.768136	-3.55	0.755
BATV	Cfh	Ovine	3	3.71	0.832887	3.63	0.83
BATV	Cxcl11	Human	3	1.62667	0.385919	1.5	0.37
BATV	Cxcl11	Mouse	3	7.08	2.82724	6.72	2.81
BATV	Cxcl11	Ovine	3	6.57333	0.566157	6.88	0.5
BATV	Cxcl9	Human	3	2.56333	0.184752	2.67	0.16
BATV	Cxcl9	Mouse	3	5.27667	0.442305	5.1	0.415
BATV	Cxcl9	Ovine	3	5.27	0.657799	5.34	0.655
BATV	Ifna	Ovine	3	8.43333	1.39285	7.92	1.32
BATV	Ifna6	Human	3	0	0	0	0
BATV	Ifna6	Mouse	3	6	1.62816	5.07	1.415
BATV	Ifnb	Human	3	1.02333	0.500133	1.25	0.46
BATV	Ifnb	Mouse	3	8.37	2.43514	8.34	2.435
BATV	Ifnb	Ovine	3	14.44	0.510979	14.15	0.445
BATV	Isg15	Human	3	1.71333	0.316439	1.64	0.31
BATV	Isg15	Mouse	3	5.01333	0.800895	5.43	0.715
BATV	Isg15	Ovine	3	10.1167	0.294845	10.01	0.28
BATV	Isg20	Human	3	1.74	0.430349	1.72	0.43
BATV	Isg20	Mouse	3	4.16667	0.392471	4.28	0.38
BATV	Isg20	Ovine	3	9.25333	0.225462	9.27	0.225
BAYAV	Cfh	Human	3	1.17333	0.231157	1.05	0.205
BAYAV	Cfh	Mouse	3	-5.65	0.53563	-5.48	0.515
BAYAV	Cfh	Ovine	3	1.40333	0.0907377	1.39	0.09
BAYAV	Cxcl11	Human	3	2.99333	0.308923	3.05	0.305
BAYAV	Cxcl11	Mouse	3	7.45333	3.0203	6.05	2.765
BAYAV	Cxcl11	Ovine	3	2.53333	0.825853	2.42	0.82
BAYAV	Cxcl9	Human	3	3.75	0.355949	3.72	0.355
BAYAV	Cxcl9	Mouse	3	5.68	0.175784	5.75	0.165
BAYAV	Cxcl9	Ovine	3	3.73667	0.541972	3.79	0.54
BAYAV	Ifna	Ovine	3	3.58333	0.985207	3.42	0.975
BAYAV	Ifna6	Human	3	0	0	0	0
BAYAV	Ifna6	Mouse	3	11.1567	0.321299	11.19	0.32
BAYAV	Ifnb	Human	3	1.82667	0.305996	1.65	0.265
BAYAV	Ifnb	Mouse	3	7.96667	0.559494	8.19	0.525
BAYAV	Ifnb	Ovine	3	9.55	0.415812	9.7	0.395
BAYAV	Isg15	Human	3	2.75333	0.247857	2.86	0.23
BAYAV	Isg15	Mouse	3	4.88	0.311929	5.05	0.275
BAYAV	Isg15	Ovine	3	10.51	0.204206	10.58	0.195
BAYAV	Isg20	Human	3	2.86	0.165227	2.85	0.165
BAYAV	Isg20	Mouse	3	4.26333	0.221209	4.29	0.22
BAYAV	Isg20	Ovine	3	8.87667	0.276466	9	0.255
BUNV	Cfh	Human	3	0.366667	0.15885	0.28	0.14
BUNV	Cfh	Mouse	3	-3.25667	3.25657	-4.76	2.985
BUNV	Cfh	Ovine	3	-0.593333	0.405504	-0.57	0.405
BUNV	Cxcl11	Human	3	-0.51	0.419047	-0.61	0.41
BUNV	Cxcl11	Mouse	3	0.49	2.72703	-0.53	2.58
BUNV	Cxcl11	Ovine	3	-0.433333	1.29817	-0.05	1.255
BUNV	Cxcl9	Human	3	0.396667	0.320832	0.37	0.32
BUNV	Cxcl9	Mouse	3	-0.00333333	1.60076	-0.16	1.595
BUNV	Cxcl9	Ovine	3	0.316667	0.327465	0.42	0.315
BUNV	Ifna	Ovine	3	0	0	0	0
BUNV	Ifna6	Human	3	0	0	0	0
BUNV	Ifna6	Mouse	3	3.47667	1.69045	2.9	1.615
BUNV	Ifnb	Human	3	0.106667	0.0929157	0.08	0.09
BUNV	Ifnb	Mouse	3	2.45667	3.91288	0.62	3.575
BUNV	Ifnb	Ovine	3	2.21333	0.97823	1.72	0.88
BUNV	Isg15	Human	3	-0.04	0.379868	0.03	0.375
BUNV	Isg15	Mouse	3	0.14	1.23923	-0.53	1.095
BUNV	Isg15	Ovine	3	2.36333	1.17279	2.27	1.17
BUNV	Isg20	Human	3	0.343333	0.211975	0.31	0.21
BUNV	Isg20	Mouse	3	0.06	1.18731	-0.47	1.095
BUNV	Isg20	Ovine	3	2.04	0.477598	1.8	0.43
lNRIV	Cfh	Human	3	0.646667	0.270247	0.66	0.27
lNRIV	Cfh	Mouse	3	-3.60333	0.120968	-3.56	0.115
lNRIV	Cfh	Ovine	3	0.196667	0.341955	0.03	0.31
lNRIV	Cxcl11	Human	3	0.966667	0.309246	1.13	0.275
lNRIV	Cxcl11	Mouse	3	0.99	2.85258	1.13	2.85
lNRIV	Cxcl11	Ovine	3	0.563333	0.686027	0.31	0.65
lNRIV	Cxcl9	Human	3	1.38667	0.355715	1.54	0.33
lNRIV	Cxcl9	Mouse	3	0.893333	2.59018	0.09	2.495
lNRIV	Cxcl9	Ovine	3	1.75333	0.265393	1.77	0.265
lNRIV	Ifna	Ovine	3	0.256667	0.231589	0.32	0.225
lNRIV	Ifna6	Human	3	0	0	0	0
lNRIV	Ifna6	Mouse	3	5.09667	2.31882	3.89	2.07
lNRIV	Ifnb	Human	3	0.736667	0.385011	0.74	0.385
lNRIV	Ifnb	Mouse	3	4.73333	3.56	3.79	3.465
lNRIV	Ifnb	Ovine	3	4	0.500899	3.8	0.47
lNRIV	Isg15	Human	3	1.08333	0.137961	1.03	0.13
lNRIV	Isg15	Mouse	3	2.16333	1.64531	2.2	1.645
lNRIV	Isg15	Ovine	3	9.26333	0.578129	9.53	0.53
lNRIV	Isg20	Human	3	1.04667	0.249867	0.99	0.245
lNRIV	Isg20	Mouse	3	1.99	0.981478	1.5	0.885
lNRIV	Isg20	Ovine	3	6.51667	0.793872	6.8	0.755
Kruskal-Wallis test results of the gene expression data determiend by qPCR
Species	GeneName	.y.	n	statistic	df	p	method
Human	Cfh	Log2FC	12	5.76923	3	0.123	Kruskal-Wallis
Mouse	Cfh	Log2FC	12	5.25641	3	0.154	Kruskal-Wallis
Ovine	Cfh	Log2FC	12	10.3846	3	0.0156	Kruskal-Wallis
Human	Cxcl11	Log2FC	12	10.3846	3	0.0156	Kruskal-Wallis
Mouse	Cxcl11	Log2FC	12	8.33333	3	0.0396	Kruskal-Wallis
Ovine	Cxcl11	Log2FC	12	9.66667	3	0.0216	Kruskal-Wallis
Human	Cxcl9	Log2FC	12	10.4211	3	0.0153	Kruskal-Wallis
Mouse	Cxcl9	Log2FC	12	8.74359	3	0.0329	Kruskal-Wallis
Ovine	Cxcl9	Log2FC	12	10.3846	3	0.0156	Kruskal-Wallis
Ovine	Ifna	Log2FC	12	10.163	3	0.0172	Kruskal-Wallis
Human	Ifna6	Log2FC	12		3		Kruskal-Wallis
Mouse	Ifna6	Log2FC	12	7.51282	3	0.0572	Kruskal-Wallis
Human	Ifnb	Log2FC	12	9.70058	3	0.0213	Kruskal-Wallis
Mouse	Ifnb	Log2FC	12	4.74359	3	0.192	Kruskal-Wallis
Ovine	Ifnb	Log2FC	12	10.3846	3	0.0156	Kruskal-Wallis
Human	Isg15	Log2FC	12	10.3846	3	0.0156	Kruskal-Wallis
Mouse	Isg15	Log2FC	12	9.05128	3	0.0286	Kruskal-Wallis
Ovine	Isg15	Log2FC	12	9.97436	3	0.0188	Kruskal-Wallis
Human	Isg20	Log2FC	12	10.2023	3	0.0169	Kruskal-Wallis
Mouse	Isg20	Log2FC	12	8.94872	3	0.03	Kruskal-Wallis
Ovine	Isg20	Log2FC	12	9.97436	3	0.0188	Kruskal-Wallis
Dunn’s test of multiple comparison results
Species	GeneName	.y.	group1	group2	n1	n2	statistic	p	p.adj	p.adj.signif
Ovine	Cfh	Log2FC	BATV	BAYAV	3	3	-1.01905	0.30818	1	ns
Ovine	Cfh	Log2FC	BATV	BUNV	3	3	-3.05715	0.00223454	0.0134072	*
Ovine	Cfh	Log2FC	BATV	lNRIV	3	3	-2.0381	0.0415401	0.24924	ns
Ovine	Cfh	Log2FC	BAYAV	BUNV	3	3	-2.0381	0.0415401	0.24924	ns
Ovine	Cfh	Log2FC	BAYAV	lNRIV	3	3	-1.01905	0.30818	1	ns
Ovine	Cfh	Log2FC	BUNV	lNRIV	3	3	1.01905	0.30818	1	ns
Human	Cxcl11	Log2FC	BATV	BAYAV	3	3	1.01905	0.30818	1	ns
Human	Cxcl11	Log2FC	BATV	BUNV	3	3	-2.0381	0.0415401	0.24924	ns
Human	Cxcl11	Log2FC	BATV	lNRIV	3	3	-1.01905	0.30818	1	ns
Human	Cxcl11	Log2FC	BAYAV	BUNV	3	3	-3.05715	0.00223454	0.0134072	*
Human	Cxcl11	Log2FC	BAYAV	lNRIV	3	3	-2.0381	0.0415401	0.24924	ns
Human	Cxcl11	Log2FC	BUNV	lNRIV	3	3	1.01905	0.30818	1	ns
Mouse	Cxcl11	Log2FC	BATV	BAYAV	3	3	0.113228	0.90985	1	ns
Mouse	Cxcl11	Log2FC	BATV	BUNV	3	3	-2.0381	0.0415401	0.24924	ns
Mouse	Cxcl11	Log2FC	BATV	lNRIV	3	3	-1.92487	0.0542455	0.325473	ns
Mouse	Cxcl11	Log2FC	BAYAV	BUNV	3	3	-2.15133	0.0314504	0.188703	ns
Mouse	Cxcl11	Log2FC	BAYAV	lNRIV	3	3	-2.0381	0.0415401	0.24924	ns
Mouse	Cxcl11	Log2FC	BUNV	lNRIV	3	3	0.113228	0.90985	1	ns
Ovine	Cxcl11	Log2FC	BATV	BAYAV	3	3	-1.01905	0.30818	1	ns
Ovine	Cxcl11	Log2FC	BATV	BUNV	3	3	-2.83069	0.00464473	0.0278684	*
Ovine	Cxcl11	Log2FC	BATV	lNRIV	3	3	-2.26455	0.0235401	0.14124	ns
Ovine	Cxcl11	Log2FC	BAYAV	BUNV	3	3	-1.81164	0.0700413	0.420248	ns
Ovine	Cxcl11	Log2FC	BAYAV	lNRIV	3	3	-1.2455	0.212946	1	ns
Ovine	Cxcl11	Log2FC	BUNV	lNRIV	3	3	0.566139	0.5713	1	ns
Human	Cxcl9	Log2FC	BATV	BAYAV	3	3	1.02084	0.307332	1	ns
Human	Cxcl9	Log2FC	BATV	BUNV	3	3	-2.04167	0.0411842	0.247105	ns
Human	Cxcl9	Log2FC	BATV	lNRIV	3	3	-1.02084	0.307332	1	ns
Human	Cxcl9	Log2FC	BAYAV	BUNV	3	3	-3.06251	0.00219492	0.0131695	*
Human	Cxcl9	Log2FC	BAYAV	lNRIV	3	3	-2.04167	0.0411842	0.247105	ns
Human	Cxcl9	Log2FC	BUNV	lNRIV	3	3	1.02084	0.307332	1	ns
Mouse	Cxcl9	Log2FC	BATV	BAYAV	3	3	0.566139	0.5713	1	ns
Mouse	Cxcl9	Log2FC	BATV	BUNV	3	3	-1.92487	0.0542455	0.325473	ns
Mouse	Cxcl9	Log2FC	BATV	lNRIV	3	3	-1.58519	0.112924	0.677542	ns
Mouse	Cxcl9	Log2FC	BAYAV	BUNV	3	3	-2.49101	0.0127381	0.0764284	ns
Mouse	Cxcl9	Log2FC	BAYAV	lNRIV	3	3	-2.15133	0.0314504	0.188703	ns
Mouse	Cxcl9	Log2FC	BUNV	lNRIV	3	3	0.339683	0.734095	1	ns
Ovine	Cxcl9	Log2FC	BATV	BAYAV	3	3	-1.01905	0.30818	1	ns
Ovine	Cxcl9	Log2FC	BATV	BUNV	3	3	-3.05715	0.00223454	0.0134072	*
Ovine	Cxcl9	Log2FC	BATV	lNRIV	3	3	-2.0381	0.0415401	0.24924	ns
Ovine	Cxcl9	Log2FC	BAYAV	BUNV	3	3	-2.0381	0.0415401	0.24924	ns
Ovine	Cxcl9	Log2FC	BAYAV	lNRIV	3	3	-1.01905	0.30818	1	ns
Ovine	Cxcl9	Log2FC	BUNV	lNRIV	3	3	1.01905	0.30818	1	ns
Ovine	Ifna	Log2FC	BATV	BAYAV	3	3	-1.03735	0.299575	1	ns
Ovine	Ifna	Log2FC	BATV	BUNV	3	3	-2.93915	0.00329117	0.019747	*
Ovine	Ifna	Log2FC	BATV	lNRIV	3	3	-2.24758	0.0246028	0.147617	ns
Ovine	Ifna	Log2FC	BAYAV	BUNV	3	3	-1.9018	0.0571971	0.343183	ns
Ovine	Ifna	Log2FC	BAYAV	lNRIV	3	3	-1.21024	0.226188	1	ns
Ovine	Ifna	Log2FC	BUNV	lNRIV	3	3	0.691564	0.489211	1	ns
Human	Ifnb	Log2FC	BATV	BAYAV	3	3	1.24769	0.212145	1	ns
Human	Ifnb	Log2FC	BATV	BUNV	3	3	-1.81482	0.0695518	0.417311	ns
Human	Ifnb	Log2FC	BATV	lNRIV	3	3	-0.567131	0.570625	1	ns
Human	Ifnb	Log2FC	BAYAV	BUNV	3	3	-3.06251	0.00219492	0.0131695	*
Human	Ifnb	Log2FC	BAYAV	lNRIV	3	3	-1.81482	0.0695518	0.417311	ns
Human	Ifnb	Log2FC	BUNV	lNRIV	3	3	1.24769	0.212145	1	ns
Ovine	Ifnb	Log2FC	BATV	BAYAV	3	3	-1.01905	0.30818	1	ns
Ovine	Ifnb	Log2FC	BATV	BUNV	3	3	-3.05715	0.00223454	0.0134072	*
Ovine	Ifnb	Log2FC	BATV	lNRIV	3	3	-2.0381	0.0415401	0.24924	ns
Ovine	Ifnb	Log2FC	BAYAV	BUNV	3	3	-2.0381	0.0415401	0.24924	ns
Ovine	Ifnb	Log2FC	BAYAV	lNRIV	3	3	-1.01905	0.30818	1	ns
Ovine	Ifnb	Log2FC	BUNV	lNRIV	3	3	1.01905	0.30818	1	ns
Human	Isg15	Log2FC	BATV	BAYAV	3	3	1.01905	0.30818	1	ns
Human	Isg15	Log2FC	BATV	BUNV	3	3	-2.0381	0.0415401	0.24924	ns
Human	Isg15	Log2FC	BATV	lNRIV	3	3	-1.01905	0.30818	1	ns
Human	Isg15	Log2FC	BAYAV	BUNV	3	3	-3.05715	0.00223454	0.0134072	*
Human	Isg15	Log2FC	BAYAV	lNRIV	3	3	-2.0381	0.0415401	0.24924	ns
Human	Isg15	Log2FC	BUNV	lNRIV	3	3	1.01905	0.30818	1	ns
Mouse	Isg15	Log2FC	BATV	BAYAV	3	3	-0.339683	0.734095	1	ns
Mouse	Isg15	Log2FC	BATV	BUNV	3	3	-2.60424	0.0092079	0.0552474	ns
Mouse	Isg15	Log2FC	BATV	lNRIV	3	3	-1.81164	0.0700413	0.420248	ns
Mouse	Isg15	Log2FC	BAYAV	BUNV	3	3	-2.26455	0.0235401	0.14124	ns
Mouse	Isg15	Log2FC	BAYAV	lNRIV	3	3	-1.47196	0.141032	0.84619	ns
Mouse	Isg15	Log2FC	BUNV	lNRIV	3	3	0.792594	0.428014	1	ns
Ovine	Isg15	Log2FC	BATV	BAYAV	3	3	0.792594	0.428014	1	ns
Ovine	Isg15	Log2FC	BATV	BUNV	3	3	-2.15133	0.0314504	0.188703	ns
Ovine	Isg15	Log2FC	BATV	lNRIV	3	3	-1.13228	0.257518	1	ns
Ovine	Isg15	Log2FC	BAYAV	BUNV	3	3	-2.94392	0.00324083	0.019445	*
Ovine	Isg15	Log2FC	BAYAV	lNRIV	3	3	-1.92487	0.0542455	0.325473	ns
Ovine	Isg15	Log2FC	BUNV	lNRIV	3	3	1.01905	0.30818	1	ns
Human	Isg20	Log2FC	BATV	BAYAV	3	3	1.07755	0.281235	1	ns
Human	Isg20	Log2FC	BATV	BUNV	3	3	-1.98496	0.0471491	0.282895	ns
Human	Isg20	Log2FC	BATV	lNRIV	3	3	-0.907409	0.36419	1	ns
Human	Isg20	Log2FC	BAYAV	BUNV	3	3	-3.06251	0.00219492	0.0131695	*
Human	Isg20	Log2FC	BAYAV	lNRIV	3	3	-1.98496	0.0471491	0.282895	ns
Human	Isg20	Log2FC	BUNV	lNRIV	3	3	1.07755	0.281235	1	ns
Mouse	Isg20	Log2FC	BATV	BAYAV	3	3	0.113228	0.90985	1	ns
Mouse	Isg20	Log2FC	BATV	BUNV	3	3	-2.37778	0.0174171	0.104503	ns
Mouse	Isg20	Log2FC	BATV	lNRIV	3	3	-1.58519	0.112924	0.677542	ns
Mouse	Isg20	Log2FC	BAYAV	BUNV	3	3	-2.49101	0.0127381	0.0764284	ns
Mouse	Isg20	Log2FC	BAYAV	lNRIV	3	3	-1.69842	0.0894294	0.536576	ns
Mouse	Isg20	Log2FC	BUNV	lNRIV	3	3	0.792594	0.428014	1	ns
Ovine	Isg20	Log2FC	BATV	BAYAV	3	3	-0.792594	0.428014	1	ns
Ovine	Isg20	Log2FC	BATV	BUNV	3	3	-2.94392	0.00324083	0.019445	*
Ovine	Isg20	Log2FC	BATV	lNRIV	3	3	-1.92487	0.0542455	0.325473	ns
Ovine	Isg20	Log2FC	BAYAV	BUNV	3	3	-2.15133	0.0314504	0.188703	ns
Ovine	Isg20	Log2FC	BAYAV	lNRIV	3	3	-1.13228	0.257518	1	ns
Ovine	Isg20	Log2FC	BUNV	lNRIV	3	3	1.01905	0.30818	1	ns
