# Supplementary material for: Innate Immune Response Against Batai Virus, Bunyamwera Virus, and Their Reassortants
Source: Viruses. 2024 Nov 26;16(12):1833. doi: 10.3390/v16121833 (PMC11680289; doi:10.3390/v16121833)
Supplement: Supplementary file 1 [file viruses-16-01833-s001.zip › viruses-3326190-supplementary/Table S6.xlsx]

## Sheet: Tabelle1
Descriptive summary statistics for the viral titer
Virus	Species	count	mean	sd	median	IQR
BATV	Human	3	3.97516	0.359516	3.92754	0.357143
BATV	Mouse	3	5.13965	0.180686	5.1774	0.177703
BATV	Ovine	3	5.92754	0.142857	5.92754	0.142857
BAYAV	Human	3	4.49897	0.142857	4.49897	0.142857
BAYAV	Mouse	3	5.25238	0.200208	5.30549	0.194854
BAYAV	Ovine	3	6.26087	0.218218	6.21326	0.214286
BUNV	Human	3	3.87992	0.218218	3.92754	0.214286
BUNV	Mouse	3	4.94191	0.500001	4.94307	0.5
BUNV	Ovine	3	6.68945	0.297381	6.78468	0.285714
lNRIV	Human	3	3.73741	0.217656	3.78468	0.213771
lNRIV	Mouse	3	4.24631	0.320221	4.35084	0.307158
lNRIV	Ovine	3	5.92754	0.142857	5.92754	0.142857
One-Way ANOVA of the viral titer
Species	Effect	DFn	DFd	F	p	p<.05	ges
Human	Virus	3	8	5.41	0.025	*	0.67
Mouse	Virus	3	8	5.743	0.021	*	0.683
Ovine	Virus	3	8	8.859	0.006	*	0.769
Tukey’s post-hoc test for multiple pairwise comparison
Species	term	group1	group2	null.value	estimate	conf.low	conf.high	p.adj	p.adj.signif
Human	Virus	BATV	BAYAV	0	0.52381	-0.12284	1.17046	0.118	ns
Human	Virus	BATV	BUNV	0	-0.0952381	-0.741887	0.551411	0.963	ns
Human	Virus	BATV	lNRIV	0	-0.237752	-0.884401	0.408897	0.656	ns
Human	Virus	BAYAV	BUNV	0	-0.619048	-1.2657	0.0276016	0.0606	ns
Human	Virus	BAYAV	lNRIV	0	-0.761561	-1.40821	-0.114912	0.0227	*
Human	Virus	BUNV	lNRIV	0	-0.142514	-0.789163	0.504135	0.892	ns
Mouse	Virus	BATV	BAYAV	0	0.112731	-0.739834	0.965296	0.973	ns
Mouse	Virus	BATV	BUNV	0	-0.197737	-1.0503	0.654828	0.877	ns
Mouse	Virus	BATV	lNRIV	0	-0.893341	-1.74591	-0.0407754	0.0403	*
Mouse	Virus	BAYAV	BUNV	0	-0.310468	-1.16303	0.542097	0.663	ns
Mouse	Virus	BAYAV	lNRIV	0	-1.00607	-1.85864	-0.153506	0.0225	*
Mouse	Virus	BUNV	lNRIV	0	-0.695604	-1.54817	0.156962	0.115	ns
Ovine	Virus	BATV	BAYAV	0	0.333333	-0.216488	0.883154	0.285	ns
Ovine	Virus	BATV	BUNV	0	0.761905	0.212084	1.31173	0.00936	**
Ovine	Virus	BATV	lNRIV	0	0	-0.549821	0.549821	1	ns
Ovine	Virus	BAYAV	BUNV	0	0.428571	-0.12125	0.978393	0.135	ns
Ovine	Virus	BAYAV	lNRIV	0	-0.333333	-0.883154	0.216488	0.285	ns
Ovine	Virus	BUNV	lNRIV	0	-0.761905	-1.31173	-0.212084	0.00936	**
