# Supplementary material for: Innate Immune Response Against Batai Virus, Bunyamwera Virus, and Their Reassortants
Source: Viruses. 2024 Nov 26;16(12):1833. doi: 10.3390/v16121833 (PMC11680289; doi:10.3390/v16121833)
Supplement: Supplementary file 1 [file viruses-16-01833-s001.zip › viruses-3326190-supplementary/Table S8.csv]

Differential gene expression after BUNV infection
ensembl_gene_id	baseMean	log2FoldChange	lfcSE	stat	pvalue	padj	external_gene_name	entrezgene_id	description
ENSMUSG00000037847	349.7036751	0.894248632	0.123306343	7.252251653	4.09899374632601e-13	5.10693630854758e-09	Nmrk1	225994	nicotinamide riboside kinase 1 [Source:MGI Symbol;Acc:MGI:2147434]
ENSMUSG00000005883	390.2338779	1.260855652	0.212112318	5.94428302	2.77669497765026e-09	1.42715841535508e-05	Spo11	26972	SPO11 initiator of meiotic double stranded breaks [Source:MGI Symbol;Acc:MGI:1349669]
ENSMUSG00000062783	29.3251118	2.728094195	0.461664165	5.909261328	3.43645175862047e-09	1.42715841535508e-05	Csprs	114564	component of Sp100-rs [Source:NCBI gene (formerly Entrezgene);Acc:114564]
ENSMUSG00000034265	233.3928877	-1.003889875	0.192890987	-5.204441583	1.94580819477682e-07	0.000606071	Zdhhc14	224454	zinc finger, DHHC domain containing 14 [Source:MGI Symbol;Acc:MGI:2653229]
ENSMUSG00000052942	355.6024401	1.660846321	0.338304056	4.909330213	9.13879831665545e-07	0.002277206	Glis3	226075	GLIS family zinc finger 3 [Source:MGI Symbol;Acc:MGI:2444289]
ENSMUSG00000046337	84.49480166	2.594210142	0.54529888	4.757409627	1.96092998302045e-06	0.003490175	Fam178b	381337	family with sequence similarity 178, member B [Source:MGI Symbol;Acc:MGI:3026913]
ENSMUSG00000053977	126.510518	2.221137224	0.464258854	4.784264647	1.7161444882935e-06	0.003490175	Cd8a	12525	CD8 subunit alpha [Source:MGI Symbol;Acc:MGI:88346]
ENSMUSG00000020019	38.76644609	2.292087873	0.487250687	4.70412446	2.5495768899416e-06	0.003529464	Ntn4	57764	netrin 4 [Source:MGI Symbol;Acc:MGI:1888978]
ENSMUSG00000046687	214.2011775	1.343627891	0.284729822	4.71895736	2.37056497405382e-06	0.003529464	Gm5424	NA	predicted gene 5424 [Source:MGI Symbol;Acc:MGI:3643173]
ENSMUSG00000032308	874.3500353	0.777070778	0.167571185	4.637257758	3.53062016456328e-06	0.0043988	Ulk3	71742	unc-51-like kinase 3 [Source:MGI Symbol;Acc:MGI:1918992]
ENSMUSG00000037071	481.3297026	3.152651694	0.684552214	4.605421808	4.11630636881009e-06	0.004662278	Scd1	20249	stearoyl-Coenzyme A desaturase 1 [Source:MGI Symbol;Acc:MGI:98239]
ENSMUSG00000020926	6097.609377	1.014912533	0.228699024	4.437765038	9.08977633157144e-06	0.008711502	Adam11	11488	a disintegrin and metallopeptidase domain 11 [Source:MGI Symbol;Acc:MGI:1098667]
ENSMUSG00000030165	186.9877785	1.499467568	0.337655181	4.440825004	8.96146491524439e-06	0.008711502	Klrd1	16643	killer cell lectin-like receptor, subfamily D, member 1 [Source:MGI Symbol;Acc:MGI:1196275]
ENSMUSG00000103473	115.9231035	0.902396488	0.205109433	4.399585509	1.08457835578803e-05	0.009651973	Gm37696	NA	predicted gene, 37696 [Source:MGI Symbol;Acc:MGI:5610924]
ENSMUSG00000076441	14513.41504	1.247767747	0.286630653	4.353225075	1.34149297263876e-05	0.011142441	Ass1	11898	argininosuccinate synthetase 1 [Source:MGI Symbol;Acc:MGI:88090]
ENSMUSG00000086503	4730.269601	-12.49324592	2.882414202	-4.33429932	1.46225108214288e-05	0.011386366	Xist	213742	inactive X specific transcripts [Source:MGI Symbol;Acc:MGI:98974]
ENSMUSG00000020205	69.04636489	-1.656100578	0.385989321	-4.290534703	1.78243428505312e-05	0.012516447	Phlda1	21664	pleckstrin homology like domain, family A, member 1 [Source:MGI Symbol;Acc:MGI:1096880]
ENSMUSG00000029149	102.6792959	0.852952564	0.198947057	4.287334414	1.80829959999265e-05	0.012516447	Krtcap3	69815	keratinocyte associated protein 3 [Source:MGI Symbol;Acc:MGI:1917065]
ENSMUSG00000021003	1774.07398	0.923026832	0.216848243	4.256556667	2.07599436293363e-05	0.01361306	Galc	14420	galactosylceramidase [Source:MGI Symbol;Acc:MGI:95636]
ENSMUSG00000028886	2872.971826	0.691871385	0.164043466	4.217610147	2.46905219840999e-05	0.014082674	Eya3	14050	EYA transcriptional coactivator and phosphatase 3 [Source:MGI Symbol;Acc:MGI:109339]
ENSMUSG00000029657	898.7898351	-0.55008863	0.130476345	-4.216002773	2.48670702894446e-05	0.014082674	Hsph1	15505	heat shock 105kDa/110kDa protein 1 [Source:MGI Symbol;Acc:MGI:105053]
ENSMUSG00000067341	2677.936397	1.85834739	0.438695611	4.236074724	2.27461109065968e-05	0.014082674	H2-Eb2	381091	histocompatibility 2, class II antigen E beta2 [Source:MGI Symbol;Acc:MGI:95902]
ENSMUSG00000041642	2707.376489	1.350228561	0.321563736	4.19894537	2.68161000396655e-05	0.014526165	Kif21b	16565	kinesin family member 21B [Source:MGI Symbol;Acc:MGI:109234]
ENSMUSG00000026837	41.11128297	-2.416515614	0.577303493	-4.185866955	2.84079717581156e-05	0.014747288	Col5a1	12831	collagen, type V, alpha 1 [Source:MGI Symbol;Acc:MGI:88457]
ENSMUSG00000097636	198.0026449	1.222764379	0.292998775	4.17327472	3.00252535662668e-05	0.014963385	Mirt1	NA	myocardial infarction associated transcript 1 [Source:MGI Symbol;Acc:MGI:1922001]
ENSMUSG00000022391	1455.906566	-0.641031389	0.154049425	-4.161205968	3.16571403121477e-05	0.0149918	Rangap1	19387	RAN GTPase activating protein 1 [Source:MGI Symbol;Acc:MGI:103071]
ENSMUSG00000039195	253.9664704	-0.939061799	0.225992389	-4.155280639	3.24888518089486e-05	0.0149918	Bbln	73737	bublin coiled coil protein [Source:MGI Symbol;Acc:MGI:1920987]
ENSMUSG00000005237	8509.597018	1.785709146	0.436534888	4.090644745	4.30175636650424e-05	0.019141279	Dnah2	327954	dynein, axonemal, heavy chain 2 [Source:MGI Symbol;Acc:MGI:107731]
ENSMUSG00000017716	263.5176366	-1.623076465	0.401143568	-4.046123622	5.20727410675201e-05	0.020148164	Birc5	11799	baculoviral IAP repeat-containing 5 [Source:MGI Symbol;Acc:MGI:1203517]
ENSMUSG00000021895	927.5025746	0.899020213	0.222615583	4.038442425	5.38072962994176e-05	0.020148164	Arhgef3	71704	Rho guanine nucleotide exchange factor 3 [Source:MGI Symbol;Acc:MGI:1918954]
ENSMUSG00000036067	3109.804873	1.216049639	0.301497408	4.033366811	5.49833501592451e-05	0.020148164	Slc2a6	227659	solute carrier family 2 (facilitated glucose transporter), member 6 [Source:MGI Symbol;Acc:MGI:2443286]
ENSMUSG00000042626	3364.125286	0.592640606	0.14584755	4.063425179	4.83578279608509e-05	0.020148164	Shc1	20416	src homology 2 domain-containing transforming protein C1 [Source:MGI Symbol;Acc:MGI:98296]
ENSMUSG00000049985	97.44875042	1.442077505	0.35551943	4.056255111	4.98657930915279e-05	0.020148164	Ankrd55	77318	ankyrin repeat domain 55 [Source:MGI Symbol;Acc:MGI:1924568]
ENSMUSG00000054115	84.00613886	-1.016088431	0.251211523	-4.044752487	5.2378431902985e-05	0.020148164	Skp2	27401	S-phase kinase-associated protein 2 [Source:MGI Symbol;Acc:MGI:1351663]
ENSMUSG00000005682	721.3888652	0.53676371	0.13477609	3.98263306	6.81559434614429e-05	0.022950132	Pan2	103135	PAN2 poly(A) specific ribonuclease subunit [Source:MGI Symbol;Acc:MGI:1918984]
ENSMUSG00000031903	759.3628528	-0.952699654	0.239152741	-3.983645132	6.78661928603448e-05	0.022950132	Pla2g15	192654	phospholipase A2, group XV [Source:MGI Symbol;Acc:MGI:2178076]
ENSMUSG00000038205	477.8144711	0.780766222	0.195607875	3.991486647	6.56603860547837e-05	0.022950132	Prkab2	108097	protein kinase, AMP-activated, beta 2 non-catalytic subunit [Source:MGI Symbol;Acc:MGI:1336185]
ENSMUSG00000044468	880.1573758	1.154532827	0.290556765	3.973518998	7.0818506802049e-05	0.023219152	Tent5c	74645	terminal nucleotidyltransferase 5C [Source:MGI Symbol;Acc:MGI:1921895]
ENSMUSG00000028832	386.7417474	-1.506485795	0.380139882	-3.962977484	7.40207651484335e-05	0.023646788	Stmn1	16765	stathmin 1 [Source:MGI Symbol;Acc:MGI:96739]
ENSMUSG00000005338	96.66916212	1.051948565	0.266236795	3.951176495	7.77679438764195e-05	0.02422277	Cadm3	94332	cell adhesion molecule 3 [Source:MGI Symbol;Acc:MGI:2137858]
ENSMUSG00000068220	2044.810979	-0.999195911	0.253830454	-3.936469778	8.26890283662502e-05	0.025127381	Lgals1	16852	lectin, galactose binding, soluble 1 [Source:MGI Symbol;Acc:MGI:96777]
ENSMUSG00000039678	2525.090647	0.382384693	0.097290645	3.9303336	8.48280834961657e-05	0.025163645	Tbc1d13	70296	TBC1 domain family, member 13 [Source:MGI Symbol;Acc:MGI:2385326]
ENSMUSG00000114536	100.0866592	1.108755853	0.283359647	3.91289256	9.11971167265591e-05	0.026423834	Gm48837	NA	predicted gene, 48837 [Source:MGI Symbol;Acc:MGI:6098566]
ENSMUSG00000022505	1268.602123	-0.901118639	0.231028881	-3.900458837	9.60105499053111e-05	0.02718626	Emp2	13731	epithelial membrane protein 2 [Source:MGI Symbol;Acc:MGI:1098726]
ENSMUSG00000097855	231.4480667	0.938019508	0.241329008	3.886890826	0.000101536	0.027500911	A930007I19Rik	77779	RIKEN cDNA A930007I19 gene [Source:MGI Symbol;Acc:MGI:1925029]
ENSMUSG00000006127	2945.546499	0.761258457	0.196657063	3.870994736	0.000108392	0.02873314	Inpp5k	19062	inositol polyphosphate 5-phosphatase K [Source:MGI Symbol;Acc:MGI:1194899]
ENSMUSG00000019992	67.74928009	-1.445277025	0.375700103	-3.846890151	0.000119627	0.029029798	Mtfr2	71804	mitochondrial fission regulator 2 [Source:MGI Symbol;Acc:MGI:1919054]
ENSMUSG00000021270	3373.589924	-0.679606038	0.176716789	-3.845735551	0.000120191	0.029029798	Hsp90aa1	15519	heat shock protein 90, alpha (cytosolic), class A member 1 [Source:MGI Symbol;Acc:MGI:96250]
ENSMUSG00000025198	4154.356007	0.860803615	0.223948074	3.84376432	0.000121161	0.029029798	Erlin1	226144	ER lipid raft associated 1 [Source:MGI Symbol;Acc:MGI:2387613]
ENSMUSG00000027490	246.7123407	-1.239070288	0.322187019	-3.845810708	0.000120154	0.029029798	E2f1	13555	E2F transcription factor 1 [Source:MGI Symbol;Acc:MGI:101941]
ENSMUSG00000030149	1163.496666	2.020881084	0.524555995	3.852555499	0.000116891	0.029029798	Klrk1	27007	killer cell lectin-like receptor subfamily K, member 1 [Source:MGI Symbol;Acc:MGI:1196250]
ENSMUSG00000007659	1444.769973	-0.741352781	0.194995744	-3.80189211	0.000143595	0.030453402	Bcl2l1	12048	BCL2-like 1 [Source:MGI Symbol;Acc:MGI:88139]
ENSMUSG00000020432	2428.350577	0.56994049	0.149483413	3.812733991	0.000137438	0.030453402	Tcn2	21452	transcobalamin 2 [Source:MGI Symbol;Acc:MGI:98534]
ENSMUSG00000024054	2906.46773	0.845860402	0.223056883	3.792128677	0.000149361	0.030453402	Smchd1	74355	SMC hinge domain containing 1 [Source:MGI Symbol;Acc:MGI:1921605]
ENSMUSG00000026180	103.2333438	-1.548674744	0.409634474	-3.780626004	0.000156435	0.030453402	Cxcr2	12765	C-X-C motif chemokine receptor 2 [Source:MGI Symbol;Acc:MGI:105303]
ENSMUSG00000026385	885.8431198	-0.872227739	0.229398866	-3.802232136	0.000143398	0.030453402	Dbi	13167	diazepam binding inhibitor [Source:MGI Symbol;Acc:MGI:94865]
ENSMUSG00000026922	261.6437615	-0.765008842	0.201347029	-3.799454325	0.000145015	0.030453402	Agpat2	67512	1-acylglycerol-3-phosphate O-acyltransferase 2 [Source:MGI Symbol;Acc:MGI:1914762]
ENSMUSG00000028468	1467.510593	0.476552214	0.12503572	3.81132858	0.000138222	0.030453402	Rgp1	242406	RAB6A GEF compex partner 1 [Source:MGI Symbol;Acc:MGI:1915956]
ENSMUSG00000046971	376.114709	1.37601193	0.361547482	3.805895493	0.000141292	0.030453402	Pla2g4f	271844	phospholipase A2, group IVF [Source:MGI Symbol;Acc:MGI:2685493]
ENSMUSG00000048779	717.1433922	-1.336657065	0.353170495	-3.784735936	0.000153872	0.030453402	P2ry6	233571	pyrimidinergic receptor P2Y, G-protein coupled, 6 [Source:MGI Symbol;Acc:MGI:2673874]
ENSMUSG00000070436	43.56255031	-3.909598598	1.033053919	-3.784505847	0.000154014	0.030453402	Serpinh1	12406	serine (or cysteine) peptidase inhibitor, clade H, member 1 [Source:MGI Symbol;Acc:MGI:88283]
ENSMUSG00000079457	31.69440975	2.622142039	0.692858912	3.784525239	0.000154002	0.030453402	Gm7609	665378	predicted pseudogene 7609 [Source:MGI Symbol;Acc:MGI:3644536]
ENSMUSG00000097742	205.1916344	1.278130897	0.336231796	3.801338577	0.000143916	0.030453402	Gm26535	NA	predicted gene, 26535 [Source:MGI Symbol;Acc:MGI:5477029]
ENSMUSG00000027133	399.3053883	-0.754939775	0.200074889	-3.773285992	0.000161111	0.030881342	Nop10	66181	NOP10 ribonucleoprotein [Source:MGI Symbol;Acc:MGI:1913431]
ENSMUSG00000057530	990.5903864	0.927997899	0.246235987	3.768733844	0.000164078	0.0309734	Ece1	230857	endothelin converting enzyme 1 [Source:MGI Symbol;Acc:MGI:1101357]
ENSMUSG00000016498	2332.769926	0.999042827	0.2654584	3.763462844	0.000167577	0.031161751	Pdcd1lg2	58205	programmed cell death 1 ligand 2 [Source:MGI Symbol;Acc:MGI:1930125]
ENSMUSG00000038009	49.47682362	1.332180257	0.354862673	3.754072658	0.000173984	0.031877523	Dnajc22	72778	DnaJ heat shock protein family (Hsp40) member C22 [Source:MGI Symbol;Acc:MGI:1920028]
ENSMUSG00000026434	919.2915546	-0.753021454	0.200884962	-3.748520776	0.000177881	0.03211905	Nucks1	98415	nuclear casein kinase and cyclin-dependent kinase substrate 1 [Source:MGI Symbol;Acc:MGI:1934811]
ENSMUSG00000027454	56.23442683	-1.599018917	0.427403555	-3.741239163	0.000183115	0.032591883	Gins1	69270	GINS complex subunit 1 [Source:MGI Symbol;Acc:MGI:1916520]
ENSMUSG00000015846	510.3763892	-0.879136109	0.236362313	-3.719442832	0.000199663	0.033823399	Rxra	20181	retinoid X receptor alpha [Source:MGI Symbol;Acc:MGI:98214]
ENSMUSG00000022999	1262.666488	0.608892218	0.164372747	3.704338023	0.000211943	0.033823399	Lmbr1l	74775	limb region 1 like [Source:MGI Symbol;Acc:MGI:1289247]
ENSMUSG00000024891	236.7948686	1.347388359	0.363919866	3.702431452	0.000213543	0.033823399	Slc29a2	13340	solute carrier family 29 (nucleoside transporters), member 2 [Source:MGI Symbol;Acc:MGI:1345278]
ENSMUSG00000035783	117.9126529	-2.464398753	0.664155838	-3.710573047	0.000206791	0.033823399	Acta2	11475	actin alpha 2, smooth muscle, aorta [Source:MGI Symbol;Acc:MGI:87909]
ENSMUSG00000037601	149.0176275	-1.373534962	0.36909666	-3.721342163	0.000198167	0.033823399	Nme1	18102	NME/NM23 nucleoside diphosphate kinase 1 [Source:MGI Symbol;Acc:MGI:97355]
ENSMUSG00000038685	777.8798064	0.731710553	0.197142219	3.711587293	0.000205964	0.033823399	Rtel1	269400	regulator of telomere elongation helicase 1 [Source:MGI Symbol;Acc:MGI:2139369]
ENSMUSG00000046245	749.5587713	-1.330518966	0.359469932	-3.701335906	0.000214467	0.033823399	Pilra	231805	paired immunoglobin-like type 2 receptor alpha [Source:MGI Symbol;Acc:MGI:2450529]
ENSMUSG00000053965	77.64075956	0.994737152	0.268183191	3.709170393	0.000207939	0.033823399	Pde5a	242202	phosphodiesterase 5A, cGMP-specific [Source:MGI Symbol;Acc:MGI:2651499]
ENSMUSG00000062822	912.4343751	0.361096607	0.097361241	3.708833231	0.000208217	0.033823399	4833420G17Rik	67392	RIKEN cDNA 4833420G17 gene [Source:MGI Symbol;Acc:MGI:1914642]
ENSMUSG00000032035	424.8838592	0.883746747	0.2390892	3.696305593	0.00021876	0.034069078	Ets1	23871	E26 avian leukemia oncogene 1, 5' domain [Source:MGI Symbol;Acc:MGI:95455]
ENSMUSG00000002799	247.5830376	0.834314073	0.225913961	3.693061148	0.000221571	0.034080859	Jag2	16450	jagged 2 [Source:MGI Symbol;Acc:MGI:1098270]
ENSMUSG00000031165	1496.030976	-0.473016429	0.128216604	-3.689197921	0.000224962	0.034180532	Was	22376	Wiskott-Aldrich syndrome [Source:MGI Symbol;Acc:MGI:105059]
ENSMUSG00000020635	213.0329185	-0.741127302	0.201601198	-3.676204858	0.000236729	0.034210753	Fkbp1b	14226	FK506 binding protein 1b [Source:MGI Symbol;Acc:MGI:1336205]
ENSMUSG00000032009	1584.693056	0.804080319	0.21863205	3.677778804	0.000235274	0.034210753	Sesn3	75747	sestrin 3 [Source:MGI Symbol;Acc:MGI:1922997]
ENSMUSG00000039197	126.3564025	-1.085296163	0.295408321	-3.673884876	0.00023889	0.034210753	Adk	11534	adenosine kinase [Source:MGI Symbol;Acc:MGI:87930]
ENSMUSG00000102752	485.9486974	0.854702899	0.232315659	3.67905849	0.000234097	0.034210753	Gm7694	665574	predicted gene 7694 [Source:MGI Symbol;Acc:MGI:3649135]
ENSMUSG00000112895	97.27155804	1.126409986	0.305907762	3.682188307	0.000231241	0.034210753	Gm47567	NA	predicted gene, 47567 [Source:MGI Symbol;Acc:MGI:6096594]
ENSMUSG00000001270	814.9062463	-1.64908731	0.450769037	-3.65838639	0.000253808	0.034701141	Ckb	12709	creatine kinase, brain [Source:MGI Symbol;Acc:MGI:88407]
ENSMUSG00000020048	4297.526902	-0.699296556	0.19142203	-3.653166555	0.000259026	0.034701141	Hsp90b1	22027	heat shock protein 90, beta (Grp94), member 1 [Source:MGI Symbol;Acc:MGI:98817]
ENSMUSG00000024925	186.630687	-0.895152573	0.244576907	-3.660004475	0.000252211	0.034701141	Rnaseh2c	68209	ribonuclease H2, subunit C [Source:MGI Symbol;Acc:MGI:1915459]
ENSMUSG00000025433	59.39258524	2.137625303	0.583701943	3.662186373	0.000250072	0.034701141	Crisp3	11572	cysteine-rich secretory protein 3 [Source:MGI Symbol;Acc:MGI:102552]
ENSMUSG00000028121	277.7665489	-1.121557071	0.306920848	-3.654222515	0.000257962	0.034701141	Bcar3	29815	breast cancer anti-estrogen resistance 3 [Source:MGI Symbol;Acc:MGI:1352501]
ENSMUSG00000079553	239.094041	-1.514634998	0.413441914	-3.663477137	0.000248814	0.034701141	Kifc1	100502766	kinesin family member C1 [Source:MGI Symbol;Acc:MGI:109596]
ENSMUSG00000000627	81.26590705	1.680422847	0.460704076	3.647510263	0.000264794	0.034727002	Sema4f	20355	sema domain, immunoglobulin domain (Ig), TM domain, and short cytoplasmic domain [Source:MGI Symbol;Acc:MGI:1340055]
ENSMUSG00000031245	157.242494	-1.583795786	0.434184972	-3.647744365	0.000264553	0.034727002	Hmgn5	50887	high-mobility group nucleosome binding domain 5 [Source:MGI Symbol;Acc:MGI:1355295]
ENSMUSG00000029135	679.460925	-0.605785554	0.167218658	-3.622715083	0.000291527	0.036850861	Fosl2	14284	fos-like antigen 2 [Source:MGI Symbol;Acc:MGI:102858]
ENSMUSG00000030222	209.3756829	1.339720504	0.369448769	3.626268687	0.000287546	0.036850861	Rerg	232441	RAS-like, estrogen-regulated, growth-inhibitor [Source:MGI Symbol;Acc:MGI:2665139]
ENSMUSG00000034949	197.6727635	0.912042312	0.251836089	3.621571136	0.000292819	0.036850861	Zfr2	103406	zinc finger RNA binding protein 2 [Source:MGI Symbol;Acc:MGI:2143792]
ENSMUSG00000067370	125.0791175	-0.824848309	0.227469102	-3.626199352	0.000287623	0.036850861	B3galt4	54218	UDP-Gal:betaGlcNAc beta 1,3-galactosyltransferase, polypeptide 4 [Source:MGI Symbol;Acc:MGI:1859517]
ENSMUSG00000015291	4853.186023	0.444195792	0.122784014	3.617700525	0.000297232	0.037032139	Gdi1	14567	GDP dissociation inhibitor 1 [Source:MGI Symbol;Acc:MGI:99846]
ENSMUSG00000087589	35.77945629	1.18715039	0.328580961	3.612961587	0.00030272	0.037342406	D430040D24Rik	NA	RIKEN cDNA D430040D24 gene [Source:MGI Symbol;Acc:MGI:2442526]
ENSMUSG00000029246	636.8113279	0.720493191	0.199852102	3.605131905	0.000311994	0.037516394	Ppat	231327	phosphoribosyl pyrophosphate amidotransferase [Source:MGI Symbol;Acc:MGI:2387203]
ENSMUSG00000043932	72.71372942	1.337250098	0.370613561	3.608206066	0.000308322	0.037516394	Klri2	320407	killer cell lectin-like receptor family I member 2 [Source:MGI Symbol;Acc:MGI:2443965]
ENSMUSG00000044103	125.1875966	-1.417478552	0.393289527	-3.604160436	0.000313164	0.037516394	Il36g	215257	interleukin 36G [Source:MGI Symbol;Acc:MGI:2449929]
ENSMUSG00000063524	6621.47985	-0.978052034	0.271637989	-3.600571625	0.000317518	0.037675819	Eno1	13806	enolase 1, alpha non-neuron [Source:MGI Symbol;Acc:MGI:95393]
ENSMUSG00000025474	1198.843833	0.664745676	0.185003271	3.593156336	0.000326696	0.03839916	Tubgcp2	74237	tubulin, gamma complex component 2 [Source:MGI Symbol;Acc:MGI:1921487]
ENSMUSG00000049536	45.29391192	1.205847535	0.335860056	3.590327316	0.000330263	0.038455574	Tceal1	237052	transcription elongation factor A (SII)-like 1 [Source:MGI Symbol;Acc:MGI:2385317]
ENSMUSG00000000782	5985.67373	0.992965501	0.278165793	3.569689461	0.000357405	0.03971657	Tcf7	21414	transcription factor 7, T cell specific [Source:MGI Symbol;Acc:MGI:98507]
ENSMUSG00000032238	561.837993	1.191699345	0.333080764	3.577808966	0.000346487	0.03971657	Rora	19883	RAR-related orphan receptor alpha [Source:MGI Symbol;Acc:MGI:104661]
ENSMUSG00000040350	2191.919311	0.578293354	0.162001829	3.569671755	0.000357429	0.03971657	Trim7	94089	tripartite motif-containing 7 [Source:MGI Symbol;Acc:MGI:2137353]
ENSMUSG00000042851	111.48262	0.642731966	0.179712409	3.576447337	0.000348295	0.03971657	Zc3h6	78751	zinc finger CCCH type containing 6 [Source:MGI Symbol;Acc:MGI:1926001]
ENSMUSG00000085586	850.0422526	0.787512366	0.220737998	3.567633902	0.000360219	0.03971657	Gm11613	NA	predicted gene 11613 [Source:MGI Symbol;Acc:MGI:3651819]
ENSMUSG00000118087	275.9339825	0.732549831	0.205078006	3.572054572	0.000354192	0.03971657	4833438C02Rik	100503392	RIKEN cDNA 4833438C02 gene [Source:MGI Symbol;Acc:MGI:2147599]
ENSMUSG00000052684	853.1853544	-0.8729349	0.245384945	-3.557410173	0.000374529	0.040576158	Jun	16476	jun proto-oncogene [Source:MGI Symbol;Acc:MGI:96646]
ENSMUSG00000027750	25.80987689	-4.097513297	1.152650234	-3.554862677	0.000378177	0.040583685	Postn	50706	periostin, osteoblast specific factor [Source:MGI Symbol;Acc:MGI:1926321]
ENSMUSG00000036564	4236.127022	1.241645823	0.349492732	3.55270856	0.000381287	0.040583685	Ndrg4	234593	N-myc downstream regulated gene 4 [Source:MGI Symbol;Acc:MGI:2384590]
ENSMUSG00000039682	578.4175896	-0.502151769	0.141427753	-3.550588607	0.000384371	0.040583685	Lap3	66988	leucine aminopeptidase 3 [Source:MGI Symbol;Acc:MGI:1914238]
ENSMUSG00000022773	106.5148746	0.760141429	0.214638904	3.541489519	0.000397875	0.040678678	Ypel1	106369	yippee like 1 [Source:MGI Symbol;Acc:MGI:1913303]
ENSMUSG00000056209	265.8205849	-1.060614295	0.299032441	-3.546820179	0.000389911	0.040678678	Npm3	18150	nucleoplasmin 3 [Source:MGI Symbol;Acc:MGI:894653]
ENSMUSG00000057156	403.4389281	0.544583847	0.153785658	3.541187485	0.00039833	0.040678678	Homez	239099	homeodomain leucine zipper-encoding gene [Source:MGI Symbol;Acc:MGI:2678023]
ENSMUSG00000062007	914.3826042	1.677773209	0.473351715	3.544453638	0.000393428	0.040678678	Hsh2d	209488	hematopoietic SH2 domain containing [Source:MGI Symbol;Acc:MGI:2676364]
ENSMUSG00000022265	5366.532603	0.680129055	0.192442381	3.534195807	0.000409018	0.041430525	Ank	11732	progressive ankylosis [Source:MGI Symbol;Acc:MGI:3045421]
ENSMUSG00000050921	4466.59351	0.752825863	0.213260979	3.530068499	0.000415452	0.041742884	P2ry10	78826	purinergic receptor P2Y, G-protein coupled 10 [Source:MGI Symbol;Acc:MGI:1926076]
ENSMUSG00000078122	443.2015699	-0.977411961	0.277418305	-3.523242497	0.000426301	0.042381762	F630028O10Rik	100038363	RIKEN cDNA F630028O10 gene [Source:MGI Symbol;Acc:MGI:3641813]
ENSMUSG00000081534	2397.916155	-0.968553172	0.275015872	-3.521808268	0.000428614	0.042381762	Slc48a1	67739	solute carrier family 48 (heme transporter), member 1 [Source:MGI Symbol;Acc:MGI:1914989]
ENSMUSG00000020022	300.5936588	-0.735994096	0.209112045	-3.519615979	0.000432172	0.042389871	Ndufa12	66414	NADH:ubiquinone oxidoreductase subunit A12 [Source:MGI Symbol;Acc:MGI:1913664]
ENSMUSG00000045730	98.9688941	-1.397934782	0.397413762	-3.517580202	0.000435501	0.042389871	Adrb2	11555	adrenergic receptor, beta 2 [Source:MGI Symbol;Acc:MGI:87938]
ENSMUSG00000020941	11220.30078	0.827939844	0.236317799	3.503501848	0.000459183	0.044122057	Map3k14	53859	mitogen-activated protein kinase kinase kinase 14 [Source:MGI Symbol;Acc:MGI:1858204]
ENSMUSG00000026116	11129.64927	0.984572222	0.281080761	3.502809007	0.000460379	0.044122057	Tmem131	56030	transmembrane protein 131 [Source:MGI Symbol;Acc:MGI:1927110]
ENSMUSG00000048647	377.8375956	1.198775237	0.343218244	3.492749173	0.000478075	0.045468249	Exd1	241624	exonuclease 3'-5' domain containing 1 [Source:MGI Symbol;Acc:MGI:3045306]
ENSMUSG00000005225	343.9505139	0.676871736	0.194463385	3.480715591	0.000500076	0.045540428	Plekha8	231999	pleckstrin homology domain containing, family A (phosphoinositide binding specific) member 8 [Source:MGI Symbol;Acc:MGI:2681164]
ENSMUSG00000011179	1609.24886	-0.650482422	0.186726426	-3.483612024	0.000494696	0.045540428	Odc1	18263	ornithine decarboxylase, structural 1 [Source:MGI Symbol;Acc:MGI:97402]
ENSMUSG00000027195	863.6172925	-1.019935116	0.292545169	-3.486419271	0.000489533	0.045540428	Hsd17b12	56348	hydroxysteroid (17-beta) dehydrogenase 12 [Source:MGI Symbol;Acc:MGI:1926967]
ENSMUSG00000041324	96.17850312	-1.474486496	0.423514481	-3.481549182	0.000498522	0.045540428	Inhba	16323	inhibin beta-A [Source:MGI Symbol;Acc:MGI:96570]
ENSMUSG00000047534	88.13203963	-1.356899621	0.390093289	-3.478397759	0.000504421	0.045540428	Mis18bp1	217653	MIS18 binding protein 1 [Source:MGI Symbol;Acc:MGI:2145099]
ENSMUSG00000087028	73.36527677	1.351775937	0.388591737	3.478653325	0.00050394	0.045540428	Gm13387	NA	predicted gene 13387 [Source:MGI Symbol;Acc:MGI:3651242]
ENSMUSG00000029910	273.2989234	-1.271714009	0.366180923	-3.472911692	0.000514845	0.046147125	Mad2l1	56150	MAD2 mitotic arrest deficient-like 1 [Source:MGI Symbol;Acc:MGI:1860374]
ENSMUSG00000027952	4779.178919	1.223067772	0.353042759	3.464361585	0.000531492	0.046509217	Pmvk	68603	phosphomevalonate kinase [Source:MGI Symbol;Acc:MGI:1915853]
ENSMUSG00000028124	1056.23031	-0.833978541	0.2411016	-3.459033629	0.000542117	0.046509217	Gclm	14630	glutamate-cysteine ligase, modifier subunit [Source:MGI Symbol;Acc:MGI:104995]
ENSMUSG00000030474	102.3617951	-1.128045342	0.326251217	-3.457597343	0.000545015	0.046509217	Siglece	83382	sialic acid binding Ig-like lectin E [Source:MGI Symbol;Acc:MGI:1932475]
ENSMUSG00000034957	620.5318429	-1.13021376	0.326340818	-3.463292665	0.000533608	0.046509217	Cebpa	12606	CCAAT/enhancer binding protein alpha [Source:MGI Symbol;Acc:MGI:99480]
ENSMUSG00000050919	4391.114163	1.080154231	0.312384579	3.457770656	0.000544665	0.046509217	Zfp366	238803	zinc finger protein 366 [Source:MGI Symbol;Acc:MGI:2178429]
ENSMUSG00000051113	47.88820912	0.861407017	0.248920456	3.460571424	0.00053903	0.046509217	Garin5a	75538	golgi associated RAB2 interactor 5A [Source:MGI Symbol;Acc:MGI:1922788]
ENSMUSG00000097779	99.56358676	0.959379444	0.27666842	3.467614568	0.0005251	0.046509217	4833407H14Rik	73899	RIKEN cDNA 4833407H14 gene [Source:MGI Symbol;Acc:MGI:1921149]
ENSMUSG00000021969	878.5646119	-0.415906084	0.120579153	-3.449237056	0.000562173	0.046575272	Zdhhc20	75965	zinc finger, DHHC domain containing 20 [Source:MGI Symbol;Acc:MGI:1923215]
ENSMUSG00000028896	336.224189	-0.690531628	0.200192253	-3.449342411	0.000561954	0.046575272	Rcc1	100088	regulator of chromosome condensation 1 [Source:MGI Symbol;Acc:MGI:1913989]
ENSMUSG00000029661	142.7033841	-2.808947844	0.814408139	-3.449066517	0.000562528	0.046575272	Col1a2	12843	collagen, type I, alpha 2 [Source:MGI Symbol;Acc:MGI:88468]
ENSMUSG00000035329	492.7915016	-0.514021727	0.149226446	-3.444575274	0.000571957	0.046575272	Fbxo33	70611	F-box protein 33 [Source:MGI Symbol;Acc:MGI:1917861]
ENSMUSG00000045193	1365.181343	0.658106927	0.190811763	3.448985088	0.000562698	0.046575272	Cirbp	12696	cold inducible RNA binding protein [Source:MGI Symbol;Acc:MGI:893588]
ENSMUSG00000045273	48.2000345	-1.552323044	0.450430628	-3.446308815	0.000568301	0.046575272	Cenph	26886	centromere protein H [Source:MGI Symbol;Acc:MGI:1349448]
ENSMUSG00000105987	369.2373613	-1.265268493	0.366975551	-3.44782776	0.000565114	0.046575272	AI506816	NA	expressed sequence AI506816 [Source:MGI Symbol;Acc:MGI:2140929]
ENSMUSG00000069769	295.9131914	0.959769948	0.278892207	3.441365238	0.000578787	0.046825347	Msi2	76626	musashi RNA-binding protein 2 [Source:MGI Symbol;Acc:MGI:1923876]
ENSMUSG00000033416	3532.70023	0.765698767	0.222799391	3.436718402	0.000588807	0.047328721	Gucd1	68778	guanylyl cyclase domain containing 1 [Source:MGI Symbol;Acc:MGI:1916028]
ENSMUSG00000034266	76.86995063	-1.217610272	0.354727572	-3.432522214	0.000597995	0.047759092	Batf	53314	basic leucine zipper transcription factor, ATF-like [Source:MGI Symbol;Acc:MGI:1859147]
ENSMUSG00000024270	568.7984743	-0.606191033	0.177040707	-3.424020624	0.000617019	0.048654712	Slc39a6	106957	solute carrier family 39 (metal ion transporter), member 6 [Source:MGI Symbol;Acc:MGI:2147279]
ENSMUSG00000039043	2180.641523	0.814389385	0.237834784	3.424181152	0.000616655	0.048654712	Arpin	70420	actin-related protein 2/3 complex inhibitor [Source:MGI Symbol;Acc:MGI:1917670]
ENSMUSG00000001305	115.0206041	-1.006196874	0.294040846	-3.421962923	0.000621708	0.048716093	Rrp15	67223	ribosomal RNA processing 15 homolog [Source:MGI Symbol;Acc:MGI:1914473]
ENSMUSG00000006395	606.421995	0.528898461	0.154948641	3.413379148	0.000641626	0.049576017	Hyi	NA	hydroxypyruvate isomerase (putative) [Source:MGI Symbol;Acc:MGI:1915430]
ENSMUSG00000024180	7956.406136	0.743448656	0.217968777	3.410803447	0.000647718	0.049576017	Pgap6	60455	post-glycosylphosphatidylinositol attachment to proteins 6 [Source:MGI Symbol;Acc:MGI:1926283]
ENSMUSG00000030357	914.8324671	-0.741955142	0.217554541	-3.410432793	0.000648599	0.049576017	Fkbp4	14228	FK506 binding protein 4 [Source:MGI Symbol;Acc:MGI:95543]
ENSMUSG00000040462	4393.660199	0.285998503	0.083849431	3.410857996	0.000647588	0.049576017	Os9	216440	amplified in osteosarcoma [Source:MGI Symbol;Acc:MGI:1924301]
ENSMUSG00000033174	434.5082177	-1.627634503	0.477524413	-3.40848438	0.000653248	0.049626951	Mgll	23945	monoglyceride lipase [Source:MGI Symbol;Acc:MGI:1346042]
ENSMUSG00000071714	35125.84785	0.516728131	0.151700287	3.406243604	0.000658634	0.049732841	Csf2rb2	12984	colony stimulating factor 2 receptor, beta 2, low-affinity (granulocyte-macrophage) [Source:MGI Symbol;Acc:MGI:1339760]
ENSMUSG00000004040	13964.67087	0.776710233	0.229860214	3.37905468	0.000727355	0.049791873	Stat3	20848	signal transducer and activator of transcription 3 [Source:MGI Symbol;Acc:MGI:103038]
ENSMUSG00000014075	908.5250562	0.703946278	0.20818472	3.381354197	0.000721295	0.049791873	Dynlt2b	66061	dynein light chain Tctex-type 2B [Source:MGI Symbol;Acc:MGI:1913311]
ENSMUSG00000026179	4543.642872	0.588134401	0.173454487	3.390713099	0.00069711	0.049791873	Pnkd	56695	paroxysmal nonkinesiogenic dyskinesia [Source:MGI Symbol;Acc:MGI:1930773]
ENSMUSG00000032387	390.568736	1.253084269	0.369793316	3.388607137	0.000702486	0.049791873	Rbpms2	71973	RNA binding protein with multiple splicing 2 [Source:MGI Symbol;Acc:MGI:1919223]
ENSMUSG00000033295	1351.026682	1.320929468	0.38913782	3.394502923	0.000687533	0.049791873	Ptprf	19268	protein tyrosine phosphatase receptor type F [Source:MGI Symbol;Acc:MGI:102695]
ENSMUSG00000034413	76.9936666	-0.774219185	0.227594418	-3.401749441	0.00066956	0.049791873	Neurl1b	240055	neuralized E3 ubiquitin protein ligase 1B [Source:MGI Symbol;Acc:MGI:3643092]
ENSMUSG00000036672	219.3777155	-0.665488463	0.195877576	-3.397471401	0.000680117	0.049791873	Cenpt	320394	centromere protein T [Source:MGI Symbol;Acc:MGI:2443939]
ENSMUSG00000036887	563.8875041	-1.251417604	0.369099644	-3.390460065	0.000697754	0.049791873	C1qa	12259	complement component 1, q subcomponent, alpha polypeptide [Source:MGI Symbol;Acc:MGI:88223]
ENSMUSG00000040188	4812.356558	0.441359675	0.130237637	3.388879624	0.000701788	0.049791873	Scamp2	24044	secretory carrier membrane protein 2 [Source:MGI Symbol;Acc:MGI:1346518]
ENSMUSG00000042249	6319.263527	0.701049602	0.207329304	3.381333893	0.000721348	0.049791873	Grk3	320129	G protein-coupled receptor kinase 3 [Source:MGI Symbol;Acc:MGI:87941]
ENSMUSG00000048329	128.2043547	0.951654534	0.281615134	3.37927341	0.000726777	0.049791873	Mfsd6l	215723	major facilitator superfamily domain containing 6-like [Source:MGI Symbol;Acc:MGI:2384904]
ENSMUSG00000053395	444.5351018	1.001635307	0.295948801	3.384488476	0.00071311	0.049791873	Cacng8	81905	calcium channel, voltage-dependent, gamma subunit 8 [Source:MGI Symbol;Acc:MGI:1932376]
ENSMUSG00000062345	122.4082605	-1.108844962	0.327004865	-3.390912736	0.000696603	0.049791873	Serpinb2	18788	serine (or cysteine) peptidase inhibitor, clade B, member 2 [Source:MGI Symbol;Acc:MGI:97609]
ENSMUSG00000074476	65.56463859	-2.072528628	0.612388688	-3.38433526	0.000713508	0.049791873	Spc24	67629	SPC24, NDC80 kinetochore complex component, homolog (S. cerevisiae) [Source:MGI Symbol;Acc:MGI:1914879]
ENSMUSG00000078815	179.8793971	1.592256869	0.470877055	3.3814705	0.00072099	0.049791873	Cacng6	54378	calcium channel, voltage-dependent, gamma subunit 6 [Source:MGI Symbol;Acc:MGI:1859168]
ENSMUSG00000090576	51.67865757	1.126552134	0.332153856	3.39165755	0.000694712	0.049791873	Gm17055	NA	predicted gene 17055 [Source:MGI Symbol;Acc:MGI:4937882]
ENSMUSG00000096001	748.8508267	1.542510889	0.454520978	3.3937067	0.000689535	0.049791873	Gpr15lg	70045	G protein coupled receptor 15 ligand [Source:MGI Symbol;Acc:MGI:1917295]
ENSMUSG00000000673	1455.409099	0.746722236	0.222047455	3.362894816	0.000771297	0.051052892	Haao	107766	3-hydroxyanthranilate 3,4-dioxygenase [Source:MGI Symbol;Acc:MGI:1349444]
ENSMUSG00000006418	7311.900315	0.759676143	0.226365103	3.355977285	0.000790851	0.051052892	Rnf114	81018	ring finger protein 114 [Source:MGI Symbol;Acc:MGI:1933159]
ENSMUSG00000009585	8236.01499	0.668474069	0.19901488	3.358915018	0.000782491	0.051052892	Apobec3	80287	apolipoprotein B mRNA editing enzyme, catalytic polypeptide 3 [Source:MGI Symbol;Acc:MGI:1933111]
ENSMUSG00000019715	500.5457813	-0.539870393	0.160570384	-3.362204034	0.00077323	0.051052892	Gle1	74412	GLE1 RNA export mediator [Source:MGI Symbol;Acc:MGI:1921662]
ENSMUSG00000020571	2481.046343	-0.81903638	0.244035245	-3.356221685	0.000790152	0.051052892	Pdia6	71853	protein disulfide isomerase associated 6 [Source:MGI Symbol;Acc:MGI:1919103]
ENSMUSG00000021520	729.3484358	-0.503278162	0.149869258	-3.358114733	0.00078476	0.051052892	Uqcrb	67530	ubiquinol-cytochrome c reductase binding protein [Source:MGI Symbol;Acc:MGI:1914780]
ENSMUSG00000022973	7714.447811	0.901221381	0.267603114	3.367753711	0.000757833	0.051052892	Synj1	104015	synaptojanin 1 [Source:MGI Symbol;Acc:MGI:1354961]
ENSMUSG00000027248	6734.84707	-0.501846167	0.149178224	-3.364071204	0.000768017	0.051052892	Pdia3	14827	protein disulfide isomerase associated 3 [Source:MGI Symbol;Acc:MGI:95834]
ENSMUSG00000038034	826.4412659	-1.056044834	0.314372271	-3.359217503	0.000781635	0.051052892	Igsf8	140559	immunoglobulin superfamily, member 8 [Source:MGI Symbol;Acc:MGI:2154090]
ENSMUSG00000038633	2261.951746	-0.624969513	0.185745328	-3.364658053	0.000766386	0.051052892	Degs1	13244	delta 4-desaturase, sphingolipid 1 [Source:MGI Symbol;Acc:MGI:1097711]
ENSMUSG00000066152	519.2176271	-0.689120681	0.204970385	-3.362049984	0.000773661	0.051052892	Slc31a2	20530	solute carrier family 31, member 2 [Source:MGI Symbol;Acc:MGI:1333844]
ENSMUSG00000042918	142.3468437	0.900156223	0.268459579	3.353041923	0.000799286	0.051331465	Mamstr	74490	MEF2 activating motif and SAP domain containing transcriptional regulator [Source:MGI Symbol;Acc:MGI:1921740]
ENSMUSG00000038564	838.4879081	0.494038734	0.147552828	3.348215969	0.000813336	0.051965916	Ift172	67661	intraflagellar transport 172 [Source:MGI Symbol;Acc:MGI:2682064]
ENSMUSG00000055632	53.9040624	1.178674137	0.352678225	3.342066661	0.000831571	0.052859906	Hmcn2	665700	hemicentin 2 [Source:MGI Symbol;Acc:MGI:2677838]
ENSMUSG00000023032	9113.414271	1.069805575	0.320267226	3.340352957	0.00083672	0.052917216	Slc4a8	59033	solute carrier family 4 (anion exchanger), member 8 [Source:MGI Symbol;Acc:MGI:1928745]
ENSMUSG00000029790	142.7255844	1.166877826	0.349904317	3.334848321	0.000853459	0.053444074	Cep41	83922	centrosomal protein 41 [Source:MGI Symbol;Acc:MGI:1891414]
ENSMUSG00000073678	171.6584994	-0.792991083	0.237793204	-3.334792872	0.00085363	0.053444074	Pgap1	241062	post-GPI attachment to proteins 1 [Source:MGI Symbol;Acc:MGI:2443342]
ENSMUSG00000062981	402.536908	-0.667003425	0.200135902	-3.332752483	0.000859914	0.053568347	Mrpl42	67270	mitochondrial ribosomal protein L42 [Source:MGI Symbol;Acc:MGI:1333774]
ENSMUSG00000045160	162.2292968	-0.831938013	0.249868239	-3.32950685	0.000869999	0.053926968	Bola3	78653	bolA family member 3 [Source:MGI Symbol;Acc:MGI:1925903]
ENSMUSG00000009291	1790.250058	-0.401333446	0.12073029	-3.324215029	0.000886678	0.054612806	Pttg1ip	108705	pituitary tumor-transforming 1 interacting protein [Source:MGI Symbol;Acc:MGI:2652132]
ENSMUSG00000055897	848.9815869	0.544459605	0.163898378	3.321934069	0.000893958	0.054612806	Ppp4r1l-ps	NA	protein phosphatase 4, regulatory subunit 1-like, pseudogene [Source:MGI Symbol;Acc:MGI:1924560]
ENSMUSG00000018362	759.426319	-0.886786113	0.267336709	-3.317113151	0.000909528	0.055008767	Kpna2	16647	karyopherin subunit alpha 2 [Source:MGI Symbol;Acc:MGI:103561]
ENSMUSG00000031483	1614.161935	0.4564583	0.137561846	3.318204228	0.000905982	0.055008767	Erlin2	244373	ER lipid raft associated 2 [Source:MGI Symbol;Acc:MGI:2387215]
ENSMUSG00000019518	362.8937671	0.421414183	0.127160714	3.31402813	0.000919623	0.055350615	Ap4m1	11781	adaptor-related protein complex AP-4, mu 1 [Source:MGI Symbol;Acc:MGI:1337063]
ENSMUSG00000016757	353.0884783	-0.479912404	0.145216053	-3.30481647	0.000950386	0.055840702	Ttll12	223723	tubulin tyrosine ligase-like family, member 12 [Source:MGI Symbol;Acc:MGI:3039573]
ENSMUSG00000021569	101.0187021	-1.138467176	0.344104314	-3.308494345	0.000937991	0.055840702	Trip13	69716	thyroid hormone receptor interactor 13 [Source:MGI Symbol;Acc:MGI:1916966]
ENSMUSG00000027655	805.9162583	0.630494313	0.190853017	3.303559574	0.000954657	0.055840702	Dhx35	71715	DEAH-box helicase 35 [Source:MGI Symbol;Acc:MGI:1918965]
ENSMUSG00000028312	454.4102164	-0.83029634	0.251300292	-3.304000692	0.000953156	0.055840702	Smc2	14211	structural maintenance of chromosomes 2 [Source:MGI Symbol;Acc:MGI:106067]
ENSMUSG00000056629	394.7545446	-0.806083691	0.243650313	-3.308363037	0.000938431	0.055840702	Fkbp2	14227	FK506 binding protein 2 [Source:MGI Symbol;Acc:MGI:95542]
ENSMUSG00000056629	394.7545446	-0.806083691	0.243650313	-3.308363037	0.000938431	0.055840702	Fkbp2	114841036	FK506 binding protein 2 [Source:MGI Symbol;Acc:MGI:95542]
ENSMUSG00000097729	213.6943676	0.659618213	0.199516074	3.306090584	0.000946075	0.055840702	2310015A10Rik	NA	RIKEN cDNA 2310015A10 gene [Source:MGI Symbol;Acc:MGI:1916798]
ENSMUSG00000034773	42.1649067	-1.864983593	0.56509314	-3.300311861	0.000965774	0.055965505	Hrob	217216	homologous recombination factor with OB-fold [Source:MGI Symbol;Acc:MGI:2387601]
ENSMUSG00000075415	19356.93538	0.720032198	0.218150341	3.300623753	0.000964702	0.055965505	Fnbp1	14269	formin binding protein 1 [Source:MGI Symbol;Acc:MGI:109606]
ENSMUSG00000029430	2330.973099	-0.650565439	0.197543189	-3.293282056	0.000990251	0.056566844	Ran	19384	RAN, member RAS oncogene family [Source:MGI Symbol;Acc:MGI:1333112]
ENSMUSG00000030590	328.898065	0.475771837	0.144741833	3.287037526	0.001012473	0.056566844	Fam98c	73833	family with sequence similarity 98, member C [Source:MGI Symbol;Acc:MGI:1921083]
ENSMUSG00000031700	122.5876426	-0.667091284	0.202891929	-3.287914349	0.001009325	0.056566844	Gpt2	108682	glutamic pyruvate transaminase (alanine aminotransferase) 2 [Source:MGI Symbol;Acc:MGI:1915391]
ENSMUSG00000035354	5932.323224	0.675767714	0.205432632	3.289485735	0.001003706	0.056566844	Uvrag	78610	UV radiation resistance associated gene [Source:MGI Symbol;Acc:MGI:1925860]
ENSMUSG00000074063	228.8805113	-1.367343189	0.415459944	-3.291155283	0.000997768	0.056566844	Osgin1	71839	oxidative stress induced growth inhibitor 1 [Source:MGI Symbol;Acc:MGI:1919089]
ENSMUSG00000079222	46.56492123	1.302655415	0.395958172	3.289881372	0.001002296	0.056566844		NA
ENSMUSG00000095687	2752.989047	1.386400997	0.421762759	3.287158402	0.001012039	0.056566844	Rnaset2a	100037283	ribonuclease T2A [Source:MGI Symbol;Acc:MGI:1915445]
ENSMUSG00000030806	234.1830423	1.217426485	0.370707641	3.284060946	0.001023228	0.056912485	Stx1b	56216	syntaxin 1B [Source:MGI Symbol;Acc:MGI:1930705]
ENSMUSG00000032946	79.1174906	-0.887591204	0.270678073	-3.279139657	0.001041241	0.057656981	Rasgrp2	19395	RAS, guanyl releasing protein 2 [Source:MGI Symbol;Acc:MGI:1333849]
ENSMUSG00000003581	576.8217114	0.448781106	0.13723804	3.270092648	0.001075123	0.058486642	Rnf215	71673	ring finger protein 215 [Source:MGI Symbol;Acc:MGI:1918923]
ENSMUSG00000026754	542.7722987	0.582073463	0.178063167	3.268915591	0.001079605	0.058486642	Golga1	76899	golgin A1 [Source:MGI Symbol;Acc:MGI:1924149]
ENSMUSG00000038781	2590.157849	0.660291833	0.20199256	3.268891851	0.001079696	0.058486642	Stap2	106766	signal transducing adaptor family member 2 [Source:MGI Symbol;Acc:MGI:2147039]
ENSMUSG00000046949	303.5800847	-1.121655462	0.342893564	-3.271147605	0.00107112	0.058486642	Nqo2	18105	N-ribosyldihydronicotinamide quinone reductase 2 [Source:MGI Symbol;Acc:MGI:104513]
ENSMUSG00000066682	173.8672359	-1.101074516	0.336417321	-3.272942411	0.001064342	0.058486642	Pilrb2	545812	paired immunoglobin-like type 2 receptor beta 2 [Source:MGI Symbol;Acc:MGI:2450535]
ENSMUSG00000022351	2086.53779	0.535699165	0.164386916	3.258770094	0.001118963	0.060289799	Sqle	20775	squalene epoxidase [Source:MGI Symbol;Acc:MGI:109296]
ENSMUSG00000030205	48.15219512	1.382753689	0.424598701	3.256613093	0.0011275	0.060289799	Gprc5d	93746	G protein-coupled receptor, family C, group 5, member D [Source:MGI Symbol;Acc:MGI:1935037]
ENSMUSG00000103558	54.54091253	1.02002321	0.313108367	3.257732205	0.001123063	0.060289799	Gm38220	NA	predicted gene, 38220 [Source:MGI Symbol;Acc:MGI:5611448]
ENSMUSG00000004317	457.9924242	-0.532872432	0.164721354	-3.234993025	0.001216457	0.060446407	Clcn5	12728	chloride channel, voltage-sensitive 5 [Source:MGI Symbol;Acc:MGI:99486]
ENSMUSG00000004446	463.589231	-0.942193888	0.289837974	-3.250760673	0.001150967	0.060446407	Bid	12122	BH3 interacting domain death agonist [Source:MGI Symbol;Acc:MGI:108093]
ENSMUSG00000020611	3362.764393	0.510047123	0.157458303	3.239251993	0.001198436	0.060446407	Gna13	14674	guanine nucleotide binding protein, alpha 13 [Source:MGI Symbol;Acc:MGI:95768]
ENSMUSG00000021650	1185.871414	0.536216194	0.165363655	3.242648407	0.001184243	0.060446407	Ptcd2	68927	pentatricopeptide repeat domain 2 [Source:MGI Symbol;Acc:MGI:1916177]
ENSMUSG00000024426	350.5870664	0.757098944	0.233894428	3.236925956	0.001208248	0.060446407	Atat1	73242	alpha tubulin acetyltransferase 1 [Source:MGI Symbol;Acc:MGI:1913869]
ENSMUSG00000028706	1140.04131	0.693939802	0.21409899	3.241210067	0.001190234	0.060446407	Nsun4	72181	NOL1/NOP2/Sun domain family, member 4 [Source:MGI Symbol;Acc:MGI:1919431]
ENSMUSG00000036167	1671.07336	0.532768392	0.164541521	3.237896349	0.001204145	0.060446407	Pphln1	223828	periphilin 1 [Source:MGI Symbol;Acc:MGI:1917029]
ENSMUSG00000037752	82.95525805	-0.695844325	0.214600093	-3.242516418	0.001184791	0.060446407	Xkr8	381560	X-linked Kx blood group related 8 [Source:MGI Symbol;Acc:MGI:2685877]
ENSMUSG00000040658	44.5862829	-1.495079884	0.461525661	-3.239429591	0.00119769	0.060446407	Dnph1	381101	2'-deoxynucleoside 5'-phosphate N-hydrolase 1 [Source:MGI Symbol;Acc:MGI:3039376]
ENSMUSG00000042417	27.51976652	-1.167191291	0.359757121	-3.244386903	0.001177037	0.060446407	Ccno	218630	cyclin O [Source:MGI Symbol;Acc:MGI:2145534]
ENSMUSG00000045382	3575.049104	0.907652348	0.280015572	3.241435256	0.001189294	0.060446407	Cxcr4	12767	C-X-C motif chemokine receptor 4 [Source:MGI Symbol;Acc:MGI:109563]
ENSMUSG00000048277	20062.51438	0.559084642	0.172692763	3.237452648	0.00120602	0.060446407	Syngr2	20973	synaptogyrin 2 [Source:MGI Symbol;Acc:MGI:1328324]
ENSMUSG00000052609	409.5153347	-0.801002246	0.246478646	-3.249783532	0.001154929	0.060446407	Plekhg3	263406	pleckstrin homology domain containing, family G (with RhoGef domain) member 3 [Source:MGI Symbol;Acc:MGI:2388284]
ENSMUSG00000061046	343.4928907	0.407700412	0.125350246	3.252489936	0.001143986	0.060446407	Haghl	68977	hydroxyacylglutathione hydrolase-like [Source:MGI Symbol;Acc:MGI:1919877]
ENSMUSG00000063273	1029.666227	-0.555449217	0.170977701	-3.248664674	0.001159481	0.060446407	Naa15	74838	N(alpha)-acetyltransferase 15, NatA auxiliary subunit [Source:MGI Symbol;Acc:MGI:1922088]
ENSMUSG00000070738	1075.198627	-0.650873123	0.200891619	-3.239921735	0.001195625	0.060446407	Dgkd	227333	diacylglycerol kinase, delta [Source:MGI Symbol;Acc:MGI:2138334]
ENSMUSG00000071369	192.3932616	-0.908967729	0.281006325	-3.23468779	0.001217758	0.060446407	Map3k5	26408	mitogen-activated protein kinase kinase kinase 5 [Source:MGI Symbol;Acc:MGI:1346876]
ENSMUSG00000117108	69.604534	1.549945705	0.476917177	3.249926364	0.001154349	0.060446407	Gm49935	NA	predicted gene, 49935 [Source:MGI Symbol;Acc:MGI:6270646]
ENSMUSG00000024181	476.5729304	-0.894144636	0.276642616	-3.232129045	0.001228716	0.06050817	Mrpl28	68611	mitochondrial ribosomal protein L28 [Source:MGI Symbol;Acc:MGI:1915861]
ENSMUSG00000042745	84.6934489	-1.788763268	0.553290518	-3.232954858	0.001225169	0.06050817	Id1	15901	inhibitor of DNA binding 1, HLH protein [Source:MGI Symbol;Acc:MGI:96396]
ENSMUSG00000024646	1722.979785	-0.588055481	0.182296291	-3.225822513	0.001256112	0.061132432	Cyb5a	109672	cytochrome b5 type A (microsomal) [Source:MGI Symbol;Acc:MGI:1926952]
ENSMUSG00000028333	3617.815253	-0.490683755	0.152102658	-3.226003808	0.001255317	0.061132432	Anp32b	67628	acidic nuclear phosphoprotein 32 family member B [Source:MGI Symbol;Acc:MGI:1914878]
ENSMUSG00000036093	7596.314615	0.741798347	0.22980303	3.227974619	0.0012467	0.061132432	Arl5a	75423	ADP-ribosylation factor-like 5A [Source:MGI Symbol;Acc:MGI:1922673]
ENSMUSG00000021947	226.2832063	-0.87983263	0.273036035	-3.222404806	0.001271194	0.06114983	Cryl1	68631	crystallin, lambda 1 [Source:MGI Symbol;Acc:MGI:1915881]
ENSMUSG00000033721	1635.15041	0.723015615	0.224303632	3.223378996	0.001266878	0.06114983	Vav3	57257	vav 3 oncogene [Source:MGI Symbol;Acc:MGI:1888518]
ENSMUSG00000047909	877.498706	0.39573953	0.122801793	3.222587548	0.001270383	0.06114983	Ankrd16	320816	ankyrin repeat domain 16 [Source:MGI Symbol;Acc:MGI:2444796]
ENSMUSG00000020734	141.1763218	1.210686958	0.375889064	3.220862412	0.001278055	0.061243407	Grin2c	14813	glutamate receptor, ionotropic, NMDA2C (epsilon 3) [Source:MGI Symbol;Acc:MGI:95822]
ENSMUSG00000064325	311.9154568	0.976845241	0.303627621	3.217247616	0.001294268	0.061782722	Hhip	15245	Hedgehog-interacting protein [Source:MGI Symbol;Acc:MGI:1341847]
ENSMUSG00000016763	2973.511061	1.183485818	0.36807611	3.215329079	0.001302951	0.061920319	Scube1	64706	signal peptide, CUB domain, EGF-like 1 [Source:MGI Symbol;Acc:MGI:1890616]
ENSMUSG00000048897	932.1748837	-0.854411416	0.265805916	-3.214418361	0.001307091	0.061920319	Zfp710	209225	zinc finger protein 710 [Source:MGI Symbol;Acc:MGI:1921747]
ENSMUSG00000015970	104.6774511	1.01410368	0.316355054	3.205587099	0.001347872	0.061973682	Chdh	218865	choline dehydrogenase [Source:MGI Symbol;Acc:MGI:1860776]
ENSMUSG00000021756	10415.52043	0.837380222	0.260845944	3.210248194	0.001326204	0.061973682	Il6st	16195	interleukin 6 signal transducer [Source:MGI Symbol;Acc:MGI:96560]
ENSMUSG00000024660	589.8859391	-1.01881115	0.317931651	-3.204497405	0.001352985	0.061973682	Incenp	16319	inner centromere protein [Source:MGI Symbol;Acc:MGI:1313288]
ENSMUSG00000026874	67.91478482	1.631976677	0.50916589	3.205196399	0.001349704	0.061973682	Hc	15139	hemolytic complement [Source:MGI Symbol;Acc:MGI:96031]
ENSMUSG00000028693	569.7500938	-0.745474101	0.232097955	-3.211894304	0.001318629	0.061973682	Nasp	50927	nuclear autoantigenic sperm protein (histone-binding) [Source:MGI Symbol;Acc:MGI:1355328]
ENSMUSG00000028926	223.2922571	-1.094501009	0.341099651	-3.208742687	0.001333167	0.061973682	Cdk14	18647	cyclin dependent kinase 14 [Source:MGI Symbol;Acc:MGI:894318]
ENSMUSG00000047246	24.90303926	-1.311563707	0.408794102	-3.208372385	0.001334885	0.061973682	H2bc6	319179	H2B clustered histone 6 [Source:MGI Symbol;Acc:MGI:2448380]
ENSMUSG00000084915	76.90149126	0.766146741	0.238456799	3.212937282	0.00131385	0.061973682	C230037L18Rik	NA	RIKEN cDNA C230037L18 gene [Source:MGI Symbol;Acc:MGI:3697701]
ENSMUSG00000099767	116.9452311	1.311183897	0.408828656	3.207172193	0.001340467	0.061973682	Gm28884	NA	predicted gene 28884 [Source:MGI Symbol;Acc:MGI:5579590]
ENSMUSG00000006398	132.3803155	-1.797219939	0.561089317	-3.203090637	0.001359612	0.062049098	Cdc20	107995	cell division cycle 20 [Source:MGI Symbol;Acc:MGI:1859866]
ENSMUSG00000021725	2130.738344	0.943437006	0.29482247	3.200017304	0.001374193	0.062449096	Parp8	52552	poly (ADP-ribose) polymerase family, member 8 [Source:MGI Symbol;Acc:MGI:1098713]
ENSMUSG00000029455	3648.536768	-0.699251711	0.218694349	-3.197392683	0.00138676	0.062449096	Aldh2	11669	aldehyde dehydrogenase 2, mitochondrial [Source:MGI Symbol;Acc:MGI:99600]
ENSMUSG00000040528	536.9518474	-0.934735305	0.2924572	-3.196143929	0.001392776	0.062449096	Milr1	380732	mast cell immunoglobulin like receptor 1 [Source:MGI Symbol;Acc:MGI:2685731]
ENSMUSG00000041773	399.3012574	-0.666029398	0.208199681	-3.198993367	0.001379083	0.062449096	Enc1	13803	ectodermal-neural cortex 1 [Source:MGI Symbol;Acc:MGI:109610]
ENSMUSG00000056917	952.0404631	-0.797888297	0.249651628	-3.19600678	0.001393438	0.062449096	Sipa1	20469	signal-induced proliferation associated gene 1 [Source:MGI Symbol;Acc:MGI:107576]
ENSMUSG00000035478	817.0527264	-0.554257872	0.17350556	-3.194467497	0.001400891	0.06255805	Mbd3	17192	methyl-CpG binding domain protein 3 [Source:MGI Symbol;Acc:MGI:1333812]
ENSMUSG00000029521	229.5090776	-0.970278162	0.303866832	-3.193103231	0.001407526	0.062629888	Chek2	50883	checkpoint kinase 2 [Source:MGI Symbol;Acc:MGI:1355321]
ENSMUSG00000018593	118.4938476	-2.746813223	0.860759171	-3.191151854	0.001417068	0.062810475	Sparc	20692	secreted acidic cysteine rich glycoprotein [Source:MGI Symbol;Acc:MGI:98373]
ENSMUSG00000024220	372.2345286	0.584897184	0.183471808	3.187940379	0.001432901	0.062810475	Zfp523	224656	zinc finger protein 523 [Source:MGI Symbol;Acc:MGI:2687278]
ENSMUSG00000033220	2551.561467	-1.034147888	0.324576729	-3.186143048	0.001441833	0.062810475	Rac2	19354	Rac family small GTPase 2 [Source:MGI Symbol;Acc:MGI:97846]
ENSMUSG00000060441	567.5074913	0.505049386	0.158347437	3.189501493	0.001425184	0.062810475	Trim5	667823	tripartite motif-containing 5 [Source:MGI Symbol;Acc:MGI:3646853]
ENSMUSG00000079610	129.0460242	0.615533992	0.19311224	3.187441626	0.001435374	0.062810475	Ankrd39	109346	ankyrin repeat domain 39 [Source:MGI Symbol;Acc:MGI:1914816]
ENSMUSG00000097194	263.5624277	1.003522962	0.314952316	3.18626951	0.001441203	0.062810475	9330175E14Rik	NA	RIKEN cDNA 9330175E14 gene [Source:MGI Symbol;Acc:MGI:2443913]
ENSMUSG00000021965	54.73445353	-1.142319362	0.358686299	-3.184730958	0.001448886	0.062897826	Ska3	219114	spindle and kinetochore associated complex subunit 3 [Source:MGI Symbol;Acc:MGI:3041235]
ENSMUSG00000038393	2073.951142	-0.85122827	0.267477612	-3.182428108	0.001460458	0.062961392	Txnip	56338	thioredoxin interacting protein [Source:MGI Symbol;Acc:MGI:1889549]
ENSMUSG00000060798	33.843908	-1.333826323	0.418998276	-3.183369479	0.001455717	0.062961392	Intu	380614	inturned planar cell polarity protein [Source:MGI Symbol;Acc:MGI:2443752]
ENSMUSG00000014959	4210.101202	0.747924289	0.235315424	3.178390415	0.001480952	0.063406115	Gorasp2	70231	golgi reassembly stacking protein 2 [Source:MGI Symbol;Acc:MGI:2135962]
ENSMUSG00000020397	225.367584	-0.490395111	0.154252567	-3.179169861	0.001476975	0.063406115	Med7	66213	mediator complex subunit 7 [Source:MGI Symbol;Acc:MGI:1913463]
ENSMUSG00000024639	1273.367772	-0.384509163	0.121056246	-3.176285215	0.001491742	0.063649365	Gnaq	14682	guanine nucleotide binding protein, alpha q polypeptide [Source:MGI Symbol;Acc:MGI:95776]
ENSMUSG00000002699	792.4593722	-1.126556091	0.355541712	-3.168562374	0.001531949	0.064920236	Lcp2	16822	lymphocyte cytosolic protein 2 [Source:MGI Symbol;Acc:MGI:1321402]
ENSMUSG00000021707	106.3777487	-1.182166949	0.373014241	-3.169227388	0.001528448	0.064920236	Dhfr	13361	dihydrofolate reductase [Source:MGI Symbol;Acc:MGI:94890]
ENSMUSG00000041632	342.1642822	0.563150566	0.177858371	3.166286535	0.001543986	0.065208557	Mrps27	218506	mitochondrial ribosomal protein S27 [Source:MGI Symbol;Acc:MGI:1919064]
ENSMUSG00000074170	31.74816153	-1.517013361	0.479465834	-3.163965509	0.001556352	0.065508765	Plekhf1	72287	pleckstrin homology domain containing, family F (with FYVE domain) member 1 [Source:MGI Symbol;Acc:MGI:1919537]
ENSMUSG00000018476	1022.440108	0.934417124	0.295427113	3.162936252	0.001561865	0.06551946	Kdm6b	216850	KDM1 lysine (K)-specific demethylase 6B [Source:MGI Symbol;Acc:MGI:2448492]
ENSMUSG00000022033	71.0654653	-1.776166554	0.562797734	-3.155958963	0.001599714	0.065561949	Pbk	52033	PDZ binding kinase [Source:MGI Symbol;Acc:MGI:1289156]
ENSMUSG00000024401	381.1567669	-1.247039947	0.395096839	-3.156289358	0.001597903	0.065561949	Tnf	21926	tumor necrosis factor [Source:MGI Symbol;Acc:MGI:104798]
ENSMUSG00000035000	3487.38447	0.867250615	0.274665318	3.157481338	0.001591384	0.065561949	Dpp4	13482	dipeptidylpeptidase 4 [Source:MGI Symbol;Acc:MGI:94919]
ENSMUSG00000039671	2829.905248	0.709107807	0.224549647	3.157911032	0.00158904	0.065561949	Zmynd8	228880	zinc finger, MYND-type containing 8 [Source:MGI Symbol;Acc:MGI:1918025]
ENSMUSG00000040022	192.3035563	0.59453529	0.188201903	3.159029114	0.001582957	0.065561949	Rab11fip2	74998	RAB11 family interacting protein 2 (class I) [Source:MGI Symbol;Acc:MGI:1922248]
ENSMUSG00000046027	188.5986444	-1.166993935	0.369290351	-3.16009864	0.001577157	0.065561949	Stard5	170460	StAR related lipid transfer domain containing 5 [Source:MGI Symbol;Acc:MGI:2156765]
ENSMUSG00000051934	297.3774354	0.767203888	0.243052412	3.156536823	0.001596547	0.065561949	Spats2	72572	spermatogenesis associated, serine-rich 2 [Source:MGI Symbol;Acc:MGI:1919822]
ENSMUSG00000035513	1729.126197	0.588070784	0.186443383	3.154152073	0.001609652	0.065752959	Ntng2	171171	netrin G2 [Source:MGI Symbol;Acc:MGI:2159341]
ENSMUSG00000020423	3283.73445	0.629888387	0.199766637	3.153121038	0.001615348	0.065770008	Btg2	12227	BTG anti-proliferation factor 2 [Source:MGI Symbol;Acc:MGI:108384]
ENSMUSG00000030259	245.0113095	-1.610126506	0.51092608	-3.151388368	0.001624963	0.065778197	Rassf8	71323	Ras association (RalGDS/AF-6) domain family (N-terminal) member 8 [Source:MGI Symbol;Acc:MGI:1918573]
ENSMUSG00000033952	86.95391583	-1.680472004	0.533319843	-3.150964712	0.001627322	0.065778197	Aspm	12316	abnormal spindle microtubule assembly [Source:MGI Symbol;Acc:MGI:1334448]
ENSMUSG00000068917	1160.044717	0.307256477	0.097563678	3.14929167	0.001636668	0.065778197	Clk2	12748	CDC-like kinase 2 [Source:MGI Symbol;Acc:MGI:1098669]
ENSMUSG00000073427	56.96826747	-0.753972528	0.239405826	-3.149349119	0.001636346	0.065778197	Gm4924	237412	predicted gene 4924 [Source:MGI Symbol;Acc:MGI:3643133]
ENSMUSG00000021708	84.35540315	1.013852929	0.323081492	3.138071831	0.001700632	0.066892566	Rasgrf2	19418	RAS protein-specific guanine nucleotide-releasing factor 2 [Source:MGI Symbol;Acc:MGI:109137]
ENSMUSG00000026826	713.9872312	1.148446557	0.365398216	3.142999905	0.001672259	0.066892566	Nr4a2	18227	nuclear receptor subfamily 4, group A, member 2 [Source:MGI Symbol;Acc:MGI:1352456]
ENSMUSG00000028188	88.23707525	0.628488163	0.200281476	3.13802442	0.001700907	0.066892566	Spata1	70951	spermatogenesis associated 1 [Source:MGI Symbol;Acc:MGI:1918201]
ENSMUSG00000030162	186.6511235	1.014833983	0.323104052	3.140889061	0.001684358	0.066892566	Olr1	108078	oxidized low density lipoprotein (lectin-like) receptor 1 [Source:MGI Symbol;Acc:MGI:1261434]
ENSMUSG00000032478	84.631377	-0.927899244	0.295479461	-3.14031724	0.00168765	0.066892566	Nme6	54369	NME/NM23 nucleoside diphosphate kinase 6 [Source:MGI Symbol;Acc:MGI:1861676]
ENSMUSG00000032898	881.5647527	0.462007248	0.147237354	3.13783993	0.001701978	0.066892566	Fbxo21	231670	F-box protein 21 [Source:MGI Symbol;Acc:MGI:1924223]
ENSMUSG00000036752	1204.62705	-0.854241235	0.272036005	-3.14017711	0.001688457	0.066892566	Tubb4b	227613	tubulin, beta 4B class IVB [Source:MGI Symbol;Acc:MGI:1915472]
ENSMUSG00000022831	3551.568475	-1.149490319	0.366784469	-3.133966724	0.001724604	0.067405086	Hcls1	15163	hematopoietic cell specific Lyn substrate 1 [Source:MGI Symbol;Acc:MGI:104568]
ENSMUSG00000068747	3618.721108	0.881788637	0.28138388	3.133756761	0.001725839	0.067405086	Sort1	20661	sortilin 1 [Source:MGI Symbol;Acc:MGI:1338015]
ENSMUSG00000021276	225.4845515	-0.71407267	0.22801769	-3.131654697	0.001738242	0.067642015	Cinp	67236	cyclin dependent kinase 2 interacting protein [Source:MGI Symbol;Acc:MGI:1914486]
ENSMUSG00000031536	2742.016685	0.821668411	0.262498082	3.130188249	0.001746943	0.067642015	Polb	18970	polymerase (DNA directed), beta [Source:MGI Symbol;Acc:MGI:97740]
ENSMUSG00000044250	179.7087938	-0.892219531	0.285056143	-3.129978263	0.001748192	0.067642015	Pced1b	239647	PC-esterase domain containing 1B [Source:MGI Symbol;Acc:MGI:2446270]
ENSMUSG00000001946	231.8127382	1.073812757	0.343745862	3.123856534	0.001784975	0.067801827	Esam	69524	endothelial cell-specific adhesion molecule [Source:MGI Symbol;Acc:MGI:1916774]
ENSMUSG00000002870	478.1289885	-0.888012653	0.284243715	-3.124124143	0.001783352	0.067801827	Mcm2	17216	minichromosome maintenance complex component 2 [Source:MGI Symbol;Acc:MGI:105380]
ENSMUSG00000024165	707.4932939	-0.601383226	0.192386722	-3.125908177	0.001772569	0.067801827	Jpt2	52009	Jupiter microtubule associated homolog 2 [Source:MGI Symbol;Acc:MGI:1196260]
ENSMUSG00000049676	2594.390008	1.384779356	0.443028711	3.125710191	0.001773763	0.067801827	Catsperg1	320225	cation channel sperm associated auxiliary subunit gamma 1 [Source:MGI Symbol;Acc:MGI:2443617]
ENSMUSG00000063488	168.6304643	0.710022695	0.227000258	3.127849724	0.001760902	0.067801827	Zkscan7	382118	zinc finger with KRAB and SCAN domains 7 [Source:MGI Symbol;Acc:MGI:3040678]
ENSMUSG00000096959	44.3340616	0.989454302	0.31665617	3.124696106	0.001779888	0.067801827	4930509G22Rik	105246071	RIKEN cDNA 4930509G22 gene [Source:MGI Symbol;Acc:MGI:1914984]
ENSMUSG00000009207	181.4872875	-0.635570785	0.203713184	-3.11992957	0.001808943	0.068078683	Lnpk	69605	lunapark, ER junction formation factor [Source:MGI Symbol;Acc:MGI:1918115]
ENSMUSG00000021928	82.32509358	-0.992564377	0.318667196	-3.114736597	0.001841092	0.068078683	Ebpl	68177	emopamil binding protein-like [Source:MGI Symbol;Acc:MGI:1915427]
ENSMUSG00000022636	1997.099815	-0.908757719	0.292114466	-3.110964455	0.001864774	0.068078683	Alcam	11658	activated leukocyte cell adhesion molecule [Source:MGI Symbol;Acc:MGI:1313266]
ENSMUSG00000025823	1166.958435	-0.757987572	0.243699776	-3.110333479	0.001868762	0.068078683	Pdia4	12304	protein disulfide isomerase associated 4 [Source:MGI Symbol;Acc:MGI:104864]
ENSMUSG00000029101	2380.418909	0.69529455	0.223519597	3.110664833	0.001866667	0.068078683	Rgs12	71729	regulator of G-protein signaling 12 [Source:MGI Symbol;Acc:MGI:1918979]
ENSMUSG00000029915	507.7705033	-0.973303982	0.312878895	-3.110801009	0.001865806	0.068078683	Clec5a	23845	C-type lectin domain family 5, member a [Source:MGI Symbol;Acc:MGI:1345151]
ENSMUSG00000031388	189.9510115	-0.713383198	0.228752222	-3.118584781	0.001817219	0.068078683	Naa10	56292	N(alpha)-acetyltransferase 10, NatA catalytic subunit [Source:MGI Symbol;Acc:MGI:1915255]
ENSMUSG00000038705	1041.379306	0.594777225	0.190670485	3.119398498	0.001812207	0.068078683	Gmeb2	229004	glucocorticoid modulatory element binding protein 2 [Source:MGI Symbol;Acc:MGI:2652836]
ENSMUSG00000042364	538.1373225	-0.580969587	0.186554942	-3.114200998	0.001844438	0.068078683	Snx18	170625	sorting nexin 18 [Source:MGI Symbol;Acc:MGI:2137642]
ENSMUSG00000043004	454.732403	-1.102632011	0.354458474	-3.110750883	0.001866123	0.068078683	Gng2	14702	guanine nucleotide binding protein (G protein), gamma 2 [Source:MGI Symbol;Acc:MGI:102705]
ENSMUSG00000047260	248.5890978	-0.671058569	0.215312234	-3.116676449	0.001829022	0.068078683	Emc6	66048	ER membrane protein complex subunit 6 [Source:MGI Symbol;Acc:MGI:1913298]
ENSMUSG00000062070	3721.825443	-0.354565323	0.113970448	-3.111028601	0.001864369	0.068078683	Pgk1	18655	phosphoglycerate kinase 1 [Source:MGI Symbol;Acc:MGI:97555]
ENSMUSG00000070737	518.5188769	0.74780266	0.240019048	3.115597144	0.001835729	0.068078683	Tmem35b	100039968	transmembrane protein 35B [Source:MGI Symbol;Acc:MGI:3758095]
ENSMUSG00000115355	30.21037874	1.411459808	0.453143744	3.114816935	0.001840591	0.068078683	4930445E18Rik	NA	RIKEN cDNA 4930445E18 gene [Source:MGI Symbol;Acc:MGI:1925365]
ENSMUSG00000037217	73.54471046	-0.991799521	0.319228959	-3.106859492	0.001890862	0.068284799	Syn1	20964	synapsin I [Source:MGI Symbol;Acc:MGI:98460]
ENSMUSG00000057337	568.8854613	0.988690384	0.318199182	3.107143071	0.00188905	0.068284799	Chst3	53374	carbohydrate sulfotransferase 3 [Source:MGI Symbol;Acc:MGI:1858224]
ENSMUSG00000039452	30.56704874	1.261509933	0.406212781	3.105539741	0.001899321	0.068392023	Snx22	382083	sorting nexin 22 [Source:MGI Symbol;Acc:MGI:2685966]
ENSMUSG00000029287	29.53657104	-1.286352097	0.414432746	-3.103886238	0.001909968	0.068577192	Tgfbr3	21814	transforming growth factor, beta receptor III [Source:MGI Symbol;Acc:MGI:104637]
ENSMUSG00000059498	2337.675204	-0.94347752	0.304133327	-3.102183931	0.001920986	0.068774597	Fcgr3	14131	Fc receptor, IgG, low affinity III [Source:MGI Symbol;Acc:MGI:95500]
ENSMUSG00000020593	1433.40183	0.589095906	0.190261757	3.096239176	0.001959922	0.06903805	Lpin1	14245	lipin 1 [Source:MGI Symbol;Acc:MGI:1891340]
ENSMUSG00000026879	4459.025629	-1.185601074	0.382947728	-3.095986702	0.001961592	0.06903805	Gsn	227753	gelsolin [Source:MGI Symbol;Acc:MGI:95851]
ENSMUSG00000027405	778.1290057	-0.660802824	0.213292792	-3.098101999	0.001947644	0.06903805	Nop56	67134	NOP56 ribonucleoprotein [Source:MGI Symbol;Acc:MGI:1914384]
ENSMUSG00000038342	3214.828252	0.600443857	0.193813199	3.098054521	0.001947956	0.06903805	Mlxip	208104	MLX interacting protein [Source:MGI Symbol;Acc:MGI:2141183]
ENSMUSG00000057069	1800.132773	0.63205809	0.204110854	3.09664125	0.001957266	0.06903805	Ero1b	67475	endoplasmic reticulum oxidoreductase 1 beta [Source:MGI Symbol;Acc:MGI:1914725]
ENSMUSG00000092274	21675.61963	0.817291827	0.263915887	3.096789045	0.00195629	0.06903805	Neat1	66961	nuclear paraspeckle assembly transcript 1 (non-protein coding) [Source:MGI Symbol;Acc:MGI:1914211]
ENSMUSG00000029094	265.9615675	1.23014009	0.397573148	3.09412267	0.001973959	0.069125851	Afap1	70292	actin filament associated protein 1 [Source:MGI Symbol;Acc:MGI:1917542]
ENSMUSG00000046573	116.8675774	-0.773570686	0.250027799	-3.093938713	0.001975183	0.069125851	Lyrm4	380840	LYR motif containing 4 [Source:MGI Symbol;Acc:MGI:2683538]
ENSMUSG00000011831	328.1492317	-0.419583303	0.13579613	-3.089803093	0.002002892	0.069344616	Evi5	14020	ecotropic viral integration site 5 [Source:MGI Symbol;Acc:MGI:104736]
ENSMUSG00000027331	125.7790878	-1.546234248	0.500450649	-3.089683772	0.002003697	0.069344616	Knstrn	51944	kinetochore-localized astrin/SPAG5 binding [Source:MGI Symbol;Acc:MGI:1289298]
ENSMUSG00000028608	393.823061	-0.402564365	0.130265267	-3.090343072	0.001999254	0.069344616	Czib	74098	CXXC motif containing zinc binding protein [Source:MGI Symbol;Acc:MGI:1921348]
ENSMUSG00000032306	1024.11333	0.710719558	0.229991079	3.090204899	0.002000185	0.069344616	Mpi	110119	mannose phosphate isomerase [Source:MGI Symbol;Acc:MGI:97075]
ENSMUSG00000007837	470.1542322	0.450319789	0.145971844	3.084977064	0.002035679	0.069869197	Prrg2	65116	proline-rich Gla (G-carboxyglutamic acid) polypeptide 2 [Source:MGI Symbol;Acc:MGI:1929596]
ENSMUSG00000020392	557.1584213	-0.487997067	0.158141238	-3.08583058	0.002029844	0.069869197	Cdkn2aipnl	52626	CDKN2A interacting protein N-terminal like [Source:MGI Symbol;Acc:MGI:1261797]
ENSMUSG00000037613	136.55775	-1.199418319	0.388742107	-3.085383075	0.002032901	0.069869197	Tnfrsf23	79201	tumor necrosis factor receptor superfamily, member 23 [Source:MGI Symbol;Acc:MGI:1930269]
ENSMUSG00000037321	7529.505605	0.693557319	0.224931216	3.0834196	0.002046364	0.070042991	Tap1	21354	transporter 1, ATP-binding cassette, sub-family B (MDR/TAP) [Source:MGI Symbol;Acc:MGI:98483]
ENSMUSG00000020220	3174.000826	0.982216442	0.318807305	3.080909461	0.002063694	0.070074469	Vps13d	230895	vacuolar protein sorting 13D [Source:MGI Symbol;Acc:MGI:2448530]
ENSMUSG00000020492	63.64901497	-1.178220662	0.382417073	-3.080983417	0.002063181	0.070074469	Ska2	66140	spindle and kinetochore associated complex subunit 2 [Source:MGI Symbol;Acc:MGI:1913390]
ENSMUSG00000031537	8592.172233	0.795470091	0.258295373	3.079691598	0.00207215	0.070154679	Ikbkb	16150	inhibitor of kappaB kinase beta [Source:MGI Symbol;Acc:MGI:1338071]
ENSMUSG00000026683	127.8705103	-1.712453631	0.556907468	-3.074933863	0.002105492	0.071090324	Nuf2	66977	NUF2, NDC80 kinetochore complex component [Source:MGI Symbol;Acc:MGI:1914227]
ENSMUSG00000009013	1610.360509	-0.537779122	0.175360004	-3.066714811	0.002164252	0.071210275	Dynll1	56455	dynein light chain LC8-type 1 [Source:MGI Symbol;Acc:MGI:1861457]
ENSMUSG00000017774	7845.63713	0.524991754	0.171911748	3.053844552	0.002259291	0.071210275	Myo1c	17913	myosin IC [Source:MGI Symbol;Acc:MGI:106612]
ENSMUSG00000018932	1347.362362	-0.710135677	0.232476752	-3.05465244	0.002253215	0.071210275	Map2k3	26397	mitogen-activated protein kinase kinase 3 [Source:MGI Symbol;Acc:MGI:1346868]
ENSMUSG00000021179	3288.452042	1.193331215	0.389895306	3.060645245	0.002208606	0.071210275	Nrde2	217827	nrde-2 necessary for RNA interference, domain containing [Source:MGI Symbol;Acc:MGI:2670969]
ENSMUSG00000021886	1767.147311	0.699306802	0.228676573	3.058060538	0.002227746	0.071210275	Gpr65	14744	G-protein coupled receptor 65 [Source:MGI Symbol;Acc:MGI:108031]
ENSMUSG00000022667	767.0376589	-1.06088616	0.345533171	-3.070287452	0.002138528	0.071210275	Cd200r1	57781	CD200 receptor 1 [Source:MGI Symbol;Acc:MGI:1889024]
ENSMUSG00000024529	27.44948055	-4.003076065	1.30987258	-3.056080512	0.00224251	0.071210275	Lox	16948	lysyl oxidase [Source:MGI Symbol;Acc:MGI:96817]
ENSMUSG00000026853	717.076301	-0.411285836	0.133973923	-3.06989469	0.002141343	0.071210275	Crat	12908	carnitine acetyltransferase [Source:MGI Symbol;Acc:MGI:109501]
ENSMUSG00000027006	3350.423634	0.598932427	0.195529022	3.063138251	0.002190288	0.071210275	Dnajc10	66861	DnaJ heat shock protein family (Hsp40) member C10 [Source:MGI Symbol;Acc:MGI:1914111]
ENSMUSG00000027009	11348.44358	1.143781422	0.37440566	3.054925564	0.002251164	0.071210275	Itga4	16401	integrin alpha 4 [Source:MGI Symbol;Acc:MGI:96603]
ENSMUSG00000027160	195.9538661	-0.926802326	0.302671546	-3.062072863	0.002198099	0.071210275	Ccdc34	68201	coiled-coil domain containing 34 [Source:MGI Symbol;Acc:MGI:1915451]
ENSMUSG00000027580	36832.24223	1.209788903	0.3949013	3.063522208	0.00218748	0.071210275	Helz2	229003	helicase with zinc finger 2, transcriptional coactivator [Source:MGI Symbol;Acc:MGI:2385169]
ENSMUSG00000032715	39.50742079	-1.248753986	0.40706826	-3.067677116	0.002157296	0.071210275	Trib3	228775	tribbles pseudokinase 3 [Source:MGI Symbol;Acc:MGI:1345675]
ENSMUSG00000035151	731.0495257	0.82434822	0.268799543	3.066776864	0.002163803	0.071210275	Elmod2	244548	ELMO/CED-12 domain containing 2 [Source:MGI Symbol;Acc:MGI:2445165]
ENSMUSG00000035365	30.85098375	-1.214066633	0.396154477	-3.064629338	0.002179399	0.071210275	Parpbp	75317	PARP1 binding protein [Source:MGI Symbol;Acc:MGI:1922567]
ENSMUSG00000035713	419.2573546	0.609554115	0.199412668	3.0567472	0.002237529	0.071210275	Usp35	244144	ubiquitin specific peptidase 35 [Source:MGI Symbol;Acc:MGI:2685339]
ENSMUSG00000035798	507.5188633	0.428717518	0.140456062	3.052324774	0.002270763	0.071210275	Zdhhc17	320150	zinc finger, DHHC domain containing 17 [Source:MGI Symbol;Acc:MGI:2445110]
ENSMUSG00000037072	2092.931247	-0.552133405	0.180410844	-3.060422488	0.00221025	0.071210275	Selenof	93684	selenoprotein F [Source:MGI Symbol;Acc:MGI:1927947]
ENSMUSG00000037815	29904.00694	0.722553965	0.235668384	3.065977505	0.002169596	0.071210275	Ctnna1	12385	catenin alpha 1 [Source:MGI Symbol;Acc:MGI:88274]
ENSMUSG00000039166	263.9619528	0.473375995	0.154536304	3.063202516	0.002189818	0.071210275	Akap7	432442	A kinase anchor protein 7 [Source:MGI Symbol;Acc:MGI:1859150]
ENSMUSG00000039748	54.42844957	-1.617074225	0.529578985	-3.053509051	0.002261819	0.071210275	Exo1	26909	exonuclease 1 [Source:MGI Symbol;Acc:MGI:1349427]
ENSMUSG00000041189	69.8452213	0.683416946	0.223371981	3.059546428	0.002216724	0.071210275	Chrnb1	11443	cholinergic receptor nicotinic beta 1 subunit [Source:MGI Symbol;Acc:MGI:87890]
ENSMUSG00000047143	56.22530463	-1.102654515	0.359258302	-3.069252706	0.00214595	0.071210275	Dmrta2	242620	doublesex and mab-3 related transcription factor like family A2 [Source:MGI Symbol;Acc:MGI:2653629]
ENSMUSG00000050043	272.6314133	-0.811643301	0.264463049	-3.069023451	0.002147597	0.071210275	Tmx2	66958	thioredoxin-related transmembrane protein 2 [Source:MGI Symbol;Acc:MGI:1914208]
ENSMUSG00000050552	454.7414886	-0.977537275	0.319905664	-3.055704807	0.002245322	0.071210275	Lamtor4	66096	late endosomal/lysosomal adaptor, MAPK and MTOR activator 4 [Source:MGI Symbol;Acc:MGI:1913346]
ENSMUSG00000052302	339.9845946	1.369300029	0.445609193	3.072872041	0.002120094	0.071210275	Tbc1d30	74694	TBC1 domain family, member 30 [Source:MGI Symbol;Acc:MGI:1921944]
ENSMUSG00000061689	2556.20927	0.424791542	0.138668039	3.063370231	0.002188591	0.071210275	Dlgap4	228836	DLG associated protein 4 [Source:MGI Symbol;Acc:MGI:2138865]
ENSMUSG00000062937	189.1316232	-1.085399459	0.355659707	-3.051792034	0.002274796	0.071210275	Mtap	66902	methylthioadenosine phosphorylase [Source:MGI Symbol;Acc:MGI:1914152]
ENSMUSG00000112264	51.58387602	1.464363301	0.479747656	3.052361553	0.002270484	0.071210275	Gm48505	NA	predicted gene, 48505 [Source:MGI Symbol;Acc:MGI:6098035]
ENSMUSG00000073728	23.2148373	1.391468939	0.45621691	3.050016138	0.002288291	0.071453167	Tmem51os1	100038693	Tmem51 opposite strand 1 [Source:MGI Symbol;Acc:MGI:3642733]
ENSMUSG00000018672	42.84237122	-0.980222876	0.321678228	-3.047215486	0.002309721	0.071942024	Copz2	56358	coatomer protein complex, subunit zeta 2 [Source:MGI Symbol;Acc:MGI:1929008]
ENSMUSG00000001507	113.8767989	1.522714976	0.502745442	3.028799166	0.002455278	0.072007409	Itga3	16400	integrin alpha 3 [Source:MGI Symbol;Acc:MGI:96602]
ENSMUSG00000002325	3010.587781	0.769777605	0.253855137	3.032349921	0.002426577	0.072007409	Irf9	16391	interferon regulatory factor 9 [Source:MGI Symbol;Acc:MGI:107587]
ENSMUSG00000005470	266.8221766	-1.145123567	0.379416195	-3.018119897	0.002543483	0.072007409	Asf1b	66929	anti-silencing function 1B histone chaperone [Source:MGI Symbol;Acc:MGI:1914179]
ENSMUSG00000018008	2280.061146	-1.047689937	0.347284881	-3.016802614	0.002554561	0.072007409	Cyth4	72318	cytohesin 4 [Source:MGI Symbol;Acc:MGI:2441702]
ENSMUSG00000019942	287.4188186	-1.049751589	0.347055767	-3.024734606	0.002488514	0.072007409	Cdk1	12534	cyclin dependent kinase 1 [Source:MGI Symbol;Acc:MGI:88351]
ENSMUSG00000020946	3252.430901	0.512268432	0.169626876	3.019972101	0.00252798	0.072007409	Gosr2	56494	golgi SNAP receptor complex member 2 [Source:MGI Symbol;Acc:MGI:1927204]
ENSMUSG00000021180	2556.380706	0.862904552	0.284252183	3.035700699	0.002399775	0.072007409	Rps6ka5	73086	ribosomal protein S6 kinase, polypeptide 5 [Source:MGI Symbol;Acc:MGI:1920336]
ENSMUSG00000022816	44.22795264	-2.740759403	0.906531583	-3.023346848	0.002499955	0.072007409	Fstl1	14314	follistatin-like 1 [Source:MGI Symbol;Acc:MGI:102793]
ENSMUSG00000022841	4514.447561	-0.28536642	0.093859857	-3.040345787	0.002363067	0.072007409	Ap2m1	11773	adaptor-related protein complex 2, mu 1 subunit [Source:MGI Symbol;Acc:MGI:1298405]
ENSMUSG00000024056	182.4951129	-1.229758483	0.406661646	-3.024033602	0.002494287	0.072007409	Ndc80	67052	NDC80 kinetochore complex component [Source:MGI Symbol;Acc:MGI:1914302]
ENSMUSG00000025199	1605.114479	0.320861151	0.106298437	3.018493581	0.002540348	0.072007409	Chuk	12675	conserved helix-loop-helix ubiquitous kinase [Source:MGI Symbol;Acc:MGI:99484]
ENSMUSG00000025804	1911.265506	-1.015523555	0.336521906	-3.017704156	0.002546974	0.072007409	Ccr1	12768	C-C motif chemokine receptor 1 [Source:MGI Symbol;Acc:MGI:104618]
ENSMUSG00000025812	50.17705451	1.795827134	0.594756588	3.019432102	0.002532491	0.072007409	Pard3	93742	par-3 family cell polarity regulator [Source:MGI Symbol;Acc:MGI:2135608]
ENSMUSG00000026121	1602.980237	0.94905962	0.313774817	3.024651975	0.002489194	0.072007409	Sema4c	20353	sema domain, immunoglobulin domain (Ig), transmembrane domain (TM) and short cytoplasmic domain, (semaphorin) 4C [Source:MGI Symbol;Acc:MGI:109252]
ENSMUSG00000026429	48.33779708	-1.175211983	0.386187843	-3.043109731	0.002341469	0.072007409	Ube2t	67196	ubiquitin-conjugating enzyme E2T [Source:MGI Symbol;Acc:MGI:1914446]
ENSMUSG00000026827	2170.595355	0.736190457	0.243840817	3.019143662	0.002534903	0.072007409	Gpd2	14571	glycerol phosphate dehydrogenase 2, mitochondrial [Source:MGI Symbol;Acc:MGI:99778]
ENSMUSG00000028261	135.4511352	-0.907049652	0.300579169	-3.017673027	0.002547236	0.072007409	Ndufaf4	68493	NADH:ubiquinone oxidoreductase complex assembly factor 4 [Source:MGI Symbol;Acc:MGI:1915743]
ENSMUSG00000030606	143.6525936	0.872481697	0.287990046	3.029555045	0.002449143	0.072007409	Hapln3	67666	hyaluronan and proteoglycan link protein 3 [Source:MGI Symbol;Acc:MGI:1914916]
ENSMUSG00000030946	479.5242461	0.58229188	0.191267997	3.044376942	0.002331628	0.072007409	Lhpp	76429	phospholysine phosphohistidine inorganic pyrophosphate phosphatase [Source:MGI Symbol;Acc:MGI:1923679]
ENSMUSG00000031101	900.2892567	-1.020402258	0.337898825	-3.019845531	0.002529036	0.072007409	Sash3	74131	SAM and SH3 domain containing 3 [Source:MGI Symbol;Acc:MGI:1921381]
ENSMUSG00000032322	1136.749956	-0.808051301	0.265739302	-3.040767002	0.002359764	0.072007409	Pstpip1	19200	proline-serine-threonine phosphatase-interacting protein 1 [Source:MGI Symbol;Acc:MGI:1321396]
ENSMUSG00000032352	287.0924336	0.994882503	0.328808694	3.025718362	0.002480432	0.072007409	Lrrc1	214345	leucine rich repeat containing 1 [Source:MGI Symbol;Acc:MGI:2442313]
ENSMUSG00000033031	194.7475341	-0.936419495	0.308155287	-3.03879094	0.002375296	0.072007409	Cip2a	224171	cell proliferation regulating inhibitor of protein phosphatase 2A [Source:MGI Symbol;Acc:MGI:2146335]
ENSMUSG00000033767	12109.81071	0.57200741	0.188870395	3.028571047	0.002457133	0.072007409	Tmem131l	229473	transmembrane 131 like [Source:MGI Symbol;Acc:MGI:2443399]
ENSMUSG00000038005	458.5262865	-0.611290646	0.201369166	-3.035671543	0.002400007	0.072007409	Hpf1	72612	histone PARylation factor 1 [Source:MGI Symbol;Acc:MGI:1919862]
ENSMUSG00000039697	5705.235313	1.050090558	0.346409184	3.031358883	0.002434557	0.072007409	Ncoa7	211329	nuclear receptor coactivator 7 [Source:MGI Symbol;Acc:MGI:2444847]
ENSMUSG00000042207	629.6192073	0.722644355	0.239200514	3.021081945	0.002518732	0.072007409	Kdm5b	75605	lysine demethylase 5B [Source:MGI Symbol;Acc:MGI:1922855]
ENSMUSG00000042759	1141.971853	-1.083919981	0.358296035	-3.025207861	0.002484623	0.072007409	Apobr	171504	apolipoprotein B receptor [Source:MGI Symbol;Acc:MGI:2176230]
ENSMUSG00000043602	84.28768664	-0.603107974	0.198838756	-3.033151009	0.002420145	0.072007409	Zfp3	193043	zinc finger protein 3 [Source:MGI Symbol;Acc:MGI:99177]
ENSMUSG00000045165	386.6012828	-0.575610778	0.19051423	-3.021353203	0.002516476	0.072007409	AI467606	101602	expressed sequence AI467606 [Source:MGI Symbol;Acc:MGI:2141979]
ENSMUSG00000047747	199.5333186	-1.124819993	0.372758427	-3.017557518	0.002548207	0.072007409	Rnf150	330812	ring finger protein 150 [Source:MGI Symbol;Acc:MGI:2443860]
ENSMUSG00000048118	2455.033132	0.447835089	0.147199075	3.042377066	0.002347177	0.072007409	Arid4a	238247	AT-rich interaction domain 4A [Source:MGI Symbol;Acc:MGI:2444354]
ENSMUSG00000048796	1011.519146	0.419129861	0.138249672	3.03168792	0.002431905	0.072007409	Cyb561d1	72023	cytochrome b-561 domain containing 1 [Source:MGI Symbol;Acc:MGI:1919273]
ENSMUSG00000049608	2239.431517	0.849583889	0.280423232	3.029648733	0.002448383	0.072007409	Gpr55	227326	G protein-coupled receptor 55 [Source:MGI Symbol;Acc:MGI:2685064]
ENSMUSG00000051855	175.2562077	3.104173316	1.022035355	3.037246511	0.002387501	0.072007409	Mest	17294	mesoderm specific transcript [Source:MGI Symbol;Acc:MGI:96968]
ENSMUSG00000057367	8505.090075	0.725852244	0.240592644	3.016934477	0.00255345	0.072007409	Birc2	11797	baculoviral IAP repeat-containing 2 [Source:MGI Symbol;Acc:MGI:1197009]
ENSMUSG00000062075	282.5861888	-0.74860794	0.246763998	-3.033699995	0.002415745	0.072007409	Lmnb2	16907	lamin B2 [Source:MGI Symbol;Acc:MGI:96796]
ENSMUSG00000086564	36.66601477	-1.336315694	0.441336717	-3.027882434	0.002462739	0.072007409	Cd101	630146	CD101 antigen [Source:MGI Symbol;Acc:MGI:2685862]
ENSMUSG00000090019	61.92809784	-2.423893267	0.803425409	-3.016948729	0.00255333	0.072007409	Gimap1	16205	GTPase, IMAP family member 1 [Source:MGI Symbol;Acc:MGI:109368]
ENSMUSG00000116988	39.50988865	2.697269686	0.88667445	3.042006776	0.002350066	0.072007409	Gm49673	NA	predicted gene, 49673 [Source:MGI Symbol;Acc:MGI:6215117]
ENSMUSG00000022947	152.5186044	-1.023240577	0.339368481	-3.015131446	0.002568679	0.072241925	Cbr3	109857	carbonyl reductase 3 [Source:MGI Symbol;Acc:MGI:1309992]
ENSMUSG00000031987	898.4808311	-0.302575758	0.100396101	-3.013819791	0.00257981	0.072391559	Egln1	112405	egl-9 family hypoxia-inducible factor 1 [Source:MGI Symbol;Acc:MGI:1932286]
ENSMUSG00000026748	686.2919432	-1.191818867	0.396290453	-3.007437745	0.002634601	0.073240736	Plxdc2	67448	plexin domain containing 2 [Source:MGI Symbol;Acc:MGI:1914698]
ENSMUSG00000028614	165.2660772	-1.112900192	0.369929727	-3.008409731	0.002626188	0.073240736	Ndc1	72787	NDC1 transmembrane nucleoporin [Source:MGI Symbol;Acc:MGI:1920037]
ENSMUSG00000037466	85.40509107	-1.199507264	0.398921283	-3.006877081	0.002639465	0.073240736	Tedc1	104732	tubulin epsilon and delta complex 1 [Source:MGI Symbol;Acc:MGI:2144738]
ENSMUSG00000047793	2045.252486	1.302334298	0.432832715	3.008862902	0.002622274	0.073240736	Sned1	208777	sushi, nidogen and EGF-like domains 1 [Source:MGI Symbol;Acc:MGI:3045960]
ENSMUSG00000060591	1283.564653	0.733529667	0.243938154	3.007031309	0.002638126	0.073240736	Ifitm2	80876	interferon induced transmembrane protein 2 [Source:MGI Symbol;Acc:MGI:1933382]
ENSMUSG00000066640	847.7194759	0.429568748	0.142981422	3.004367582	0.002661336	0.073683517	Fbxl18	231863	F-box and leucine-rich repeat protein 18 [Source:MGI Symbol;Acc:MGI:2444450]
ENSMUSG00000018474	841.3020719	0.682654758	0.227702597	2.99801042	0.002717484	0.073831267	Chd3	216848	chromodomain helicase DNA binding protein 3 [Source:MGI Symbol;Acc:MGI:1344395]
ENSMUSG00000020437	58403.50379	0.722927998	0.241366898	2.995141432	0.002743176	0.073831267	Myo1g	246177	myosin IG [Source:MGI Symbol;Acc:MGI:1927091]
ENSMUSG00000024640	289.0916536	-1.094172019	0.36450003	-3.001843428	0.002683502	0.073831267	Psat1	107272	phosphoserine aminotransferase 1 [Source:MGI Symbol;Acc:MGI:2183441]
ENSMUSG00000027699	111.1422271	-1.109647723	0.369832452	-3.000406582	0.002696194	0.073831267	Ect2	13605	ect2 oncogene [Source:MGI Symbol;Acc:MGI:95281]
ENSMUSG00000028744	279.5819754	-0.706995971	0.235545369	-3.001527789	0.002686285	0.073831267	Slc66a1	212555	solute carrier family 66 member 1 [Source:MGI Symbol;Acc:MGI:2384837]
ENSMUSG00000032254	324.7906282	-1.790602079	0.597635169	-2.996145764	0.002734157	0.073831267	Kif23	71819	kinesin family member 23 [Source:MGI Symbol;Acc:MGI:1919069]
ENSMUSG00000032294	15552.17912	-0.630600421	0.210188918	-3.00016017	0.002698377	0.073831267	Pkm	18746	pyruvate kinase, muscle [Source:MGI Symbol;Acc:MGI:97591]
ENSMUSG00000032575	1109.082208	-0.523786075	0.174632186	-2.999367334	0.002705409	0.073831267	Manf	74840	mesencephalic astrocyte-derived neurotrophic factor [Source:MGI Symbol;Acc:MGI:1922090]
ENSMUSG00000054766	2912.726195	-0.426746551	0.142336632	-2.998149832	0.002716241	0.073831267	Set	56086	SET nuclear oncogene [Source:MGI Symbol;Acc:MGI:1860267]
ENSMUSG00000057054	43.17880157	0.985464107	0.328753183	2.997580429	0.00272132	0.073831267	Inca1	103844	inhibitor of CDK, cyclin A1 interacting protein 1 [Source:MGI Symbol;Acc:MGI:2144284]
ENSMUSG00000071553	29.83579906	1.37189343	0.457917539	2.995939913	0.002736003	0.073831267	Cpa2	232680	carboxypeptidase A2, pancreatic [Source:MGI Symbol;Acc:MGI:3617840]
ENSMUSG00000072082	216.4522552	-1.45140557	0.48459625	-2.995082133	0.00274371	0.073831267	Ccnf	12449	cyclin F [Source:MGI Symbol;Acc:MGI:102551]
ENSMUSG00000073096	321.3035026	0.595584282	0.198743391	2.996750123	0.002728743	0.073831267	Lrrc61	243371	leucine rich repeat containing 61 [Source:MGI Symbol;Acc:MGI:2652848]
ENSMUSG00000102329	385.3139885	1.225813439	0.409383925	2.994288162	0.00275086	0.073864149	Gm10851	NA	predicted gene 10851 [Source:MGI Symbol;Acc:MGI:3641824]
ENSMUSG00000027207	801.7089519	-0.450888441	0.150643077	-2.993091012	0.002761674	0.073995041	Galk2	69976	galactokinase 2 [Source:MGI Symbol;Acc:MGI:1917226]
ENSMUSG00000003341	172.5026596	1.521130251	0.508719985	2.990113022	0.002788742	0.074241328	Atp8b3	67331	ATPase, class I, type 8B, member 3 [Source:MGI Symbol;Acc:MGI:1914581]
ENSMUSG00000038290	694.1394569	0.387140924	0.129426552	2.991201717	0.002778819	0.074241328	Smg6	103677	SMG6 nonsense mediated mRNA decay factor [Source:MGI Symbol;Acc:MGI:2144117]
ENSMUSG00000039901	364.4470219	0.395881172	0.132386511	2.990343715	0.002786637	0.074241328	Armh3	71617	armadillo-like helical domain containing 3 [Source:MGI Symbol;Acc:MGI:1918867]
ENSMUSG00000097077	82.22959972	-0.920095422	0.307898326	-2.988309272	0.002805255	0.074521696	Gm16712	100504333	predicted gene, 16712 [Source:MGI Symbol;Acc:MGI:4439636]
ENSMUSG00000002297	269.5581724	-0.704829053	0.2360462	-2.985979239	0.002826718	0.074932093	Dbf4	27214	DBF4 zinc finger [Source:MGI Symbol;Acc:MGI:1351328]
ENSMUSG00000024966	2191.784807	-0.392895134	0.131611102	-2.985273484	0.002833249	0.07494575	Stip1	20867	stress-induced phosphoprotein 1 [Source:MGI Symbol;Acc:MGI:109130]
ENSMUSG00000022102	601.691248	-1.309731642	0.439514634	-2.979950021	0.002882954	0.075179634	Dok2	13449	docking protein 2 [Source:MGI Symbol;Acc:MGI:1332623]
ENSMUSG00000025982	9184.939242	0.389158337	0.130753589	2.976272694	0.002917753	0.075179634	Sf3b1	81898	splicing factor 3b, subunit 1 [Source:MGI Symbol;Acc:MGI:1932339]
ENSMUSG00000030786	2761.970844	-0.99808676	0.334900042	-2.980252714	0.002880107	0.075179634	Itgam	16409	integrin alpha M [Source:MGI Symbol;Acc:MGI:96607]
ENSMUSG00000031403	189.6644437	-1.273571527	0.427568141	-2.978639903	0.002895308	0.075179634	Dkc1	245474	dyskeratosis congenita 1, dyskerin [Source:MGI Symbol;Acc:MGI:1861727]
ENSMUSG00000038119	743.4117079	0.933603418	0.313118309	2.981631517	0.002867169	0.075179634	Cdon	57810	cell adhesion molecule-related/down-regulated by oncogenes [Source:MGI Symbol;Acc:MGI:1926387]
ENSMUSG00000040212	1733.078168	-0.601528652	0.201859319	-2.979939964	0.002883049	0.075179634	Emp3	13732	epithelial membrane protein 3 [Source:MGI Symbol;Acc:MGI:1098729]
ENSMUSG00000041164	12371.97498	0.567197612	0.19055281	2.976590128	0.002914734	0.075179634	Zmiz2	52915	zinc finger, MIZ-type containing 2 [Source:MGI Symbol;Acc:MGI:106374]
ENSMUSG00000042228	2007.892401	-0.662533803	0.222436985	-2.978523569	0.002896408	0.075179634	Lyn	17096	LYN proto-oncogene, Src family tyrosine kinase [Source:MGI Symbol;Acc:MGI:96892]
ENSMUSG00000043811	159.9488201	-0.578346012	0.194337974	-2.975980452	0.002920535	0.075179634	Rtn4r	65079	reticulon 4 receptor [Source:MGI Symbol;Acc:MGI:2136886]
ENSMUSG00000052981	79.27979509	1.626102034	0.546258019	2.976802127	0.002912719	0.075179634	Ube2ql1	76980	ubiquitin-conjugating enzyme E2Q family-like 1 [Source:MGI Symbol;Acc:MGI:1924230]
ENSMUSG00000055745	140.4673013	0.894674305	0.300525541	2.977032504	0.002910532	0.075179634	Rtl6	223732	retrotransposon Gag like 6 [Source:MGI Symbol;Acc:MGI:2675858]
ENSMUSG00000079184	484.9931068	-0.505548627	0.169616334	-2.980542123	0.002877387	0.075179634	Mphosph8	75339	M-phase phosphoprotein 8 [Source:MGI Symbol;Acc:MGI:1922589]
ENSMUSG00000079597	570.0202949	-1.077865737	0.361650504	-2.980407119	0.002878655	0.075179634	Cstdc4	433016	cystatin domain containing 4 [Source:MGI Symbol;Acc:MGI:3645124]
ENSMUSG00000014551	333.0318418	-0.530004983	0.178248082	-2.973411987	0.002945089	0.075499708	Mrps25	64658	mitochondrial ribosomal protein S25 [Source:MGI Symbol;Acc:MGI:1928140]
ENSMUSG00000063410	7157.944667	0.566650014	0.190558192	2.973632397	0.002942974	0.075499708	Stk24	223255	serine/threonine kinase 24 [Source:MGI Symbol;Acc:MGI:2385007]
ENSMUSG00000036223	30.5898265	-2.14339535	0.721234065	-2.971844305	0.002960168	0.075730447	Ska1	66468	spindle and kinetochore associated complex subunit 1 [Source:MGI Symbol;Acc:MGI:1913718]
ENSMUSG00000003037	6058.78237	0.614364201	0.207009157	2.967811716	0.00299928	0.076130666	Rab8a	17274	RAB8A, member RAS oncogene family [Source:MGI Symbol;Acc:MGI:96960]
ENSMUSG00000028639	9723.693818	-0.624921668	0.210545968	-2.968100847	0.00299646	0.076130666	Ybx1	22608	Y box protein 1 [Source:MGI Symbol;Acc:MGI:99146]
ENSMUSG00000030283	116.3623909	0.814473082	0.274460246	2.967544826	0.003001885	0.076130666	St8sia1	20449	ST8 alpha-N-acetyl-neuraminide alpha-2,8-sialyltransferase 1 [Source:MGI Symbol;Acc:MGI:106011]
ENSMUSG00000030505	187.7196682	-0.628647729	0.211873747	-2.967086477	0.003006364	0.076130666	Prmt3	71974	protein arginine N-methyltransferase 3 [Source:MGI Symbol;Acc:MGI:1919224]
ENSMUSG00000036777	138.7809546	-1.461608351	0.492506846	-2.967691439	0.003000454	0.076130666	Anln	68743	anillin, actin binding protein [Source:MGI Symbol;Acc:MGI:1920174]
ENSMUSG00000014232	101.1602313	-0.718985768	0.242568744	-2.96404951	0.003036194	0.076266018	Cluap1	76779	clusterin associated protein 1 [Source:MGI Symbol;Acc:MGI:1924029]
ENSMUSG00000048327	99.04342645	-1.661610053	0.560543614	-2.964283261	0.003033889	0.076266018	Ckap2l	70466	cytoskeleton associated protein 2-like [Source:MGI Symbol;Acc:MGI:1917716]
ENSMUSG00000055760	45.36074223	-1.121719626	0.37843968	-2.964064516	0.003036046	0.076266018	Gemin6	67242	gem nuclear organelle associated protein 6 [Source:MGI Symbol;Acc:MGI:1914492]
ENSMUSG00000094724	63.76691256	1.186246785	0.400043432	2.965294993	0.003023928	0.076266018	Rnaset2b	68195	ribonuclease T2B [Source:MGI Symbol;Acc:MGI:3702087]
ENSMUSG00000001416	2158.405559	-0.514574484	0.173748772	-2.961600695	0.003060444	0.07656641	Cct3	12462	chaperonin containing TCP1 subunit 3 [Source:MGI Symbol;Acc:MGI:104708]
ENSMUSG00000034610	1493.402479	0.829038491	0.279889046	2.962025495	0.003056225	0.07656641	Tut4	230594	terminal uridylyl transferase 4 [Source:MGI Symbol;Acc:MGI:2445126]
ENSMUSG00000030830	1001.54706	-1.011937441	0.341844374	-2.960228451	0.00307411	0.076600671	Itgal	16408	integrin alpha L [Source:MGI Symbol;Acc:MGI:96606]
ENSMUSG00000053963	234.4388273	1.335098393	0.450951104	2.960627838	0.003070127	0.076600671	Stum	381310	mechanosensory transduction mediator [Source:MGI Symbol;Acc:MGI:2138735]
ENSMUSG00000030559	105.6262664	0.649391013	0.2194727	2.958869208	0.003087701	0.076785767	Rab38	72433	RAB38, member RAS oncogene family [Source:MGI Symbol;Acc:MGI:1919683]
ENSMUSG00000020598	30.79291125	1.035180668	0.350473672	2.953661715	0.00314028	0.077134682	Nrcam	319504	neuronal cell adhesion molecule [Source:MGI Symbol;Acc:MGI:104750]
ENSMUSG00000020940	129.9846335	1.078025715	0.364999968	2.953495374	0.003141973	0.077134682	Efcab15	69441	EF-hand calcium binding domain 15 [Source:MGI Symbol;Acc:MGI:1916691]
ENSMUSG00000022034	68.0965132	-1.595501447	0.540596278	-2.951373351	0.003163643	0.077134682	Esco2	71988	establishment of sister chromatid cohesion N-acetyltransferase 2 [Source:MGI Symbol;Acc:MGI:1919238]
ENSMUSG00000026019	176.5650076	-1.19497228	0.404784639	-2.952118645	0.003156016	0.077134682	Wdr12	57750	WD repeat domain 12 [Source:MGI Symbol;Acc:MGI:1927241]
ENSMUSG00000026605	121.5550997	-1.651542038	0.559564247	-2.951478848	0.003162562	0.077134682	Cenpf	108000	centromere protein F [Source:MGI Symbol;Acc:MGI:1313302]
ENSMUSG00000028080	930.9846351	0.612215197	0.207084409	2.956355821	0.003112977	0.077134682	Lrba	80877	LPS-responsive beige-like anchor [Source:MGI Symbol;Acc:MGI:1933162]
ENSMUSG00000031490	247.0394572	-0.761153021	0.257808651	-2.952395187	0.003153191	0.077134682	Eif4ebp1	13685	eukaryotic translation initiation factor 4E binding protein 1 [Source:MGI Symbol;Acc:MGI:103267]
ENSMUSG00000031755	204.2392115	0.415712048	0.140630967	2.956049125	0.003116075	0.077134682	Bbs2	67378	Bardet-Biedl syndrome 2 [Source:MGI Symbol;Acc:MGI:2135267]
ENSMUSG00000035891	1156.419551	-0.737444091	0.249631486	-2.954130921	0.00313551	0.077134682	Cerk	223753	ceramide kinase [Source:MGI Symbol;Acc:MGI:2386052]
ENSMUSG00000059474	2834.463405	0.541494566	0.183272443	2.954588029	0.003130868	0.077134682	Mbtd1	103537	mbt domain containing 1 [Source:MGI Symbol;Acc:MGI:2143977]
ENSMUSG00000042487	233.5550739	-0.6814246	0.230946571	-2.950572487	0.003171856	0.077183896	Leo1	235497	Leo1, Paf1/RNA polymerase II complex component [Source:MGI Symbol;Acc:MGI:2685031]
ENSMUSG00000001128	6121.481024	-1.241094136	0.422803623	-2.935391442	0.003331272	0.077761372	Cfp	18636	complement factor properdin [Source:MGI Symbol;Acc:MGI:97545]
ENSMUSG00000003134	16864.08302	0.806676433	0.274843965	2.935034189	0.003335109	0.077761372	Tbc1d8	54610	TBC1 domain family, member 8 [Source:MGI Symbol;Acc:MGI:1927225]
ENSMUSG00000019303	42.36001728	-1.099285424	0.374360708	-2.936433768	0.003320097	0.077761372	Psmc3ip	19183	proteasome (prosome, macropain) 26S subunit, ATPase 3, interacting protein [Source:MGI Symbol;Acc:MGI:1098610]
ENSMUSG00000020882	590.6060279	0.729491743	0.247875402	2.942977552	0.00325072	0.077761372	Cacnb1	12295	calcium channel, voltage-dependent, beta 1 subunit [Source:MGI Symbol;Acc:MGI:102522]
ENSMUSG00000021592	111.4977715	-0.769793351	0.261541921	-2.943288588	0.003247455	0.077761372	Arsk	77041	arylsulfatase K [Source:MGI Symbol;Acc:MGI:1924291]
ENSMUSG00000024206	21.94283969	-1.131721946	0.385443699	-2.936153709	0.003323096	0.077761372	Rfx2	19725	regulatory factor X, 2 (influences HLA class II expression) [Source:MGI Symbol;Acc:MGI:106583]
ENSMUSG00000024691	710.8554294	-0.812726763	0.276562002	-2.938678329	0.00329615	0.077761372	Fam111a	107373	family with sequence similarity 111, member A [Source:MGI Symbol;Acc:MGI:1915508]
ENSMUSG00000025190	4493.126913	0.769972486	0.26237078	2.934673156	0.003338992	0.077761372	Got1	14718	glutamic-oxaloacetic transaminase 1, soluble [Source:MGI Symbol;Acc:MGI:95791]
ENSMUSG00000026377	293.8554813	-0.664758563	0.226304743	-2.937448658	0.00330925	0.077761372	Nifk	67949	nucleolar protein interacting with the FHA domain of MKI67 [Source:MGI Symbol;Acc:MGI:1915199]
ENSMUSG00000027582	1242.492241	0.490286758	0.166368374	2.946994948	0.003208784	0.077761372	Zgpat	229007	zinc finger, CCCH-type with G patch domain [Source:MGI Symbol;Acc:MGI:2449939]
ENSMUSG00000027715	231.0026932	-1.606107075	0.546678563	-2.937936814	0.003304044	0.077761372	Ccna2	12428	cyclin A2 [Source:MGI Symbol;Acc:MGI:108069]
ENSMUSG00000028051	906.3577791	0.717348949	0.244236731	2.937105104	0.003312918	0.077761372	Hcn3	15168	hyperpolarization-activated, cyclic nucleotide-gated K+ 3 [Source:MGI Symbol;Acc:MGI:1298211]
ENSMUSG00000030714	93.01672793	-0.980549428	0.333304787	-2.941900224	0.00326205	0.077761372	Sgf29	75565	SAGA complex associated factor 29 [Source:MGI Symbol;Acc:MGI:1922815]
ENSMUSG00000030816	2098.330226	0.339792532	0.115395556	2.944589398	0.003233835	0.077761372	Rnf40	233900	ring finger protein 40 [Source:MGI Symbol;Acc:MGI:2142048]
ENSMUSG00000031669	1750.287727	0.830158919	0.282817503	2.935316627	0.003332075	0.077761372	Gins3	78833	GINS complex subunit 3 [Source:MGI Symbol;Acc:MGI:1926083]
ENSMUSG00000032477	206.5685844	-0.743774365	0.252790226	-2.942259191	0.003258271	0.077761372	Cdc25a	12530	cell division cycle 25A [Source:MGI Symbol;Acc:MGI:103198]
ENSMUSG00000034906	155.9140706	-1.458139923	0.496267647	-2.938212741	0.003301104	0.077761372	Ncaph	215387	non-SMC condensin I complex, subunit H [Source:MGI Symbol;Acc:MGI:2444777]
ENSMUSG00000038437	8948.977212	0.550112454	0.187309929	2.936910261	0.003315	0.077761372	Mllt6	246198	myeloid/lymphoid or mixed-lineage leukemia; translocated to, 6 [Source:MGI Symbol;Acc:MGI:1935145]
ENSMUSG00000042292	10886.17712	0.576320634	0.19642295	2.934079927	0.00334538	0.077761372	Mrtfa	223701	myocardin related transcription factor A [Source:MGI Symbol;Acc:MGI:2384495]
ENSMUSG00000043895	949.6179505	-0.6995275	0.238290178	-2.935611968	0.003328904	0.077761372	S1pr2	14739	sphingosine-1-phosphate receptor 2 [Source:MGI Symbol;Acc:MGI:99569]
ENSMUSG00000055782	139.6401762	-0.789637165	0.267905487	-2.947446777	0.003204099	0.077761372	Abcd2	26874	ATP-binding cassette, sub-family D member 2 [Source:MGI Symbol;Acc:MGI:1349467]
ENSMUSG00000057134	600.4454443	-0.83792775	0.2851798	-2.938243694	0.003300775	0.077761372	Ado	211488	2-aminoethanethiol dioxygenase [Source:MGI Symbol;Acc:MGI:2685083]
ENSMUSG00000057219	358.5235265	-0.350742222	0.119537332	-2.934164712	0.003344467	0.077761372	Armc7	276905	armadillo repeat containing 7 [Source:MGI Symbol;Acc:MGI:2679719]
ENSMUSG00000114540	78.37208309	0.91518892	0.311412027	2.938836142	0.003294472	0.077761372	Gm6421	NA	predicted pseudogene 6421 [Source:MGI Symbol;Acc:MGI:3647311]
ENSMUSG00000032599	759.0138785	0.425503723	0.14514573	2.931562101	0.003372619	0.078248536	Ip6k2	76500	inositol hexaphosphate kinase 2 [Source:MGI Symbol;Acc:MGI:1923750]
ENSMUSG00000004100	222.7400554	-0.774419206	0.264361417	-2.929395727	0.003396217	0.07850366	Ppan	235036	peter pan homolog [Source:MGI Symbol;Acc:MGI:2178445]
ENSMUSG00000036832	188.8992667	0.487504341	0.166390434	2.929882024	0.003390907	0.07850366	Lpar3	65086	lysophosphatidic acid receptor 3 [Source:MGI Symbol;Acc:MGI:1929469]
ENSMUSG00000004069	361.8752363	-0.46398141	0.158648268	-2.924591712	0.003449084	0.078559673	Dnaja3	83945	DnaJ heat shock protein family (Hsp40) member A3 [Source:MGI Symbol;Acc:MGI:1933786]
ENSMUSG00000005410	793.0243478	-0.903104381	0.308589386	-2.926556848	0.003427369	0.078559673	Mcm5	17218	minichromosome maintenance complex component 5 [Source:MGI Symbol;Acc:MGI:103197]
ENSMUSG00000019795	991.5909893	-0.32876356	0.112331801	-2.926718493	0.003425588	0.078559673	Pcmt1	18537	protein-L-isoaspartate (D-aspartate) O-methyltransferase 1 [Source:MGI Symbol;Acc:MGI:97502]
ENSMUSG00000026806	138.1263073	-0.653529844	0.223271875	-2.927058517	0.003421845	0.078559673	Ddx31	227674	DEAD/H box helicase 31 [Source:MGI Symbol;Acc:MGI:2682639]
ENSMUSG00000030512	259.241191	-0.611271248	0.208985669	-2.924943371	0.003445189	0.078559673	Snrpa1	68981	small nuclear ribonucleoprotein polypeptide A' [Source:MGI Symbol;Acc:MGI:1916231]
ENSMUSG00000030652	85.08862247	-1.040170605	0.355347112	-2.927195887	0.003420334	0.078559673	Coq7	12850	demethyl-Q 7 [Source:MGI Symbol;Acc:MGI:107207]
ENSMUSG00000058013	498.2106565	-0.954983125	0.326427968	-2.925555468	0.003438419	0.078559673	Septin11	52398	septin 11 [Source:MGI Symbol;Acc:MGI:1277214]
ENSMUSG00000063406	1022.087987	-0.782324731	0.267404114	-2.925627131	0.003437627	0.078559673	Tmed5	73130	transmembrane p24 trafficking protein 5 [Source:MGI Symbol;Acc:MGI:1921586]
ENSMUSG00000026617	242.1241955	-0.529232219	0.18099815	-2.923964794	0.003456038	0.078574419	Bpnt1	23827	3'(2'), 5'-bisphosphate nucleotidase 1 [Source:MGI Symbol;Acc:MGI:1338800]
ENSMUSG00000027087	719.7964152	-0.749592656	0.256622102	-2.920998034	0.00348912	0.078773735	Itgav	16410	integrin alpha V [Source:MGI Symbol;Acc:MGI:96608]
ENSMUSG00000031352	261.9572027	-0.422935557	0.144795351	-2.920919458	0.00349	0.078773735	Hccs	15159	holocytochrome c synthetase [Source:MGI Symbol;Acc:MGI:106911]
ENSMUSG00000034613	930.8206164	-0.316259639	0.108274317	-2.920910956	0.003490096	0.078773735	Ppm1h	319468	protein phosphatase 1H (PP2C domain containing) [Source:MGI Symbol;Acc:MGI:2442087]
ENSMUSG00000079225	21.63540005	-1.169144446	0.400137903	-2.921853788	0.003479548	0.078773735	Gm9531	NA	predicted gene 9531 [Source:MGI Symbol;Acc:MGI:3779940]
ENSMUSG00000001065	604.8516047	0.372385145	0.127689523	2.916332819	0.003541725	0.078786039	Zfp276	57247	zinc finger protein (C2H2 type) 276 [Source:MGI Symbol;Acc:MGI:1888495]
ENSMUSG00000005481	784.1839158	-0.571471157	0.196025015	-2.915297101	0.003553501	0.078786039	Ddx39a	68278	DEAD box helicase 39a [Source:MGI Symbol;Acc:MGI:1915528]
ENSMUSG00000015942	1023.933204	0.579212161	0.198360573	2.919996413	0.003500354	0.078786039	Gtf2ird2	114674	GTF2I repeat domain containing 2 [Source:MGI Symbol;Acc:MGI:2149780]
ENSMUSG00000028031	32.30851013	2.44349481	0.837825113	2.916473583	0.003540127	0.078786039	Dkk2	56811	dickkopf WNT signaling pathway inhibitor 2 [Source:MGI Symbol;Acc:MGI:1890663]
ENSMUSG00000030872	7409.294086	0.754862704	0.258934589	2.915264067	0.003553877	0.078786039	Gga2	74105	golgi associated, gamma adaptin ear containing, ARF binding protein 2 [Source:MGI Symbol;Acc:MGI:1921355]
ENSMUSG00000031513	946.4773268	-0.332226137	0.113940765	-2.915779399	0.003548013	0.078786039	Leprotl1	68192	leptin receptor overlapping transcript-like 1 [Source:MGI Symbol;Acc:MGI:1915442]
ENSMUSG00000038415	35.14122709	1.579845608	0.541150053	2.91942244	0.003506806	0.078786039	Foxq1	15220	forkhead box Q1 [Source:MGI Symbol;Acc:MGI:1298228]
ENSMUSG00000042035	541.849636	0.82093701	0.281390469	2.917430045	0.003529288	0.078786039	Igsf3	78908	immunoglobulin superfamily, member 3 [Source:MGI Symbol;Acc:MGI:1926158]
ENSMUSG00000056394	583.4020235	-0.729770168	0.250157925	-2.917237848	0.003531464	0.078786039	Lig1	16881	ligase I, DNA, ATP-dependent [Source:MGI Symbol;Acc:MGI:101789]
ENSMUSG00000108053	94.95652426	1.565152579	0.536527453	2.91719011	0.003532004	0.078786039	Gm43890	NA	predicted gene, 43890 [Source:MGI Symbol;Acc:MGI:5690282]
ENSMUSG00000033307	582.0296895	-0.978772772	0.335850518	-2.914310738	0.003564749	0.078886689	Mif	17319	macrophage migration inhibitory factor (glycosylation-inhibiting factor) [Source:MGI Symbol;Acc:MGI:96982]
ENSMUSG00000070934	585.4457516	-0.43546399	0.149492634	-2.912946129	0.003580364	0.079091756	Rraga	68441	Ras-related GTP binding A [Source:MGI Symbol;Acc:MGI:1915691]
ENSMUSG00000020961	884.6804076	1.322800589	0.454610998	2.909741724	0.003617275	0.079765725	Ston2	108800	stonin 2 [Source:MGI Symbol;Acc:MGI:1918272]
ENSMUSG00000061186	41.04436261	2.021098552	0.694926845	2.9083616	0.00363328	0.079836032	Sfmbt2	353282	Scm-like with four mbt domains 2 [Source:MGI Symbol;Acc:MGI:2447794]
ENSMUSG00000118027	68.7812157	1.229214116	0.422576818	2.908853639	0.003627566	0.079836032	Gm10802	NA	predicted gene 10802 [Source:MGI Symbol;Acc:MGI:3641658]
ENSMUSG00000026207	263.1851718	-1.073102719	0.369045363	-2.907779983	0.003640043	0.079843839	Speg	11790	SPEG complex locus [Source:MGI Symbol;Acc:MGI:109282]
ENSMUSG00000030047	1182.955773	-0.709601679	0.244103276	-2.906973188	0.003649445	0.079899819	Arhgap25	232201	Rho GTPase activating protein 25 [Source:MGI Symbol;Acc:MGI:2443687]
ENSMUSG00000066684	176.8824742	-1.303008508	0.448314424	-2.906461266	0.003655422	0.079899819	Pilrb1	170741	paired immunoglobin-like type 2 receptor beta 1 [Source:MGI Symbol;Acc:MGI:2450532]
ENSMUSG00000020773	73.15085666	-1.193873524	0.411013168	-2.904708698	0.00367595	0.080094564	Trim47	217333	tripartite motif-containing 47 [Source:MGI Symbol;Acc:MGI:1917374]
ENSMUSG00000027597	248.4613245	-0.74462449	0.256360134	-2.904603297	0.003677188	0.080094564	Ahcy	269378	S-adenosylhomocysteine hydrolase [Source:MGI Symbol;Acc:MGI:87968]
ENSMUSG00000006526	644.930352	0.395876574	0.13646194	2.90100356	0.003719697	0.080597737	Stimate	69179	STIM activating enhancer [Source:MGI Symbol;Acc:MGI:1921500]
ENSMUSG00000019952	281.5738871	-0.50597447	0.1744055	-2.901138262	0.003718098	0.080597737	Poc1b	382406	POC1 centriolar protein B [Source:MGI Symbol;Acc:MGI:1918511]
ENSMUSG00000029204	158.6595937	-1.267624231	0.436868781	-2.901613223	0.003712466	0.080597737	Rhoh	74734	ras homolog family member H [Source:MGI Symbol;Acc:MGI:1921984]
ENSMUSG00000037239	216.5509302	0.754270603	0.260074652	2.900208062	0.00372915	0.080662299	Spred3	101809	sprouty-related EVH1 domain containing 3 [Source:MGI Symbol;Acc:MGI:2142186]
ENSMUSG00000032012	1124.326302	0.787168864	0.271684757	2.897361161	0.003763163	0.081256921	Nectin1	58235	nectin cell adhesion molecule 1 [Source:MGI Symbol;Acc:MGI:1926483]
ENSMUSG00000030148	767.0656968	-1.085208123	0.374847607	-2.895064827	0.003790802	0.081570996	Clec4a2	26888	C-type lectin domain family 4, member a2 [Source:MGI Symbol;Acc:MGI:1349412]
ENSMUSG00000040236	371.1969375	-0.74225862	0.256351548	-2.895471574	0.003785893	0.081570996	Trappc5	66682	trafficking protein particle complex 5 [Source:MGI Symbol;Acc:MGI:1913932]
ENSMUSG00000027236	457.8002741	-0.576565055	0.19952006	-2.889759833	0.003855362	0.081829576	Eif3j1	78655	eukaryotic translation initiation factor 3, subunit J1 [Source:MGI Symbol;Acc:MGI:1925905]
ENSMUSG00000028173	600.6307908	-1.003545984	0.347178769	-2.890574178	0.003845388	0.081829576	Wls	68151	wntless WNT ligand secretion mediator [Source:MGI Symbol;Acc:MGI:1915401]
ENSMUSG00000028413	1169.93613	-0.592426119	0.204960211	-2.890444523	0.003846974	0.081829576	B4galt1	14595	UDP-Gal:betaGlcNAc beta 1,4- galactosyltransferase, polypeptide 1 [Source:MGI Symbol;Acc:MGI:95705]
ENSMUSG00000032596	7230.756666	0.929799643	0.321659818	2.890630385	0.0038447	0.081829576	Uba7	74153	ubiquitin-like modifier activating enzyme 7 [Source:MGI Symbol;Acc:MGI:1349462]
ENSMUSG00000037257	1805.846712	0.54072429	0.186915198	2.892885629	0.003817203	0.081829576	Aagab	66939	alpha- and gamma-adaptin binding protein [Source:MGI Symbol;Acc:MGI:1914189]
ENSMUSG00000040327	630.2671741	0.412774381	0.142804788	2.890479984	0.00384654	0.081829576	Cul9	78309	cullin 9 [Source:MGI Symbol;Acc:MGI:1925559]
ENSMUSG00000046999	472.2381161	1.69254623	0.585526209	2.890641278	0.003844567	0.081829576	1110032F04Rik	68725	RIKEN cDNA 1110032F04 gene [Source:MGI Symbol;Acc:MGI:1915975]
ENSMUSG00000053175	959.0420157	0.5711141	0.197620946	2.889947199	0.003853065	0.081829576	Bcl3	12051	B cell leukemia/lymphoma 3 [Source:MGI Symbol;Acc:MGI:88140]
ENSMUSG00000044229	267.6806114	1.143219194	0.396015252	2.886805972	0.003891741	0.082461236	Nxpe4	244853	neurexophilin and PC-esterase domain family, member 4 [Source:MGI Symbol;Acc:MGI:1924792]
ENSMUSG00000031683	569.8979675	-0.630020218	0.218366647	-2.885148564	0.00391229	0.082755892	Lsm6	78651	LSM6 homolog, U6 small nuclear RNA and mRNA degradation associated [Source:MGI Symbol;Acc:MGI:1925901]
ENSMUSG00000063760	1106.40867	0.449753917	0.155918666	2.884541854	0.003919837	0.082774988	Rnf217	268291	ring finger protein 217 [Source:MGI Symbol;Acc:MGI:3610311]
ENSMUSG00000029378	115.413736	2.516996958	0.873000243	2.883157227	0.003937109	0.082891369	Areg	11839	amphiregulin [Source:MGI Symbol;Acc:MGI:88068]
ENSMUSG00000031256	322.7169995	-0.468715034	0.162577027	-2.883033619	0.003938654	0.082891369	Cstf2	108062	cleavage stimulation factor, 3' pre-RNA subunit 2 [Source:MGI Symbol;Acc:MGI:1343054]
ENSMUSG00000031214	79.87147069	-1.13832714	0.395000208	-2.881839342	0.003953613	0.083065868	Ophn1	94190	oligophrenin 1 [Source:MGI Symbol;Acc:MGI:2151070]
ENSMUSG00000023191	90.32325845	-0.989556436	0.343528166	-2.880568563	0.003969586	0.08312113	P3h3	14789	prolyl 3-hydroxylase 3 [Source:MGI Symbol;Acc:MGI:1315208]
ENSMUSG00000052821	229.9388829	-1.139773279	0.395671749	-2.880603132	0.003969151	0.08312113	Cysltr1	58861	cysteinyl leukotriene receptor 1 [Source:MGI Symbol;Acc:MGI:1926218]
ENSMUSG00000016477	133.5143216	-1.053483854	0.366107678	-2.877524613	0.004008086	0.083506269	E2f3	13557	E2F transcription factor 3 [Source:MGI Symbol;Acc:MGI:1096340]
ENSMUSG00000019810	1109.395902	-1.063312291	0.369479035	-2.877869077	0.004003713	0.083506269	Fuca2	66848	fucosidase, alpha-L- 2, plasma [Source:MGI Symbol;Acc:MGI:1914098]
ENSMUSG00000038517	349.2128706	-1.181245243	0.410364139	-2.878529414	0.00399534	0.083506269	Tbkbp1	73174	TBK1 binding protein 1 [Source:MGI Symbol;Acc:MGI:1920424]
ENSMUSG00000007872	143.3192529	-1.284244744	0.446998217	-2.873042205	0.004065398	0.084043101	Id3	15903	inhibitor of DNA binding 3 [Source:MGI Symbol;Acc:MGI:96398]
ENSMUSG00000019990	240.0671162	1.672880496	0.582302357	2.872872618	0.004067581	0.084043101	Pde7b	29863	phosphodiesterase 7B [Source:MGI Symbol;Acc:MGI:1352752]
ENSMUSG00000037946	553.7944799	-1.005989664	0.350086995	-2.873541942	0.004058972	0.084043101	Fgd3	30938	FYVE, RhoGEF and PH domain containing 3 [Source:MGI Symbol;Acc:MGI:1353657]
ENSMUSG00000103103	61.94081629	0.844392528	0.293908221	2.872980296	0.004066195	0.084043101	4833445I07Rik	NA	RIKEN cDNA 4833445I07 gene [Source:MGI Symbol;Acc:MGI:2143268]
ENSMUSG00000034652	1609.681098	-0.651863032	0.227001286	-2.871627046	0.004083646	0.08423534	Cd300a	217303	CD300A molecule [Source:MGI Symbol;Acc:MGI:2443411]
ENSMUSG00000042390	2852.089079	0.539656232	0.188018622	2.870227565	0.004101765	0.084277914	Gatad2b	229542	GATA zinc finger domain containing 2B [Source:MGI Symbol;Acc:MGI:2443225]
ENSMUSG00000075232	380.4174402	-0.568589382	0.198051639	-2.8709148	0.004092858	0.084277914	Amd1	11702	S-adenosylmethionine decarboxylase 1 [Source:MGI Symbol;Acc:MGI:88004]
ENSMUSG00000116760	21.1557936	1.362546398	0.474771218	2.869901011	0.004106003	0.084277914	Gm1604a	NA	predicted gene 1604A [Source:MGI Symbol;Acc:MGI:3807545]
ENSMUSG00000027323	149.2716612	-1.115912756	0.388912855	-2.869313114	0.004113643	0.084295862	Rad51	19361	RAD51 recombinase [Source:MGI Symbol;Acc:MGI:97890]
ENSMUSG00000037313	453.8393846	-0.994145524	0.346771222	-2.866862818	0.004145627	0.084811762	Tacc3	21335	transforming, acidic coiled-coil containing protein 3 [Source:MGI Symbol;Acc:MGI:1341163]
ENSMUSG00000002731	969.1371048	0.725917085	0.253366302	2.865089316	0.004168916	0.084828461	Prkra	23992	protein kinase, interferon inducible double stranded RNA dependent activator [Source:MGI Symbol;Acc:MGI:1344375]
ENSMUSG00000048498	25.44593628	-2.955145889	1.031529794	-2.864818743	0.00417248	0.084828461	Cd300e	217306	CD300E molecule [Source:MGI Symbol;Acc:MGI:2387602]
ENSMUSG00000048832	1735.564333	0.312356505	0.109034072	2.864760516	0.004173247	0.084828461	Vps37c	107305	vacuolar protein sorting 37C [Source:MGI Symbol;Acc:MGI:2147661]
ENSMUSG00000060703	549.1997566	-0.947441448	0.330726508	-2.864727875	0.004173677	0.084828461	Cd302	66205	CD302 antigen [Source:MGI Symbol;Acc:MGI:1913455]
ENSMUSG00000002015	1348.554526	-0.529597538	0.185015731	-2.862445992	0.004203849	0.085302532	Bcap31	27061	B cell receptor associated protein 31 [Source:MGI Symbol;Acc:MGI:1350933]
ENSMUSG00000027425	384.3489513	-0.518762944	0.181275777	-2.861733398	0.004213312	0.085355526	Kat14	228714	lysine acetyltransferase 14 [Source:MGI Symbol;Acc:MGI:1917264]
ENSMUSG00000005233	167.2010662	-1.008007642	0.352380951	-2.860562237	0.004228905	0.085393731	Spc25	66442	SPC25, NDC80 kinetochore complex component, homolog (S. cerevisiae) [Source:MGI Symbol;Acc:MGI:1913692]
ENSMUSG00000039629	7463.577719	0.844349323	0.295157266	2.860676056	0.004227388	0.085393731	Strip2	320609	striatin interacting protein 2 [Source:MGI Symbol;Acc:MGI:2444363]
ENSMUSG00000032440	578.9735494	-0.878352079	0.307476726	-2.856645736	0.004281434	0.086155043	Tgfbr2	21813	transforming growth factor, beta receptor II [Source:MGI Symbol;Acc:MGI:98729]
ENSMUSG00000033083	27139.55639	0.813097024	0.284639558	2.856584765	0.004282256	0.086155043	Tbc1d4	210789	TBC1 domain family, member 4 [Source:MGI Symbol;Acc:MGI:2429660]
ENSMUSG00000062203	880.6321615	-0.371526364	0.130076826	-2.856207183	0.004287353	0.086155043	Gspt1	14852	G1 to S phase transition 1 [Source:MGI Symbol;Acc:MGI:1316728]
ENSMUSG00000020358	1356.80123	-0.530093885	0.18578264	-2.853301505	0.004326755	0.086389486	Hnrnpab	15384	heterogeneous nuclear ribonucleoprotein A/B [Source:MGI Symbol;Acc:MGI:1330294]
ENSMUSG00000032586	69.40070709	-1.19702932	0.419306475	-2.854783769	0.004306614	0.086389486	Traip	22036	TRAF-interacting protein [Source:MGI Symbol;Acc:MGI:1096377]
ENSMUSG00000034203	198.7944936	-0.81547737	0.285717967	-2.854134021	0.004315432	0.086389486	Chchd4	72170	coiled-coil-helix-coiled-coil-helix domain containing 4 [Source:MGI Symbol;Acc:MGI:1919420]
ENSMUSG00000104435	325.7286232	1.141852096	0.400121698	2.853761993	0.004320489	0.086389486	Gm37422	NA	predicted gene, 37422 [Source:MGI Symbol;Acc:MGI:5610650]
ENSMUSG00000019489	87.04036324	-0.899902617	0.31547655	-2.852518249	0.004337432	0.086464108	Cd70	21948	CD70 antigen [Source:MGI Symbol;Acc:MGI:1195273]
ENSMUSG00000040829	3163.34324	1.400433146	0.491107574	2.851581241	0.004350237	0.086580831	Zmynd15	574428	zinc finger, MYND-type containing 15 [Source:MGI Symbol;Acc:MGI:3603821]
ENSMUSG00000004451	1500.214134	-0.441086861	0.154830091	-2.848844542	0.004387831	0.086923926	Ralb	64143	v-ral simian leukemia viral oncogene B [Source:MGI Symbol;Acc:MGI:1927244]
ENSMUSG00000020808	93.14794448	-1.58730776	0.557529546	-2.847037921	0.004412811	0.086923926	Pimreg	109212	PICALM interacting mitotic regulator [Source:MGI Symbol;Acc:MGI:1924434]
ENSMUSG00000021143	2651.430074	0.349116654	0.122642817	2.846613144	0.004418702	0.086923926	Pacs2	217893	phosphofurin acidic cluster sorting protein 2 [Source:MGI Symbol;Acc:MGI:1924399]
ENSMUSG00000023008	299.7082885	-1.02184168	0.359021238	-2.846187278	0.004424616	0.086923926	Fmnl3	22379	formin-like 3 [Source:MGI Symbol;Acc:MGI:109569]
ENSMUSG00000028961	5370.123734	-0.684108902	0.240234841	-2.847667298	0.004404094	0.086923926	Pgd	110208	phosphogluconate dehydrogenase [Source:MGI Symbol;Acc:MGI:97553]
ENSMUSG00000043889	89.17353569	0.72513071	0.254601034	2.848105918	0.004398028	0.086923926	Gm8399	NA	predicted gene 8399 [Source:MGI Symbol;Acc:MGI:3647971]
ENSMUSG00000052151	401.2427411	-0.681596908	0.239352126	-2.847674341	0.004403996	0.086923926	Plpp2	50784	phospholipid phosphatase 2 [Source:MGI Symbol;Acc:MGI:1354945]
ENSMUSG00000107749	81.39659858	1.120775636	0.393679439	2.84692449	0.004414383	0.086923926	Gm44321	NA	predicted gene, 44321 [Source:MGI Symbol;Acc:MGI:5690713]
ENSMUSG00000108350	343.7156136	0.804754293	0.282788564	2.845780892	0.004430267	0.086923926	Gm44950	NA	predicted gene 44950 [Source:MGI Symbol;Acc:MGI:5753526]
ENSMUSG00000028140	1004.133022	0.442704483	0.155672417	2.843820968	0.004457609	0.087322873	Mrpl9	78523	mitochondrial ribosomal protein L9 [Source:MGI Symbol;Acc:MGI:2137211]
ENSMUSG00000017781	6179.19432	-0.725745695	0.255265522	-2.843101133	0.004467689	0.087340134	Pitpna	18738	phosphatidylinositol transfer protein, alpha [Source:MGI Symbol;Acc:MGI:99887]
ENSMUSG00000023972	24.20988071	-1.697311536	0.597065212	-2.842757378	0.00447251	0.087340134	Ptk7	71461	PTK7 protein tyrosine kinase 7 [Source:MGI Symbol;Acc:MGI:1918711]
ENSMUSG00000024030	6064.998968	0.733839105	0.258192598	2.842215888	0.004480114	0.087351711	Abcg1	11307	ATP binding cassette subfamily G member 1 [Source:MGI Symbol;Acc:MGI:107704]
ENSMUSG00000014850	125.9492204	-0.640942297	0.225672746	-2.840140463	0.004509367	0.08764775	Msh3	17686	mutS homolog 3 [Source:MGI Symbol;Acc:MGI:109519]
ENSMUSG00000029311	3966.761661	0.678482426	0.238858209	2.840523789	0.004503951	0.08764775	Hsd17b11	114664	hydroxysteroid (17-beta) dehydrogenase 11 [Source:MGI Symbol;Acc:MGI:2149821]
ENSMUSG00000006442	197.135405	-1.289969511	0.454512486	-2.838138776	0.004537745	0.087871905	Srm	20810	spermidine synthase [Source:MGI Symbol;Acc:MGI:102690]
ENSMUSG00000020101	1912.247688	-0.887145053	0.312722363	-2.836845576	0.004556164	0.087871905	Vsir	74048	V-set immunoregulatory receptor [Source:MGI Symbol;Acc:MGI:1921298]
ENSMUSG00000027227	120.160293	-0.892373995	0.314518125	-2.837273672	0.004550059	0.087871905	Sord	20322	sorbitol dehydrogenase [Source:MGI Symbol;Acc:MGI:98266]
ENSMUSG00000031506	776.0887547	-1.270963386	0.447945248	-2.837318602	0.004549419	0.087871905	Ptpn7	320139	protein tyrosine phosphatase, non-receptor type 7 [Source:MGI Symbol;Acc:MGI:2156893]
ENSMUSG00000036863	43.27785311	-1.352441537	0.476687343	-2.837166869	0.004551582	0.087871905	Syde2	214804	synapse defective 1, Rho GTPase, homolog 2 (C. elegans) [Source:MGI Symbol;Acc:MGI:3036264]
ENSMUSG00000017737	1042.01547	-1.767650208	0.624789176	-2.82919467	0.00466653	0.087963987	Mmp9	17395	matrix metallopeptidase 9 [Source:MGI Symbol;Acc:MGI:97011]
ENSMUSG00000018189	434.6431024	-0.457507893	0.161469847	-2.833395219	0.00460564	0.087963987	Uchl5	56207	ubiquitin carboxyl-terminal esterase L5 [Source:MGI Symbol;Acc:MGI:1914848]
ENSMUSG00000020486	263.2917965	-0.766748019	0.271056077	-2.828743141	0.004673119	0.087963987	Septin4	18952	septin 4 [Source:MGI Symbol;Acc:MGI:1270156]
ENSMUSG00000020766	139.2875234	-0.909865588	0.321422914	-2.830742768	0.004644005	0.087963987	Galk1	14635	galactokinase 1 [Source:MGI Symbol;Acc:MGI:95730]
ENSMUSG00000022322	81.64229867	-1.469715204	0.519072588	-2.831425197	0.004634107	0.087963987	Shcbp1	20419	Shc SH2-domain binding protein 1 [Source:MGI Symbol;Acc:MGI:1338802]
ENSMUSG00000022540	18393.50554	0.528215898	0.18653672	2.831699285	0.004630137	0.087963987	Rogdi	66049	rogdi homolog [Source:MGI Symbol;Acc:MGI:1913299]
ENSMUSG00000022800	1282.171737	0.41036829	0.144968285	2.830745289	0.004643969	0.087963987	Fyttd1	69823	forty-two-three domain containing 1 [Source:MGI Symbol;Acc:MGI:1917955]
ENSMUSG00000023942	229.4857324	-0.868317526	0.306717157	-2.831004089	0.004640213	0.087963987	Slc29a1	63959	solute carrier family 29 (nucleoside transporters), member 1 [Source:MGI Symbol;Acc:MGI:1927073]
ENSMUSG00000024042	231.3957012	-0.711094612	0.251274347	-2.829953084	0.004655483	0.087963987	Sik1	17691	salt inducible kinase 1 [Source:MGI Symbol;Acc:MGI:104754]
ENSMUSG00000025980	2163.798009	-0.422079959	0.149007399	-2.832610734	0.004616957	0.087963987	Hspd1	15510	heat shock protein 1 (chaperonin) [Source:MGI Symbol;Acc:MGI:96242]
ENSMUSG00000027398	2380.70893	1.392471994	0.492142735	2.829406784	0.004663438	0.087963987	Il1b	16176	interleukin 1 beta [Source:MGI Symbol;Acc:MGI:96543]
ENSMUSG00000031485	1841.091579	0.539814722	0.190415643	2.834928439	0.004583595	0.087963987	Plpbp	114863	pyridoxal phosphate binding protein [Source:MGI Symbol;Acc:MGI:1891207]
ENSMUSG00000032307	511.4396973	-0.36076704	0.127294055	-2.834123246	0.004595161	0.087963987	Ube2q2	109161	ubiquitin-conjugating enzyme E2Q family member 2 [Source:MGI Symbol;Acc:MGI:2388672]
ENSMUSG00000038943	163.024957	-1.394752495	0.493073747	-2.828689428	0.004673903	0.087963987	Prc1	233406	protein regulator of cytokinesis 1 [Source:MGI Symbol;Acc:MGI:1858961]
ENSMUSG00000074802	363.7000071	-1.090100232	0.385317314	-2.829097453	0.004667948	0.087963987	Gas2l3	237436	growth arrest-specific 2 like 3 [Source:MGI Symbol;Acc:MGI:1918780]
ENSMUSG00000078676	2202.572011	0.479597991	0.169296713	2.83288424	0.004613009	0.087963987	Casc3	192160	exon junction complex subunit [Source:MGI Symbol;Acc:MGI:2179723]
ENSMUSG00000028017	311.0015964	0.68253835	0.241351698	2.827982379	0.004684238	0.088025531	Egf	13645	epidermal growth factor [Source:MGI Symbol;Acc:MGI:95290]
ENSMUSG00000020695	444.7510216	1.125038106	0.398076022	2.826189077	0.004710545	0.088253654	Mrc2	17534	mannose receptor, C type 2 [Source:MGI Symbol;Acc:MGI:107818]
ENSMUSG00000097471	86.38722166	-1.180966603	0.417844985	-2.826327095	0.004708516	0.088253654	5830432E09Rik	67765	RIKEN cDNA 5830432E09 gene [Source:MGI Symbol;Acc:MGI:1915015]
ENSMUSG00000009621	1838.266863	0.552223945	0.195440894	2.825529158	0.004720259	0.088293819	Vav2	22325	vav 2 oncogene [Source:MGI Symbol;Acc:MGI:102718]
ENSMUSG00000011256	4555.971892	0.943317774	0.334265941	2.822057707	0.004771659	0.088293819	Adam19	11492	ADAM metallopeptidase domain 19 [Source:MGI Symbol;Acc:MGI:105377]
ENSMUSG00000022272	1174.427109	0.983615175	0.348377864	2.823414681	0.004751507	0.088293819	Myo10	17909	myosin X [Source:MGI Symbol;Acc:MGI:107716]
ENSMUSG00000027496	162.0376723	-1.263944751	0.447759864	-2.822818333	0.004760354	0.088293819	Aurka	20878	aurora kinase A [Source:MGI Symbol;Acc:MGI:894678]
ENSMUSG00000027936	3330.858683	0.430007183	0.152465546	2.820356426	0.004797033	0.088293819	Crtc2	74343	CREB regulated transcription coactivator 2 [Source:MGI Symbol;Acc:MGI:1921593]
ENSMUSG00000037553	1904.666057	0.562294634	0.199260848	2.821902246	0.004773973	0.088293819	Zdhhc18	503610	zinc finger, DHHC domain containing 18 [Source:MGI Symbol;Acc:MGI:3527792]
ENSMUSG00000040747	2985.962211	-0.95716294	0.339234452	-2.821538131	0.004779396	0.088293819	Cd53	12508	CD53 antigen [Source:MGI Symbol;Acc:MGI:88341]
ENSMUSG00000046982	320.4087126	-0.46837275	0.166054941	-2.820589065	0.004793556	0.088293819	Tshz1	110796	teashirt zinc finger family member 1 [Source:MGI Symbol;Acc:MGI:1346031]
ENSMUSG00000051682	74.34181364	-0.86677397	0.306969644	-2.823647184	0.004748062	0.088293819	Treml4	224840	triggering receptor expressed on myeloid cells-like 4 [Source:MGI Symbol;Acc:MGI:1923239]
ENSMUSG00000074240	52.18752957	1.382806119	0.490302907	2.820309852	0.00479773	0.088293819	Cib3	234421	calcium and integrin binding family member 3 [Source:MGI Symbol;Acc:MGI:2685953]
ENSMUSG00000103767	23.57392962	3.255167434	1.154038246	2.820675523	0.004792265	0.088293819	Gm37858	NA	predicted gene, 37858 [Source:MGI Symbol;Acc:MGI:5611086]
ENSMUSG00000110018	767.6720946	1.000875694	0.354751175	2.821345672	0.004782264	0.088293819	5430437J10Rik	NA	RIKEN cDNA 5430437J10 gene [Source:MGI Symbol;Acc:MGI:1918682]
ENSMUSG00000032126	244.0212161	-0.7860174	0.278866043	-2.818619981	0.004823058	0.088498501	Hmbs	15288	hydroxymethylbilane synthase [Source:MGI Symbol;Acc:MGI:96112]
ENSMUSG00000034765	9641.627076	0.916894887	0.325258503	2.818972843	0.004817759	0.088498501	Dusp5	240672	dual specificity phosphatase 5 [Source:MGI Symbol;Acc:MGI:2685183]
ENSMUSG00000038510	130.1675945	-0.891112687	0.316237095	-2.817862612	0.004834449	0.088577061	Rpf2	67239	ribosome production factor 2 homolog [Source:MGI Symbol;Acc:MGI:1914489]
ENSMUSG00000030330	73.47926158	0.619032127	0.219746729	2.817025445	0.004847069	0.088677866	Ing4	28019	inhibitor of growth family, member 4 [Source:MGI Symbol;Acc:MGI:107307]
ENSMUSG00000031851	256.9381138	-0.423067501	0.150376532	-2.813387809	0.004902249	0.089424772	Ntpcr	66566	nucleoside-triphosphatase, cancer-related [Source:MGI Symbol;Acc:MGI:1913816]
ENSMUSG00000048581	478.2933446	0.515761598	0.183302759	2.813714321	0.004897273	0.089424772	E130311K13Rik	329659	RIKEN cDNA E130311K13 gene [Source:MGI Symbol;Acc:MGI:3607716]
ENSMUSG00000063229	6971.675859	-0.880373957	0.313028767	-2.812437868	0.004916752	0.089558209	Ldha	16828	lactate dehydrogenase A [Source:MGI Symbol;Acc:MGI:96759]
ENSMUSG00000012819	868.7253892	0.665596271	0.23693761	2.809162595	0.004967055	0.089927102	Cdh23	22295	cadherin related 23 (otocadherin) [Source:MGI Symbol;Acc:MGI:1890219]
ENSMUSG00000026604	160.4832939	1.188985334	0.423354185	2.80848844	0.004977467	0.089927102	Ptpn14	19250	protein tyrosine phosphatase, non-receptor type 14 [Source:MGI Symbol;Acc:MGI:102467]
ENSMUSG00000030867	130.562899	-1.446165685	0.515145661	-2.807294705	0.004995951	0.089927102	Plk1	18817	polo like kinase 1 [Source:MGI Symbol;Acc:MGI:97621]
ENSMUSG00000031805	1229.050013	0.462357641	0.16477651	2.805968161	0.005016565	0.089927102	Jak3	16453	Janus kinase 3 [Source:MGI Symbol;Acc:MGI:99928]
ENSMUSG00000036896	1240.67278	-1.289431221	0.458857892	-2.810088362	0.00495279	0.089927102	C1qc	12262	complement component 1, q subcomponent, C chain [Source:MGI Symbol;Acc:MGI:88225]
ENSMUSG00000036902	78.89281286	-0.748548068	0.266762696	-2.806044767	0.005015372	0.089927102	Neto2	74513	neuropilin (NRP) and tolloid (TLL)-like 2 [Source:MGI Symbol;Acc:MGI:1921763]
ENSMUSG00000037725	74.05481403	-1.350160525	0.481207747	-2.805774706	0.005019577	0.089927102	Ckap2	80986	cytoskeleton associated protein 2 [Source:MGI Symbol;Acc:MGI:1931797]
ENSMUSG00000039356	144.1808657	-0.851311367	0.303347269	-2.806392062	0.005009969	0.089927102	Exosc2	227715	exosome component 2 [Source:MGI Symbol;Acc:MGI:2385133]
ENSMUSG00000053470	1500.892724	0.477799283	0.170244036	2.806555198	0.005007433	0.089927102	Kdm3a	104263	lysine (K)-specific demethylase 3A [Source:MGI Symbol;Acc:MGI:98847]
ENSMUSG00000066551	2391.205881	-0.525215685	0.187133647	-2.806634153	0.005006206	0.089927102	Hmgb1	15289	high mobility group box 1 [Source:MGI Symbol;Acc:MGI:96113]
ENSMUSG00000071181	61.07047813	0.901642206	0.321382023	2.805515372	0.005023619	0.089927102	3830408C21Rik	100040322	RIKEN cDNA 3830408C21 gene [Source:MGI Symbol;Acc:MGI:1917940]
ENSMUSG00000021175	125.8307221	-0.804492388	0.286935859	-2.803735967	0.005051425	0.090036779	Cdca7l	217946	cell division cycle associated 7 like [Source:MGI Symbol;Acc:MGI:2384982]
ENSMUSG00000021474	279.7389921	-1.207267607	0.430530577	-2.804139057	0.005045114	0.090036779	Sfxn1	14057	sideroflexin 1 [Source:MGI Symbol;Acc:MGI:2137677]
ENSMUSG00000032279	317.4992628	-1.182576746	0.421683618	-2.804417095	0.005040765	0.090036779	Idh3a	67834	isocitrate dehydrogenase 3 (NAD+) alpha [Source:MGI Symbol;Acc:MGI:1915084]
ENSMUSG00000025137	1604.008796	0.358524369	0.127948027	2.802109388	0.005076966	0.090294942	Pcyt2	68671	phosphate cytidylyltransferase 2, ethanolamine [Source:MGI Symbol;Acc:MGI:1915921]
ENSMUSG00000041037	393.512462	0.447495082	0.159711811	2.801890966	0.005080404	0.090294942	Irgq	210146	immunity-related GTPase family, Q [Source:MGI Symbol;Acc:MGI:2667176]
ENSMUSG00000030677	189.0831071	-1.291404039	0.461138458	-2.800469177	0.005102838	0.090435646	Kif22	110033	kinesin family member 22 [Source:MGI Symbol;Acc:MGI:109233]
ENSMUSG00000043131	13717.81181	0.557071582	0.198915764	2.800540145	0.005101716	0.090435646	Mob1a	232157	MOB kinase activator 1A [Source:MGI Symbol;Acc:MGI:2442631]
ENSMUSG00000029447	2474.775777	-0.399044293	0.142518975	-2.799937991	0.005111242	0.090455922	Cct6a	12466	chaperonin containing TCP1 subunit 6A [Source:MGI Symbol;Acc:MGI:107943]
ENSMUSG00000025503	6143.222358	-0.679151914	0.242734719	-2.797918311	0.005143312	0.090637232	Taldo1	21351	transaldolase 1 [Source:MGI Symbol;Acc:MGI:1274789]
ENSMUSG00000048174	103.4056674	-0.52327551	0.187014979	-2.798040636	0.005141364	0.090637232	Tmem81	74626	transmembrane protein 81 [Source:MGI Symbol;Acc:MGI:1921876]
ENSMUSG00000097781	22.80980468	1.223894115	0.437380497	2.798236601	0.005138246	0.090637232	9330136K24Rik	319870	RIKEN cDNA 9330136K24 gene [Source:MGI Symbol;Acc:MGI:2442883]
ENSMUSG00000026036	190.715188	-0.76287124	0.272894166	-2.795483876	0.005182209	0.090936814	Nif3l1	65102	Ngg1 interacting factor 3-like 1 (S. pombe) [Source:MGI Symbol;Acc:MGI:1929485]
ENSMUSG00000041488	447.9598897	-0.769501057	0.275225619	-2.795891822	0.005175672	0.090936814	Stx3	20908	syntaxin 3 [Source:MGI Symbol;Acc:MGI:103077]
ENSMUSG00000074151	3686.961852	1.034323244	0.369952169	2.795829652	0.005176668	0.090936814	Nlrc5	434341	NLR family, CARD domain containing 5 [Source:MGI Symbol;Acc:MGI:3612191]
ENSMUSG00000029860	14204.05178	0.481752987	0.172433538	2.793847377	0.005208505	0.091269718	Zyx	22793	zyxin [Source:MGI Symbol;Acc:MGI:103072]
ENSMUSG00000020894	1111.920374	0.444618865	0.159199239	2.792845419	0.005224665	0.091424304	Vamp2	22318	vesicle-associated membrane protein 2 [Source:MGI Symbol;Acc:MGI:1313277]
ENSMUSG00000031827	10085.2959	-0.367033251	0.131465763	-2.791854259	0.005240695	0.091447934	Cotl1	72042	coactosin like F-actin binding protein 1 [Source:MGI Symbol;Acc:MGI:1919292]
ENSMUSG00000048351	77.75459744	-0.7105582	0.254495698	-2.792024409	0.00523794	0.091447934	Coa7	69893	cytochrome c oxidase assembly factor 7 [Source:MGI Symbol;Acc:MGI:1917143]
ENSMUSG00000006463	321.2611801	0.437568217	0.156833843	2.79001144	0.005270618	0.091607801	Zdhhc24	70605	zinc finger, DHHC domain containing 24 [Source:MGI Symbol;Acc:MGI:1917855]
ENSMUSG00000037638	797.7578911	0.403085834	0.14445974	2.790298773	0.005265942	0.091607801	Zbtb42	382639	zinc finger and BTB domain containing 42 [Source:MGI Symbol;Acc:MGI:3644133]
ENSMUSG00000074785	16364.10886	0.702974296	0.251968277	2.78993175	0.005271915	0.091607801	Plxnc1	54712	plexin C1 [Source:MGI Symbol;Acc:MGI:1890127]
ENSMUSG00000018570	33.64629993	1.51411212	0.542837939	2.789252577	0.005282985	0.091617865	2810408A11Rik	70419	RIKEN cDNA 2810408A11 gene [Source:MGI Symbol;Acc:MGI:1917669]
ENSMUSG00000028943	165.0511784	1.012120897	0.363056236	2.787779952	0.005307058	0.091617865	Espn	56226	espin [Source:MGI Symbol;Acc:MGI:1861630]
ENSMUSG00000034584	30.50138316	2.015535853	0.722900619	2.788123012	0.005301441	0.091617865	Exph5	320051	exophilin 5 [Source:MGI Symbol;Acc:MGI:2443248]
ENSMUSG00000039193	126.450705	-0.971835659	0.34862241	-2.787645401	0.005309262	0.091617865	Nlrc4	268973	NLR family, CARD domain containing 4 [Source:MGI Symbol;Acc:MGI:3036243]
ENSMUSG00000063535	34.66722979	0.878174368	0.315000239	2.787853019	0.005305861	0.091617865	Zfp773	76373	zinc finger protein 773 [Source:MGI Symbol;Acc:MGI:1923623]
ENSMUSG00000042502	2684.415992	0.384510427	0.137968806	2.786937407	0.005320876	0.09169127	Cd2bp2	70233	CD2 cytoplasmic tail binding protein 2 [Source:MGI Symbol;Acc:MGI:1917483]
ENSMUSG00000018927	4214.189574	-0.92994921	0.333879212	-2.785286346	0.005348047	0.092032209	Ccl6	20305	C-C motif chemokine ligand 6 [Source:MGI Symbol;Acc:MGI:98263]
ENSMUSG00000066150	548.2042883	-0.807845394	0.290237268	-2.78339649	0.005379302	0.092316379	Slc31a1	20529	solute carrier family 31, member 1 [Source:MGI Symbol;Acc:MGI:1333843]
ENSMUSG00000107750	136.5391287	0.722440931	0.259554161	2.783391831	0.00537938	0.092316379	Gm44013	NA	predicted gene, 44013 [Source:MGI Symbol;Acc:MGI:5690405]
ENSMUSG00000031971	34.2751959	-1.191832076	0.428490569	-2.781466299	0.005411395	0.092654121	Ccsap	73420	centriole, cilia and spindle associated protein [Source:MGI Symbol;Acc:MGI:1920670]
ENSMUSG00000069833	7264.579582	-0.571772083	0.20557624	-2.781314043	0.005413934	0.092654121	Ahnak	66395	AHNAK nucleoprotein [Source:MGI Symbol;Acc:MGI:1316648]
ENSMUSG00000049037	589.851353	-0.869207835	0.312711934	-2.779579995	0.005442925	0.093022493	Clec4a1	269799	C-type lectin domain family 4, member a1 [Source:MGI Symbol;Acc:MGI:3036291]
ENSMUSG00000020109	1246.063188	0.409448184	0.147336296	2.77900419	0.005452582	0.093059892	Dnajb12	56709	DnaJ heat shock protein family (Hsp40) member B12 [Source:MGI Symbol;Acc:MGI:1931881]
ENSMUSG00000060098	134.9978666	-1.069297325	0.385095708	-2.776705381	0.005491293	0.093586927	Prmt7	214572	protein arginine N-methyltransferase 7 [Source:MGI Symbol;Acc:MGI:2384879]
ENSMUSG00000073775	168.6178874	-0.810275721	0.291856642	-2.776279869	0.005498486	0.093586927	Kti12	100087	KTI12 homolog, chromatin associated [Source:MGI Symbol;Acc:MGI:1923547]
ENSMUSG00000002058	358.6513625	-1.310419458	0.472241713	-2.774891377	0.005522015	0.093603785	Unc119	22248	unc-119 lipid binding chaperone [Source:MGI Symbol;Acc:MGI:1328357]
ENSMUSG00000027469	354.444851	-1.347569091	0.485523537	-2.775496942	0.005511742	0.093603785	Tpx2	72119	TPX2, microtubule-associated [Source:MGI Symbol;Acc:MGI:1919369]
ENSMUSG00000041431	162.8018768	-1.573624336	0.567055588	-2.775079496	0.005518822	0.093603785	Ccnb1	268697	cyclin B1 [Source:MGI Symbol;Acc:MGI:88302]
ENSMUSG00000042700	1930.851726	0.652341061	0.235126395	2.774427177	0.005529901	0.093610109	Sipa1l1	217692	signal-induced proliferation-associated 1 like 1 [Source:MGI Symbol;Acc:MGI:2443679]
ENSMUSG00000042606	111.834212	-1.033768393	0.372912639	-2.772146304	0.0055688	0.09414068	Hirip3	233876	HIRA interacting protein 3 [Source:MGI Symbol;Acc:MGI:2142364]
ENSMUSG00000046380	160.5980183	0.689347383	0.248749955	2.771246263	0.005584218	0.094228768	Jrk	16469	jerky [Source:MGI Symbol;Acc:MGI:106214]
ENSMUSG00000022508	2375.872351	0.794499626	0.286924598	2.769018872	0.005622538	0.094329344	Bcl6	12053	B cell leukemia/lymphoma 6 [Source:MGI Symbol;Acc:MGI:107187]
ENSMUSG00000028062	869.7116782	-0.57155963	0.206424635	-2.768853784	0.005625387	0.094329344	Lamtor2	83409	late endosomal/lysosomal adaptor, MAPK and MTOR activator 2 [Source:MGI Symbol;Acc:MGI:1932697]
ENSMUSG00000037552	6879.116702	1.076475109	0.388597203	2.770156609	0.005602935	0.094329344	Plekhg2	101497	pleckstrin homology domain containing, family G (with RhoGef domain) member 2 [Source:MGI Symbol;Acc:MGI:2141874]
ENSMUSG00000057914	83.65427203	1.082279902	0.390847746	2.769057553	0.00562187	0.094329344	Cacnb2	12296	calcium channel, voltage-dependent, beta 2 subunit [Source:MGI Symbol;Acc:MGI:894644]
ENSMUSG00000005803	442.392489	-0.619188547	0.223681006	-2.768176693	0.005637088	0.094398502	Sqor	59010	sulfide quinone oxidoreductase [Source:MGI Symbol;Acc:MGI:1929899]
ENSMUSG00000029001	99.25036496	0.754945902	0.272766989	2.767731919	0.005644787	0.094400534	Fbxo44	230903	F-box protein 44 [Source:MGI Symbol;Acc:MGI:1354744]
ENSMUSG00000061979	116.8078918	-0.689911444	0.2493242	-2.76712587	0.005655292	0.094449434	Rcc1l	94254	reculator of chromosome condensation 1 like [Source:MGI Symbol;Acc:MGI:2137600]
ENSMUSG00000031847	99.05009292	0.78049168	0.282128206	2.766443278	0.005667144	0.094520683	1700030J22Rik	69528	RIKEN cDNA 1700030J22 gene [Source:MGI Symbol;Acc:MGI:1916778]
ENSMUSG00000001131	59.51936709	-2.236636561	0.809173847	-2.764098927	0.005708023	0.095075213	Timp1	21857	tissue inhibitor of metalloproteinase 1 [Source:MGI Symbol;Acc:MGI:98752]
ENSMUSG00000019256	1020.265488	0.780041505	0.282311104	2.763056405	0.005726287	0.095125079	Ahr	11622	aryl-hydrocarbon receptor [Source:MGI Symbol;Acc:MGI:105043]
ENSMUSG00000034522	85.94928689	-1.134280228	0.410466701	-2.763391588	0.005720409	0.095125079	Zfp395	380912	zinc finger protein 395 [Source:MGI Symbol;Acc:MGI:2682318]
ENSMUSG00000004356	300.5288537	-0.786444284	0.284863278	-2.760778046	0.005766385	0.09519141	Utp20	70683	UTP20 small subunit processome component [Source:MGI Symbol;Acc:MGI:1917933]
ENSMUSG00000006315	352.0801625	-0.75413549	0.273193195	-2.76044756	0.005772222	0.09519141	Tmem147	69804	transmembrane protein 147 [Source:MGI Symbol;Acc:MGI:1915011]
ENSMUSG00000024785	860.8086618	0.759316395	0.274980617	2.761345155	0.005756381	0.09519141	Rcl1	59028	RNA terminal phosphate cyclase-like 1 [Source:MGI Symbol;Acc:MGI:1913275]
ENSMUSG00000109149	52.77513682	0.862434756	0.312335887	2.761241319	0.005758211	0.09519141	Gm19656	NA	predicted gene, 19656 [Source:MGI Symbol;Acc:MGI:5011841]
ENSMUSG00000115902	232.4619687	0.630256126	0.228334894	2.760226941	0.005776122	0.09519141	D730005E14Rik	109361	RIKEN cDNA D730005E14 gene [Source:NCBI gene (formerly Entrezgene);Acc:109361]
ENSMUSG00000024735	1294.729046	-0.609915986	0.221112283	-2.758399386	0.005808518	0.095221486	Prpf19	28000	pre-mRNA processing factor 19 [Source:MGI Symbol;Acc:MGI:106247]
ENSMUSG00000030793	582.3217009	-0.775828094	0.281164967	-2.759334149	0.005791928	0.095221486	Pycard	66824	PYD and CARD domain containing [Source:MGI Symbol;Acc:MGI:1931465]
ENSMUSG00000040084	249.5638311	-1.434624197	0.520019037	-2.758791691	0.00580155	0.095221486	Bub1b	12236	BUB1B, mitotic checkpoint serine/threonine kinase [Source:MGI Symbol;Acc:MGI:1333889]
ENSMUSG00000086245	278.7598578	0.869467519	0.315133305	2.759046743	0.005797024	0.095221486	Gm16170	NA	predicted gene 16170 [Source:MGI Symbol;Acc:MGI:3805548]
ENSMUSG00000024989	119.5416306	-1.540999222	0.558881047	-2.757293756	0.005828197	0.095418532	Cep55	74107	centrosomal protein 55 [Source:MGI Symbol;Acc:MGI:1921357]
ENSMUSG00000021411	938.3015972	0.518156259	0.188017122	2.755899318	0.005853101	0.095663316	Pxdc1	66895	PX domain containing 1 [Source:MGI Symbol;Acc:MGI:1914145]
ENSMUSG00000025078	4616.421857	0.774714084	0.281166962	2.755352475	0.005862894	0.095663316	Nhlrc2	66866	NHL repeat containing 2 [Source:MGI Symbol;Acc:MGI:1914116]
ENSMUSG00000097488	81.14764618	0.64628265	0.234570966	2.755168984	0.005866183	0.095663316	4732487G21Rik	NA	RIKEN cDNA 4732487G21 gene [Source:MGI Symbol;Acc:MGI:2441820]
ENSMUSG00000022360	362.1121255	-0.981633703	0.356563476	-2.753040532	0.005904459	0.095786002	Atad2	70472	ATPase family, AAA domain containing 2 [Source:MGI Symbol;Acc:MGI:1917722]
ENSMUSG00000026074	37027.66761	0.91977945	0.334077117	2.753195005	0.005901673	0.095786002	Map4k4	26921	mitogen-activated protein kinase kinase kinase kinase 4 [Source:MGI Symbol;Acc:MGI:1349394]
ENSMUSG00000029925	836.404144	-1.101712312	0.400001842	-2.754268095	0.005882356	0.095786002	Tbxas1	21391	thromboxane A synthase 1, platelet [Source:MGI Symbol;Acc:MGI:98497]
ENSMUSG00000042535	5324.39626	0.592202358	0.215101137	2.753134483	0.005902764	0.095786002	Gtpbp1	14904	GTP binding protein 1 [Source:MGI Symbol;Acc:MGI:109443]
ENSMUSG00000038459	350.8896475	-0.481272436	0.174900099	-2.751699056	0.005928698	0.096054153	Abhd17c	70178	abhydrolase domain containing 17C [Source:MGI Symbol;Acc:MGI:1917428]
ENSMUSG00000025395	145.8331115	-0.774459339	0.281508384	-2.751105772	0.005939446	0.096103325	Prim1	19075	DNA primase, p49 subunit [Source:MGI Symbol;Acc:MGI:97757]
ENSMUSG00000030062	2537.194486	-0.784758131	0.28535026	-2.750157411	0.005956664	0.096197037	Rpn1	103963	ribophorin I [Source:MGI Symbol;Acc:MGI:98084]
ENSMUSG00000055923	215.5633098	0.450075386	0.163667551	2.749936578	0.00596068	0.096197037	Aasdh	231326	aminoadipate-semialdehyde dehydrogenase [Source:MGI Symbol;Acc:MGI:2442517]
ENSMUSG00000059042	111.7155246	-2.553084419	0.928785215	-2.748842658	0.005980609	0.096393796	Klk1b9	13648	kallikrein 1-related peptidase b9 [Source:MGI Symbol;Acc:MGI:95293]
ENSMUSG00000003032	206.2974468	-0.866951518	0.315803998	-2.745220214	0.006047031	0.096628744	Klf4	16600	Kruppel-like transcription factor 4 (gut) [Source:MGI Symbol;Acc:MGI:1342287]
ENSMUSG00000018995	43.38412164	-1.030300237	0.375063977	-2.746998646	0.006014338	0.096628744	Nars2	244141	asparaginyl-tRNA synthetase 2 (mitochondrial)(putative) [Source:MGI Symbol;Acc:MGI:2142075]
ENSMUSG00000030257	64.42607816	-1.699280765	0.618850428	-2.745866673	0.006035128	0.096628744	Srgap3	259302	SLIT-ROBO Rho GTPase activating protein 3 [Source:MGI Symbol;Acc:MGI:2152938]
ENSMUSG00000037447	832.8153407	0.602559002	0.219453848	2.745720834	0.006037812	0.096628744	Arid5a	214855	AT-rich interaction domain 5A [Source:MGI Symbol;Acc:MGI:2443039]
ENSMUSG00000040859	2257.99176	0.560022022	0.204008803	2.745087536	0.006049476	0.096628744	Bsdc1	100383	BSD domain containing 1 [Source:MGI Symbol;Acc:MGI:1913466]
ENSMUSG00000049439	147.0279151	-0.870003663	0.316743047	-2.74671748	0.006019496	0.096628744	Cyp20a1	77951	cytochrome P450, family 20, subfamily a, polypeptide 1 [Source:MGI Symbol;Acc:MGI:1925201]
ENSMUSG00000098557	4144.459268	-0.503588119	0.183425572	-2.745462988	0.006042558	0.096628744	Kctd12	239217	potassium channel tetramerisation domain containing 12 [Source:MGI Symbol;Acc:MGI:2145823]
ENSMUSG00000020267	1420.79915	-0.710889767	0.259046934	-2.744250843	0.006064917	0.096654727	Hint1	15254	histidine triad nucleotide binding protein 1 [Source:MGI Symbol;Acc:MGI:1321133]
ENSMUSG00000029761	34.63798455	-3.031097061	1.104750722	-2.743693214	0.006075228	0.096654727	Cald1	109624	caldesmon 1 [Source:MGI Symbol;Acc:MGI:88250]
ENSMUSG00000055413	1306.886722	0.681562805	0.248478237	2.742947682	0.006089039	0.096654727	H2-Q5	15016	histocompatibility 2, Q region locus 5 [Source:MGI Symbol;Acc:MGI:95934]
ENSMUSG00000061898	264.5258244	0.425856007	0.15519862	2.743941969	0.006070627	0.096654727	Rbak	57782	RB-associated KRAB zinc finger [Source:MGI Symbol;Acc:MGI:1927369]
ENSMUSG00000118665	226.9629547	-0.510235415	0.186020308	-2.742901678	0.006089892	0.096654727	Lin54	231506	lin-54 DREAM MuvB core complex component [Source:MGI Symbol;Acc:MGI:2140902]
ENSMUSG00000020828	1826.488322	0.391040979	0.142775001	2.738861676	0.006165231	0.097240864	Pld2	18806	phospholipase D2 [Source:MGI Symbol;Acc:MGI:892877]
ENSMUSG00000022637	6025.24796	0.715264788	0.261202815	2.738350222	0.006174828	0.097240864	Cblb	208650	Casitas B-lineage lymphoma b [Source:MGI Symbol;Acc:MGI:2146430]
ENSMUSG00000024247	347.4658319	-0.471404695	0.172212136	-2.737348862	0.006193657	0.097240864	Pkdcc	106522	protein kinase domain containing, cytoplasmic [Source:MGI Symbol;Acc:MGI:2147077]
ENSMUSG00000028463	86.53214132	-0.764849439	0.279430957	-2.737167872	0.006197066	0.097240864	Car9	230099	carbonic anhydrase 9 [Source:MGI Symbol;Acc:MGI:2447188]
ENSMUSG00000029798	2832.321524	0.959488542	0.350115604	2.740490656	0.006134753	0.097240864	Herc6	67138	hect domain and RLD 6 [Source:MGI Symbol;Acc:MGI:1914388]
ENSMUSG00000038178	2220.995985	-0.751041518	0.27435482	-2.737482494	0.006191142	0.097240864	Slc43a2	215113	solute carrier family 43, member 2 [Source:MGI Symbol;Acc:MGI:2442746]
ENSMUSG00000040479	1490.373042	-0.834090413	0.304622989	-2.73810725	0.006179392	0.097240864	Dgkz	104418	diacylglycerol kinase zeta [Source:MGI Symbol;Acc:MGI:1278339]
ENSMUSG00000044991	114.7110232	-0.488248176	0.178307676	-2.73823419	0.006177007	0.097240864	Shld1	73747	shieldin complex subunit 1 [Source:MGI Symbol;Acc:MGI:1920997]
ENSMUSG00000071337	675.8794007	0.353693926	0.129139436	2.738852958	0.006165394	0.097240864	Tia1	21841	cytotoxic granule-associated RNA binding protein 1 [Source:MGI Symbol;Acc:MGI:107914]
ENSMUSG00000020075	1072.876986	-0.497933683	0.182009096	-2.73576263	0.00622359	0.097317375	Ddx21	56200	DExD box helicase 21 [Source:MGI Symbol;Acc:MGI:1860494]
ENSMUSG00000030494	35.74788134	1.422701173	0.520121014	2.73532723	0.006231829	0.097317375	Rhpn2	52428	rhophilin, Rho GTPase binding protein 2 [Source:MGI Symbol;Acc:MGI:1289234]
ENSMUSG00000035007	313.0965392	-0.384747144	0.140623007	-2.736018471	0.006218754	0.097317375	Rundc1	217201	RUN domain containing 1 [Source:MGI Symbol;Acc:MGI:2144506]
ENSMUSG00000061536	184.5204689	-0.660377859	0.241431867	-2.735255568	0.006233186	0.097317375	Sec22c	215474	SEC22 homolog C, vesicle trafficking protein [Source:MGI Symbol;Acc:MGI:2447871]
ENSMUSG00000003868	532.6741456	-0.634762875	0.232138619	-2.73441307	0.006249159	0.097342871	Ruvbl2	20174	RuvB-like AAA ATPase 2 [Source:MGI Symbol;Acc:MGI:1342299]
ENSMUSG00000005732	457.1324039	-0.776572713	0.284045694	-2.733971085	0.006257554	0.097342871	Ranbp1	19385	RAN binding protein 1 [Source:MGI Symbol;Acc:MGI:96269]
ENSMUSG00000093930	2147.221489	0.33238909	0.121579046	2.733934025	0.006258258	0.097342871	Hmgcs1	208715	3-hydroxy-3-methylglutaryl-Coenzyme A synthase 1 [Source:MGI Symbol;Acc:MGI:107592]
ENSMUSG00000011008	188.8957668	-1.103353936	0.404055772	-2.730697128	0.006320052	0.097410361	Mcoln2	68279	mucolipin 2 [Source:MGI Symbol;Acc:MGI:1915529]
ENSMUSG00000019066	740.2127936	-0.629163835	0.230397079	-2.730780433	0.006318455	0.097410361	Rab3d	19340	RAB3D, member RAS oncogene family [Source:MGI Symbol;Acc:MGI:97844]
ENSMUSG00000026102	177.7531199	-0.663616651	0.242907988	-2.731967184	0.006295741	0.097410361	Inpp1	16329	inositol polyphosphate-1-phosphatase [Source:MGI Symbol;Acc:MGI:104848]
ENSMUSG00000031367	878.3704759	-0.442418685	0.161977764	-2.731354437	0.00630746	0.097410361	Ap1s2	108012	adaptor-related protein complex 1, sigma 2 subunit [Source:MGI Symbol;Acc:MGI:1889383]
ENSMUSG00000038352	6206.042497	0.759223404	0.278059848	2.730431635	0.006325145	0.097410361	Arl5c	217151	ADP-ribosylation factor-like 5C [Source:MGI Symbol;Acc:MGI:3028577]
ENSMUSG00000039850	382.2227089	0.47816246	0.174958798	2.73300037	0.006276026	0.097410361	Endov	338371	endonuclease V [Source:MGI Symbol;Acc:MGI:2444688]
ENSMUSG00000079020	436.9137385	-0.555448793	0.203359173	-2.731368268	0.006307195	0.097410361	Slc45a4	106068	solute carrier family 45, member 4 [Source:MGI Symbol;Acc:MGI:2146236]
ENSMUSG00000104156	65.66155003	0.913335418	0.334492941	2.730507304	0.006323693	0.097410361	Gm38102	NA	predicted gene, 38102 [Source:MGI Symbol;Acc:MGI:5611330]
ENSMUSG00000028931	1027.986866	-0.781261083	0.286239375	-2.729397667	0.006345014	0.097595713	Kcnab2	16498	potassium voltage-gated channel, shaker-related subfamily, beta member 2 [Source:MGI Symbol;Acc:MGI:109239]
ENSMUSG00000026875	23604.6804	0.845325697	0.309822392	2.728420276	0.006363847	0.097764699	Traf1	22029	TNF receptor-associated factor 1 [Source:MGI Symbol;Acc:MGI:101836]
ENSMUSG00000016239	131.3593027	-1.033883071	0.379053149	-2.727541174	0.006380829	0.097904868	Lonrf3	74365	LON peptidase N-terminal domain and ring finger 3 [Source:MGI Symbol;Acc:MGI:1921615]
ENSMUSG00000063133	66.47174741	-1.347748143	0.494200448	-2.727128534	0.006388815	0.097906817	Klk1b1	16623	kallikrein 1-related peptidase b1 [Source:MGI Symbol;Acc:MGI:892019]
ENSMUSG00000044408	742.3578115	-0.635241288	0.232998659	-2.726373154	0.006403456	0.098010636	Sptssa	104725	serine palmitoyltransferase, small subunit A [Source:MGI Symbol;Acc:MGI:1913399]
ENSMUSG00000036948	774.1404016	-0.822464006	0.301909874	-2.724203736	0.006445673	0.098535756	Trappc14	231807	trafficking protein particle complex 14 [Source:MGI Symbol;Acc:MGI:2385896]
ENSMUSG00000024301	86.98396675	-0.915923375	0.336394243	-2.722767684	0.006473756	0.098778959	Kifc5b	16580	kinesin family member C5B [Source:MGI Symbol;Acc:MGI:2137414]
ENSMUSG00000051235	86.02226802	-1.049979402	0.385656061	-2.722579801	0.006477439	0.098778959	Gen1	209334	GEN1, Holliday junction 5' flap endonuclease [Source:MGI Symbol;Acc:MGI:2443149]
ENSMUSG00000028645	843.4489206	-0.538606084	0.197921885	-2.721306364	0.006502447	0.0990391	Slc2a1	20525	solute carrier family 2 (facilitated glucose transporter), member 1 [Source:MGI Symbol;Acc:MGI:95755]
ENSMUSG00000028100	6129.200824	0.602742069	0.221571712	2.720302446	0.006522223	0.099098021	Nudt17	78373	nudix hydrolase 17 [Source:MGI Symbol;Acc:MGI:1925623]
ENSMUSG00000091512	691.5387936	-0.379957042	0.139665643	-2.720476097	0.006518798	0.099098021	Lamtor3	56692	late endosomal/lysosomal adaptor, MAPK and MTOR activator 3 [Source:MGI Symbol;Acc:MGI:1929467]
ENSMUSG00000013698	2235.686777	-0.381678421	0.140341362	-2.719643128	0.006535241	0.099174862	Pea15a	18611	proliferation and apoptosis adaptor protein 15A [Source:MGI Symbol;Acc:MGI:104799]
ENSMUSG00000051730	107.4842076	-0.626201178	0.230329135	-2.718723266	0.006553441	0.099330076	Mettl5	75422	methyltransferase 5, N6-adenosine [Source:MGI Symbol;Acc:MGI:1922672]
ENSMUSG00000000028	131.8832691	-0.97531982	0.358835919	-2.718010567	0.006567574	0.099423336	Cdc45	12544	cell division cycle 45 [Source:MGI Symbol;Acc:MGI:1338073]
ENSMUSG00000006589	863.6007121	-0.699970053	0.257644337	-2.716807441	0.006591494	0.099502819	Aprt	11821	adenine phosphoribosyl transferase [Source:MGI Symbol;Acc:MGI:88061]
ENSMUSG00000022021	124.4813525	-1.185468291	0.436388732	-2.716541938	0.006596784	0.099502819	Diaph3	56419	diaphanous related formin 3 [Source:MGI Symbol;Acc:MGI:1927222]
ENSMUSG00000040204	351.1010206	-1.591013491	0.58563111	-2.716750294	0.006592633	0.099502819	Pclaf	68026	PCNA clamp associated factor [Source:MGI Symbol;Acc:MGI:1915276]
ENSMUSG00000026917	653.5689713	-0.439770174	0.162005549	-2.714537724	0.006636834	0.09963292	Wdr5	140858	WD repeat domain 5 [Source:MGI Symbol;Acc:MGI:2155884]
ENSMUSG00000027018	2186.693914	0.561200835	0.206715034	2.714852537	0.006630529	0.09963292	Hat1	107435	histone aminotransferase 1 [Source:MGI Symbol;Acc:MGI:96013]
ENSMUSG00000028041	1035.770926	-0.880647773	0.324336938	-2.715225033	0.006623075	0.09963292	Adam15	11490	ADAM metallopeptidase domain 15 [Source:MGI Symbol;Acc:MGI:1333882]
ENSMUSG00000060791	595.8187055	-0.706250741	0.260176176	-2.714509655	0.006637397	0.09963292	Gmfg	63986	glia maturation factor, gamma [Source:MGI Symbol;Acc:MGI:1927135]
ENSMUSG00000005763	63.28704717	0.893002229	0.32914816	2.713070703	0.006666288	0.09994619	Cd247	12503	CD247 antigen [Source:MGI Symbol;Acc:MGI:88334]
ENSMUSG00000047434	183.802886	-0.894605249	0.329790372	-2.712648165	0.006674793	0.099953427	Xxylt1	268880	xyloside xylosyltransferase 1 [Source:MGI Symbol;Acc:MGI:2146443]
ENSMUSG00000031007	2525.258743	-0.374918892	0.138256989	-2.711753623	0.006692832	0.100103232	Atp6ap2	70495	ATPase, H+ transporting, lysosomal accessory protein 2 [Source:MGI Symbol;Acc:MGI:1917745]
ENSMUSG00000047821	89.67665204	-1.339493113	0.494358592	-2.709557667	0.006737299	0.100569639	Trim16	94092	tripartite motif-containing 16 [Source:MGI Symbol;Acc:MGI:2137356]
ENSMUSG00000051166	785.0873048	0.75988903	0.280503315	2.709019781	0.006748232	0.100569639	Eml5	319670	echinoderm microtubule associated protein like 5 [Source:MGI Symbol;Acc:MGI:2442513]
ENSMUSG00000067704	455.7594574	2.621561117	0.967613131	2.70930709	0.00674239	0.100569639	Wfdc13	408190	WAP four-disulfide core domain 13 [Source:MGI Symbol;Acc:MGI:3582777]
ENSMUSG00000010048	124.8354635	-0.650911636	0.240341321	-2.70828018	0.00676329	0.100617735	Ifrd2	15983	interferon-related developmental regulator 2 [Source:MGI Symbol;Acc:MGI:1316708]
ENSMUSG00000023367	9901.026193	0.807115564	0.298125462	2.707301679	0.006783259	0.100617735	Tmem176a	66058	transmembrane protein 176A [Source:MGI Symbol;Acc:MGI:1913308]
ENSMUSG00000046841	742.8392908	-0.386474275	0.142753871	-2.707277017	0.006783763	0.100617735	Ckap4	216197	cytoskeleton-associated protein 4 [Source:MGI Symbol;Acc:MGI:2444926]
ENSMUSG00000107355	47.47883997	-0.897878931	0.331606355	-2.707665028	0.006775837	0.100617735	AI839979	100740	expressed sequence AI839979 [Source:MGI Symbol;Acc:MGI:2140975]
ENSMUSG00000003382	26971.86053	0.878380619	0.324630571	2.705785278	0.006814309	0.100775707	Etv3	27049	ets variant 3 [Source:MGI Symbol;Acc:MGI:1350926]
ENSMUSG00000018433	247.6978023	-0.452961222	0.167370406	-2.706339979	0.006802936	0.100775707	Nol11	68979	nucleolar protein 11 [Source:MGI Symbol;Acc:MGI:1916229]
ENSMUSG00000038473	98.68735114	0.931487449	0.344334918	2.705178596	0.006826768	0.100775707	Nos1ap	70729	nitric oxide synthase 1 (neuronal) adaptor protein [Source:MGI Symbol;Acc:MGI:1917979]
ENSMUSG00000064080	30.11001433	-4.991096516	1.84492082	-2.705317465	0.006823914	0.100775707	Fbln2	14115	fibulin 2 [Source:MGI Symbol;Acc:MGI:95488]
ENSMUSG00000004730	3666.094497	-0.888770838	0.328655212	-2.704265151	0.006845564	0.100814282	Adgre1	13733	adhesion G protein-coupled receptor E1 [Source:MGI Symbol;Acc:MGI:106912]
ENSMUSG00000043795	1126.812572	0.762393555	0.281907583	2.704409533	0.00684259	0.100814282	Prr33	677289	proline rich 33 [Source:MGI Symbol;Acc:MGI:3642289]
ENSMUSG00000038740	802.8762413	-0.944350032	0.349350845	-2.703156566	0.006868439	0.10103173	Mvb12b	72543	multivesicular body subunit 12B [Source:MGI Symbol;Acc:MGI:1919793]
ENSMUSG00000033386	971.5493899	-0.845161209	0.312868825	-2.701327651	0.006906326	0.101469246	Frrs1	20321	ferric-chelate reductase 1 [Source:MGI Symbol;Acc:MGI:108076]
ENSMUSG00000028248	2409.555687	0.285960477	0.105875993	2.700900067	0.006915211	0.101480115	Pnisr	66625	PNN interacting serine/arginine-rich [Source:MGI Symbol;Acc:MGI:1913875]
ENSMUSG00000000253	105.3785959	0.762082565	0.282320335	2.699354138	0.00694742	0.101832835	Gmpr	66355	guanosine monophosphate reductase [Source:MGI Symbol;Acc:MGI:1913605]
ENSMUSG00000092558	513.1562778	0.270693485	0.100309345	2.69858691	0.006963455	0.101947931	Med20	56771	mediator complex subunit 20 [Source:MGI Symbol;Acc:MGI:1929648]
ENSMUSG00000042590	176.2721684	-0.496461782	0.184132919	-2.696214156	0.007013256	0.102556523	Ipo11	76582	importin 11 [Source:MGI Symbol;Acc:MGI:2442377]
ENSMUSG00000060376	181.8720383	0.471221603	0.174929705	2.693776928	0.007064743	0.103188315	Bckdha	12039	branched chain ketoacid dehydrogenase E1, alpha polypeptide [Source:MGI Symbol;Acc:MGI:107701]
ENSMUSG00000014177	263.3519505	-0.393656206	0.146516893	-2.686763268	0.007214807	0.103358668	Tvp23b	67510	trans-golgi network vesicle protein 23B [Source:MGI Symbol;Acc:MGI:1914760]
ENSMUSG00000020238	743.6562383	-0.806390881	0.299840005	-2.689403906	0.007157975	0.103358668	Ncln	103425	nicalin [Source:MGI Symbol;Acc:MGI:1926081]
ENSMUSG00000020424	924.5044592	1.041310409	0.387183196	2.689451451	0.007156956	0.103358668	Castor1	71962	cytosolic arginine sensor for mTORC1 subunit 1 [Source:MGI Symbol;Acc:MGI:1919212]
ENSMUSG00000027011	1502.414659	0.441244676	0.164070769	2.68935582	0.007159007	0.103358668	Ube2e3	22193	ubiquitin-conjugating enzyme E2E 3 [Source:MGI Symbol;Acc:MGI:107412]
ENSMUSG00000029070	21.95774341	-1.6946914	0.629786204	-2.690899529	0.007125965	0.103358668	Mxra8	74761	matrix-remodelling associated 8 [Source:MGI Symbol;Acc:MGI:1922011]
ENSMUSG00000029310	5596.264903	0.903532991	0.336182452	2.687626867	0.007196176	0.103358668	Nudt9	74167	nudix hydrolase 9 [Source:MGI Symbol;Acc:MGI:1921417]
ENSMUSG00000031729	3065.550875	0.397530748	0.147965683	2.686641528	0.007217436	0.103358668	Ist1	71955	increased sodium tolerance 1 homolog (yeast) [Source:MGI Symbol;Acc:MGI:1919205]
ENSMUSG00000034329	87.19918204	-0.942443705	0.35031416	-2.690281507	0.007139177	0.103358668	Brip1	237911	BRCA1 interacting protein C-terminal helicase 1 [Source:MGI Symbol;Acc:MGI:2442836]
ENSMUSG00000038059	2333.336216	0.55579685	0.206716143	2.688695917	0.007173173	0.103358668	Smim3	106878	small integral membrane protein 3 [Source:MGI Symbol;Acc:MGI:1917088]
ENSMUSG00000040328	77.71109228	2.475273025	0.920118305	2.690168222	0.007141601	0.103358668	Or2v1	18356	olfactory receptor family 2 subfamily V member 1 [Source:MGI Symbol;Acc:MGI:1333785]
ENSMUSG00000040840	79.4017444	0.746780798	0.277505566	2.691048	0.007122795	0.103358668	4930579G18Rik	NA	RIKEN cDNA 4930579G18 gene [Source:MGI Symbol;Acc:MGI:1923163]
ENSMUSG00000041362	3422.985172	0.249770288	0.0929629	2.686773835	0.007214578	0.103358668	Shtn1	71653	shootin 1 [Source:MGI Symbol;Acc:MGI:1918903]
ENSMUSG00000042622	601.4215501	0.655629034	0.243932689	2.68774569	0.007193616	0.103358668	Maff	17133	v-maf musculoaponeurotic fibrosarcoma oncogene family, protein F (avian) [Source:MGI Symbol;Acc:MGI:96910]
ENSMUSG00000050122	63.59367789	1.086454301	0.403795178	2.690607418	0.007132207	0.103358668	Vwa3b	70853	von Willebrand factor A domain containing 3B [Source:MGI Symbol;Acc:MGI:1918103]
ENSMUSG00000070390	158.8748713	-1.0435218	0.388218499	-2.687975466	0.007188668	0.103358668	Nlrp1b	637515	NLR family, pyrin domain containing 1B [Source:MGI Symbol;Acc:MGI:3582959]
ENSMUSG00000116605	22.0561187	-1.184567191	0.440886958	-2.686782109	0.0072144	0.103358668	Gm19142	NA	predicted gene, 19142 [Source:MGI Symbol;Acc:MGI:5011327]
ENSMUSG00000116657	37.01102889	1.304198602	0.485266988	2.687589789	0.007196975	0.103358668	Gm49774	NA	predicted gene, 49774 [Source:MGI Symbol;Acc:MGI:6215288]
ENSMUSG00000028028	641.7221801	0.456317553	0.169902861	2.685755559	0.007236601	0.103514135	Alpk1	71481	alpha-kinase 1 [Source:MGI Symbol;Acc:MGI:1918731]
ENSMUSG00000024271	1161.955763	-0.257891706	0.09608512	-2.683992125	0.007274882	0.10361552	Elp2	58523	elongator acetyltransferase complex subunit 2 [Source:MGI Symbol;Acc:MGI:1889642]
ENSMUSG00000031347	411.2414456	-0.576175682	0.214678771	-2.683896876	0.007276955	0.10361552	Cetn2	26370	centrin 2 [Source:MGI Symbol;Acc:MGI:1347085]
ENSMUSG00000043008	251.6510592	-1.353199536	0.504053467	-2.684634915	0.007260907	0.10361552	Klhl6	239743	kelch-like 6 [Source:MGI Symbol;Acc:MGI:2686922]
ENSMUSG00000022994	14054.75453	0.659991863	0.245957448	2.683357907	0.007288694	0.103664201	Adcy6	11512	adenylate cyclase 6 [Source:MGI Symbol;Acc:MGI:87917]
ENSMUSG00000043644	45.11901618	0.892914244	0.332866063	2.682503092	0.007307348	0.103810997	0610009L18Rik	66838	RIKEN cDNA 0610009L18 gene [Source:MGI Symbol;Acc:MGI:1914088]
ENSMUSG00000020708	1488.648989	-0.310435811	0.115760755	-2.681701671	0.007324875	0.103941477	Psmc5	19184	protease (prosome, macropain) 26S subunit, ATPase 5 [Source:MGI Symbol;Acc:MGI:105047]
ENSMUSG00000029640	2341.639187	0.553751851	0.206545295	2.681018951	0.007339836	0.104035285	Usp12	22217	ubiquitin specific peptidase 12 [Source:MGI Symbol;Acc:MGI:1270128]
ENSMUSG00000020473	39.46907723	-3.425345349	1.278541198	-2.679104399	0.007381937	0.104276143	Aebp1	11568	AE binding protein 1 [Source:MGI Symbol;Acc:MGI:1197012]
ENSMUSG00000020914	946.7813005	-1.392422041	0.519687121	-2.67934683	0.007376594	0.104276143	Top2a	21973	topoisomerase (DNA) II alpha [Source:MGI Symbol;Acc:MGI:98790]
ENSMUSG00000079227	1466.274397	-0.900604989	0.336066857	-2.679838761	0.007365763	0.104276143	Ccr5	12774	C-C motif chemokine receptor 5 [Source:MGI Symbol;Acc:MGI:107182]
ENSMUSG00000001741	251.685355	-1.241148463	0.463400008	-2.678352271	0.007398536	0.104293542	Il16	16170	interleukin 16 [Source:MGI Symbol;Acc:MGI:1270855]
ENSMUSG00000045658	852.2861957	-1.200787809	0.448385696	-2.678024344	0.007405784	0.104293542	Pid1	98496	phosphotyrosine interaction domain containing 1 [Source:MGI Symbol;Acc:MGI:2138391]
ENSMUSG00000061115	22.57210216	1.901405935	0.710033185	2.677911365	0.007408282	0.104293542	Gm17113	NA	predicted gene 17113 [Source:MGI Symbol;Acc:MGI:4937940]
ENSMUSG00000000326	734.1789789	-0.670143256	0.250567977	-2.674496814	0.007484149	0.104658247	Comt	12846	catechol-O-methyltransferase [Source:MGI Symbol;Acc:MGI:88470]
ENSMUSG00000017858	1096.898487	0.395106729	0.147871927	2.671952254	0.007541138	0.104658247	Ift52	245866	intraflagellar transport 52 [Source:MGI Symbol;Acc:MGI:2387217]
ENSMUSG00000021629	573.0533346	-0.534987016	0.199917526	-2.676038603	0.007449806	0.104658247	Slc30a5	69048	solute carrier family 30 (zinc transporter), member 5 [Source:MGI Symbol;Acc:MGI:1916298]
ENSMUSG00000023009	44.89821642	-0.953329887	0.356584928	-2.673500229	0.007506422	0.104658247	Nckap5l	380969	NCK-associated protein 5-like [Source:MGI Symbol;Acc:MGI:3609653]
ENSMUSG00000025024	1454.29561	0.374947591	0.140268563	2.673069309	0.007516072	0.104658247	Smndc1	76479	survival motor neuron domain containing 1 [Source:MGI Symbol;Acc:MGI:1923729]
ENSMUSG00000027239	26.95486107	-1.089747293	0.407903095	-2.671583782	0.007549422	0.104658247	Mdk	17242	midkine [Source:MGI Symbol;Acc:MGI:96949]
ENSMUSG00000027642	2291.137306	-0.645781872	0.241805887	-2.670662325	0.007570176	0.104658247	Rpn2	20014	ribophorin II [Source:MGI Symbol;Acc:MGI:98085]
ENSMUSG00000030695	13879.55444	-0.264864069	0.099174077	-2.670698616	0.007569358	0.104658247	Aldoa	11674	aldolase A, fructose-bisphosphate [Source:MGI Symbol;Acc:MGI:87994]
ENSMUSG00000036120	209.3690608	0.397341374	0.14879692	2.670360201	0.007576992	0.104658247	Rfxank	19727	regulatory factor X-associated ankyrin-containing protein [Source:MGI Symbol;Acc:MGI:1333865]
ENSMUSG00000036905	2665.99315	-1.121520652	0.419542043	-2.673202056	0.007513098	0.104658247	C1qb	12260	complement component 1, q subcomponent, beta polypeptide [Source:MGI Symbol;Acc:MGI:88224]
ENSMUSG00000037579	166.8402366	0.853579191	0.319429739	2.672197005	0.007535639	0.104658247	Kcnh3	16512	potassium voltage-gated channel, subfamily H (eag-related), member 3 [Source:MGI Symbol;Acc:MGI:1341723]
ENSMUSG00000046410	5404.356528	0.481318619	0.180037862	2.673429982	0.007507995	0.104658247	Kcnk6	52150	potassium inwardly-rectifying channel, subfamily K, member 6 [Source:MGI Symbol;Acc:MGI:1891291]
ENSMUSG00000052949	920.7726268	1.243605989	0.465180161	2.673385698	0.007508986	0.104658247	Rnf157	217340	ring finger protein 157 [Source:MGI Symbol;Acc:MGI:2442484]
ENSMUSG00000055652	352.4143279	-0.379105317	0.141922738	-2.671209153	0.007557854	0.104658247	Klhl25	207952	kelch-like 25 [Source:MGI Symbol;Acc:MGI:2668031]
ENSMUSG00000056737	5289.03677	-0.836361284	0.312595556	-2.675537981	0.007460942	0.104658247	Capg	12332	capping actin protein, gelsolin like [Source:MGI Symbol;Acc:MGI:1098259]
ENSMUSG00000057110	1728.09723	0.556308787	0.207941275	2.675316811	0.007465866	0.104658247	Cntrl	26920	centriolin [Source:MGI Symbol;Acc:MGI:1889576]
ENSMUSG00000084821	100.8526613	1.515501922	0.567453177	2.670708323	0.007569139	0.104658247	Gm15880	100504375	predicted gene 15880 [Source:MGI Symbol;Acc:MGI:3802014]
ENSMUSG00000023089	238.8377277	-0.67301482	0.252164507	-2.668951423	0.007608845	0.104749839	Ndufa5	68202	NADH:ubiquinone oxidoreductase subunit A5 [Source:MGI Symbol;Acc:MGI:1915452]
ENSMUSG00000033581	257.1144765	-1.130243586	0.423373717	-2.66961207	0.007593893	0.104749839	Igf2bp2	319765	insulin-like growth factor 2 mRNA binding protein 2 [Source:MGI Symbol;Acc:MGI:1890358]
ENSMUSG00000038503	395.0224438	-0.514840298	0.192887053	-2.669128329	0.007604839	0.104749839	Mesd	67943	mesoderm development LRP chaperone [Source:MGI Symbol;Acc:MGI:1891421]
ENSMUSG00000020330	115.3998732	-1.480182488	0.554834665	-2.66779021	0.007635192	0.104765257	Hmmr	15366	hyaluronan mediated motility receptor (RHAMM) [Source:MGI Symbol;Acc:MGI:104667]
ENSMUSG00000026796	3876.322478	-0.970699026	0.363791364	-2.668284963	0.007623956	0.104765257	Niban2	227737	niban apoptosis regulator 2 [Source:MGI Symbol;Acc:MGI:2442910]
ENSMUSG00000063550	4529.742234	0.643366063	0.241143675	2.667978183	0.007630921	0.104765257	Nup98	269966	nucleoporin 98 [Source:MGI Symbol;Acc:MGI:109404]
ENSMUSG00000021361	1564.523869	-0.515869918	0.193439773	-2.666824459	0.007657165	0.104951183	Tmem14c	66154	transmembrane protein 14C [Source:MGI Symbol;Acc:MGI:1913404]
ENSMUSG00000000275	7870.480805	0.556335718	0.208701147	2.665705133	0.007682704	0.105076645	Trim25	217069	tripartite motif-containing 25 [Source:MGI Symbol;Acc:MGI:102749]
ENSMUSG00000019907	6714.679892	0.522103288	0.195860906	2.66568403	0.007683187	0.105076645	Ppp1r12a	17931	protein phosphatase 1, regulatory subunit 12A [Source:MGI Symbol;Acc:MGI:1309528]
ENSMUSG00000003153	154.5410319	-1.167596257	0.438112822	-2.6650584	0.007697495	0.105156903	Slc2a3	20527	solute carrier family 2 (facilitated glucose transporter), member 3 [Source:MGI Symbol;Acc:MGI:95757]
ENSMUSG00000040557	309.3375653	0.963452945	0.361579226	2.664569412	0.007708696	0.105194565	Mettl27	79565	methyltransferase like 27 [Source:MGI Symbol;Acc:MGI:1933146]
ENSMUSG00000073481	742.1051834	-0.504176866	0.189278637	-2.663675493	0.007729208	0.105359089	Mtarc2	67247	mitochondrial amidoxime reducing component 2 [Source:MGI Symbol;Acc:MGI:1914497]
ENSMUSG00000019737	97.59343256	0.684485753	0.257056523	2.662783053	0.007749736	0.105408255	Syne4	233066	spectrin repeat containing, nuclear envelope family member 4 [Source:MGI Symbol;Acc:MGI:2141950]
ENSMUSG00000030729	213.5257403	-1.329141084	0.499153989	-2.662787664	0.00774963	0.105408255	Pgm2l1	70974	phosphoglucomutase 2-like 1 [Source:MGI Symbol;Acc:MGI:1918224]
ENSMUSG00000030104	9196.918826	0.395038752	0.14838242	2.662301584	0.007760831	0.105444049	Edem1	192193	ER degradation enhancer, mannosidase alpha-like 1 [Source:MGI Symbol;Acc:MGI:2180139]
ENSMUSG00000086652	38.78095127	1.322790833	0.497085963	2.661090698	0.007788797	0.105708743	Gm14029	NA	predicted gene 14029 [Source:MGI Symbol;Acc:MGI:3650450]
ENSMUSG00000030272	531.558706	-0.7205168	0.270921807	-2.659500942	0.007825651	0.105862961	Camk1	52163	calcium/calmodulin-dependent protein kinase I [Source:MGI Symbol;Acc:MGI:1098535]
ENSMUSG00000042605	689.4423191	0.512530597	0.192672537	2.660112358	0.007811459	0.105862961	Atxn2	20239	ataxin 2 [Source:MGI Symbol;Acc:MGI:1277223]
ENSMUSG00000061024	257.9257367	-0.629874879	0.236836786	-2.659531448	0.007824942	0.105862961	Rrs1	59014	ribosome biogenesis regulator 1 [Source:MGI Symbol;Acc:MGI:1929721]
ENSMUSG00000087528	131.2153912	0.698042721	0.262549427	2.658709744	0.007844051	0.105996778	9830144P21Rik	NA	RIKEN cDNA 9830144P21 gene [Source:MGI Symbol;Acc:MGI:3041171]
ENSMUSG00000059013	305.2403487	-0.688714793	0.259084598	-2.658262196	0.007854476	0.106022661	Sh2d3c	27387	SH2 domain containing 3C [Source:MGI Symbol;Acc:MGI:1351631]
ENSMUSG00000005973	62.53358755	-0.860410352	0.323766744	-2.657500712	0.007872242	0.106147476	Rcn1	19672	reticulocalbin 1 [Source:MGI Symbol;Acc:MGI:104559]
ENSMUSG00000030347	237.1468927	-0.846234185	0.318585655	-2.656221869	0.007902161	0.106217473	D6Wsu163e	28040	DNA segment, Chr 6, Wayne State University 163, expressed [Source:MGI Symbol;Acc:MGI:107893]
ENSMUSG00000043998	832.0821716	-0.43898141	0.165267594	-2.656185635	0.00790301	0.106217473	Mgat2	217664	mannoside acetylglucosaminyltransferase 2 [Source:MGI Symbol;Acc:MGI:2384966]
ENSMUSG00000115869	45.9176975	0.971547822	0.365767427	2.656190113	0.007902905	0.106217473	Gm31814	NA	predicted gene, 31814 [Source:MGI Symbol;Acc:MGI:5590973]
ENSMUSG00000031824	444.1746759	-0.754387299	0.284056963	-2.655760627	0.007912976	0.10623682	6430548M08Rik	234797	RIKEN cDNA 6430548M08 gene [Source:MGI Symbol;Acc:MGI:2443793]
ENSMUSG00000062014	1471.155661	-0.293211205	0.110439918	-2.654938629	0.007932284	0.106381404	Gmfb	63985	glia maturation factor, beta [Source:MGI Symbol;Acc:MGI:1927133]
ENSMUSG00000049866	8860.044748	0.607512829	0.228883039	2.654250101	0.007948489	0.106484112	Arl4c	320982	ADP-ribosylation factor-like 4C [Source:MGI Symbol;Acc:MGI:2445172]
ENSMUSG00000021485	53.34990992	-2.051927608	0.773290115	-2.653502958	0.007966107	0.10660551	Mxd3	17121	Max dimerization protein 3 [Source:MGI Symbol;Acc:MGI:104987]
ENSMUSG00000036890	254.6275563	0.790310105	0.297880974	2.653107029	0.007975458	0.106616124	Gtdc1	227835	glycosyltransferase-like domain containing 1 [Source:MGI Symbol;Acc:MGI:2444269]
ENSMUSG00000097558	49.82274216	2.287743821	0.86253356	2.6523534	0.007993283	0.106739886	Gm26902	NA	predicted gene, 26902 [Source:MGI Symbol;Acc:MGI:5477396]
ENSMUSG00000023990	324.6648983	-0.804246827	0.303381364	-2.65094341	0.008026729	0.107071751	Tfeb	21425	transcription factor EB [Source:MGI Symbol;Acc:MGI:103270]
ENSMUSG00000003352	41580.44759	0.628684793	0.23725391	2.649839548	0.008053001	0.107192665	Cacnb3	12297	calcium channel, voltage-dependent, beta 3 subunit [Source:MGI Symbol;Acc:MGI:103307]
ENSMUSG00000027679	251.5489054	-0.524278387	0.197847496	-2.649911659	0.008051282	0.107192665	Dnajc19	67713	DnaJ heat shock protein family (Hsp40) member C19 [Source:MGI Symbol;Acc:MGI:1914963]
ENSMUSG00000005514	1262.862907	-1.087301428	0.410742403	-2.647161385	0.008117061	0.107404608	Por	18984	cytochrome p450 oxidoreductase [Source:MGI Symbol;Acc:MGI:97744]
ENSMUSG00000005686	182.5259817	-0.772237867	0.2916573	-2.647757723	0.008102757	0.107404608	Ampd3	11717	adenosine monophosphate deaminase 3 [Source:MGI Symbol;Acc:MGI:1096344]
ENSMUSG00000022769	1081.926524	-0.7912213	0.298725907	-2.648653104	0.008081324	0.107404608	Sdf2l1	64136	stromal cell-derived factor 2-like 1 [Source:MGI Symbol;Acc:MGI:2149842]
ENSMUSG00000024750	2343.496299	0.320984689	0.121263027	2.647012006	0.008120647	0.107404608	Zfand5	22682	zinc finger, AN1-type domain 5 [Source:MGI Symbol;Acc:MGI:1278334]
ENSMUSG00000049625	866.4808198	-0.933367589	0.352599637	-2.647103091	0.00811846	0.107404608	Tifab	212937	TRAF-interacting protein with forkhead-associated domain, family member B [Source:MGI Symbol;Acc:MGI:2385852]
ENSMUSG00000051256	320.3486923	-0.494121398	0.186570147	-2.648448346	0.008086221	0.107404608	Jagn1	67767	jagunal homolog 1 [Source:MGI Symbol;Acc:MGI:1915017]
ENSMUSG00000020150	72.93051039	-0.82121126	0.310709541	-2.643019129	0.008217039	0.107877864	Gamt	14431	guanidinoacetate methyltransferase [Source:MGI Symbol;Acc:MGI:1098221]
ENSMUSG00000028068	132.7900656	-1.343683696	0.508259238	-2.643697537	0.00820059	0.107877864	Iqgap3	404710	IQ motif containing GTPase activating protein 3 [Source:MGI Symbol;Acc:MGI:3028642]
ENSMUSG00000028394	333.9916485	-0.444918683	0.168320852	-2.643277277	0.008210777	0.107877864	Pole3	59001	polymerase (DNA directed), epsilon 3 (p17 subunit) [Source:MGI Symbol;Acc:MGI:1933378]
ENSMUSG00000029554	331.0977966	-0.930485985	0.351989068	-2.643508192	0.008205178	0.107877864	Mad1l1	17120	MAD1 mitotic arrest deficient 1-like 1 [Source:MGI Symbol;Acc:MGI:1341857]
ENSMUSG00000034101	414.7176854	-0.38256954	0.144644399	-2.644897025	0.008171578	0.107877864	Ctnnd1	12388	catenin delta 1 [Source:MGI Symbol;Acc:MGI:105100]
ENSMUSG00000035397	601.4098244	0.417262246	0.157808927	2.644097866	0.008190897	0.107877864	Klf16	118445	Kruppel-like transcription factor 16 [Source:MGI Symbol;Acc:MGI:2153049]
ENSMUSG00000035637	66.90713917	-0.927420062	0.35083946	-2.643431447	0.008207038	0.107877864	Grhpr	76238	glyoxylate reductase/hydroxypyruvate reductase [Source:MGI Symbol;Acc:MGI:1923488]
ENSMUSG00000003206	450.6292361	-0.577259387	0.218725764	-2.639192459	0.008310379	0.108645339	Ebi3	50498	Epstein-Barr virus induced gene 3 [Source:MGI Symbol;Acc:MGI:1354171]
ENSMUSG00000025324	1322.126716	0.833412583	0.315702495	2.639866953	0.008293858	0.108645339	Atp10a	11982	ATPase, class V, type 10A [Source:MGI Symbol;Acc:MGI:1330809]
ENSMUSG00000030413	783.1811661	-0.701749838	0.265883483	-2.6393134	0.008307414	0.108645339	Pglyrp1	21946	peptidoglycan recognition protein 1 [Source:MGI Symbol;Acc:MGI:1345092]
ENSMUSG00000078812	5627.549282	-0.494534977	0.18734418	-2.639713586	0.008297612	0.108645339	Eif5a	276770	eukaryotic translation initiation factor 5A [Source:MGI Symbol;Acc:MGI:106248]
ENSMUSG00000042308	361.291312	0.404943561	0.153470306	2.638579226	0.008325424	0.108727949	Setd1a	233904	SET domain containing 1A [Source:MGI Symbol;Acc:MGI:2446244]
ENSMUSG00000048200	91.40233633	-1.539943847	0.583727051	-2.638123151	0.00833663	0.108760287	Cracr2b	213573	calcium release activated channel regulator 2B [Source:MGI Symbol;Acc:MGI:2446129]
ENSMUSG00000021866	4945.412899	0.428866801	0.162637693	2.636945925	0.008365617	0.10883784	Anxa11	11744	annexin A11 [Source:MGI Symbol;Acc:MGI:108481]
ENSMUSG00000026238	14810.29075	-0.424404515	0.160953308	-2.636817603	0.008368782	0.10883784	Ptma	19231	prothymosin alpha [Source:MGI Symbol;Acc:MGI:97803]
ENSMUSG00000029833	1935.644194	0.575068708	0.218081946	2.636938633	0.008365796	0.10883784	Trim24	21848	tripartite motif-containing 24 [Source:MGI Symbol;Acc:MGI:109275]
ENSMUSG00000036639	238.7446864	-0.511823484	0.194191216	-2.635667532	0.008397196	0.109033879	Nudt1	17766	nudix hydrolase 1 [Source:MGI Symbol;Acc:MGI:109280]
ENSMUSG00000055305	97.733555	0.636789177	0.241619932	2.635499362	0.008401358	0.109033879	Zfp93	22755	zinc finger protein 93 [Source:MGI Symbol;Acc:MGI:107611]
ENSMUSG00000020272	641.9900612	-0.805516384	0.305901564	-2.633253567	0.008457118	0.109075814	Stk10	20868	serine/threonine kinase 10 [Source:MGI Symbol;Acc:MGI:1099439]
ENSMUSG00000030042	412.367856	-0.607969198	0.230807877	-2.634092062	0.008436261	0.109075814	Pole4	66979	polymerase (DNA-directed), epsilon 4 (p12 subunit) [Source:MGI Symbol;Acc:MGI:1914229]
ENSMUSG00000031502	53.11859243	-1.66557905	0.632487265	-2.633379582	0.008453981	0.109075814	Col4a1	12826	collagen, type IV, alpha 1 [Source:MGI Symbol;Acc:MGI:88454]
ENSMUSG00000033713	635.9374741	0.717492592	0.272432774	2.63365006	0.00844725	0.109075814	Foxn3	71375	forkhead box N3 [Source:MGI Symbol;Acc:MGI:1918625]
ENSMUSG00000036078	412.4934826	-1.266482927	0.480924971	-2.633431415	0.008452691	0.109075814	Sigmar1	18391	sigma non-opioid intracellular receptor 1 [Source:MGI Symbol;Acc:MGI:1195268]
ENSMUSG00000045636	269.6300106	-0.911562863	0.346040868	-2.634263603	0.008432	0.109075814	Mtus1	102103	mitochondrial tumor suppressor 1 [Source:MGI Symbol;Acc:MGI:2142572]
ENSMUSG00000056131	104.4034044	-0.609252829	0.231400351	-2.632895009	0.008466051	0.109078111	Pgm3	109785	phosphoglucomutase 3 [Source:MGI Symbol;Acc:MGI:97566]
ENSMUSG00000024621	8832.071239	-0.952256487	0.361977464	-2.630706554	0.008520757	0.109443418	Csf1r	12978	colony stimulating factor 1 receptor [Source:MGI Symbol;Acc:MGI:1339758]
ENSMUSG00000036553	439.1307012	-1.169261969	0.444447915	-2.630818885	0.008517942	0.109443418	Sh3tc1	231147	SH3 domain and tetratricopeptide repeats 1 [Source:MGI Symbol;Acc:MGI:2678949]
ENSMUSG00000046223	1122.900266	-0.988774228	0.375794083	-2.631159651	0.008509405	0.109443418	Plaur	18793	plasminogen activator, urokinase receptor [Source:MGI Symbol;Acc:MGI:97612]
ENSMUSG00000020841	1180.45165	-0.79575348	0.302709003	-2.628773751	0.008569335	0.109851296	Cpd	12874	carboxypeptidase D [Source:MGI Symbol;Acc:MGI:107265]
ENSMUSG00000046994	67.30395633	-0.945497898	0.359724868	-2.628391815	0.008578964	0.109851296	Mars2	212679	methionine-tRNA synthetase 2 (mitochondrial) [Source:MGI Symbol;Acc:MGI:2444136]
ENSMUSG00000058355	742.1594778	-0.709075453	0.269773351	-2.628411773	0.00857846	0.109851296	Abce1	24015	ATP-binding cassette, sub-family E member 1 [Source:MGI Symbol;Acc:MGI:1195458]
ENSMUSG00000085028	354.4789231	0.555547039	0.211412642	2.627785326	0.008594273	0.109934344	Slc2a4rg-ps	NA	Slc2a4 regulator, pseudogene [Source:MGI Symbol;Acc:MGI:3651388]
ENSMUSG00000035722	2627.958463	0.423667725	0.161249046	2.62741229	0.008603702	0.109942074	Abca7	27403	ATP-binding cassette, sub-family A member 7 [Source:MGI Symbol;Acc:MGI:1351646]
ENSMUSG00000009905	208.4705752	-0.461154017	0.175562332	-2.62672529	0.00862109	0.109979052	Kdsr	70750	3-ketodihydrosphingosine reductase [Source:MGI Symbol;Acc:MGI:1918000]
ENSMUSG00000022103	26.3730204	-2.093161616	0.797014642	-2.6262524	0.008633078	0.109979052	Gfra2	14586	glial cell line derived neurotrophic factor family receptor alpha 2 [Source:MGI Symbol;Acc:MGI:1195462]
ENSMUSG00000024827	66.75971481	1.307928811	0.497985185	2.626441209	0.00862829	0.109979052	Gldc	104174	glycine decarboxylase [Source:MGI Symbol;Acc:MGI:1341155]
ENSMUSG00000028521	127.3864134	-0.542260452	0.206544183	-2.62539688	0.008654802	0.10999362	Slc35d1	242585	solute carrier family 35 (UDP-glucuronic acid/UDP-N-acetylgalactosamine dual transporter), member D1 [Source:MGI Symbol;Acc:MGI:2140361]
ENSMUSG00000029822	2361.214968	0.858774651	0.327131039	2.625170185	0.008660567	0.10999362	Osbpl3	71720	oxysterol binding protein-like 3 [Source:MGI Symbol;Acc:MGI:1918970]
ENSMUSG00000053333	429.5756154	0.332277112	0.126573816	2.625164695	0.008660706	0.10999362	Dis3l2	208718	DIS3 like 3'-5' exoribonuclease 2 [Source:MGI Symbol;Acc:MGI:2442555]
ENSMUSG00000003814	12069.72978	-0.537465657	0.204834337	-2.623904109	0.008692826	0.109998139	Calr	12317	calreticulin [Source:MGI Symbol;Acc:MGI:88252]
ENSMUSG00000020089	425.2970949	-0.965048783	0.367873225	-2.623318901	0.008707772	0.109998139	Ppa1	67895	pyrophosphatase (inorganic) 1 [Source:MGI Symbol;Acc:MGI:97831]
ENSMUSG00000023827	482.539098	-0.67054063	0.25554336	-2.62397986	0.008690892	0.109998139	Agpat4	68262	1-acylglycerol-3-phosphate O-acyltransferase 4 [Source:MGI Symbol;Acc:MGI:1915512]
ENSMUSG00000024049	34.4321616	1.183537213	0.451223385	2.622951851	0.008717159	0.109998139	Myom1	17929	myomesin 1 [Source:MGI Symbol;Acc:MGI:1341430]
ENSMUSG00000027324	31.595867	-1.116254007	0.425472718	-2.623561888	0.008701563	0.109998139	Rpusd2	271842	RNA pseudouridylate synthase domain containing 2 [Source:MGI Symbol;Acc:MGI:1918066]
ENSMUSG00000035834	91.40191855	-0.629655686	0.240076538	-2.622728945	0.008722864	0.109998139	Polr3g	67486	polymerase (RNA) III (DNA directed) polypeptide G [Source:MGI Symbol;Acc:MGI:1914736]
ENSMUSG00000036062	2291.818802	0.8110654	0.309055839	2.624332876	0.008681889	0.109998139	Phf24	230085	PHD finger protein 24 [Source:MGI Symbol;Acc:MGI:2140712]
ENSMUSG00000026664	2695.791931	0.605851561	0.231138294	2.621164808	0.008762989	0.110020749	Phyh	16922	phytanoyl-CoA hydroxylase [Source:MGI Symbol;Acc:MGI:891978]
ENSMUSG00000040550	512.4017661	-0.298860036	0.114027874	-2.620938419	0.00876881	0.110020749	Otud6b	72201	OTU domain containing 6B [Source:MGI Symbol;Acc:MGI:1919451]
ENSMUSG00000047388	6328.518048	0.651583511	0.248491277	2.622158488	0.008737479	0.110020749	Atmin	234776	ATM interactor [Source:MGI Symbol;Acc:MGI:2682328]
ENSMUSG00000054027	188.8824212	-0.467509504	0.178331506	-2.621575485	0.008752438	0.110020749	Nt5dc3	103466	5'-nucleotidase domain containing 3 [Source:MGI Symbol;Acc:MGI:3513266]
ENSMUSG00000060550	1874.462279	0.612097291	0.233491961	2.621491926	0.008754584	0.110020749	H2-Q7	110558	histocompatibility 2, Q region locus 7 [Source:MGI Symbol;Acc:MGI:95936]
ENSMUSG00000060550	1874.462279	0.612097291	0.233491961	2.621491926	0.008754584	0.110020749	H2-Q7	15018	histocompatibility 2, Q region locus 7 [Source:MGI Symbol;Acc:MGI:95936]
ENSMUSG00000044763	256.5148652	-0.444989217	0.169817011	-2.620404255	0.008782559	0.110082395	Trmt10c	52575	tRNA methyltransferase 10C, mitochondrial RNase P subunit [Source:MGI Symbol;Acc:MGI:1196261]
ENSMUSG00000102794	94.20251209	1.327268403	0.506635695	2.619768832	0.008798939	0.110176865	Gm37712	NA	predicted gene, 37712 [Source:MGI Symbol;Acc:MGI:5610940]
ENSMUSG00000001999	566.8553569	-0.585969988	0.223752171	-2.61883487	0.008823065	0.110368034	Blvra	109778	biliverdin reductase A [Source:MGI Symbol;Acc:MGI:88170]
ENSMUSG00000009687	5648.521532	-0.561499822	0.214488896	-2.617850307	0.008848561	0.110575953	Fxyd5	18301	FXYD domain-containing ion transport regulator 5 [Source:MGI Symbol;Acc:MGI:1201785]
ENSMUSG00000024773	1679.543737	0.421473233	0.161023539	2.617463476	0.008858597	0.110590438	Atg2a	329015	autophagy related 2A [Source:MGI Symbol;Acc:MGI:1916291]
ENSMUSG00000028691	14301.68179	-1.19510159	0.456913201	-2.615598737	0.008907116	0.110973764	Prdx1	18477	peroxiredoxin 1 [Source:MGI Symbol;Acc:MGI:99523]
ENSMUSG00000053801	144.4721656	-0.854645387	0.326718224	-2.615848532	0.008900603	0.110973764	Grwd1	101612	glutamate-rich WD repeat containing 1 [Source:MGI Symbol;Acc:MGI:2141989]
ENSMUSG00000040451	276.0094923	-0.853496368	0.326359007	-2.615207024	0.008917339	0.110990133	Sgms1	208449	sphingomyelin synthase 1 [Source:MGI Symbol;Acc:MGI:2444110]
ENSMUSG00000005774	422.6393944	0.638447084	0.244368274	2.612643098	0.008984507	0.11128541	Rfx5	53970	regulatory factor X, 5 (influences HLA class II expression) [Source:MGI Symbol;Acc:MGI:1858421]
ENSMUSG00000007041	5812.36402	-0.450026926	0.172351776	-2.611095379	0.009025272	0.11128541	Clic1	114584	chloride intracellular channel 1 [Source:MGI Symbol;Acc:MGI:2148924]
ENSMUSG00000021185	965.734728	0.348040003	0.133262514	2.611687204	0.009009665	0.11128541	Dglucy	217830	D-glutamate cyclase [Source:MGI Symbol;Acc:MGI:2444813]
ENSMUSG00000021555	813.7112131	0.31403539	0.120177528	2.61309576	0.008972616	0.11128541	Naa35	78689	N(alpha)-acetyltransferase 35, NatC auxiliary subunit [Source:MGI Symbol;Acc:MGI:1925939]
ENSMUSG00000026812	3278.511757	0.702509758	0.269011649	2.611447349	0.009015987	0.11128541	Tsc1	64930	TSC complex subunit 1 [Source:MGI Symbol;Acc:MGI:1929183]
ENSMUSG00000028680	167.3817298	-0.980480407	0.375298442	-2.612535244	0.008987343	0.11128541	Plk3	12795	polo like kinase 3 [Source:MGI Symbol;Acc:MGI:109604]
ENSMUSG00000029063	2291.476954	-0.429236344	0.164417918	-2.610642123	0.009037241	0.11128541	Nadk	192185	NAD kinase [Source:MGI Symbol;Acc:MGI:2183149]
ENSMUSG00000031400	3379.70941	-0.429491913	0.164353916	-2.613213758	0.008969518	0.11128541	G6pdx	14381	glucose-6-phosphate dehydrogenase X-linked [Source:MGI Symbol;Acc:MGI:105979]
ENSMUSG00000033793	1040.241151	-0.470396071	0.180166668	-2.610893991	0.009030588	0.11128541	Atp6v1h	108664	ATPase, H+ transporting, lysosomal V1 subunit H [Source:MGI Symbol;Acc:MGI:1914864]
ENSMUSG00000055065	12623.82996	0.451924103	0.172984075	2.612518544	0.008987782	0.11128541	Ddx17	67040	DEAD box helicase 17 [Source:MGI Symbol;Acc:MGI:1914290]
ENSMUSG00000059248	2779.039073	-0.51568485	0.197547189	-2.610438811	0.009042615	0.11128541	Septin9	53860	septin 9 [Source:MGI Symbol;Acc:MGI:1858222]
ENSMUSG00000086784	354.1319903	-0.602822764	0.230946597	-2.610225791	0.009048248	0.11128541	Isoc2a	664994	isochorismatase domain containing 2a [Source:MGI Symbol;Acc:MGI:3609243]
ENSMUSG00000005057	166.7634658	-0.818208742	0.314882804	-2.598454827	0.009364437	0.111306101	Sh2b2	23921	SH2B adaptor protein 2 [Source:MGI Symbol;Acc:MGI:1345171]
ENSMUSG00000007379	50.71528922	-1.031138892	0.396967451	-2.59754015	0.009389414	0.111306101	Dennd2c	329727	DENN domain containing 2C [Source:MGI Symbol;Acc:MGI:3036254]
ENSMUSG00000015355	1169.442811	-0.814758929	0.313024591	-2.602859177	0.009244992	0.111306101	Cd48	12506	CD48 antigen [Source:MGI Symbol;Acc:MGI:88339]
ENSMUSG00000016087	376.4431699	-0.700808181	0.269789999	-2.597606219	0.009387608	0.111306101	Fli1	14247	Friend leukemia integration 1 [Source:MGI Symbol;Acc:MGI:95554]
ENSMUSG00000018965	7833.170068	-0.576453476	0.220952637	-2.608945896	0.00908216	0.111306101	Ywhah	22629	tyrosine 3-monooxygenase/tryptophan 5-monooxygenase activation protein, eta polypeptide [Source:MGI Symbol;Acc:MGI:109194]
ENSMUSG00000019139	627.5011367	-0.735785008	0.282465012	-2.60487132	0.009190877	0.111306101	Isyna1	71780	myo-inositol 1-phosphate synthase A1 [Source:MGI Symbol;Acc:MGI:1919030]
ENSMUSG00000019699	1724.824188	0.555314652	0.21375264	2.597931203	0.009378728	0.111306101	Akt3	23797	thymoma viral proto-oncogene 3 [Source:MGI Symbol;Acc:MGI:1345147]
ENSMUSG00000021102	314.681491	-0.759954088	0.291845979	-2.603955995	0.009215459	0.111306101	Glrx5	73046	glutaredoxin 5 [Source:MGI Symbol;Acc:MGI:1920296]
ENSMUSG00000021696	89.57790155	-0.730966418	0.280709034	-2.604000336	0.009214267	0.111306101	Elovl7	74559	ELOVL fatty acid elongase 7 [Source:MGI Symbol;Acc:MGI:1921809]
ENSMUSG00000023110	272.8064003	-0.840905859	0.323698192	-2.597808325	0.009382085	0.111306101	Prmt5	27374	protein arginine N-methyltransferase 5 [Source:MGI Symbol;Acc:MGI:1351645]
ENSMUSG00000024078	92.79416124	-0.818729244	0.314578339	-2.602624341	0.009251326	0.111306101	Ttc27	74196	tetratricopeptide repeat domain 27 [Source:MGI Symbol;Acc:MGI:1921446]
ENSMUSG00000025169	75.92442743	-0.677932463	0.260645562	-2.600974507	0.009295936	0.111306101	Ogfod3	66179	2-oxoglutarate and iron-dependent oxygenase domain containing 3 [Source:MGI Symbol;Acc:MGI:1913429]
ENSMUSG00000026622	78.88871246	-1.539784751	0.591680865	-2.60239065	0.009257633	0.111306101	Nek2	18005	NIMA (never in mitosis gene a)-related expressed kinase 2 [Source:MGI Symbol;Acc:MGI:109359]
ENSMUSG00000027342	2043.823385	-0.721959319	0.277931432	-2.597616662	0.009387323	0.111306101	Pcna	18538	proliferating cell nuclear antigen [Source:MGI Symbol;Acc:MGI:97503]
ENSMUSG00000028076	2140.892405	0.575346408	0.220603022	2.608062223	0.00910564	0.111306101	Cd1d1	12479	CD1d1 antigen [Source:MGI Symbol;Acc:MGI:107674]
ENSMUSG00000028378	275.8231204	-1.067255992	0.410688079	-2.598702145	0.009357693	0.111306101	Ptgr1	67103	prostaglandin reductase 1 [Source:MGI Symbol;Acc:MGI:1914353]
ENSMUSG00000028464	38.22522422	-1.796080164	0.689888755	-2.60343447	0.009229491	0.111306101	Tpm2	22004	tropomyosin 2, beta [Source:MGI Symbol;Acc:MGI:98810]
ENSMUSG00000028678	99.85603938	-1.506935823	0.579653626	-2.599717757	0.009330046	0.111306101	Kif2c	73804	kinesin family member 2C [Source:MGI Symbol;Acc:MGI:1921054]
ENSMUSG00000028873	264.7863174	-0.998116098	0.382725647	-2.607915372	0.009109547	0.111306101	Cdca8	52276	cell division cycle associated 8 [Source:MGI Symbol;Acc:MGI:1196274]
ENSMUSG00000029461	1205.335829	0.470117429	0.180941751	2.598170001	0.009372208	0.111306101	Fam168a	319604	family with sequence similarity 168, member A [Source:MGI Symbol;Acc:MGI:2442372]
ENSMUSG00000029576	330.4542479	0.696307568	0.267290709	2.605057135	0.009185894	0.111306101	Radil	231858	Ras association and DIL domains [Source:MGI Symbol;Acc:MGI:2443088]
ENSMUSG00000033020	511.9465932	-0.4961204	0.190327098	-2.60667243	0.009142678	0.111306101	Polr2f	69833	polymerase (RNA) II (DNA directed) polypeptide F [Source:MGI Symbol;Acc:MGI:1349393]
ENSMUSG00000034928	3281.373604	0.40827578	0.156839003	2.603152108	0.009237096	0.111306101	Rnf44	105239	ring finger protein 44 [Source:MGI Symbol;Acc:MGI:2145310]
ENSMUSG00000035314	137.7968581	-1.224523366	0.470636022	-2.601847944	0.009272295	0.111306101	Gdpd5	233552	glycerophosphodiester phosphodiesterase domain containing 5 [Source:MGI Symbol;Acc:MGI:2686926]
ENSMUSG00000036469	650.9850356	-1.0705715	0.411095028	-2.604194718	0.009209042	0.111306101	Marchf1	72925	membrane associated ring-CH-type finger 1 [Source:MGI Symbol;Acc:MGI:1920175]
ENSMUSG00000036599	534.9376896	-0.486360069	0.186715328	-2.604821323	0.009192218	0.111306101	Chst12	59031	carbohydrate sulfotransferase 12 [Source:MGI Symbol;Acc:MGI:1929064]
ENSMUSG00000037419	1310.205291	0.518219051	0.199417643	2.598661994	0.009358788	0.111306101	Endod1	71946	endonuclease domain containing 1 [Source:MGI Symbol;Acc:MGI:1919196]
ENSMUSG00000037697	4173.825865	0.576765778	0.221958826	2.598525993	0.009362496	0.111306101	Ddhd1	114874	DDHD domain containing 1 [Source:MGI Symbol;Acc:MGI:2150302]
ENSMUSG00000037894	12736.22362	0.710805635	0.27361699	2.597812496	0.009381971	0.111306101	H2az1	51788	H2A.Z variant histone 1 [Source:MGI Symbol;Acc:MGI:1888388]
ENSMUSG00000038623	610.6246999	-1.23165011	0.472281929	-2.6078705	0.009110741	0.111306101	Tm6sf1	107769	transmembrane 6 superfamily member 1 [Source:MGI Symbol;Acc:MGI:1933209]
ENSMUSG00000044367	76.62173333	-1.076176753	0.413455387	-2.602884827	0.0092443	0.111306101	Slc16a13	69309	solute carrier family 16 (monocarboxylic acid transporters), member 13 [Source:MGI Symbol;Acc:MGI:1916559]
ENSMUSG00000047841	46.96455418	0.943356263	0.362221091	2.604365912	0.009204443	0.111306101	Fndc11	332713	fibronectin type III domain containing 11 [Source:MGI Symbol;Acc:MGI:3051572]
ENSMUSG00000056665	269.5583915	0.927803076	0.355953528	2.606528671	0.009146517	0.111306101	Them6	223626	thioesterase superfamily member 6 [Source:MGI Symbol;Acc:MGI:1925301]
ENSMUSG00000058587	3609.695195	0.394037706	0.151459424	2.601605736	0.009278846	0.111306101	Tmod3	50875	tropomodulin 3 [Source:MGI Symbol;Acc:MGI:1355315]
ENSMUSG00000097254	57.00220505	1.154385783	0.443205502	2.604628728	0.009197386	0.111306101	C430042M11Rik	320021	RIKEN cDNA C430042M11 gene [Source:MGI Symbol;Acc:MGI:2443186]
ENSMUSG00000097328	380.2392083	-0.622527764	0.238801661	-2.606882054	0.009137083	0.111306101	Tnfsf12	21944	tumor necrosis factor (ligand) superfamily, member 12 [Source:MGI Symbol;Acc:MGI:1196259]
ENSMUSG00000099930	55.30735679	0.955711093	0.366328697	2.608889502	0.009083657	0.111306101	Gm2396	105245043	predicted gene 2396 [Source:MGI Symbol;Acc:MGI:3780564]
ENSMUSG00000107428	51.43790067	-1.055289106	0.405797864	-2.600528979	0.009308016	0.111306101	Gm44154	NA	predicted gene, 44154 [Source:MGI Symbol;Acc:MGI:5690546]
ENSMUSG00000026820	163.2607312	-0.419827885	0.161647279	-2.597184984	0.009399129	0.111315351	Ptges2	96979	prostaglandin E synthase 2 [Source:MGI Symbol;Acc:MGI:1917592]
ENSMUSG00000027346	4880.656256	0.638054261	0.245779706	2.596041271	0.009430474	0.111474641	Gpcpd1	74182	glycerophosphocholine phosphodiesterase 1 [Source:MGI Symbol;Acc:MGI:104898]
ENSMUSG00000056144	990.412255	0.860228967	0.331340622	2.596207377	0.009425916	0.111474641	Trim34a	94094	tripartite motif-containing 34A [Source:MGI Symbol;Acc:MGI:2137359]
ENSMUSG00000019837	389.5880036	-0.39664275	0.152863947	-2.594743616	0.00946615	0.111790299	Gtf3c6	67371	general transcription factor IIIC, polypeptide 6, alpha [Source:MGI Symbol;Acc:MGI:1914621]
ENSMUSG00000029148	3965.009618	0.376101953	0.145041002	2.593073325	0.009512249	0.11201617	Nrbp1	192292	nuclear receptor binding protein 1 [Source:MGI Symbol;Acc:MGI:2183436]
ENSMUSG00000031467	212.150758	-0.846115425	0.326260109	-2.593376885	0.009503856	0.11201617	Agpat5	52123	1-acylglycerol-3-phosphate O-acyltransferase 5 [Source:MGI Symbol;Acc:MGI:1196345]
ENSMUSG00000063480	671.4480393	-0.397760455	0.153374293	-2.59339715	0.009503296	0.11201617	Snu13	20826	SNU13 homolog, small nuclear ribonucleoprotein (U4/U6.U5) [Source:MGI Symbol;Acc:MGI:893586]
ENSMUSG00000031156	270.0787986	-0.476846109	0.18392011	-2.592680637	0.009523116	0.112038242	Slc35a2	22232	solute carrier family 35 (UDP-galactose transporter), member A2 [Source:MGI Symbol;Acc:MGI:1345297]
ENSMUSG00000005103	35850.13564	0.498281711	0.192283763	2.59138735	0.009558983	0.112163449	Wdr1	22388	WD repeat domain 1 [Source:MGI Symbol;Acc:MGI:1337100]
ENSMUSG00000020536	1306.517118	0.809574842	0.312483795	2.590773843	0.00957604	0.112163449	Llgl1	16897	LLGL1 scribble cell polarity complex component [Source:MGI Symbol;Acc:MGI:102682]
ENSMUSG00000026201	657.4897366	-0.384290896	0.148279086	-2.591672939	0.009551052	0.112163449	Stk16	20872	serine/threonine kinase 16 [Source:MGI Symbol;Acc:MGI:1313271]
ENSMUSG00000034675	424.6359835	0.789780995	0.304848965	2.590728804	0.009577293	0.112163449	Dbn1	56320	drebrin 1 [Source:MGI Symbol;Acc:MGI:1931838]
ENSMUSG00000039055	51.44405369	-1.135500395	0.438302793	-2.590675697	0.009578771	0.112163449	Eme1	268465	essential meiotic structure-specific endonuclease 1 [Source:MGI Symbol;Acc:MGI:3576783]
ENSMUSG00000020656	78.53534841	-0.60354102	0.233023414	-2.590044538	0.009596352	0.112237277	Grhl1	195733	grainyhead like transcription factor 1 [Source:MGI Symbol;Acc:MGI:2182540]
ENSMUSG00000071637	129.2976786	-1.044846816	0.40344648	-2.589802779	0.009603093	0.112237277	Cebpd	12609	CCAAT/enhancer binding protein delta [Source:MGI Symbol;Acc:MGI:103573]
ENSMUSG00000019773	105.4434404	-1.083622849	0.418680017	-2.588188605	0.009648214	0.112395712	Fbxo5	67141	F-box protein 5 [Source:MGI Symbol;Acc:MGI:1914391]
ENSMUSG00000020893	815.8544712	0.353419893	0.136543021	2.588340949	0.009643947	0.112395712	Per1	18626	period circadian clock 1 [Source:MGI Symbol;Acc:MGI:1098283]
ENSMUSG00000056529	3359.809874	0.417586895	0.16135336	2.588027269	0.009652734	0.112395712	Ptafr	19204	platelet-activating factor receptor [Source:MGI Symbol;Acc:MGI:106066]
ENSMUSG00000097915	98.95168528	0.839589837	0.324370566	2.588366289	0.009643238	0.112395712	A330009N23Rik	380977	RIKEN cDNA A330009N23 gene [Source:MGI Symbol;Acc:MGI:2443491]
ENSMUSG00000002365	1031.816786	-0.406625176	0.157211583	-2.586483565	0.009696079	0.112795008	Snx9	66616	sorting nexin 9 [Source:MGI Symbol;Acc:MGI:1913866]
ENSMUSG00000022555	1201.136028	0.716317832	0.277113236	2.584928244	0.009739927	0.113199389	Dgat1	13350	diacylglycerol O-acyltransferase 1 [Source:MGI Symbol;Acc:MGI:1333825]
ENSMUSG00000026520	408.4402842	-0.508008521	0.196581385	-2.584214779	0.009760099	0.113222606	Pycr2	69051	pyrroline-5-carboxylate reductase family, member 2 [Source:MGI Symbol;Acc:MGI:1277956]
ENSMUSG00000028078	130.3831943	0.94929533	0.367303871	2.584495854	0.009752148	0.113222606	Dclk2	70762	doublecortin-like kinase 2 [Source:MGI Symbol;Acc:MGI:1918012]
ENSMUSG00000042632	180.1687922	0.40881276	0.158224025	2.583759067	0.009773004	0.113266842	Pla2g6	53357	phospholipase A2, group VI [Source:MGI Symbol;Acc:MGI:1859152]
ENSMUSG00000032026	703.5553458	-0.606121071	0.23472216	-2.582291635	0.009814661	0.113643921	Rexo2	104444	RNA exonuclease 2 [Source:MGI Symbol;Acc:MGI:1888981]
ENSMUSG00000049502	4553.804397	0.713298002	0.276415301	2.580530089	0.009864876	0.113913229	Dtx3l	209200	deltex 3-like, E3 ubiquitin ligase [Source:MGI Symbol;Acc:MGI:2656973]
ENSMUSG00000052920	82.79414269	1.565013863	0.6064738	2.580513557	0.009865348	0.113913229	Prkg1	19091	protein kinase, cGMP-dependent, type I [Source:MGI Symbol;Acc:MGI:108174]
ENSMUSG00000097164	159.7402981	0.409512294	0.158673816	2.580843548	0.009855924	0.113913229	Cep83os	NA	centrosomal protein 83, opposite strand [Source:MGI Symbol;Acc:MGI:1914973]
ENSMUSG00000045328	235.4388433	-1.27258747	0.493270275	-2.579898964	0.009882923	0.113967093	Cenpe	229841	centromere protein E [Source:MGI Symbol;Acc:MGI:1098230]
ENSMUSG00000060743	10090.48153	0.404018254	0.156613776	2.579710829	0.009888308	0.113967093	H3f3a	15078	H3.3 histone A [Source:MGI Symbol;Acc:MGI:1097686]
ENSMUSG00000002100	131.0834813	0.628061451	0.243687543	2.577322759	0.009956893	0.114019237	Mybpc3	17868	myosin binding protein C, cardiac [Source:MGI Symbol;Acc:MGI:102844]
ENSMUSG00000006494	334.4360323	-0.695904717	0.269889517	-2.578479984	0.009923605	0.114019237	Pdk1	228026	pyruvate dehydrogenase kinase, isoenzyme 1 [Source:MGI Symbol;Acc:MGI:1926119]
ENSMUSG00000022552	1212.39576	0.266899264	0.103550479	2.57747977	0.009952371	0.114019237	Sharpin	106025	SHANK-associated RH domain interacting protein [Source:MGI Symbol;Acc:MGI:1913331]
ENSMUSG00000031355	227.7871628	-1.034179624	0.401017199	-2.578890945	0.009911807	0.114019237	Arhgap6	11856	Rho GTPase activating protein 6 [Source:MGI Symbol;Acc:MGI:1196332]
ENSMUSG00000034163	4249.483894	0.519990355	0.201717788	2.577811117	0.009942833	0.114019237	Zfc3h1	216345	zinc finger, C3H1-type containing [Source:MGI Symbol;Acc:MGI:2446143]
ENSMUSG00000071180	604.2311346	-0.47211646	0.183076082	-2.578799231	0.009914439	0.114019237	Smim15	75616	small integral membrane protein 15 [Source:MGI Symbol;Acc:MGI:1922866]
ENSMUSG00000071713	66794.19208	0.501370986	0.194488604	2.577893896	0.009940452	0.114019237	Csf2rb	12983	colony stimulating factor 2 receptor, beta, low-affinity (granulocyte-macrophage) [Source:MGI Symbol;Acc:MGI:1339759]
ENSMUSG00000015968	973.6616168	0.92185255	0.357747834	2.576822172	0.009971323	0.114079632	Cacna1d	12289	calcium channel, voltage-dependent, L type, alpha 1D subunit [Source:MGI Symbol;Acc:MGI:88293]
ENSMUSG00000024774	32.43682615	-1.339117428	0.519809205	-2.576171053	0.009990121	0.114189834	Ankrd22	52024	ankyrin repeat domain 22 [Source:MGI Symbol;Acc:MGI:1277101]
ENSMUSG00000037568	48.57357552	0.77788329	0.302104545	2.574881125	0.010027454	0.114511506	Vash2	226841	vasohibin 2 [Source:MGI Symbol;Acc:MGI:2444826]
ENSMUSG00000024981	2207.184674	-0.82521206	0.32063232	-2.573702052	0.010061688	0.114587357	Acsl5	433256	acyl-CoA synthetase long-chain family member 5 [Source:MGI Symbol;Acc:MGI:1919129]
ENSMUSG00000030604	606.0178275	0.359597152	0.139685631	2.574331732	0.010043393	0.114587357	Zfp626	71163	zinc finger protein 626 [Source:MGI Symbol;Acc:MGI:1918413]
ENSMUSG00000044787	74.39849414	1.234585414	0.479667895	2.573833746	0.010057859	0.114587357	Spata32	328019	spermatogenesis associated 32 [Source:MGI Symbol;Acc:MGI:3045340]
ENSMUSG00000022403	2304.751938	-0.263626208	0.102455251	-2.573086347	0.010079606	0.114686582	St13	70356	suppression of tumorigenicity 13 [Source:MGI Symbol;Acc:MGI:1917606]
ENSMUSG00000020399	190.7681921	-0.729514612	0.283667637	-2.571723093	0.010119379	0.114929214	Havcr2	171285	hepatitis A virus cellular receptor 2 [Source:MGI Symbol;Acc:MGI:2159682]
ENSMUSG00000022906	3548.264752	0.80113463	0.311493655	2.571913156	0.010113826	0.114929214	Parp9	80285	poly (ADP-ribose) polymerase family, member 9 [Source:MGI Symbol;Acc:MGI:1933117]
ENSMUSG00000025077	1442.0474	0.751356076	0.292223711	2.571167389	0.010135632	0.115002067	Dclre1a	55947	DNA cross-link repair 1A [Source:MGI Symbol;Acc:MGI:1930042]
ENSMUSG00000027397	2832.114894	0.576763767	0.224372992	2.570557897	0.010153485	0.115002067	Slc20a1	20515	solute carrier family 20, member 1 [Source:MGI Symbol;Acc:MGI:108392]
ENSMUSG00000040751	395.378509	-0.988576573	0.384575428	-2.570566135	0.010153244	0.115002067	Lat2	56743	linker for activation of T cells family, member 2 [Source:MGI Symbol;Acc:MGI:1926479]
ENSMUSG00000031231	1294.515776	-0.451600462	0.175705747	-2.570208821	0.010163723	0.115013464	Cox7b	66142	cytochrome c oxidase subunit 7B [Source:MGI Symbol;Acc:MGI:1913392]
ENSMUSG00000023143	572.2317819	-0.711844313	0.277097724	-2.568928766	0.010201343	0.115229852	Nagpa	27426	N-acetylglucosamine-1-phosphodiester alpha-N-acetylglucosaminidase [Source:MGI Symbol;Acc:MGI:1351598]
ENSMUSG00000060216	18519.49026	0.557099714	0.216850037	2.56905519	0.010197622	0.115229852	Arrb2	216869	arrestin, beta 2 [Source:MGI Symbol;Acc:MGI:99474]
ENSMUSG00000021072	971.2165642	-0.344846919	0.13427215	-2.568268396	0.010220799	0.11524066	Tmx1	72736	thioredoxin-related transmembrane protein 1 [Source:MGI Symbol;Acc:MGI:1919986]
ENSMUSG00000030788	330.9225546	-0.513972732	0.200107304	-2.56848562	0.010214395	0.11524066	Rnf141	67150	ring finger protein 141 [Source:MGI Symbol;Acc:MGI:1914400]
ENSMUSG00000005043	106.6479595	-0.900489055	0.350930257	-2.566005742	0.010287713	0.115452305	Sgsh	27029	N-sulfoglucosamine sulfohydrolase (sulfamidase) [Source:MGI Symbol;Acc:MGI:1350341]
ENSMUSG00000041506	259.7817705	-0.618026994	0.240902696	-2.565463167	0.010303816	0.115452305	Rrp9	27966	ribosomal RNA processing 9, U3 small nucleolar RNA binding protein [Source:MGI Symbol;Acc:MGI:2384313]
ENSMUSG00000049897	118.3235702	0.493873971	0.19245363	2.566197226	0.010282035	0.115452305	Stkld1	279029	serine/threonine kinase-like domain containing 1 [Source:MGI Symbol;Acc:MGI:2685557]
ENSMUSG00000049988	911.34446	-0.762117904	0.297014504	-2.565928245	0.010290011	0.115452305	Lrrc25	211228	leucine rich repeat containing 25 [Source:MGI Symbol;Acc:MGI:2445284]
ENSMUSG00000067929	29.30835571	-1.241932887	0.483872101	-2.566655289	0.010268464	0.115452305	NA	NA	NA
ENSMUSG00000094530	21.82518813	-1.568480931	0.611388113	-2.565442306	0.010304436	0.115452305	Gm21399	NA	predicted gene, 21399 [Source:MGI Symbol;Acc:MGI:5434754]
ENSMUSG00000023949	66.92432068	-0.900589953	0.351291946	-2.563651014	0.010357763	0.115530323	Tcte1	21645	t-complex-associated testis expressed 1 [Source:MGI Symbol;Acc:MGI:98640]
ENSMUSG00000031494	52.32829419	-2.080534994	0.811539229	-2.563689987	0.0103566	0.115530323	Cd209a	170786	CD209a antigen [Source:MGI Symbol;Acc:MGI:2157942]
ENSMUSG00000031848	582.9048411	-0.60247098	0.234979903	-2.563925567	0.010349574	0.115530323	Lsm4	50783	LSM4 homolog, U6 small nuclear RNA and mRNA degradation associated [Source:MGI Symbol;Acc:MGI:1354692]
ENSMUSG00000035378	69.66727309	-0.971025116	0.378725656	-2.563927479	0.010349517	0.115530323	Shq1	72171	SHQ1 homolog (S. cerevisiae) [Source:MGI Symbol;Acc:MGI:1919421]
ENSMUSG00000047649	221.4654364	-0.844278015	0.329257	-2.564191542	0.010341646	0.115530323	Polr1g	70333	RNA polymerase I subunit G [Source:MGI Symbol;Acc:MGI:1917583]
ENSMUSG00000002910	477.903355	0.332815847	0.129866486	2.56275393	0.010384562	0.115550002	Arrdc2	70807	arrestin domain containing 2 [Source:MGI Symbol;Acc:MGI:1918057]
ENSMUSG00000029072	91.7192101	1.180577647	0.460684339	2.562660693	0.010387351	0.115550002	Tas1r3	83771	taste receptor, type 1, member 3 [Source:MGI Symbol;Acc:MGI:1933547]
ENSMUSG00000055963	23.81605115	1.127637068	0.439960423	2.563042057	0.010375948	0.115550002	Triqk	208820	triple QxxK/R motif containing [Source:MGI Symbol;Acc:MGI:3650048]
ENSMUSG00000097039	66.10343892	-1.430166812	0.558245412	-2.561896221	0.010410242	0.115701343	Pvt1	19296	Pvt1 oncogene [Source:MGI Symbol;Acc:MGI:97824]
ENSMUSG00000032115	1712.525639	-0.5230749	0.204242636	-2.561046554	0.010435737	0.115881327	Hyou1	12282	hypoxia up-regulated 1 [Source:MGI Symbol;Acc:MGI:108030]
ENSMUSG00000021416	39.38338362	0.792786295	0.309671222	2.56009031	0.010464497	0.115980075	Eci3	69123	enoyl-Coenzyme A delta isomerase 3 [Source:MGI Symbol;Acc:MGI:1916373]
ENSMUSG00000033991	178.4428727	-0.532584282	0.208055142	-2.559822733	0.010472557	0.115980075	Skic3	218343	SKI3 subunit of superkiller complex [Source:MGI Symbol;Acc:MGI:2679923]
ENSMUSG00000050592	196.4651358	-1.129598637	0.441180778	-2.560398581	0.010455217	0.115980075	Fam78a	241303	family with sequence similarity 78, member A [Source:MGI Symbol;Acc:MGI:2443569]
ENSMUSG00000000126	28.61464639	1.077296996	0.421289161	2.557143869	0.010553556	0.116648299	Wnt9a	216795	wingless-type MMTV integration site family, member 9A [Source:MGI Symbol;Acc:MGI:2446084]
ENSMUSG00000001228	596.3739447	-0.683675702	0.267765713	-2.553260813	0.010671955	0.116648299	Uhrf1	18140	ubiquitin-like, containing PHD and RING finger domains, 1 [Source:MGI Symbol;Acc:MGI:1338889]
ENSMUSG00000005413	1729.227661	-1.760985195	0.688595391	-2.557358381	0.010547049	0.116648299	Hmox1	15368	heme oxygenase 1 [Source:MGI Symbol;Acc:MGI:96163]
ENSMUSG00000011752	956.1333014	-0.735818001	0.288599343	-2.549617725	0.010784109	0.116648299	Pgam1	18648	phosphoglycerate mutase 1 [Source:MGI Symbol;Acc:MGI:97552]
ENSMUSG00000015749	1244.517044	-0.706275561	0.276250662	-2.556647486	0.010568626	0.116648299	Anp32e	66471	acidic nuclear phosphoprotein 32 family member E [Source:MGI Symbol;Acc:MGI:1913721]
ENSMUSG00000017264	690.5079849	-0.430937599	0.169144053	-2.547754957	0.01084186	0.116648299	Exosc10	50912	exosome component 10 [Source:MGI Symbol;Acc:MGI:1355322]
ENSMUSG00000021018	145.5464309	-0.894679685	0.351036698	-2.548678503	0.010813193	0.116648299	Polr2h	245841	polymerase (RNA) II (DNA directed) polypeptide H [Source:MGI Symbol;Acc:MGI:2384309]
ENSMUSG00000021591	894.8744021	-0.961847598	0.376550673	-2.554364304	0.010638189	0.116648299	Glrx	93692	glutaredoxin [Source:MGI Symbol;Acc:MGI:2135625]
ENSMUSG00000021843	7055.842318	0.617349969	0.242302544	2.547847657	0.010838979	0.116648299	Ktn1	16709	kinectin 1 [Source:MGI Symbol;Acc:MGI:109153]
ENSMUSG00000022270	629.6312792	-0.41018849	0.160841676	-2.550262474	0.010764185	0.116648299	Retreg1	66270	reticulophagy regulator 1 [Source:MGI Symbol;Acc:MGI:1913520]
ENSMUSG00000022372	417.3486803	-1.173809118	0.459750742	-2.553142414	0.010675584	0.116648299	Sla	20491	src-like adaptor [Source:MGI Symbol;Acc:MGI:104295]
ENSMUSG00000024870	2901.879436	-0.316995915	0.124103294	-2.554290905	0.010640432	0.116648299	Rab1b	76308	RAB1B, member RAS oncogene family [Source:MGI Symbol;Acc:MGI:1923558]
ENSMUSG00000025134	923.2805702	-0.399107372	0.156637652	-2.54796575	0.010835311	0.116648299	Alyref	21681	Aly/REF export factor [Source:MGI Symbol;Acc:MGI:1341044]
ENSMUSG00000026548	420.735204	-0.817566067	0.320647824	-2.549732151	0.010780571	0.116648299	Slamf9	98365	SLAM family member 9 [Source:MGI Symbol;Acc:MGI:1923692]
ENSMUSG00000027306	250.8040366	-1.380643972	0.540121662	-2.556172189	0.010583074	0.116648299	Nusap1	108907	nucleolar and spindle associated protein 1 [Source:MGI Symbol;Acc:MGI:2675669]
ENSMUSG00000027660	3753.464782	0.851533435	0.334129591	2.548512483	0.010818342	0.116648299	Skil	20482	SKI-like [Source:MGI Symbol;Acc:MGI:106203]
ENSMUSG00000030545	39.24755072	-0.90335655	0.3535313	-2.555237826	0.010611527	0.116648299	Pex11a	18631	peroxisomal biogenesis factor 11 alpha [Source:MGI Symbol;Acc:MGI:1338788]
ENSMUSG00000033326	21969.78637	0.906802608	0.355783374	2.548749249	0.010811	0.116648299	Kdm4a	230674	lysine (K)-specific demethylase 4A [Source:MGI Symbol;Acc:MGI:2446210]
ENSMUSG00000034116	1552.89484	-0.560585499	0.219896104	-2.549319829	0.010793327	0.116648299	Vav1	22324	vav 1 oncogene [Source:MGI Symbol;Acc:MGI:98923]
ENSMUSG00000037363	261.3220585	0.481668461	0.188662226	2.553073134	0.010677707	0.116648299	Letm2	270035	leucine zipper-EF-hand containing transmembrane protein 2 [Source:MGI Symbol;Acc:MGI:2444979]
ENSMUSG00000037474	81.35207623	-1.173817987	0.459648433	-2.553729988	0.010657587	0.116648299	Dtl	76843	denticleless E3 ubiquitin protein ligase [Source:MGI Symbol;Acc:MGI:1924093]
ENSMUSG00000038045	23.48403983	1.524482034	0.597873092	2.54984219	0.010777169	0.116648299	Sult6b1	73671	sulfotransferase family, cytosolic, 6B, member 1 [Source:MGI Symbol;Acc:MGI:1920921]
ENSMUSG00000039005	294.8966265	-0.902030564	0.353534399	-2.551464767	0.010727117	0.116648299	Tlr4	21898	toll-like receptor 4 [Source:MGI Symbol;Acc:MGI:96824]
ENSMUSG00000040964	489.6602613	1.528810149	0.599813743	2.548808138	0.010809175	0.116648299	Arhgef10l	72754	Rho guanine nucleotide exchange factor 10-like [Source:MGI Symbol;Acc:MGI:1920004]
ENSMUSG00000041477	223.1245451	0.471394081	0.184468979	2.555411127	0.010606244	0.116648299	Dcp1b	319618	decapping mRNA 1B [Source:MGI Symbol;Acc:MGI:2442404]
ENSMUSG00000055447	9721.442314	0.428497101	0.168000966	2.550563316	0.010754899	0.116648299	Cd47	16423	CD47 antigen (Rh-related antigen, integrin-associated signal transducer) [Source:MGI Symbol;Acc:MGI:96617]
ENSMUSG00000057789	2373.251642	0.24469732	0.095918256	2.551102678	0.010738268	0.116648299	Bak1	12018	BCL2-antagonist/killer 1 [Source:MGI Symbol;Acc:MGI:1097161]
ENSMUSG00000058569	1609.130981	-0.440936433	0.172706223	-2.553101005	0.010676853	0.116648299	Tmed9	67511	transmembrane p24 trafficking protein 9 [Source:MGI Symbol;Acc:MGI:1914761]
ENSMUSG00000059142	848.6667615	0.416140343	0.163157181	2.550548738	0.010755348	0.116648299	Zfp945	240041	zinc finger protein 945 [Source:MGI Symbol;Acc:MGI:2445132]
ENSMUSG00000065979	323.0818926	-0.522612973	0.204980071	-2.549579433	0.010785294	0.116648299	Cpped1	223978	calcineurin-like phosphoesterase domain containing 1 [Source:MGI Symbol;Acc:MGI:2443300]
ENSMUSG00000071350	627.9758737	0.542166488	0.212731412	2.548596298	0.010815742	0.116648299	Setdb2	239122	SET domain, bifurcated 2 [Source:MGI Symbol;Acc:MGI:2685139]
ENSMUSG00000097275	75.86577624	0.715018385	0.280534548	2.548771235	0.010810319	0.116648299	Gm26648	NA	predicted gene, 26648 [Source:MGI Symbol;Acc:MGI:5477142]
ENSMUSG00000106918	314.1418577	-0.675536272	0.264354854	-2.555414667	0.010606136	0.116648299	Mrpl33	66845	mitochondrial ribosomal protein L33 [Source:MGI Symbol;Acc:MGI:2137225]
ENSMUSG00000032336	2935.773946	-0.301854807	0.118499451	-2.547309759	0.010855703	0.116673343	Nptn	20320	neuroplastin [Source:MGI Symbol;Acc:MGI:108077]
ENSMUSG00000043991	577.6559137	-0.326624959	0.128235164	-2.547077948	0.010862917	0.116673343	Pura	19290	purine rich element binding protein A [Source:MGI Symbol;Acc:MGI:103079]
ENSMUSG00000014164	34.32683661	-1.560293408	0.612776836	-2.546266956	0.010888189	0.116677244	Klhl3	100503085	kelch-like 3 [Source:MGI Symbol;Acc:MGI:2445185]
ENSMUSG00000041879	514.8644418	-0.789229422	0.309909675	-2.546643376	0.010876452	0.116677244	Ipo9	226432	importin 9 [Source:MGI Symbol;Acc:MGI:1918944]
ENSMUSG00000042148	156.6447961	-0.564080409	0.221541198	-2.546164838	0.010891374	0.116677244	Cox10	70383	heme A:farnesyltransferase cytochrome c oxidase assembly factor 10 [Source:MGI Symbol;Acc:MGI:1917633]
ENSMUSG00000029821	267.6055168	-0.997515143	0.391893414	-2.54537358	0.010916088	0.116741239	Gsdme	54722	gasdermin E [Source:MGI Symbol;Acc:MGI:1889850]
ENSMUSG00000032515	2663.040222	0.589169095	0.231441918	2.545645573	0.010907587	0.116741239	Csrnp1	215418	cysteine-serine-rich nuclear protein 1 [Source:MGI Symbol;Acc:MGI:2387989]
ENSMUSG00000032750	62.27207607	-1.069647864	0.420399837	-2.544358419	0.010947868	0.116980696	Gab3	100503280	growth factor receptor bound protein 2-associated protein 3 [Source:MGI Symbol;Acc:MGI:2387324]
ENSMUSG00000032750	62.27207607	-1.069647864	0.420399837	-2.544358419	0.010947868	0.116980696	Gab3	210710	growth factor receptor bound protein 2-associated protein 3 [Source:MGI Symbol;Acc:MGI:2387324]
ENSMUSG00000033697	205.613237	-0.735463618	0.289179673	-2.54327564	0.010981856	0.11714293	Arhgap39	223666	Rho GTPase activating protein 39 [Source:MGI Symbol;Acc:MGI:107858]
ENSMUSG00000040734	31.90729614	-0.990892784	0.38958986	-2.543425499	0.010977146	0.11714293	Ppp1r13l	333654	protein phosphatase 1, regulatory subunit 13 like [Source:MGI Symbol;Acc:MGI:3525053]
ENSMUSG00000030990	1921.753421	0.555614705	0.218579156	2.541938193	0.011023967	0.117491531	Pgap2	233575	post-GPI attachment to proteins 2 [Source:MGI Symbol;Acc:MGI:2385286]
ENSMUSG00000020834	73.41392217	-0.797098246	0.313670542	-2.541195739	0.011047405	0.117640703	Dhrs13	70451	dehydrogenase/reductase 13 [Source:MGI Symbol;Acc:MGI:1917701]
ENSMUSG00000012443	235.2391379	-1.485430636	0.584965116	-2.539349092	0.011105895	0.118162545	Kif11	16551	kinesin family member 11 [Source:MGI Symbol;Acc:MGI:1098231]
ENSMUSG00000053093	200.5471314	0.778507635	0.306635057	2.538873546	0.011121001	0.118222315	Myh7	140781	myosin, heavy polypeptide 7, cardiac muscle, beta [Source:MGI Symbol;Acc:MGI:2155600]
ENSMUSG00000026042	65.48487928	-2.67400197	1.053360692	-2.53854353	0.011131495	0.118226298	Col5a2	12832	collagen, type V, alpha 2 [Source:MGI Symbol;Acc:MGI:88458]
ENSMUSG00000081512	54.30285336	0.980113421	0.386135159	2.538265157	0.011140354	0.118226298	Gm15821	NA	predicted gene 15821 [Source:MGI Symbol;Acc:MGI:3801940]
ENSMUSG00000036528	3307.457813	0.509899404	0.200918154	2.537846352	0.011153694	0.118267127	Ppfibp2	19024	PTPRF interacting protein, binding protein 2 (liprin beta 2) [Source:MGI Symbol;Acc:MGI:894649]
ENSMUSG00000026020	428.779808	-0.851214173	0.335533791	-2.536895523	0.011184033	0.118291913	Nop58	55989	NOP58 ribonucleoprotein [Source:MGI Symbol;Acc:MGI:1933184]
ENSMUSG00000026509	2493.1012	-0.28786175	0.113489177	-2.53646873	0.011197674	0.118291913	Capn2	12334	calpain 2 [Source:MGI Symbol;Acc:MGI:88264]
ENSMUSG00000042408	486.7856107	0.505820606	0.199355112	2.537284354	0.011171617	0.118291913	Zmym6	100177	zinc finger, MYM-type 6 [Source:MGI Symbol;Acc:MGI:106505]
ENSMUSG00000053094	915.5911154	-0.28816972	0.113618758	-2.53628648	0.011203504	0.118291913	Tmem248	71667	transmembrane protein 248 [Source:MGI Symbol;Acc:MGI:1918917]
ENSMUSG00000078794	36.26644723	-1.297122106	0.511363912	-2.536592974	0.011193701	0.118291913	Dact3	629378	dishevelled-binding antagonist of beta-catenin 3 [Source:MGI Symbol;Acc:MGI:3654828]
ENSMUSG00000000628	665.6891524	-0.784684895	0.309887453	-2.53216091	0.011336196	0.118515705	Hk2	15277	hexokinase 2 [Source:MGI Symbol;Acc:MGI:1315197]
ENSMUSG00000002059	57.54861792	-0.874428336	0.34532421	-2.532195284	0.011335084	0.118515705	Rab34	19376	RAB34, member RAS oncogene family [Source:MGI Symbol;Acc:MGI:104606]
ENSMUSG00000005672	3739.83051	1.256392125	0.495932024	2.533395835	0.011296331	0.118515705	Kit	16590	KIT proto-oncogene receptor tyrosine kinase [Source:MGI Symbol;Acc:MGI:96677]
ENSMUSG00000020462	244.0256682	-0.743948821	0.293759914	-2.532506257	0.011325035	0.118515705	Cfap36	216618	cilia and flagella associated protein 36 [Source:MGI Symbol;Acc:MGI:1913994]
ENSMUSG00000020520	629.3478984	-0.3170741	0.125134848	-2.53385931	0.011281402	0.118515705	Galnt10	171212	polypeptide N-acetylgalactosaminyltransferase 10 [Source:MGI Symbol;Acc:MGI:1890480]
ENSMUSG00000025494	639.9483958	0.332358637	0.131255549	2.532149233	0.011336573	0.118515705	Sigirr	24058	single immunoglobulin and toll-interleukin 1 receptor (TIR) domain [Source:MGI Symbol;Acc:MGI:1344402]
ENSMUSG00000026955	22.82135325	-2.693321586	1.063574234	-2.532330608	0.01133071	0.118515705	Sapcd2	72080	suppressor APC domain containing 2 [Source:MGI Symbol;Acc:MGI:1919330]
ENSMUSG00000028212	118.8992931	-0.787410506	0.310595832	-2.535161211	0.011239559	0.118515705	Ccne2	12448	cyclin E2 [Source:MGI Symbol;Acc:MGI:1329034]
ENSMUSG00000032783	50.02321162	-1.559596046	0.615373062	-2.534391154	0.011264292	0.118515705	Troap	78733	trophinin associated protein [Source:MGI Symbol;Acc:MGI:1925983]
ENSMUSG00000037921	973.6448025	1.714808969	0.677236873	2.53206675	0.01133924	0.118515705	Ddx60	234311	DExD/H box helicase 60 [Source:MGI Symbol;Acc:MGI:2384570]
ENSMUSG00000040269	64.57124612	-1.004521274	0.396372407	-2.534286585	0.011267654	0.118515705	Mrps28	66230	mitochondrial ribosomal protein S28 [Source:MGI Symbol;Acc:MGI:1913480]
ENSMUSG00000051346	106.633225	-0.573671238	0.226587677	-2.531784804	0.011348361	0.118515705	Spryd4	66701	SPRY domain containing 4 [Source:MGI Symbol;Acc:MGI:1913951]
ENSMUSG00000102882	130.0447116	1.556132255	0.61460101	2.531938982	0.011343373	0.118515705	Gm2065	NA	predicted gene 2065 [Source:MGI Symbol;Acc:MGI:3780232]
ENSMUSG00000027663	545.7867026	-0.570118862	0.225233818	-2.53123117	0.011366291	0.118603534	Zmat3	22401	zinc finger matrin type 3 [Source:MGI Symbol;Acc:MGI:1195270]
ENSMUSG00000001506	152.3225967	-1.536612198	0.607202473	-2.530642195	0.011385393	0.118604186	Col1a1	12842	collagen, type I, alpha 1 [Source:MGI Symbol;Acc:MGI:88467]
ENSMUSG00000107585	205.9653106	0.686721151	0.271347927	2.530777215	0.011381011	0.118604186	3300002P13Rik	70230	RIKEN cDNA 3300002P13 gene [Source:MGI Symbol;Acc:MGI:1917480]
ENSMUSG00000002319	143.7764647	-0.630406015	0.249152771	-2.530198689	0.011399795	0.118627883	Ipo4	75751	importin 4 [Source:MGI Symbol;Acc:MGI:1923001]
ENSMUSG00000079477	7629.688328	-0.279749953	0.110573719	-2.529985923	0.01140671	0.118627883	Rab7	19349	RAB7, member RAS oncogene family [Source:MGI Symbol;Acc:MGI:105068]
ENSMUSG00000032320	328.0692398	-0.481477361	0.190362934	-2.529260037	0.011430331	0.118675407	Rcn2	26611	reticulocalbin 2 [Source:MGI Symbol;Acc:MGI:1349765]
ENSMUSG00000051495	1058.575005	-0.819808011	0.324108465	-2.529424868	0.011424963	0.118675407	Irf2bp2	270110	interferon regulatory factor 2 binding protein 2 [Source:MGI Symbol;Acc:MGI:2443921]
ENSMUSG00000027698	1478.190296	-0.86464759	0.341934666	-2.528692395	0.011448832	0.118768523	Nceh1	320024	neutral cholesterol ester hydrolase 1 [Source:MGI Symbol;Acc:MGI:2443191]
ENSMUSG00000074622	1198.604723	-0.766568125	0.303184797	-2.528385761	0.011458837	0.11877342	Mafb	16658	MAF bZIP transcription factor B [Source:MGI Symbol;Acc:MGI:104555]
ENSMUSG00000029720	59.72757747	0.655670926	0.259379292	2.527846076	0.011476465	0.118857259	Gm20605	NA	predicted gene 20605 [Source:MGI Symbol;Acc:MGI:5306917]
ENSMUSG00000111521	25.83272838	1.147146742	0.4539253	2.527170755	0.011498558	0.118987156	Gm48529	NA	predicted gene, 48529 [Source:MGI Symbol;Acc:MGI:6098068]
ENSMUSG00000029622	12183.77716	-0.394054122	0.155945865	-2.526864836	0.011508579	0.118992017	Arpc1b	11867	actin related protein 2/3 complex, subunit 1B [Source:MGI Symbol;Acc:MGI:1343142]
ENSMUSG00000019947	279.6723191	-0.624559959	0.24730994	-2.525413895	0.01155621	0.119062905	Arid5b	71371	AT-rich interaction domain 5B [Source:MGI Symbol;Acc:MGI:2175912]
ENSMUSG00000026544	61.54915323	-1.079983025	0.427637291	-2.525465035	0.011554528	0.119062905	Dusp23	68440	dual specificity phosphatase 23 [Source:MGI Symbol;Acc:MGI:1915690]
ENSMUSG00000028851	1705.930564	-0.41450535	0.164147474	-2.5252009	0.011563217	0.119062905	Nudc	18221	nudC nuclear distribution protein [Source:MGI Symbol;Acc:MGI:106014]
ENSMUSG00000030220	4619.597159	-0.525728699	0.2081837	-2.525311535	0.011559577	0.119062905	Arhgdib	11857	Rho, GDP dissociation inhibitor beta [Source:MGI Symbol;Acc:MGI:101940]
ENSMUSG00000030263	624.9245471	-1.098911776	0.435092845	-2.525694894	0.011546971	0.119062905	Irag2	16970	inositol 1,4,5-triphosphate receptor associated 2 [Source:MGI Symbol;Acc:MGI:108424]
ENSMUSG00000041926	1306.730357	-0.676223317	0.267892104	-2.524237584	0.011594954	0.119291104	Rnpep	215615	arginyl aminopeptidase (aminopeptidase B) [Source:MGI Symbol;Acc:MGI:2384902]
ENSMUSG00000034659	1195.695575	-0.572368289	0.226807599	-2.523585154	0.011616492	0.11941409	Tmem109	68539	transmembrane protein 109 [Source:MGI Symbol;Acc:MGI:1915789]
ENSMUSG00000021094	436.2255968	-0.767463754	0.30428874	-2.522156274	0.011663788	0.119505866	Dhrs7	66375	dehydrogenase/reductase 7 [Source:MGI Symbol;Acc:MGI:1913625]
ENSMUSG00000030824	2209.951638	-0.492564403	0.195238874	-2.522880788	0.011639785	0.119505866	Nucb1	18220	nucleobindin 1 [Source:MGI Symbol;Acc:MGI:97388]
ENSMUSG00000074272	1305.393528	0.725753784	0.28770445	2.522567112	0.011650172	0.119505866	Ceacam1	26365	CEA cell adhesion molecule 1 [Source:MGI Symbol;Acc:MGI:1347245]
ENSMUSG00000086240	23.38748873	-1.036963879	0.411098517	-2.522421844	0.011654985	0.119505866	Gm7846	NA	predicted gene 7846 [Source:MGI Symbol;Acc:MGI:3645212]
ENSMUSG00000034424	180.3596441	-0.964213589	0.382498106	-2.52083232	0.011707763	0.119857861	Gcsh	68133	glycine cleavage system protein H (aminomethyl carrier) [Source:MGI Symbol;Acc:MGI:1915383]
ENSMUSG00000031858	1711.168096	0.342999913	0.136128391	2.51967948	0.011746174	0.120152365	Mau2	74549	MAU2 sister chromatid cohesion factor [Source:MGI Symbol;Acc:MGI:1921799]
ENSMUSG00000001472	5643.698771	0.221964216	0.088340749	2.512591511	0.011984802	0.120237473	Tcf25	66855	transcription factor 25 (basic helix-loop-helix) [Source:MGI Symbol;Acc:MGI:1914105]
ENSMUSG00000002996	1241.458306	0.537323117	0.213372291	2.518242251	0.011794217	0.120237473	Hbp1	73389	high mobility group box transcription factor 1 [Source:MGI Symbol;Acc:MGI:894659]
ENSMUSG00000016520	1519.352428	0.74366264	0.295816399	2.513933107	0.011939308	0.120237473	Lnx2	140887	ligand of numb-protein X 2 [Source:MGI Symbol;Acc:MGI:2155959]
ENSMUSG00000020376	1708.986867	-0.517117094	0.205716619	-2.513735143	0.011946011	0.120237473	Rnf130	59044	ring finger protein 130 [Source:MGI Symbol;Acc:MGI:1891717]
ENSMUSG00000022248	122.0527784	-0.495401681	0.196808475	-2.517176562	0.011829953	0.120237473	Rad1	19355	RAD1 checkpoint DNA exonuclease [Source:MGI Symbol;Acc:MGI:1316678]
ENSMUSG00000024589	2508.804219	0.544771633	0.21674565	2.513414374	0.01195688	0.120237473	Nedd4l	83814	neural precursor cell expressed, developmentally down-regulated gene 4-like [Source:MGI Symbol;Acc:MGI:1933754]
ENSMUSG00000025757	443.7490939	-0.490062449	0.195045616	-2.512553006	0.01198611	0.120237473	Hspa4l	18415	heat shock protein 4 like [Source:MGI Symbol;Acc:MGI:107422]
ENSMUSG00000026977	2048.89963	0.31963825	0.127179677	2.513280881	0.011961406	0.120237473	Marchf7	57438	membrane associated ring-CH-type finger 7 [Source:MGI Symbol;Acc:MGI:1931053]
ENSMUSG00000028099	6124.629794	0.517653317	0.205904995	2.514039623	0.011935702	0.120237473	Polr3c	74414	polymerase (RNA) III (DNA directed) polypeptide C [Source:MGI Symbol;Acc:MGI:1921664]
ENSMUSG00000028152	229.6693586	-0.646511585	0.256833256	-2.517242484	0.01182774	0.120237473	Tspan5	56224	tetraspanin 5 [Source:MGI Symbol;Acc:MGI:1928096]
ENSMUSG00000028634	91.83577494	-1.168464068	0.464890206	-2.513419413	0.011956709	0.120237473	Hivep3	16656	human immunodeficiency virus type I enhancer binding protein 3 [Source:MGI Symbol;Acc:MGI:106589]
ENSMUSG00000028671	170.4107312	-0.601651359	0.239419213	-2.512961892	0.011972227	0.120237473	Gale	74246	galactose-4-epimerase, UDP [Source:MGI Symbol;Acc:MGI:1921496]
ENSMUSG00000031262	49.34972387	-1.272457315	0.506375143	-2.512874756	0.011975184	0.120237473	Cenpi	102920	centromere protein I [Source:MGI Symbol;Acc:MGI:2147897]
ENSMUSG00000031681	871.1774036	0.341026221	0.135458551	2.517568801	0.011816789	0.120237473	Smad1	17125	SMAD family member 1 [Source:MGI Symbol;Acc:MGI:109452]
ENSMUSG00000031770	2553.390512	0.622235169	0.247294569	2.516169974	0.011863795	0.120237473	Herpud1	64209	homocysteine-inducible, endoplasmic reticulum stress-inducible, ubiquitin-like domain member 1 [Source:MGI Symbol;Acc:MGI:1927406]
ENSMUSG00000031995	3973.686341	0.94934978	0.377700224	2.513500707	0.011953954	0.120237473	St14	19143	suppression of tumorigenicity 14 (colon carcinoma) [Source:MGI Symbol;Acc:MGI:1338881]
ENSMUSG00000036718	209.8959671	-0.856693318	0.34033679	-2.5171928	0.011829408	0.120237473	Micall2	231830	MICAL-like 2 [Source:MGI Symbol;Acc:MGI:2444818]
ENSMUSG00000038167	28.95526349	-1.01833474	0.404564741	-2.517111941	0.011832123	0.120237473	Plekhg6	213522	pleckstrin homology domain containing, family G (with RhoGef domain) member 6 [Source:MGI Symbol;Acc:MGI:2682298]
ENSMUSG00000039395	11134.68542	0.593806537	0.235867795	2.517539696	0.011817765	0.120237473	Mreg	381269	melanoregulin [Source:MGI Symbol;Acc:MGI:2151839]
ENSMUSG00000047880	47.83735954	1.551504124	0.617220302	2.51369587	0.011947341	0.120237473	Cxcr5	12145	C-X-C motif chemokine receptor 5 [Source:MGI Symbol;Acc:MGI:103567]
ENSMUSG00000050335	26006.88383	-0.689649131	0.274229912	-2.514857425	0.011908053	0.120237473	Lgals3	16854	lectin, galactose binding, soluble 3 [Source:MGI Symbol;Acc:MGI:96778]
ENSMUSG00000052056	5853.759494	0.542446857	0.215465636	2.517556244	0.01181721	0.120237473	Zfp217	228913	zinc finger protein 217 [Source:MGI Symbol;Acc:MGI:2685408]
ENSMUSG00000070044	53.01453138	-1.889134589	0.751012578	-2.515450001	0.011888054	0.120237473	Fam149a	212326	family with sequence similarity 149, member A [Source:MGI Symbol;Acc:MGI:2387177]
ENSMUSG00000070501	55.43569169	1.889912608	0.751399437	2.515190344	0.011896813	0.120237473	Ifi214	545384	interferon activated gene 214 [Source:MGI Symbol;Acc:MGI:3584522]
ENSMUSG00000030759	2695.427347	-0.308427159	0.122777926	-2.512073378	0.012002413	0.120304153	Far1	67420	fatty acyl CoA reductase 1 [Source:MGI Symbol;Acc:MGI:1914670]
ENSMUSG00000003438	421.7766925	-0.486406097	0.193730274	-2.5107387	0.012047884	0.120372563	Timm50	66525	translocase of inner mitochondrial membrane 50 [Source:MGI Symbol;Acc:MGI:1913775]
ENSMUSG00000030124	45.09752485	-1.237883282	0.493005607	-2.510890878	0.012042692	0.120372563	Lag3	16768	lymphocyte-activation gene 3 [Source:MGI Symbol;Acc:MGI:106588]
ENSMUSG00000096472	223.4170729	-0.686836674	0.273475567	-2.511510195	0.012021581	0.120372563	Cdkn2d	12581	cyclin dependent kinase inhibitor 2D [Source:MGI Symbol;Acc:MGI:105387]
ENSMUSG00000013089	164.9803526	-1.260036469	0.502585589	-2.507108234	0.012172343	0.121097009	Etv5	104156	ets variant 5 [Source:MGI Symbol;Acc:MGI:1096867]
ENSMUSG00000017412	79.58736272	0.952239525	0.379810609	2.507143039	0.012171145	0.121097009	Cacnb4	12298	calcium channel, voltage-dependent, beta 4 subunit [Source:MGI Symbol;Acc:MGI:103301]
ENSMUSG00000025316	310.9639199	-0.31020018	0.123705206	-2.5075758	0.012156251	0.121097009	Banp	53325	BTG3 associated nuclear protein [Source:MGI Symbol;Acc:MGI:1889023]
ENSMUSG00000027555	791.1294036	0.591634211	0.236000116	2.506923392	0.01217871	0.121097009	Car13	71934	carbonic anhydrase 13 [Source:MGI Symbol;Acc:MGI:1931322]
ENSMUSG00000035671	1092.591741	0.463205877	0.184764046	2.507013061	0.012175621	0.121097009	Zswim4	212168	zinc finger SWIM-type containing 4 [Source:MGI Symbol;Acc:MGI:2443726]
ENSMUSG00000042790	562.7847655	0.388282578	0.154813361	2.508068922	0.012139299	0.121097009	Rnf214	235315	ring finger protein 214 [Source:MGI Symbol;Acc:MGI:2444451]
ENSMUSG00000024074	25.50002726	-1.243533746	0.496191959	-2.50615457	0.012205225	0.121263875	Crim1	50766	cysteine rich transmembrane BMP regulator 1 [Source:MGI Symbol;Acc:MGI:1354756]
ENSMUSG00000001403	214.9324258	-1.540861493	0.615244827	-2.504468831	0.012263541	0.121459553	Ube2c	68612	ubiquitin-conjugating enzyme E2C [Source:MGI Symbol;Acc:MGI:1915862]
ENSMUSG00000022346	231.2852251	-1.327617882	0.530087564	-2.504525612	0.012261573	0.121459553	Myc	17869	myelocytomatosis oncogene [Source:MGI Symbol;Acc:MGI:97250]
ENSMUSG00000030055	75.72601236	0.652621545	0.260613192	2.504176937	0.012273664	0.121459553	Rab43	69834	RAB43, member RAS oncogene family [Source:MGI Symbol;Acc:MGI:1917084]
ENSMUSG00000090086	276.3833806	0.590303016	0.235704446	2.504420366	0.012265221	0.121459553	AI480526	NA	expressed sequence AI480526 [Source:MGI Symbol;Acc:MGI:2140910]
ENSMUSG00000091498	247.988228	0.40743026	0.16265695	2.504843853	0.012250546	0.121459553	Mpc1-ps	NA	mitochondrial pyruvate carrier 1, pseudogene [Source:MGI Symbol;Acc:MGI:3781628]
ENSMUSG00000011658	240.7753613	0.513468835	0.205152506	2.50286407	0.012319285	0.121814262	Fuz	70300	fuzzy planar cell polarity protein [Source:MGI Symbol;Acc:MGI:1917550]
ENSMUSG00000028049	374.065772	-0.588965083	0.235359794	-2.50240312	0.012335338	0.121876271	Scamp3	24045	secretory carrier membrane protein 3 [Source:MGI Symbol;Acc:MGI:1346346]
ENSMUSG00000036432	231.8369899	-0.63477631	0.253742268	-2.501657747	0.012361336	0.122036359	Siah2	20439	siah E3 ubiquitin protein ligase 2 [Source:MGI Symbol;Acc:MGI:108062]
ENSMUSG00000090942	29.41144929	3.404175135	1.361096043	2.501054318	0.012382419	0.122147706	F830016B08Rik	240328	RIKEN cDNA F830016B08 gene [Source:MGI Symbol;Acc:MGI:3588218]
ENSMUSG00000024410	509.3462042	-0.512874766	0.205092669	-2.500697699	0.012394893	0.122174028	Rmc1	76482	regulator of MON1-CCZ1 [Source:MGI Symbol;Acc:MGI:1916528]
ENSMUSG00000011382	154.2485025	-0.572830373	0.229224037	-2.498997837	0.012454507	0.122402647	Dhdh	71755	dihydrodiol dehydrogenase [Source:MGI Symbol;Acc:MGI:1919005]
ENSMUSG00000024663	301.1956275	-1.347745331	0.539331994	-2.498915967	0.012457385	0.122402647	Rab3il1	74760	RAB3A interacting protein (rabin3)-like 1 [Source:MGI Symbol;Acc:MGI:1922010]
ENSMUSG00000032113	45.22689521	-1.114859567	0.446038175	-2.499471188	0.012437881	0.122402647	Chek1	12649	checkpoint kinase 1 [Source:MGI Symbol;Acc:MGI:1202065]
ENSMUSG00000070031	5623.073871	0.747259966	0.298998637	2.499208606	0.012447102	0.122402647	Sp140	434484	Sp140 nuclear body protein [Source:MGI Symbol;Acc:MGI:3702467]
ENSMUSG00000062867	968.2389105	-0.453557219	0.181526019	-2.498579664	0.012469211	0.122422304	Impdh2	23918	inosine monophosphate dehydrogenase 2 [Source:MGI Symbol;Acc:MGI:109367]
ENSMUSG00000034442	143.4888031	-0.487687334	0.195211988	-2.498244795	0.012480997	0.122441532	Trmt5	76357	TRM5 tRNA methyltransferase 5 [Source:MGI Symbol;Acc:MGI:1923607]
ENSMUSG00000026355	1458.590274	-0.423176233	0.16949509	-2.496687261	0.012535946	0.122540072	Mcm6	17219	minichromosome maintenance complex component 6 [Source:MGI Symbol;Acc:MGI:1298227]
ENSMUSG00000027379	138.7074112	-1.496122456	0.599338803	-2.496288323	0.012550055	0.122540072	Bub1	12235	BUB1, mitotic checkpoint serine/threonine kinase [Source:MGI Symbol;Acc:MGI:1100510]
ENSMUSG00000028266	549.1318653	-0.61063291	0.244554189	-2.496922715	0.012527626	0.122540072	Lmo4	16911	LIM domain only 4 [Source:MGI Symbol;Acc:MGI:109360]
ENSMUSG00000029594	159.3335579	-0.535689039	0.214486005	-2.497547743	0.012505562	0.122540072	Rbm19	74111	RNA binding motif protein 19 [Source:MGI Symbol;Acc:MGI:1921361]
ENSMUSG00000037544	196.7128284	-0.928203033	0.371700684	-2.497178703	0.012518585	0.122540072	Dlgap5	218977	DLG associated protein 5 [Source:MGI Symbol;Acc:MGI:2183453]
ENSMUSG00000040270	49.53173037	0.985238538	0.394637924	2.49656325	0.01254033	0.122540072	Bach2	12014	BTB and CNC homology, basic leucine zipper transcription factor 2 [Source:MGI Symbol;Acc:MGI:894679]
ENSMUSG00000027456	75.90518459	1.205796793	0.483412034	2.494345833	0.012618953	0.123116316	Sdcbp2	228765	syndecan binding protein (syntenin) 2 [Source:MGI Symbol;Acc:MGI:2385156]
ENSMUSG00000023330	34.51698782	-0.85635467	0.343365783	-2.494001189	0.012631212	0.123139493	Dtwd1	69185	DTW domain containing 1 [Source:MGI Symbol;Acc:MGI:1916435]
ENSMUSG00000024014	9291.674232	0.488556088	0.196060173	2.491868082	0.012707322	0.123501944	Pim1	18712	proviral integration site 1 [Source:MGI Symbol;Acc:MGI:97584]
ENSMUSG00000041498	57.69436848	-1.60798159	0.645295056	-2.491854812	0.012707797	0.123501944	Kif14	381293	kinesin family member 14 [Source:MGI Symbol;Acc:MGI:1098226]
ENSMUSG00000041836	664.3214695	-0.80025536	0.321149351	-2.491847976	0.012708042	0.123501944	Ptpre	19267	protein tyrosine phosphatase receptor type E [Source:MGI Symbol;Acc:MGI:97813]
ENSMUSG00000068479	561.8572572	0.360070198	0.144483739	2.492115728	0.012698465	0.123501944	Mfap1a	67532	microfibrillar-associated protein 1A [Source:MGI Symbol;Acc:MGI:1914782]
ENSMUSG00000022214	2648.018035	0.363982801	0.146102823	2.49127836	0.012728435	0.123603723	Dcaf11	28199	DDB1 and CUL4 associated factor 11 [Source:MGI Symbol;Acc:MGI:90168]
ENSMUSG00000024026	326.2252522	-0.522552933	0.20996103	-2.488809154	0.012817175	0.12436852	Glo1	109801	glyoxalase 1 [Source:MGI Symbol;Acc:MGI:95742]
ENSMUSG00000038095	4125.801999	0.492909226	0.198138212	2.487704015	0.012857069	0.124658536	Sbno1	243272	strawberry notch 1 [Source:MGI Symbol;Acc:MGI:2384298]
ENSMUSG00000031129	227.2457333	-1.040980492	0.418571001	-2.486986651	0.012883023	0.124687639	Slc9a9	331004	solute carrier family 9 (sodium/hydrogen exchanger), member 9 [Source:MGI Symbol;Acc:MGI:2679732]
ENSMUSG00000031532	1309.846824	-0.431358724	0.173444757	-2.487009297	0.012882203	0.124687639	Saraf	67887	store-operated calcium entry-associated regulatory factor [Source:MGI Symbol;Acc:MGI:1915137]
ENSMUSG00000060063	1200.29682	-1.02758367	0.413216665	-2.486791449	0.012890094	0.124687639	Alox5ap	11690	arachidonate 5-lipoxygenase activating protein [Source:MGI Symbol;Acc:MGI:107505]
ENSMUSG00000027165	120.9864714	-1.121705085	0.451132319	-2.486421471	0.012903504	0.124720529	Iftap	68170	intraflagellar transport associated protein [Source:MGI Symbol;Acc:MGI:1915420]
ENSMUSG00000031967	756.7095642	-0.3873796	0.15582691	-2.485960859	0.012920218	0.124785264	Afg3l1	114896	AFG3-like AAA ATPase 1 [Source:MGI Symbol;Acc:MGI:1928277]
ENSMUSG00000043067	645.1285207	-0.584874508	0.235314247	-2.485504019	0.012936813	0.12484876	Dpy19l1	244745	dpy-19 like C-mannosyltransferase 1 [Source:MGI Symbol;Acc:MGI:1915685]
ENSMUSG00000052142	306.9230928	-1.41766205	0.570535287	-2.484792934	0.012962681	0.12500158	Rasal3	320484	RAS protein activator like 3 [Source:MGI Symbol;Acc:MGI:2444128]
ENSMUSG00000028086	293.2563092	-0.347560186	0.139923848	-2.483923867	0.012994359	0.12511338	Fbxw7	50754	F-box and WD-40 domain protein 7 [Source:MGI Symbol;Acc:MGI:1354695]
ENSMUSG00000032602	3604.948387	0.872006841	0.35103098	2.484130717	0.012986813	0.12511338	Slc25a20	57279	solute carrier family 25 (mitochondrial carnitine/acylcarnitine translocase), member 20 [Source:MGI Symbol;Acc:MGI:1928738]
ENSMUSG00000001707	144.0587103	-0.773921474	0.311726464	-2.482694171	0.013039298	0.12531645	Eef1e1	66143	eukaryotic translation elongation factor 1 epsilon 1 [Source:MGI Symbol;Acc:MGI:1913393]
ENSMUSG00000020396	58.21256195	-1.112970941	0.44851459	-2.481459838	0.013084545	0.12531645	Nefh	380684	neurofilament, heavy polypeptide [Source:MGI Symbol;Acc:MGI:97309]
ENSMUSG00000023015	356.1796206	-1.197405474	0.482433648	-2.482010693	0.013064335	0.12531645	Racgap1	26934	Rac GTPase-activating protein 1 [Source:MGI Symbol;Acc:MGI:1349423]
ENSMUSG00000025986	224.9005514	-0.464183595	0.187058932	-2.481483188	0.013083688	0.12531645	Slc39a10	227059	solute carrier family 39 (zinc transporter), member 10 [Source:MGI Symbol;Acc:MGI:1914515]
ENSMUSG00000030335	575.6538107	-0.576193629	0.232123828	-2.482268339	0.013054892	0.12531645	Mrpl51	66493	mitochondrial ribosomal protein L51 [Source:MGI Symbol;Acc:MGI:1913743]
ENSMUSG00000032382	2919.19337	-0.185267016	0.074661569	-2.481424096	0.013085858	0.12531645	Snx1	56440	sorting nexin 1 [Source:MGI Symbol;Acc:MGI:1928395]
ENSMUSG00000039640	576.3455635	-0.431140428	0.173697441	-2.482134599	0.013059793	0.12531645	Mrpl12	56282	mitochondrial ribosomal protein L12 [Source:MGI Symbol;Acc:MGI:1926273]
ENSMUSG00000062190	674.7719529	0.471761526	0.190147684	2.481026945	0.013100447	0.125359807	Lancl2	71835	LanC (bacterial lantibiotic synthetase component C)-like 2 [Source:MGI Symbol;Acc:MGI:1919085]
ENSMUSG00000056592	42.7815734	-0.972923683	0.392194455	-2.480717589	0.013111821	0.125372355	Zfp658	210104	zinc finger protein 658 [Source:MGI Symbol;Acc:MGI:2652821]
ENSMUSG00000053914	24.59916024	1.472764771	0.59402373	2.479302924	0.013163945	0.12577423	Kdm4d	244694	lysine (K)-specific demethylase 4D [Source:MGI Symbol;Acc:MGI:3606484]
ENSMUSG00000001786	1573.510519	0.470790253	0.190007183	2.477749761	0.013221384	0.125936712	Fbxo7	69754	F-box protein 7 [Source:MGI Symbol;Acc:MGI:1917004]
ENSMUSG00000021116	1307.805871	-0.323997167	0.130729793	-2.478372832	0.013198315	0.125936712	Eif2s1	13665	eukaryotic translation initiation factor 2, subunit 1 alpha [Source:MGI Symbol;Acc:MGI:95299]
ENSMUSG00000023988	167.155141	-0.886256509	0.357641109	-2.478061068	0.013209853	0.125936712	Bysl	53414	bystin-like [Source:MGI Symbol;Acc:MGI:1858419]
ENSMUSG00000117575	629.4528396	0.847933372	0.342192295	2.477944085	0.013214185	0.125936712	Gm36486	NA	predicted gene, 36486 [Source:MGI Symbol;Acc:MGI:5595645]
ENSMUSG00000031146	1220.960053	-0.626695007	0.253049413	-2.47657167	0.013265099	0.125943783	Plp2	18824	proteolipid protein 2 [Source:MGI Symbol;Acc:MGI:1298382]
ENSMUSG00000033933	4977.277229	0.495964355	0.200231318	2.476956957	0.013250788	0.125943783	Vhl	22346	von Hippel-Lindau tumor suppressor [Source:MGI Symbol;Acc:MGI:103223]
ENSMUSG00000036503	1256.99803	-0.428761486	0.173141264	-2.476368003	0.013272669	0.125943783	Rnf13	24017	ring finger protein 13 [Source:MGI Symbol;Acc:MGI:1346341]
ENSMUSG00000058881	2248.83936	0.471703137	0.190452906	2.476744236	0.013258688	0.125943783	Zfp516	329003	zinc finger protein 516 [Source:MGI Symbol;Acc:MGI:2443957]
ENSMUSG00000064145	2099.693862	0.435377102	0.175777053	2.476871095	0.013253976	0.125943783	Arih2	23807	ariadne RBR E3 ubiquitin protein ligase 2 [Source:MGI Symbol;Acc:MGI:1344361]
ENSMUSG00000025016	2769.793704	-0.354972414	0.143404497	-2.475322756	0.013311582	0.125990704	Tm9sf3	107358	transmembrane 9 superfamily member 3 [Source:MGI Symbol;Acc:MGI:1914262]
ENSMUSG00000026285	185.7690403	1.319363923	0.532886524	2.475881568	0.013290766	0.125990704	Pdcd1	18566	programmed cell death 1 [Source:MGI Symbol;Acc:MGI:104879]
ENSMUSG00000032218	202.3871089	-1.500950906	0.60634235	-2.475418229	0.013308023	0.125990704	Ccnb2	12442	cyclin B2 [Source:MGI Symbol;Acc:MGI:88311]
ENSMUSG00000033253	949.1720686	0.408982506	0.165235516	2.475148899	0.013318064	0.125990704	Szt2	230676	SZT2 subunit of KICSTOR complex [Source:MGI Symbol;Acc:MGI:3033336]
ENSMUSG00000017499	113.7508265	-0.955164914	0.386043344	-2.474242667	0.013351897	0.126214936	Cdc6	23834	cell division cycle 6 [Source:MGI Symbol;Acc:MGI:1345150]
ENSMUSG00000013584	750.5673694	-1.256796018	0.508372182	-2.472196677	0.013428562	0.126736649	Aldh1a2	19378	aldehyde dehydrogenase family 1, subfamily A2 [Source:MGI Symbol;Acc:MGI:107928]
ENSMUSG00000021774	374.1963571	-0.558340016	0.225846382	-2.472211467	0.013428006	0.126736649	Ube2e1	22194	ubiquitin-conjugating enzyme E2E 1 [Source:MGI Symbol;Acc:MGI:107411]
ENSMUSG00000026817	29.76112243	-1.423324765	0.575788869	-2.471956027	0.013437604	0.126736649	Ak1	11636	adenylate kinase 1 [Source:MGI Symbol;Acc:MGI:87977]
ENSMUSG00000058099	3098.088328	-1.15079172	0.465596974	-2.471647764	0.013449196	0.126750023	Nfam1	74039	Nfat activating molecule with ITAM motif 1 [Source:MGI Symbol;Acc:MGI:1921289]
ENSMUSG00000025403	423.737746	-0.792159511	0.320587671	-2.470960622	0.013475066	0.126829644	Shmt2	108037	serine hydroxymethyltransferase 2 (mitochondrial) [Source:MGI Symbol;Acc:MGI:1277989]
ENSMUSG00000064037	373.7275289	-0.539006553	0.218143323	-2.470882652	0.013478004	0.126829644	Gpn1	74254	GPN-loop GTPase 1 [Source:MGI Symbol;Acc:MGI:1921504]
ENSMUSG00000027843	403.377457	-1.286553524	0.520872253	-2.469998195	0.013511373	0.126856218	Ptpn22	19260	protein tyrosine phosphatase, non-receptor type 22 (lymphoid) [Source:MGI Symbol;Acc:MGI:107170]
ENSMUSG00000031527	907.9670915	-0.371894399	0.150558173	-2.470104358	0.013507364	0.126856218	Eri1	67276	exoribonuclease 1 [Source:MGI Symbol;Acc:MGI:1914526]
ENSMUSG00000051517	84.4505331	-1.344226733	0.544136263	-2.470386234	0.013496724	0.126856218	Arhgef39	230098	Rho guanine nucleotide exchange factor 39 [Source:MGI Symbol;Acc:MGI:3036286]
ENSMUSG00000026349	2045.1703	0.34055685	0.137894614	2.469689278	0.013523046	0.1268702	Ccnt2	72949	cyclin T2 [Source:MGI Symbol;Acc:MGI:1920199]
ENSMUSG00000070972	119.5457548	-1.003661348	0.406453435	-2.469314469	0.01353722	0.126907614	Dnajc25	72429	DnaJ heat shock protein family (Hsp40) member C25 [Source:MGI Symbol;Acc:MGI:1919679]
ENSMUSG00000002997	2250.661873	0.660059328	0.267373545	2.46867852	0.013561299	0.127037762	Prkar2b	19088	protein kinase, cAMP dependent regulatory, type II beta [Source:MGI Symbol;Acc:MGI:97760]
ENSMUSG00000006715	356.2349077	-0.556334174	0.225433045	-2.467846605	0.013592855	0.127169886	Gmnn	57441	geminin [Source:MGI Symbol;Acc:MGI:1927344]
ENSMUSG00000025958	2354.298008	0.530917394	0.215140671	2.467768611	0.013595817	0.127169886	Creb1	12912	cAMP responsive element binding protein 1 [Source:MGI Symbol;Acc:MGI:88494]
ENSMUSG00000021131	696.5847144	-0.39309389	0.159375704	-2.466460573	0.013645575	0.127479805	Erh	13877	ERH mRNA splicing and mitosis factor [Source:MGI Symbol;Acc:MGI:108089]
ENSMUSG00000027514	2261.804591	1.674494531	0.678985929	2.466169709	0.013656661	0.127479805	Zbp1	58203	Z-DNA binding protein 1 [Source:MGI Symbol;Acc:MGI:1927449]
ENSMUSG00000109324	927.0687268	-0.360354639	0.146123796	-2.466091414	0.013659647	0.127479805	Prmt1	15469	protein arginine N-methyltransferase 1 [Source:MGI Symbol;Acc:MGI:107846]
ENSMUSG00000006411	545.8968477	0.742365096	0.3010729	2.465732043	0.013673358	0.127481482	Nectin4	71740	nectin cell adhesion molecule 4 [Source:MGI Symbol;Acc:MGI:1918990]
ENSMUSG00000021711	385.8437802	-0.285525502	0.115806097	-2.465548091	0.013680381	0.127481482	Trappc13	66975	trafficking protein particle complex 13 [Source:MGI Symbol;Acc:MGI:1914225]
ENSMUSG00000041396	36.12692332	-0.888187186	0.360278041	-2.465282597	0.013690523	0.127481482	Mettl18	69962	methyltransferase like 18 [Source:MGI Symbol;Acc:MGI:1917212]
ENSMUSG00000021476	301.8762698	-0.36689309	0.14887525	-2.464433075	0.013723019	0.127688642	Habp4	56541	hyaluronic acid binding protein 4 [Source:MGI Symbol;Acc:MGI:1891713]
ENSMUSG00000039201	115.8169235	-0.445569889	0.180893505	-2.463161344	0.013771793	0.12804684	Tbc1d25	209815	TBC1 domain family, member 25 [Source:MGI Symbol;Acc:MGI:2444862]
ENSMUSG00000040990	3367.385649	0.484237767	0.196649906	2.462435791	0.013799688	0.128210524	Sh3kbp1	58194	SH3-domain kinase binding protein 1 [Source:MGI Symbol;Acc:MGI:1889583]
ENSMUSG00000028879	2177.355622	0.380336213	0.154531321	2.461224119	0.013846384	0.128548509	Stx12	100226	syntaxin 12 [Source:MGI Symbol;Acc:MGI:1931027]
ENSMUSG00000003437	4003.981053	0.696513792	0.283125672	2.46008702	0.013890333	0.128860507	Paf1	54624	Paf1, RNA polymerase II complex component [Source:MGI Symbol;Acc:MGI:1923988]
ENSMUSG00000035818	2780.168366	1.423585782	0.578882788	2.459195213	0.013924888	0.129084953	Plekhs1	226245	pleckstrin homology domain containing, family S member 1 [Source:MGI Symbol;Acc:MGI:2443041]
ENSMUSG00000056268	1575.833972	0.427581264	0.173927913	2.458382074	0.01395646	0.129281443	Dennd1b	329260	DENN domain containing 1B [Source:MGI Symbol;Acc:MGI:2447812]
ENSMUSG00000059005	5619.408593	-0.282471654	0.114954157	-2.457254801	0.014000335	0.129591509	Hnrnpa3	229279	heterogeneous nuclear ribonucleoprotein A3 [Source:MGI Symbol;Acc:MGI:1917171]
ENSMUSG00000048490	3925.416631	0.725436075	0.295289512	2.456694345	0.014022193	0.129697482	Nrip1	268903	nuclear receptor interacting protein 1 [Source:MGI Symbol;Acc:MGI:1315213]
ENSMUSG00000038628	391.047204	-0.435663252	0.177357562	-2.456412048	0.014033215	0.129703134	Polr3k	67005	polymerase (RNA) III (DNA directed) polypeptide K [Source:MGI Symbol;Acc:MGI:1914255]
ENSMUSG00000006529	72.62504692	1.299658501	0.52926937	2.455570971	0.014066097	0.129873155	Itih1	16424	inter-alpha trypsin inhibitor, heavy chain 1 [Source:MGI Symbol;Acc:MGI:96618]
ENSMUSG00000030084	1858.285032	-0.762775096	0.310651	-2.455408471	0.014072458	0.129873155	Plxna1	18844	plexin A1 [Source:MGI Symbol;Acc:MGI:107685]
ENSMUSG00000024053	2040.478533	-1.010052373	0.411551436	-2.454255494	0.014117664	0.130097611	Emilin2	246707	elastin microfibril interfacer 2 [Source:MGI Symbol;Acc:MGI:2389136]
ENSMUSG00000032841	4529.493558	0.736861932	0.300218491	2.454418882	0.01411125	0.130097611	Prr5l	72446	proline rich 5 like [Source:MGI Symbol;Acc:MGI:1919696]
ENSMUSG00000023953	248.2081794	-0.53151879	0.216654822	-2.453297763	0.014155311	0.13034813	Polh	80905	polymerase (DNA directed), eta (RAD 30 related) [Source:MGI Symbol;Acc:MGI:1891457]
ENSMUSG00000019782	523.799916	-0.748626642	0.305222542	-2.452723959	0.014177909	0.130419558	Rwdd1	66521	RWD domain containing 1 [Source:MGI Symbol;Acc:MGI:1913771]
ENSMUSG00000027968	459.3555045	-0.513163413	0.209235026	-2.452569349	0.014184004	0.130419558	Larp7	28036	La ribonucleoprotein 7, transcriptional regulator [Source:MGI Symbol;Acc:MGI:107634]
ENSMUSG00000044562	173.5894471	0.702445595	0.286476969	2.452014198	0.014205906	0.130524615	Rasip1	69903	Ras interacting protein 1 [Source:MGI Symbol;Acc:MGI:1917153]
ENSMUSG00000003038	1725.214605	-0.680584841	0.277650781	-2.4512261	0.014237049	0.130618113	Hmgn2	15331	high mobility group nucleosomal binding domain 2 [Source:MGI Symbol;Acc:MGI:96136]
ENSMUSG00000015176	575.6588354	-0.484072852	0.197472255	-2.451346156	0.014232301	0.130618113	Nolc1	70769	nucleolar and coiled-body phosphoprotein 1 [Source:MGI Symbol;Acc:MGI:1918019]
ENSMUSG00000059273	1801.421113	0.373575646	0.152430978	2.450785605	0.014254483	0.130681826	Zc3h4	330474	zinc finger CCCH-type containing 4 [Source:MGI Symbol;Acc:MGI:2682314]
ENSMUSG00000027076	106.3391103	-0.66041701	0.269615141	-2.449480427	0.014306248	0.130682949	Timm10	30059	translocase of inner mitochondrial membrane 10 [Source:MGI Symbol;Acc:MGI:1353429]
ENSMUSG00000031659	1729.937396	-1.025616384	0.418711179	-2.449460239	0.01430705	0.130682949	Adcy7	11513	adenylate cyclase 7 [Source:MGI Symbol;Acc:MGI:102891]
ENSMUSG00000066258	1934.903721	0.725506308	0.296157691	2.449729753	0.014296347	0.130682949	Trim12a	76681	tripartite motif-containing 12A [Source:MGI Symbol;Acc:MGI:1923931]
ENSMUSG00000072109	2815.914496	0.77196135	0.315141842	2.449567936	0.014302773	0.130682949	A530040E14Rik	621875	RIKEN cDNA A530040E14 gene [Source:MGI Symbol;Acc:MGI:3612703]
ENSMUSG00000074829	600.2901113	0.397599713	0.162273727	2.450179216	0.014278513	0.130682949	2010315B03Rik	630836	RIKEN cDNA 2010315B03 gene [Source:MGI Symbol;Acc:MGI:1919321]
ENSMUSG00000035875	29.61947565	0.862600462	0.35227928	2.448626733	0.014340197	0.130889756	AI182371	98870	expressed sequence AI182371 [Source:MGI Symbol;Acc:MGI:2138853]
ENSMUSG00000022452	1386.246719	-0.550320585	0.224787367	-2.448182891	0.014357875	0.130955175	Smdt1	69029	single-pass membrane protein with aspartate rich tail 1 [Source:MGI Symbol;Acc:MGI:1916279]
ENSMUSG00000021811	364.7420378	-0.637842582	0.260581892	-2.447762494	0.014374638	0.13101215	Dnajc9	108671	DnaJ heat shock protein family (Hsp40) member C9 [Source:MGI Symbol;Acc:MGI:1915326]
ENSMUSG00000021754	8715.147395	0.712372904	0.291141454	2.446827455	0.014411981	0.131256489	Map3k1	26401	mitogen-activated protein kinase kinase kinase 1 [Source:MGI Symbol;Acc:MGI:1346872]
ENSMUSG00000026003	2501.074534	0.401764155	0.164248586	2.446073748	0.014442146	0.131435129	Acadl	11363	acyl-Coenzyme A dehydrogenase, long-chain [Source:MGI Symbol;Acc:MGI:87866]
ENSMUSG00000006412	577.6237731	-0.3787776	0.154910658	-2.445135825	0.01447976	0.131585215	Pfdn2	18637	prefoldin 2 [Source:MGI Symbol;Acc:MGI:1276111]
ENSMUSG00000056091	756.3889063	-0.871787835	0.356517927	-2.445284708	0.014473783	0.131585215	St3gal5	20454	ST3 beta-galactoside alpha-2,3-sialyltransferase 5 [Source:MGI Symbol;Acc:MGI:1339963]
ENSMUSG00000073608	379.4841062	1.10021664	0.450171196	2.44399608	0.014525584	0.131905434	Gal3st2c	619597	galactose-3-O-sulfotransferase 2C [Source:MGI Symbol;Acc:MGI:3646771]
ENSMUSG00000002052	6100.083428	0.510812783	0.209074625	2.443207938	0.014557347	0.131993626	Supt6	20926	SPT6, histone chaperone and transcription elongation factor [Source:MGI Symbol;Acc:MGI:107726]
ENSMUSG00000002346	269.3819844	0.766655449	0.313857874	2.442683494	0.014578516	0.131993626	Slc25a42	73095	solute carrier family 25, member 42 [Source:MGI Symbol;Acc:MGI:1920345]
ENSMUSG00000031826	307.1814851	-0.51615134	0.211325922	-2.442442152	0.014588267	0.131993626	Usp10	22224	ubiquitin specific peptidase 10 [Source:MGI Symbol;Acc:MGI:894652]
ENSMUSG00000038387	849.2744178	0.425930705	0.174353234	2.442918299	0.014569035	0.131993626	Rras	20130	related RAS viral (r-ras) oncogene [Source:MGI Symbol;Acc:MGI:98179]
ENSMUSG00000040701	1558.97051	0.420651333	0.172218317	2.442546998	0.014584031	0.131993626	Ap1g2	11766	adaptor protein complex AP-1, gamma 2 subunit [Source:MGI Symbol;Acc:MGI:1328307]
ENSMUSG00000040899	26.65109395	0.998232675	0.408801941	2.441849158	0.014612251	0.132114681	Ccr6	12458	C-C motif chemokine receptor 6 [Source:MGI Symbol;Acc:MGI:1333797]
ENSMUSG00000035840	203.5252905	-0.381811046	0.156404917	-2.441170345	0.014639747	0.132267305	Lysmd3	80289	LysM, putative peptidoglycan-binding, domain containing 3 [Source:MGI Symbol;Acc:MGI:1915906]
ENSMUSG00000002635	226.2160866	-0.460779118	0.188858637	-2.439809613	0.014695004	0.132361024	Pdcd2l	68079	programmed cell death 2-like [Source:MGI Symbol;Acc:MGI:1915329]
ENSMUSG00000023456	2947.996099	-0.479779253	0.19665773	-2.439666391	0.014700831	0.132361024	Tpi1	21991	triosephosphate isomerase 1 [Source:MGI Symbol;Acc:MGI:98797]
ENSMUSG00000028293	194.4291837	-0.424247674	0.173852293	-2.440276556	0.014676022	0.132361024	Slc35a1	24060	solute carrier family 35 (CMP-sialic acid transporter), member 1 [Source:MGI Symbol;Acc:MGI:1345622]
ENSMUSG00000028794	247.4277204	1.315928565	0.539230819	2.440380851	0.014671785	0.132361024	A3galt2	215493	alpha 1,3-galactosyltransferase 2 [Source:MGI Symbol;Acc:MGI:2685279]
ENSMUSG00000055917	1308.795464	0.560495876	0.22974841	2.439607208	0.014703239	0.132361024	Zfp277	246196	zinc finger protein 277 [Source:MGI Symbol;Acc:MGI:1890393]
ENSMUSG00000028991	3265.110958	0.630178836	0.258390846	2.438858983	0.014733717	0.13253962	Mtor	56717	mechanistic target of rapamycin kinase [Source:MGI Symbol;Acc:MGI:1928394]
ENSMUSG00000023022	4861.565089	0.639209358	0.262136598	2.438459048	0.01475003	0.132590636	Lima1	65970	LIM domain and actin binding 1 [Source:MGI Symbol;Acc:MGI:1920992]
ENSMUSG00000030685	422.8595434	0.496526201	0.203646338	2.438178882	0.014761467	0.13259778	Kctd13	233877	potassium channel tetramerisation domain containing 13 [Source:MGI Symbol;Acc:MGI:1923739]
ENSMUSG00000004897	3352.684201	-0.336163902	0.137915374	-2.437465031	0.014790645	0.132668569	Hdgf	15191	heparin binding growth factor [Source:MGI Symbol;Acc:MGI:1194494]
ENSMUSG00000038379	55.11701438	-1.19214604	0.489072187	-2.437566624	0.014786489	0.132668569	Ttk	22137	Ttk protein kinase [Source:MGI Symbol;Acc:MGI:1194921]
ENSMUSG00000020009	1887.104417	-0.413578825	0.16972994	-2.436687503	0.014822483	0.132858497	Ifngr1	15979	interferon gamma receptor 1 [Source:MGI Symbol;Acc:MGI:107655]
ENSMUSG00000031730	119.490184	-0.652595937	0.267882309	-2.436129276	0.014845378	0.132968054	Dhodh	56749	dihydroorotate dehydrogenase [Source:MGI Symbol;Acc:MGI:1928378]
ENSMUSG00000071757	1351.764177	0.669322529	0.274794076	2.43572401	0.014862019	0.133021477	Zhx2	387609	zinc fingers and homeoboxes 2 [Source:MGI Symbol;Acc:MGI:2683087]
ENSMUSG00000022514	128.4566381	-0.675900079	0.277554609	-2.435196738	0.014883695	0.133119852	Il1rap	16180	interleukin 1 receptor accessory protein [Source:MGI Symbol;Acc:MGI:104975]
ENSMUSG00000021556	1388.7753	0.69906022	0.287221084	2.433875016	0.014938152	0.133319798	Golm1	105348	golgi membrane protein 1 [Source:MGI Symbol;Acc:MGI:1917329]
ENSMUSG00000099881	144.5789008	0.4397095	0.180655723	2.43396385	0.014934487	0.133319798	2810013P06Rik	100503178	RIKEN cDNA 2810013P06 gene [Source:MGI Symbol;Acc:MGI:1914456]
ENSMUSG00000108064	101.2588706	1.060845081	0.435819332	2.434139569	0.014927238	0.133319798	Gm44423	NA	predicted gene, 44423 [Source:MGI Symbol;Acc:MGI:5690815]
ENSMUSG00000027552	185.5246248	-0.50074221	0.205840131	-2.432675334	0.014987733	0.133666547	E2f5	13559	E2F transcription factor 5 [Source:MGI Symbol;Acc:MGI:105091]
ENSMUSG00000027994	623.2724509	-0.487498041	0.200425784	-2.432312013	0.015002777	0.133705008	Mcub	66815	mitochondrial calcium uniporter dominant negative beta subunit [Source:MGI Symbol;Acc:MGI:1914065]
ENSMUSG00000030107	5626.55264	0.870202356	0.357837324	2.43183787	0.01502243	0.133784457	Usp18	24110	ubiquitin specific peptidase 18 [Source:MGI Symbol;Acc:MGI:1344364]
ENSMUSG00000006736	546.6453103	-0.379446154	0.156119356	-2.430487563	0.015078524	0.134188089	Tspan31	67125	tetraspanin 31 [Source:MGI Symbol;Acc:MGI:1914375]
ENSMUSG00000024603	1769.694577	0.314060616	0.129258027	2.429718481	0.015110555	0.134377159	Dctn4	67665	dynactin 4 [Source:MGI Symbol;Acc:MGI:1914915]
ENSMUSG00000021037	1514.471113	-0.448731064	0.184787018	-2.428368983	0.015166904	0.134531469	Ahsa1	217737	AHA1, activator of heat shock protein ATPase 1 [Source:MGI Symbol;Acc:MGI:2387603]
ENSMUSG00000032437	1216.725297	-0.539899952	0.222339459	-2.428268709	0.015171098	0.134531469	Stt3b	68292	STT3, subunit of the oligosaccharyltransferase complex, homolog B (S. cerevisiae) [Source:MGI Symbol;Acc:MGI:1915542]
ENSMUSG00000033272	857.6786538	-0.452337248	0.186274525	-2.428336602	0.015168258	0.134531469	Slc35a4	67843	solute carrier family 35, member A4 [Source:MGI Symbol;Acc:MGI:1915093]
ENSMUSG00000045799	39.29578459	-0.848822496	0.349493129	-2.428724416	0.015152045	0.134531469	Gm9800	NA	predicted gene 9800 [Source:MGI Symbol;Acc:MGI:3710580]
ENSMUSG00000035227	1266.286318	-0.531432766	0.218937101	-2.42733079	0.01521038	0.134783875	Spcs2	66624	signal peptidase complex subunit 2 homolog (S. cerevisiae) [Source:MGI Symbol;Acc:MGI:1913874]
ENSMUSG00000014602	91.1450149	0.954559023	0.393605905	2.425164387	0.015301456	0.135285546	Kif1a	16560	kinesin family member 1A [Source:MGI Symbol;Acc:MGI:108391]
ENSMUSG00000020649	382.5473625	-1.329844163	0.548400291	-2.4249516	0.015310428	0.135285546	Rrm2	20135	ribonucleotide reductase M2 [Source:MGI Symbol;Acc:MGI:98181]
ENSMUSG00000021248	2415.793521	-0.460313813	0.18980228	-2.425228049	0.015298773	0.135285546	Tmed10	68581	transmembrane p24 trafficking protein 10 [Source:MGI Symbol;Acc:MGI:1915831]
ENSMUSG00000031097	130.4975685	0.726902617	0.299712365	2.425334094	0.015294305	0.135285546	Tnni2	21953	troponin I, skeletal, fast 2 [Source:MGI Symbol;Acc:MGI:105070]
ENSMUSG00000027200	6117.781257	0.7266074	0.29973779	2.424143445	0.015344543	0.135299125	Sema6d	214968	sema domain, transmembrane domain (TM), and cytoplasmic domain, (semaphorin) 6D [Source:MGI Symbol;Acc:MGI:2387661]
ENSMUSG00000050014	1091.861112	1.552326264	0.640228753	2.424643155	0.015323441	0.135299125	Apol10b	328561	apolipoprotein L 10B [Source:MGI Symbol;Acc:MGI:3043522]
ENSMUSG00000055675	38.59966197	-1.651818034	0.681392841	-2.424178734	0.015343052	0.135299125	Kbtbd11	74901	kelch repeat and BTB (POZ) domain containing 11 [Source:MGI Symbol;Acc:MGI:1922151]
ENSMUSG00000015133	11396.45589	0.590678892	0.243815833	2.422643703	0.01540803	0.135762836	Lrrk1	233328	leucine-rich repeat kinase 1 [Source:MGI Symbol;Acc:MGI:2142227]
ENSMUSG00000020846	252.7740118	-1.046404494	0.432334417	-2.420358993	0.015505191	0.136347868	Rflnb	76566	refilin B [Source:MGI Symbol;Acc:MGI:1923816]
ENSMUSG00000021468	793.1412529	-0.284925132	0.117733286	-2.420089853	0.015516672	0.136347868	Sptlc1	268656	serine palmitoyltransferase, long chain base subunit 1 [Source:MGI Symbol;Acc:MGI:1099431]
ENSMUSG00000027579	1774.70053	0.831804609	0.343719379	2.420010801	0.015520046	0.136347868	Srms	20811	src-related kinase lacking C-terminal regulatory tyrosine and N-terminal myristylation sites [Source:MGI Symbol;Acc:MGI:101865]
ENSMUSG00000040749	105.9858821	0.570214465	0.235645515	2.419797656	0.015529146	0.136347868	Siah1b	20438	siah E3 ubiquitin protein ligase 1B [Source:MGI Symbol;Acc:MGI:108063]
ENSMUSG00000056531	39.33111699	-0.897588515	0.370863917	-2.420263804	0.015509251	0.136347868	Ccdc18	73254	coiled-coil domain containing 18 [Source:MGI Symbol;Acc:MGI:1922974]
ENSMUSG00000059791	145.782902	-0.918220707	0.379553358	-2.419213764	0.015554097	0.136470768	Nrm	106582	nurim (nuclear envelope membrane protein) [Source:MGI Symbol;Acc:MGI:2146855]
ENSMUSG00000000420	3796.303943	0.328137121	0.135726893	2.417627882	0.015622044	0.136499762	Galnt1	14423	polypeptide N-acetylgalactosaminyltransferase 1 [Source:MGI Symbol;Acc:MGI:894693]
ENSMUSG00000003824	147.3980186	-0.642161702	0.265641295	-2.417401639	0.015631758	0.136499762	Syce2	71846	synaptonemal complex central element protein 2 [Source:MGI Symbol;Acc:MGI:1919096]
ENSMUSG00000024041	52.16895224	1.513709113	0.625899744	2.418452997	0.015586659	0.136499762	Cryaa	12954	crystallin, alpha A [Source:MGI Symbol;Acc:MGI:88515]
ENSMUSG00000024044	326.9413196	-0.971696806	0.401722167	-2.418827948	0.015570603	0.136499762	Epb41l3	13823	erythrocyte membrane protein band 4.1 like 3 [Source:MGI Symbol;Acc:MGI:103008]
ENSMUSG00000027751	1955.665759	0.369360337	0.152766498	2.41780981	0.015614236	0.136499762	Supt20	56790	SPT20 SAGA complex component [Source:MGI Symbol;Acc:MGI:1929651]
ENSMUSG00000030978	851.2362208	-0.805802936	0.33336118	-2.417206877	0.015640125	0.136499762	Rrm1	20133	ribonucleotide reductase M1 [Source:MGI Symbol;Acc:MGI:98180]
ENSMUSG00000038175	905.0133029	1.277308441	0.528437044	2.417144023	0.015642826	0.136499762	Mylip	218203	myosin regulatory light chain interacting protein [Source:MGI Symbol;Acc:MGI:2388271]
ENSMUSG00000044340	2208.450922	0.577509307	0.238927286	2.417092318	0.015645049	0.136499762	Phlpp1	98432	PH domain and leucine rich repeat protein phosphatase 1 [Source:MGI Symbol;Acc:MGI:2138327]
ENSMUSG00000042660	373.5688735	-0.300359941	0.12437526	-2.414949242	0.015737403	0.137209446	Wdr55	67936	WD repeat domain 55 [Source:MGI Symbol;Acc:MGI:1915186]
ENSMUSG00000036452	1642.037134	0.422623305	0.175097606	2.413644106	0.015793881	0.137509408	Arhgap26	71302	Rho GTPase activating protein 26 [Source:MGI Symbol;Acc:MGI:1918552]
ENSMUSG00000000804	1836.429617	0.685862852	0.28424166	2.412956819	0.015823694	0.137620014	Usp32	237898	ubiquitin specific peptidase 32 [Source:MGI Symbol;Acc:MGI:2144475]
ENSMUSG00000018340	2737.768489	-1.056223243	0.437825982	-2.412427051	0.015846708	0.137620014	Anxa6	11749	annexin A6 [Source:MGI Symbol;Acc:MGI:88255]
ENSMUSG00000030103	24023.01575	0.538623497	0.223258451	2.41255591	0.015841108	0.137620014	Bhlhe40	20893	basic helix-loop-helix family, member e40 [Source:MGI Symbol;Acc:MGI:1097714]
ENSMUSG00000055762	2243.37964	-0.371961625	0.154191616	-2.412333665	0.015850768	0.137620014	Eef1d	66656	eukaryotic translation elongation factor 1 delta [Source:MGI Symbol;Acc:MGI:1913906]
ENSMUSG00000026728	40720.38763	-0.872739288	0.361887278	-2.411632964	0.01588126	0.137788731	Vim	22352	vimentin [Source:MGI Symbol;Acc:MGI:98932]
ENSMUSG00000030223	497.4806829	-0.391479359	0.162363871	-2.411123587	0.015903458	0.137885309	Ptpro	19277	protein tyrosine phosphatase receptor type O [Source:MGI Symbol;Acc:MGI:1097152]
ENSMUSG00000024309	453.1558962	-0.517488098	0.214700467	-2.410279324	0.015940311	0.138048839	Pfdn6	14976	prefoldin subunit 6 [Source:MGI Symbol;Acc:MGI:95908]
ENSMUSG00000028164	488.4821296	-0.68405385	0.283818111	-2.410183925	0.01594448	0.138048839	Manba	110173	mannosidase, beta A, lysosomal [Source:MGI Symbol;Acc:MGI:88175]
ENSMUSG00000004837	50.8340648	-1.508755951	0.626407519	-2.408585312	0.016014483	0.138551748	Grap	71520	GRB2-related adaptor protein [Source:MGI Symbol;Acc:MGI:1918770]
ENSMUSG00000039765	173.0960225	0.785901359	0.326357874	2.408096823	0.016035928	0.138551748	Cc2d2a	231214	coiled-coil and C2 domain containing 2A [Source:MGI Symbol;Acc:MGI:1924487]
ENSMUSG00000054509	2527.16398	0.53425216	0.221847964	2.408190503	0.016031813	0.138551748	Parp4	328417	poly (ADP-ribose) polymerase family, member 4 [Source:MGI Symbol;Acc:MGI:2685589]
ENSMUSG00000026600	2466.446589	-0.750274952	0.311671993	-2.40725817	0.016072803	0.138610414	Soat1	20652	sterol O-acyltransferase 1 [Source:MGI Symbol;Acc:MGI:104665]
ENSMUSG00000027951	3196.428867	0.650281025	0.270141868	2.40718342	0.016076093	0.138610414	Adar	56417	adenosine deaminase, RNA-specific [Source:MGI Symbol;Acc:MGI:1889575]
ENSMUSG00000035351	107.6949821	-0.670242426	0.278422577	-2.407284757	0.016071633	0.138610414	Nup37	69736	nucleoporin 37 [Source:MGI Symbol;Acc:MGI:1919964]
ENSMUSG00000060002	624.6034549	0.671953986	0.279302149	2.405831773	0.016135693	0.138951966	Chpt1	212862	choline phosphotransferase 1 [Source:MGI Symbol;Acc:MGI:2384841]
ENSMUSG00000089704	2525.574498	0.652018524	0.271021757	2.405779266	0.016138012	0.138951966	Galnt2	108148	polypeptide N-acetylgalactosaminyltransferase 2 [Source:MGI Symbol;Acc:MGI:894694]
ENSMUSG00000051065	56.29081693	-0.809229004	0.336426051	-2.405369623	0.016156116	0.139011771	Mb21d2	239796	Mab-21 domain containing 2 [Source:MGI Symbol;Acc:MGI:1917028]
ENSMUSG00000022048	847.6530104	-0.711175852	0.295836383	-2.403949932	0.016218994	0.139360312	Dpysl2	12934	dihydropyrimidinase-like 2 [Source:MGI Symbol;Acc:MGI:1349763]
ENSMUSG00000022437	1134.43925	-0.406357691	0.169031949	-2.404028908	0.016215491	0.139360312	Samm50	68653	SAMM50 sorting and assembly machinery component [Source:MGI Symbol;Acc:MGI:1915903]
ENSMUSG00000020069	1395.816319	0.41066811	0.170966826	2.402033881	0.016304198	0.139419359	Hnrnph3	432467	heterogeneous nuclear ribonucleoprotein H3 [Source:MGI Symbol;Acc:MGI:1926462]
ENSMUSG00000024269	140.287864	-0.53888069	0.224246524	-2.403072656	0.016257957	0.139419359	Tpgs2	66648	tubulin polyglutamylase complex subunit 2 [Source:MGI Symbol;Acc:MGI:1913898]
ENSMUSG00000027804	673.836541	-0.267112675	0.111196563	-2.402166645	0.016298282	0.139419359	Ppid	67738	peptidylprolyl isomerase D (cyclophilin D) [Source:MGI Symbol;Acc:MGI:1914988]
ENSMUSG00000030095	893.6034229	-0.540196778	0.224829072	-2.402699849	0.016274539	0.139419359	Tmem43	74122	transmembrane protein 43 [Source:MGI Symbol;Acc:MGI:1921372]
ENSMUSG00000032193	5247.971287	0.492180007	0.204830789	2.402861448	0.01626735	0.139419359	Ldlr	16835	low density lipoprotein receptor [Source:MGI Symbol;Acc:MGI:96765]
ENSMUSG00000034748	398.6374176	0.410109441	0.170719717	2.402238294	0.01629509	0.139419359	Sirt6	50721	sirtuin 6 [Source:MGI Symbol;Acc:MGI:1354161]
ENSMUSG00000072437	133.4211443	-1.980032342	0.824103728	-2.402649416	0.016276784	0.139419359	Nanos1	332397	nanos C2HC-type zinc finger 1 [Source:MGI Symbol;Acc:MGI:2669254]
ENSMUSG00000076437	292.5773796	-0.885362559	0.368665334	-2.401534608	0.016326465	0.139514008	Selenoh	72657	selenoprotein H [Source:MGI Symbol;Acc:MGI:1919907]
ENSMUSG00000021676	280.3636867	-0.857540418	0.357303023	-2.400036841	0.016393422	0.13999016	Iqgap2	544963	IQ motif containing GTPase activating protein 2 [Source:MGI Symbol;Acc:MGI:2449975]
ENSMUSG00000064284	111.5332745	-0.456625045	0.190336213	-2.399044499	0.016437917	0.140273978	Cdpf1	72355	cysteine rich, DPF motif domain containing 1 [Source:MGI Symbol;Acc:MGI:1919605]
ENSMUSG00000027900	729.4677139	-0.315782649	0.131645076	-2.398742575	0.016451476	0.140293591	Dram2	67171	DNA-damage regulated autophagy modulator 2 [Source:MGI Symbol;Acc:MGI:1914421]
ENSMUSG00000045039	1232.371972	0.387262637	0.161582674	2.396684176	0.016544177	0.140987618	Megf8	269878	multiple EGF-like-domains 8 [Source:MGI Symbol;Acc:MGI:2446294]
ENSMUSG00000090394	1779.742362	0.707762876	0.295392992	2.39600429	0.016574896	0.141152859	4930523C07Rik	67647	RIKEN cDNA 4930523C07 gene [Source:MGI Symbol;Acc:MGI:1914897]
ENSMUSG00000037868	420.1584059	-1.34407763	0.561276464	-2.39468019	0.016634868	0.141566813	Egr2	13654	early growth response 2 [Source:MGI Symbol;Acc:MGI:95296]
ENSMUSG00000005968	50.93748444	-1.037029641	0.433357083	-2.393014172	0.016710596	0.141630824	Tuft1	22156	tuftelin 1 [Source:MGI Symbol;Acc:MGI:109572]
ENSMUSG00000025790	717.0098622	-1.316512995	0.550120162	-2.393137147	0.016704996	0.141630824	Slco3a1	108116	solute carrier organic anion transporter family, member 3a1 [Source:MGI Symbol;Acc:MGI:1351867]
ENSMUSG00000025934	23.26983181	-1.985370304	0.829223398	-2.394252632	0.016654273	0.141630824	Gsta3	14859	glutathione S-transferase, alpha 3 [Source:MGI Symbol;Acc:MGI:95856]
ENSMUSG00000028525	7621.335068	0.674769291	0.281936756	2.393335656	0.016695959	0.141630824	Pde4b	18578	phosphodiesterase 4B, cAMP specific [Source:MGI Symbol;Acc:MGI:99557]
ENSMUSG00000042729	253.3275854	-0.522368657	0.218272777	-2.393191967	0.0167025	0.141630824	Wdr74	107071	WD repeat domain 74 [Source:MGI Symbol;Acc:MGI:2147427]
ENSMUSG00000046668	114.6060672	-1.204034367	0.503099586	-2.393232674	0.016700646	0.141630824	Cxxc5	67393	CXXC finger 5 [Source:MGI Symbol;Acc:MGI:1914643]
ENSMUSG00000003070	614.1145881	0.603203135	0.252184574	2.391911315	0.016760892	0.141791558	Efna2	13637	ephrin A2 [Source:MGI Symbol;Acc:MGI:102707]
ENSMUSG00000006732	76.89970295	-1.275041218	0.533077466	-2.391849778	0.016763702	0.141791558	Mettl1	17299	methyltransferase 1, tRNA methylguanosine [Source:MGI Symbol;Acc:MGI:1339986]
ENSMUSG00000050271	24.67618857	-1.564878448	0.65423154	-2.391933669	0.016759871	0.141791558	Prag1	244418	PEAK1 related kinase activating pseudokinase 1 [Source:MGI Symbol;Acc:MGI:1196223]
ENSMUSG00000006678	136.2936028	-1.00704004	0.42121082	-2.390821869	0.016810707	0.14180406	Pola1	18968	polymerase (DNA directed), alpha 1 [Source:MGI Symbol;Acc:MGI:99660]
ENSMUSG00000036499	1965.02471	0.673028843	0.281473383	2.391092312	0.016798329	0.14180406	Eea1	216238	early endosome antigen 1 [Source:MGI Symbol;Acc:MGI:2442192]
ENSMUSG00000038304	34.60487067	0.789306094	0.330106309	2.391066373	0.016799516	0.14180406	Cd160	54215	CD160 antigen [Source:MGI Symbol;Acc:MGI:1860383]
ENSMUSG00000039662	1049.957381	0.3103694	0.12981438	2.390870717	0.01680847	0.14180406	Icmt	57295	isoprenylcysteine carboxyl methyltransferase [Source:MGI Symbol;Acc:MGI:1888594]
ENSMUSG00000023345	80.65583547	-0.938666546	0.392846333	-2.389398774	0.016875974	0.141970126	Poc1a	70235	POC1 centriolar protein A [Source:MGI Symbol;Acc:MGI:1917485]
ENSMUSG00000028741	306.867378	-0.76371338	0.319608052	-2.389531103	0.016869895	0.141970126	Mrto4	69902	mRNA turnover 4, ribosome maturation factor [Source:MGI Symbol;Acc:MGI:1917152]
ENSMUSG00000040054	4023.684163	0.458149806	0.191694645	2.389997936	0.016848467	0.141970126	Baz2a	116848	bromodomain adjacent to zinc finger domain, 2A [Source:MGI Symbol;Acc:MGI:2151152]
ENSMUSG00000018209	15313.86046	0.542107627	0.226980661	2.388342801	0.016924547	0.142186737	Stk4	58231	serine/threonine kinase 4 [Source:MGI Symbol;Acc:MGI:1929004]
ENSMUSG00000041859	1026.094904	-0.608792164	0.254885006	-2.388497362	0.01691743	0.142186737	Mcm3	17215	minichromosome maintenance complex component 3 [Source:MGI Symbol;Acc:MGI:101845]
ENSMUSG00000024063	676.8012994	-0.679765892	0.28464933	-2.388081826	0.01693657	0.142191867	Lbh	77889	limb-bud and heart [Source:MGI Symbol;Acc:MGI:1925139]
ENSMUSG00000040669	663.4472726	0.482777054	0.202216564	2.387425858	0.016966825	0.142349945	Phc1	13619	polyhomeotic 1 [Source:MGI Symbol;Acc:MGI:103248]
ENSMUSG00000003039	8281.125794	0.603781469	0.253304238	2.383621659	0.017143217	0.14305917	Fam32a	67922	family with sequence similarity 32, member A [Source:MGI Symbol;Acc:MGI:1915172]
ENSMUSG00000017830	1944.703876	1.548997077	0.649523835	2.384819454	0.017087505	0.14305917	Dhx58	80861	DExH-box helicase 58 [Source:MGI Symbol;Acc:MGI:1931560]
ENSMUSG00000024246	58.80486681	-0.811585067	0.340392971	-2.384259185	0.017113545	0.14305917	Thumpd2	72167	THUMP domain containing 2 [Source:MGI Symbol;Acc:MGI:1919417]
ENSMUSG00000026896	2632.175747	0.887479135	0.372145199	2.384765778	0.017089998	0.14305917	Ifih1	71586	interferon induced with helicase C domain 1 [Source:MGI Symbol;Acc:MGI:1918836]
ENSMUSG00000032554	5887.342356	-0.380037733	0.159432341	-2.383692863	0.017139901	0.14305917	Trf	22041	transferrin [Source:MGI Symbol;Acc:MGI:98821]
ENSMUSG00000038046	42.65856666	-0.748527392	0.314025549	-2.38365125	0.017141839	0.14305917	Mrm3	67390	mitochondrial rRNA methyltransferase 3 [Source:MGI Symbol;Acc:MGI:1914640]
ENSMUSG00000050640	1387.781332	0.721060707	0.302433676	2.3841945	0.017116553	0.14305917	Tmem150c	231503	transmembrane protein 150C [Source:MGI Symbol;Acc:MGI:3041258]
ENSMUSG00000050957	2986.449099	1.00302278	0.420711871	2.38410858	0.01712055	0.14305917	Insl6	27356	insulin-like 6 [Source:MGI Symbol;Acc:MGI:1351595]
ENSMUSG00000024143	409.2546522	-0.589127885	0.247270448	-2.382524435	0.017194391	0.143360615	Rhoq	104215	ras homolog family member Q [Source:MGI Symbol;Acc:MGI:1931553]
ENSMUSG00000069135	577.3662626	0.554386704	0.23270543	2.38235397	0.017202353	0.143360615	Cep43	75296	centrosomal protein 43 [Source:MGI Symbol;Acc:MGI:1922546]
ENSMUSG00000108042	25.06796613	1.164998625	0.489221949	2.381329432	0.017250277	0.143663908	B130021K23Rik	NA	RIKEN cDNA B130021K23 gene [Source:MGI Symbol;Acc:MGI:2442518]
ENSMUSG00000026281	327.6231312	-0.605270898	0.254322216	-2.379937181	0.01731559	0.143727469	Dtymk	21915	deoxythymidylate kinase [Source:MGI Symbol;Acc:MGI:108396]
ENSMUSG00000040616	604.73809	0.480351654	0.201824114	2.38005085	0.017310249	0.143727469	Tmem51	214359	transmembrane protein 51 [Source:MGI Symbol;Acc:MGI:2384874]
ENSMUSG00000047182	117.4294463	0.705318348	0.29627913	2.380587351	0.017285062	0.143727469	Irs3	16369	insulin receptor substrate 3 [Source:MGI Symbol;Acc:MGI:1194882]
ENSMUSG00000049588	45.4183894	-1.407904201	0.591498377	-2.380233413	0.017301675	0.143727469	Ccdc69	52570	coiled-coil domain containing 69 [Source:MGI Symbol;Acc:MGI:1196234]
ENSMUSG00000079111	593.4880432	-0.397490652	0.166991936	-2.380298487	0.01729862	0.143727469	Kdelr2	66913	KDEL (Lys-Asp-Glu-Leu) endoplasmic reticulum protein retention receptor 2 [Source:MGI Symbol;Acc:MGI:1914163]
ENSMUSG00000037355	304.1971397	0.441151596	0.185385087	2.379649861	0.017329095	0.143743806	Uvssa	71101	UV stimulated scaffold protein A [Source:MGI Symbol;Acc:MGI:1918351]
ENSMUSG00000025885	118.2965914	0.920105393	0.386857191	2.378410985	0.017387434	0.144131767	Myo5b	17919	myosin VB [Source:MGI Symbol;Acc:MGI:106598]
ENSMUSG00000013707	499.6251137	-0.677336797	0.284827805	-2.378057144	0.017404129	0.144172675	Tnfaip8l2	69769	tumor necrosis factor, alpha-induced protein 8-like 2 [Source:MGI Symbol;Acc:MGI:1917019]
ENSMUSG00000025236	827.1677971	-0.549159395	0.230951172	-2.377816016	0.017415513	0.144172675	Adpgk	72141	ADP-dependent glucokinase [Source:MGI Symbol;Acc:MGI:1919391]
ENSMUSG00000019979	3134.275133	0.638192621	0.268507921	2.376811155	0.017463026	0.144385583	Apaf1	11783	apoptotic peptidase activating factor 1 [Source:MGI Symbol;Acc:MGI:1306796]
ENSMUSG00000037902	7175.348874	-0.500031496	0.21038173	-2.376781937	0.017464409	0.144385583	Sirpa	19261	signal-regulatory protein alpha [Source:MGI Symbol;Acc:MGI:108563]
ENSMUSG00000035596	672.5378521	-0.406522108	0.171067276	-2.376387331	0.0174831	0.144444257	Mboat7	77582	membrane bound O-acyltransferase domain containing 7 [Source:MGI Symbol;Acc:MGI:1924832]
ENSMUSG00000031821	185.9565651	-0.453014182	0.190674867	-2.375846322	0.017508753	0.144560342	Gins2	272551	GINS complex subunit 2 [Source:MGI Symbol;Acc:MGI:1921019]
ENSMUSG00000005371	3457.343375	0.5211231	0.219503722	2.374096869	0.017591935	0.145136179	Fbxo11	225055	F-box protein 11 [Source:MGI Symbol;Acc:MGI:2147134]
ENSMUSG00000030822	4032.684814	0.451609515	0.190257243	2.373678434	0.017611881	0.145136179	Prr14	233895	proline rich 14 [Source:MGI Symbol;Acc:MGI:2384565]
ENSMUSG00000074813	58.77206045	-0.83619223	0.352281827	-2.373645659	0.017613444	0.145136179	Morrbid	100043424	myeloid RNA regulator of BCL2L11 induced cell death [Source:MGI Symbol;Acc:MGI:3652191]
ENSMUSG00000028698	278.9186549	0.634089222	0.267166795	2.373383349	0.01762596	0.145143312	Pik3r3	18710	phosphoinositide-3-kinase regulatory subunit 3 [Source:MGI Symbol;Acc:MGI:109277]
ENSMUSG00000021298	13617.94841	0.56534128	0.238263736	2.372754195	0.017656009	0.14529473	Gpr132	56696	G protein-coupled receptor 132 [Source:MGI Symbol;Acc:MGI:1890220]
ENSMUSG00000022974	2555.182921	0.547390252	0.230730241	2.372425255	0.017671738	0.145328176	Paxbp1	67367	PAX3 and PAX7 binding protein 1 [Source:MGI Symbol;Acc:MGI:1914617]
ENSMUSG00000029471	1158.068582	0.36550217	0.154079363	2.372168241	0.017684036	0.145333383	Camkk2	207565	calcium/calmodulin-dependent protein kinase kinase 2, beta [Source:MGI Symbol;Acc:MGI:2444812]
ENSMUSG00000075010	22620.23306	0.759633927	0.320367237	2.37113487	0.017733559	0.145644303	AW112010	107350	expressed sequence AW112010 [Source:MGI Symbol;Acc:MGI:2147706]
ENSMUSG00000034311	102.9440975	-1.514709628	0.638943685	-2.370646525	0.017757004	0.145740786	Kif4	16571	kinesin family member 4 [Source:MGI Symbol;Acc:MGI:108389]
ENSMUSG00000028914	1151.100265	0.240429163	0.101441646	2.37012284	0.017782176	0.145760949	Casp9	12371	caspase 9 [Source:MGI Symbol;Acc:MGI:1277950]
ENSMUSG00000049119	34.6124577	-1.151343286	0.485776587	-2.370108638	0.017782859	0.145760949	Fam110b	242297	family with sequence similarity 110, member B [Source:MGI Symbol;Acc:MGI:1916593]
ENSMUSG00000031668	1430.197675	0.639935628	0.270088908	2.369351755	0.017819297	0.145867688	Eif2ak3	13666	eukaryotic translation initiation factor 2 alpha kinase 3 [Source:MGI Symbol;Acc:MGI:1341830]
ENSMUSG00000037152	292.1374926	-0.505876632	0.213505508	-2.369384458	0.017817721	0.145867688	Ndufc1	66377	NADH:ubiquinone oxidoreductase subunit C1 [Source:MGI Symbol;Acc:MGI:1913627]
ENSMUSG00000013629	540.6176856	-1.181578173	0.49878913	-2.368893188	0.017841405	0.145879151	Cad	69719	carbamoyl-phosphate synthetase 2, aspartate transcarbamylase, and dihydroorotase [Source:MGI Symbol;Acc:MGI:1916969]
ENSMUSG00000046733	850.9388386	1.053801533	0.444860294	2.368837018	0.017844115	0.145879151	Gprc5a	232431	G protein-coupled receptor, family C, group 5, member A [Source:MGI Symbol;Acc:MGI:1891250]
ENSMUSG00000020023	6018.926203	0.682868699	0.288394114	2.367831613	0.017892677	0.146163583	Tmcc3	319880	transmembrane and coiled coil domains 3 [Source:MGI Symbol;Acc:MGI:2442900]
ENSMUSG00000024084	91.53022536	-0.919709274	0.38849101	-2.367388819	0.017914102	0.146163583	Qpct	70536	glutaminyl-peptide cyclotransferase (glutaminyl cyclase) [Source:MGI Symbol;Acc:MGI:1917786]
ENSMUSG00000026317	516.7493934	-0.980474724	0.414152647	-2.367423533	0.017912421	0.146163583	Cln8	26889	CLN8 transmembrane ER and ERGIC protein [Source:MGI Symbol;Acc:MGI:1349447]
ENSMUSG00000026980	7417.118641	0.685023864	0.289427986	2.366819717	0.01794167	0.146292715	Ly75	17076	lymphocyte antigen 75 [Source:MGI Symbol;Acc:MGI:106662]
ENSMUSG00000002068	257.4948121	-1.188619605	0.502390122	-2.365929488	0.017984869	0.146383136	Ccne1	12447	cyclin E1 [Source:MGI Symbol;Acc:MGI:88316]
ENSMUSG00000023903	30154.73628	0.800477027	0.338329426	2.365969276	0.017982937	0.146383136	Mmp25	240047	matrix metallopeptidase 25 [Source:MGI Symbol;Acc:MGI:2443938]
ENSMUSG00000086533	77.12381046	0.593112605	0.250695889	2.365864899	0.017988007	0.146383136	Mypopos	NA	Myb-related transcription factor, partner of profilin, opposite strand [Source:MGI Symbol;Acc:MGI:3826523]
ENSMUSG00000057497	247.3861789	-0.423864779	0.179255309	-2.364587027	0.018050186	0.146793255	Fam136a	102632427	family with sequence similarity 136, member A [Source:MGI Symbol;Acc:MGI:1913738]
ENSMUSG00000057497	247.3861789	-0.423864779	0.179255309	-2.364587027	0.018050186	0.146793255	Fam136a	66488	family with sequence similarity 136, member A [Source:MGI Symbol;Acc:MGI:1913738]
ENSMUSG00000028385	369.2822951	-0.570550645	0.241578174	-2.361764038	0.018188215	0.147626689	Snx30	209131	sorting nexin family member 30 [Source:MGI Symbol;Acc:MGI:2443882]
ENSMUSG00000040147	25.99363549	-1.494632296	0.632827639	-2.361831569	0.018184902	0.147626689	Maob	109731	monoamine oxidase B [Source:MGI Symbol;Acc:MGI:96916]
ENSMUSG00000042712	265.5345143	-0.748054223	0.316684564	-2.362142989	0.018169633	0.147626689	Tceal9	22381	transcription elongation factor A like 9 [Source:MGI Symbol;Acc:MGI:109567]
ENSMUSG00000031154	5142.259104	0.497187481	0.210543704	2.361445493	0.018203848	0.147657382	Otud5	54644	OTU domain containing 5 [Source:MGI Symbol;Acc:MGI:1859615]
ENSMUSG00000031585	793.9617844	0.468462638	0.198411991	2.361060114	0.018222776	0.147714751	Gtf2e2	68153	general transcription factor II E, polypeptide 2 (beta subunit) [Source:MGI Symbol;Acc:MGI:1915403]
ENSMUSG00000019998	2009.864157	-0.329815083	0.139718252	-2.360572637	0.018246745	0.147785485	Stx7	53331	syntaxin 7 [Source:MGI Symbol;Acc:MGI:1858210]
ENSMUSG00000032691	753.4822232	-1.078254377	0.45680997	-2.360400269	0.018255226	0.147785485	Nlrp3	216799	NLR family, pyrin domain containing 3 [Source:MGI Symbol;Acc:MGI:2653833]
ENSMUSG00000025921	94.85229447	-0.624641014	0.264671119	-2.360064885	0.018271739	0.147823114	Rdh10	98711	retinol dehydrogenase 10 (all-trans) [Source:MGI Symbol;Acc:MGI:1924238]
ENSMUSG00000000753	35.74749916	-2.017376421	0.855127045	-2.359154039	0.018316651	0.147969528	Serpinf1	20317	serine (or cysteine) peptidase inhibitor, clade F, member 1 [Source:MGI Symbol;Acc:MGI:108080]
ENSMUSG00000008450	224.4320295	-0.367322711	0.155746121	-2.358471007	0.018350393	0.147969528	Nutf2	68051	nuclear transport factor 2 [Source:MGI Symbol;Acc:MGI:1915301]
ENSMUSG00000023764	1240.915855	0.378376306	0.160374108	2.359335369	0.018307702	0.147969528	Sfi1	78887	Sfi1 homolog, spindle assembly associated (yeast) [Source:MGI Symbol;Acc:MGI:1926137]
ENSMUSG00000028884	300.6955053	-0.746804367	0.316676736	-2.358254591	0.018361096	0.147969528	Rpa2	19891	replication protein A2 [Source:MGI Symbol;Acc:MGI:1339939]
ENSMUSG00000036985	267.3110434	-0.698961421	0.296325423	-2.358762925	0.018335966	0.147969528	Zdhhc9	208884	zinc finger, DHHC domain containing 9 [Source:MGI Symbol;Acc:MGI:2444393]
ENSMUSG00000049807	115.6270793	-0.935619232	0.396664988	-2.358713929	0.018338386	0.147969528	Arhgap23	58996	Rho GTPase activating protein 23 [Source:MGI Symbol;Acc:MGI:3697726]
ENSMUSG00000023259	328.4781698	0.660703587	0.280225981	2.357752779	0.018385933	0.148036626	Slc26a6	171429	solute carrier family 26, member 6 [Source:MGI Symbol;Acc:MGI:2159728]
ENSMUSG00000027215	1180.433563	-1.058647216	0.449034764	-2.35760636	0.018393185	0.148036626	Cd82	12521	CD82 antigen [Source:MGI Symbol;Acc:MGI:104651]
ENSMUSG00000023919	90.29617389	-0.861401068	0.365471733	-2.356956749	0.018425393	0.148200108	Cenpq	83815	centromere protein Q [Source:MGI Symbol;Acc:MGI:1933744]
ENSMUSG00000024359	1889.811423	-0.425588979	0.18067615	-2.355534907	0.018496059	0.148672517	Hspa9	15526	heat shock protein 9 [Source:MGI Symbol;Acc:MGI:96245]
ENSMUSG00000031004	903.2586065	-1.089558573	0.462608663	-2.355248958	0.0185103	0.148691053	Mki67	17345	antigen identified by monoclonal antibody Ki 67 [Source:MGI Symbol;Acc:MGI:106035]
ENSMUSG00000056076	2901.396058	-0.277214948	0.11772767	-2.354713625	0.018536985	0.148809472	Eif3b	27979	eukaryotic translation initiation factor 3, subunit B [Source:MGI Symbol;Acc:MGI:106478]
ENSMUSG00000038489	244.3581011	-0.757169913	0.321661374	-2.353934836	0.018575867	0.149025583	Polr2l	66491	polymerase (RNA) II (DNA directed) polypeptide L [Source:MGI Symbol;Acc:MGI:1913741]
ENSMUSG00000035198	249.5467	-0.612561826	0.260262836	-2.353627719	0.01859122	0.149052773	Tubg1	103733	tubulin, gamma 1 [Source:MGI Symbol;Acc:MGI:101834]
ENSMUSG00000097633	205.9003026	0.951873611	0.40467004	2.352221607	0.018661653	0.149521246	Gm16617	100502764	predicted gene, 16617 [Source:MGI Symbol;Acc:MGI:4439541]
ENSMUSG00000029270	423.4821822	-0.747185059	0.317820171	-2.350968026	0.018724643	0.149705639	Dipk1a	67266	divergent protein kinase domain 1A [Source:MGI Symbol;Acc:MGI:1914516]
ENSMUSG00000033306	1476.822206	0.529028853	0.22502993	2.350926616	0.018726727	0.149705639	Lpp	210126	LIM domain containing preferred translocation partner in lipoma [Source:MGI Symbol;Acc:MGI:2441849]
ENSMUSG00000034349	1444.492857	-0.517945085	0.220393548	-2.350091865	0.018768778	0.149705639	Smc4	70099	structural maintenance of chromosomes 4 [Source:MGI Symbol;Acc:MGI:1917349]
ENSMUSG00000044551	26.69957173	-0.998087774	0.424681054	-2.350205559	0.018763046	0.149705639	9930012K11Rik	268759	RIKEN cDNA 9930012K11 gene [Source:MGI Symbol;Acc:MGI:2145726]
ENSMUSG00000049091	422.0176792	-0.636147222	0.270645903	-2.350477932	0.018749319	0.149705639	Sephs2	20768	selenophosphate synthetase 2 [Source:MGI Symbol;Acc:MGI:108388]
ENSMUSG00000051184	358.1800932	0.77670049	0.330371071	2.350994255	0.018723323	0.149705639	Zfp524	66056	zinc finger protein 524 [Source:MGI Symbol;Acc:MGI:1916740]
ENSMUSG00000073771	68.63861748	-0.896905568	0.381625056	-2.350227147	0.018761958	0.149705639	Btbd19	78611	BTB domain containing 19 [Source:MGI Symbol;Acc:MGI:1925861]
ENSMUSG00000085282	255.2327054	0.725910771	0.308956481	2.349556702	0.018795781	0.149825103	Gm15663	327812	predicted gene 15663 [Source:MGI Symbol;Acc:MGI:3783105]
ENSMUSG00000027067	2409.92651	-0.307010798	0.130705794	-2.34886907	0.018830527	0.150006097	Ssrp1	20833	structure specific recognition protein 1 [Source:MGI Symbol;Acc:MGI:107912]
ENSMUSG00000015120	3063.46626	0.290029384	0.123498848	2.348437969	0.018852339	0.150083893	Ube2i	22196	ubiquitin-conjugating enzyme E2I [Source:MGI Symbol;Acc:MGI:107365]
ENSMUSG00000013974	1193.156907	0.730215974	0.311031004	2.347727286	0.018888345	0.150244296	Mcemp1	69189	mast cell expressed membrane protein 1 [Source:MGI Symbol;Acc:MGI:1916439]
ENSMUSG00000035164	2074.705911	0.755730083	0.321920915	2.347564407	0.018896606	0.150244296	Zc3h12c	244871	zinc finger CCCH type containing 12C [Source:MGI Symbol;Acc:MGI:3026959]
ENSMUSG00000028412	3005.277718	0.716403088	0.305212305	2.347228722	0.01891364	0.15028383	Slc44a1	100434	solute carrier family 44, member 1 [Source:MGI Symbol;Acc:MGI:2140592]
ENSMUSG00000024132	125.2576701	-0.554577725	0.236297788	-2.346944207	0.018928089	0.150302778	Eci1	13177	enoyl-Coenzyme A delta isomerase 1 [Source:MGI Symbol;Acc:MGI:94871]
ENSMUSG00000053641	7180.601955	0.727314034	0.309948183	2.34656654	0.018947283	0.15035936	Dennd4a	102442	DENN domain containing 4A [Source:MGI Symbol;Acc:MGI:2142979]
ENSMUSG00000015396	19802.69052	0.501738108	0.213983427	2.34475219	0.01903973	0.1508447	Cd83	12522	CD83 antigen [Source:MGI Symbol;Acc:MGI:1328316]
ENSMUSG00000029173	2647.241633	0.487779829	0.208007259	2.345013493	0.019026391	0.1508447	Sepsecs	211006	Sep (O-phosphoserine) tRNA:Sec (selenocysteine) tRNA synthase [Source:MGI Symbol;Acc:MGI:1098791]
ENSMUSG00000047832	527.3673507	-0.475661125	0.202870532	-2.344653608	0.019044764	0.1508447	Cdca4	71963	cell division cycle associated 4 [Source:MGI Symbol;Acc:MGI:1919213]
ENSMUSG00000027424	121.9731248	-0.50646081	0.216035397	-2.344341792	0.019060695	0.150874969	Mgme1	74528	mitochondrial genome maintenance exonuclease 1 [Source:MGI Symbol;Acc:MGI:1921778]
ENSMUSG00000026274	36.80849165	-0.93130426	0.397495044	-2.342933009	0.019132818	0.151349702	Pask	269224	PAS domain containing serine/threonine kinase [Source:MGI Symbol;Acc:MGI:2155936]
ENSMUSG00000023952	4744.893751	0.432719309	0.184751857	2.342164864	0.019172244	0.151373249	Gtpbp2	56055	GTP binding protein 2 [Source:MGI Symbol;Acc:MGI:1860138]
ENSMUSG00000034037	140.8135811	1.004008117	0.428621663	2.342411045	0.019159601	0.151373249	Fgd5	232237	FYVE, RhoGEF and PH domain containing 5 [Source:MGI Symbol;Acc:MGI:2443369]
ENSMUSG00000063694	491.5336868	-0.498343037	0.212758908	-2.342289881	0.019165822	0.151373249	Cycs	13063	cytochrome c, somatic [Source:MGI Symbol;Acc:MGI:88578]
ENSMUSG00000003948	3870.383134	0.85999639	0.367447845	2.340458386	0.019260085	0.151875298	Mmd	67468	monocyte to macrophage differentiation-associated [Source:MGI Symbol;Acc:MGI:1914718]
ENSMUSG00000034579	49.02222672	1.093842981	0.467363203	2.340455933	0.019260211	0.151875298	Pla2g3	237625	phospholipase A2, group III [Source:MGI Symbol;Acc:MGI:2444945]
ENSMUSG00000097828	23.82984445	0.95246567	0.407076415	2.339771196	0.019295557	0.152057776	6430562O15Rik	NA	RIKEN cDNA 6430562O15 gene [Source:MGI Symbol;Acc:MGI:2444982]
ENSMUSG00000039081	32.38114479	-1.115285395	0.476843229	-2.338893221	0.01934096	0.152319233	Zfp503	218820	zinc finger protein 503 [Source:MGI Symbol;Acc:MGI:1353644]
ENSMUSG00000045349	499.377376	0.663138372	0.283575743	2.338487647	0.019361966	0.152388333	Sh2d5	230863	SH2 domain containing 5 [Source:MGI Symbol;Acc:MGI:2446215]
ENSMUSG00000040482	671.0605741	0.2852298	0.122010739	2.337743402	0.019400563	0.152499443	Dxo	112403	decapping exoribonuclease [Source:MGI Symbol;Acc:MGI:1890444]
ENSMUSG00000052833	1137.819856	-0.481226272	0.20583769	-2.337891921	0.019392855	0.152499443	Sae1	56459	SUMO1 activating enzyme subunit 1 [Source:MGI Symbol;Acc:MGI:1929264]
ENSMUSG00000028796	7549.669507	0.748667953	0.320494558	2.335977115	0.019492434	0.152759458	Phc2	54383	polyhomeotic 2 [Source:MGI Symbol;Acc:MGI:1860454]
ENSMUSG00000034177	262.1303317	0.556716211	0.238258743	2.336603493	0.019459811	0.152759458	Rnf43	207742	ring finger protein 43 [Source:MGI Symbol;Acc:MGI:2442609]
ENSMUSG00000034308	50.37176404	-0.594496403	0.254518915	-2.335765114	0.019503487	0.152759458	Sdr42e1	74032	short chain dehydrogenase/reductase family 42E, member 1 [Source:MGI Symbol;Acc:MGI:1921282]
ENSMUSG00000035545	2509.237661	0.548743654	0.234967425	2.3354031	0.019522373	0.152759458	Leng8	232798	leukocyte receptor cluster (LRC) member 8 [Source:MGI Symbol;Acc:MGI:2142195]
ENSMUSG00000039157	325.8314689	-0.582767112	0.249400153	-2.336675036	0.019456088	0.152759458	Eeig1	98952	estrogen-induced osteoclastogenesis regulator 1 [Source:MGI Symbol;Acc:MGI:2138935]
ENSMUSG00000047123	842.5712389	0.341661274	0.146307718	2.335223858	0.019531729	0.152759458	Ticam1	106759	TIR domain containing adaptor molecule 1 [Source:MGI Symbol;Acc:MGI:2147032]
ENSMUSG00000062248	148.5264014	-0.894698976	0.383060208	-2.335661493	0.019508891	0.152759458	Cks2	66197	CDC28 protein kinase regulatory subunit 2 [Source:MGI Symbol;Acc:MGI:1913447]
ENSMUSG00000078349	189.1263593	1.183701681	0.506846412	2.335424799	0.01952124	0.152759458	AW011738	100382	expressed sequence AW011738 [Source:MGI Symbol;Acc:MGI:2140540]
ENSMUSG00000022673	752.337701	-0.43821522	0.187690972	-2.334769835	0.019555448	0.152849012	Mcm4	17217	minichromosome maintenance complex component 4 [Source:MGI Symbol;Acc:MGI:103199]
ENSMUSG00000029919	579.1838107	-0.833819374	0.357295106	-2.333699396	0.019611468	0.153190769	Hpgds	54486	hematopoietic prostaglandin D synthase [Source:MGI Symbol;Acc:MGI:1859384]
ENSMUSG00000005566	2683.684482	-0.280743887	0.120356748	-2.33259781	0.019669264	0.153519968	Trim28	21849	tripartite motif-containing 28 [Source:MGI Symbol;Acc:MGI:109274]
ENSMUSG00000024521	6202.939485	0.365119454	0.156540592	2.332426682	0.019678256	0.153519968	Pmaip1	58801	phorbol-12-myristate-13-acetate-induced protein 1 [Source:MGI Symbol;Acc:MGI:1930146]
ENSMUSG00000026779	48.51546479	-1.042914766	0.447453124	-2.330779943	0.019764966	0.154099947	Mastl	67121	microtubule associated serine/threonine kinase-like [Source:MGI Symbol;Acc:MGI:1914371]
ENSMUSG00000003882	5356.520406	0.596453173	0.2559808	2.33006996	0.019802454	0.154192641	Il7r	16197	interleukin 7 receptor [Source:MGI Symbol;Acc:MGI:96562]
ENSMUSG00000013833	1285.195866	0.455632955	0.195564262	2.329837524	0.01981474	0.154192641	Med16	216154	mediator complex subunit 16 [Source:MGI Symbol;Acc:MGI:2158394]
ENSMUSG00000018919	346.7018729	1.106559202	0.475329531	2.327983282	0.019912991	0.154192641	Tm4sf5	75604	transmembrane 4 superfamily member 5 [Source:MGI Symbol;Acc:MGI:1922854]
ENSMUSG00000019948	95.67326891	-0.587320912	0.252163908	-2.329123609	0.019852518	0.154192641	Actr6	67019	ARP6 actin-related protein 6 [Source:MGI Symbol;Acc:MGI:1914269]
ENSMUSG00000020521	338.449771	-0.418884067	0.179871125	-2.328801056	0.019869607	0.154192641	Rnft1	76892	ring finger protein, transmembrane 1 [Source:MGI Symbol;Acc:MGI:1924142]
ENSMUSG00000028341	15060.81036	0.897655234	0.385388686	2.329220515	0.019847387	0.154192641	Nr4a3	18124	nuclear receptor subfamily 4, group A, member 3 [Source:MGI Symbol;Acc:MGI:1352457]
ENSMUSG00000029407	1523.430484	-0.206380604	0.088649748	-2.328045018	0.019909713	0.154192641	Uso1	56041	USO1 vesicle docking factor [Source:MGI Symbol;Acc:MGI:1929095]
ENSMUSG00000035704	152.0719286	-1.060715828	0.455433748	-2.32902334	0.019857829	0.154192641	Alg8	381903	ALG8 alpha-1,3-glucosyltransferase [Source:MGI Symbol;Acc:MGI:2141959]
ENSMUSG00000038235	540.9680896	0.686531819	0.294879232	2.328179623	0.019902568	0.154192641	F11r	16456	F11 receptor [Source:MGI Symbol;Acc:MGI:1321398]
ENSMUSG00000038552	45.16126381	1.233147047	0.529677732	2.328108155	0.019906361	0.154192641	Fndc4	64339	fibronectin type III domain containing 4 [Source:MGI Symbol;Acc:MGI:1917195]
ENSMUSG00000038658	8440.472065	0.811529138	0.34827187	2.330159878	0.019797703	0.154192641	Ric1	226089	RAB6A GEF complex partner 1 [Source:MGI Symbol;Acc:MGI:1924893]
ENSMUSG00000028917	5549.395967	0.471082608	0.202423919	2.327208224	0.019954186	0.154322231	Plekhm2	69582	pleckstrin homology domain containing, family M (with RUN domain) member 2 [Source:MGI Symbol;Acc:MGI:1916832]
ENSMUSG00000049093	474.9848956	0.879435492	0.377893871	2.327202314	0.0199545	0.154322231	Il23r	209590	interleukin 23 receptor [Source:MGI Symbol;Acc:MGI:2181693]
ENSMUSG00000052031	130.5630262	-0.590063118	0.253577614	-2.326952722	0.019967782	0.154329152	Tagap1	380608	T cell activation GTPase activating protein 1 [Source:MGI Symbol;Acc:MGI:1919786]
ENSMUSG00000035142	69.93857833	-0.671972421	0.288848291	-2.326385308	0.019998005	0.154466919	Nubpl	76826	nucleotide binding protein-like [Source:MGI Symbol;Acc:MGI:1924076]
ENSMUSG00000055943	744.446917	-0.439681315	0.189029853	-2.325988762	0.02001915	0.154534444	Emc7	73024	ER membrane protein complex subunit 7 [Source:MGI Symbol;Acc:MGI:1920274]
ENSMUSG00000022305	1011.973881	-0.772109628	0.331991612	-2.325690171	0.020035085	0.154561688	Lrp12	239393	low density lipoprotein-related protein 12 [Source:MGI Symbol;Acc:MGI:2443132]
ENSMUSG00000033039	694.6073147	0.717427222	0.308518295	2.32539604	0.020050793	0.154587148	Micall1	27008	microtubule associated monooxygenase, calponin and LIM domain containing -like 1 [Source:MGI Symbol;Acc:MGI:105870]
ENSMUSG00000000794	72.01549446	-1.312527451	0.564910539	-2.323425323	0.020156315	0.154915792	Kcnn3	140493	potassium intermediate/small conductance calcium-activated channel, subfamily N, member 3 [Source:MGI Symbol;Acc:MGI:2153183]
ENSMUSG00000002343	73.45643166	-0.562518069	0.242129961	-2.323207199	0.020168024	0.154915792	Armc6	76813	armadillo repeat containing 6 [Source:MGI Symbol;Acc:MGI:1924063]
ENSMUSG00000029470	3061.51264	0.461156128	0.198450853	2.323780024	0.020137287	0.154915792	P2rx4	18438	purinergic receptor P2X, ligand-gated ion channel 4 [Source:MGI Symbol;Acc:MGI:1338859]
ENSMUSG00000031843	228.0364983	-0.394720528	0.16990264	-2.323215978	0.020167553	0.154915792	Mphosph6	68533	M phase phosphoprotein 6 [Source:MGI Symbol;Acc:MGI:1915783]
ENSMUSG00000052861	49.94600213	1.125302076	0.4843033	2.323548232	0.02014972	0.154915792	Dnah6	330355	dynein, axonemal, heavy chain 6 [Source:MGI Symbol;Acc:MGI:107744]
ENSMUSG00000058799	5575.715815	-0.475986461	0.204855657	-2.323521196	0.02015117	0.154915792	Nap1l1	53605	nucleosome assembly protein 1-like 1 [Source:MGI Symbol;Acc:MGI:1855693]
ENSMUSG00000028822	1779.073512	-0.504271225	0.217094111	-2.322823139	0.020188655	0.154978718	Tmem50a	71817	transmembrane protein 50A [Source:MGI Symbol;Acc:MGI:1919067]
ENSMUSG00000032766	43.67270067	-1.403326641	0.604329592	-2.32212134	0.020226403	0.155172878	Gng11	66066	guanine nucleotide binding protein (G protein), gamma 11 [Source:MGI Symbol;Acc:MGI:1913316]
ENSMUSG00000028552	4385.575544	0.407446675	0.175481828	2.321873886	0.020239727	0.155179546	Eps15	13858	epidermal growth factor receptor pathway substrate 15 [Source:MGI Symbol;Acc:MGI:104583]
ENSMUSG00000039130	467.1545426	0.331808292	0.142938579	2.32133476	0.020268784	0.15530675	Zc3hc1	232679	zinc finger, C3HC type 1 [Source:MGI Symbol;Acc:MGI:1916023]
ENSMUSG00000035283	50.17476428	2.17266001	0.936073891	2.321034728	0.02028497	0.155335241	Adrb1	11554	adrenergic receptor, beta 1 [Source:MGI Symbol;Acc:MGI:87937]
ENSMUSG00000025058	152.1565829	-0.802247955	0.345785361	-2.320074955	0.020336823	0.155611555	Tasl	71398	TLR adaptor interacting with endolysosomal SLC15A4 [Source:MGI Symbol;Acc:MGI:1918648]
ENSMUSG00000035443	409.2409576	-0.60717952	0.26172606	-2.319904707	0.020346033	0.155611555	Thyn1	77862	thymocyte nuclear protein 1 [Source:MGI Symbol;Acc:MGI:1925112]
ENSMUSG00000035754	437.9340497	-0.503927778	0.217250103	-2.319574403	0.020363912	0.155652747	Wdr18	216156	WD repeat domain 18 [Source:MGI Symbol;Acc:MGI:2158400]
ENSMUSG00000005873	2889.376432	-0.449167025	0.193692377	-2.318971106	0.020396603	0.155711567	Reep5	13476	receptor accessory protein 5 [Source:MGI Symbol;Acc:MGI:1270152]
ENSMUSG00000045817	1440.219486	-1.012346221	0.436520273	-2.319127618	0.020388118	0.155711567	Zfp36l2	12193	zinc finger protein 36, C3H type-like 2 [Source:MGI Symbol;Acc:MGI:107945]
ENSMUSG00000027298	189.3732514	-0.461556236	0.199100802	-2.3182038	0.020438248	0.155768615	Tyro3	22174	TYRO3 protein tyrosine kinase 3 [Source:MGI Symbol;Acc:MGI:104294]
ENSMUSG00000039164	431.7556114	0.617273119	0.266279206	2.318142399	0.020441583	0.155768615	Naif1	71254	nuclear apoptosis inducing factor 1 [Source:MGI Symbol;Acc:MGI:1918504]
ENSMUSG00000047153	3343.387808	0.516803785	0.222934351	2.318188212	0.020439094	0.155768615	Khnyn	219094	KH and NYN domain containing [Source:MGI Symbol;Acc:MGI:2451333]
ENSMUSG00000044600	851.002179	-0.264739848	0.114238654	-2.31742794	0.020480432	0.155873977	Smim7	66818	small integral membrane protein 7 [Source:MGI Symbol;Acc:MGI:1914068]
ENSMUSG00000046295	41.42024701	-1.363525172	0.588345565	-2.317558342	0.020473336	0.155873977	Ankle1	234396	ankyrin repeat and LEM domain containing 1 [Source:MGI Symbol;Acc:MGI:1918775]
ENSMUSG00000050777	168.4488692	-0.819600459	0.353745235	-2.316922966	0.020507928	0.155987962	Tmem37	170706	transmembrane protein 37 [Source:MGI Symbol;Acc:MGI:2157899]
ENSMUSG00000032252	592.4605924	0.499499669	0.215660931	2.31613425	0.02055094	0.156029347	Glce	93683	glucuronyl C5-epimerase [Source:MGI Symbol;Acc:MGI:2136405]
ENSMUSG00000034271	214.3229921	-1.094726232	0.472638413	-2.316202411	0.02054722	0.156029347	Jdp2	81703	Jun dimerization protein 2 [Source:MGI Symbol;Acc:MGI:1932093]
ENSMUSG00000105439	38.20345251	1.049074852	0.452881602	2.316443961	0.020534041	0.156029347	A230098N10Rik	NA	RIKEN cDNA A230098N10 gene [Source:MGI Symbol;Acc:MGI:2141280]
ENSMUSG00000033068	186.9550744	-0.605940915	0.261762918	-2.314846275	0.020621346	0.156468548	Entpd6	12497	ectonucleoside triphosphate diphosphohydrolase 6 [Source:MGI Symbol;Acc:MGI:1202295]
ENSMUSG00000020092	446.828891	-1.293847015	0.559169353	-2.313873265	0.020674675	0.156587098	Pald1	27355	phosphatase domain containing, paladin 1 [Source:MGI Symbol;Acc:MGI:1351623]
ENSMUSG00000072969	147.5456181	0.437379186	0.189009106	2.314064096	0.020664207	0.156587098	Armcx5	494468	armadillo repeat containing, X-linked 5 [Source:MGI Symbol;Acc:MGI:2148026]
ENSMUSG00000073409	1924.945522	0.544615354	0.235356864	2.313998177	0.020667822	0.156587098	H2-Q6	110557	histocompatibility 2, Q region locus 6 [Source:MGI Symbol;Acc:MGI:95935]
ENSMUSG00000019978	3143.50336	0.471833083	0.20405778	2.312252359	0.02076378	0.157166428	Epb41l2	13822	erythrocyte membrane protein band 4.1 like 2 [Source:MGI Symbol;Acc:MGI:103009]
ENSMUSG00000009995	1604.154678	0.258679855	0.111947013	2.310734756	0.02084751	0.157515514	Tafazzin	66826	tafazzin, phospholipid-lysophospholipid transacylase [Source:MGI Symbol;Acc:MGI:109626]
ENSMUSG00000031728	490.604177	0.560304871	0.242463706	2.310881405	0.020839406	0.157515514	Zfp821	75871	zinc finger protein 821 [Source:MGI Symbol;Acc:MGI:1923121]
ENSMUSG00000038323	93.96309436	-0.541714361	0.234434396	-2.310729016	0.020847827	0.157515514	1700066M21Rik	73467	RIKEN cDNA 1700066M21 gene [Source:MGI Symbol;Acc:MGI:1920717]
ENSMUSG00000004665	19021.10943	0.540503725	0.234100457	2.308853783	0.020951696	0.15763115	Cnn2	12798	calponin 2 [Source:MGI Symbol;Acc:MGI:105093]
ENSMUSG00000019960	505.3407451	-0.943940823	0.408706721	-2.30957989	0.020911424	0.15763115	Dusp6	67603	dual specificity phosphatase 6 [Source:MGI Symbol;Acc:MGI:1914853]
ENSMUSG00000020747	798.9089326	0.32270667	0.139713639	2.30977213	0.020900773	0.15763115	Tmem94	71947	transmembrane protein 94 [Source:MGI Symbol;Acc:MGI:1919197]
ENSMUSG00000036285	162.1496596	-0.779488208	0.337425961	-2.310101467	0.020882537	0.15763115	Noa1	56412	nitric oxide associated 1 [Source:MGI Symbol;Acc:MGI:1914306]
ENSMUSG00000038732	56.84292175	-1.345986501	0.582929997	-2.309001952	0.020943473	0.15763115	Mboat1	218121	membrane bound O-acyltransferase domain containing 1 [Source:MGI Symbol;Acc:MGI:2387184]
ENSMUSG00000073405	137.3502784	-0.621216408	0.269014543	-2.309229833	0.020930831	0.15763115	H2-T-ps	NA	histocompatibility 2, T region locus, pseudogene [Source:MGI Symbol;Acc:MGI:2442805]
ENSMUSG00000020472	1279.870425	0.305286242	0.132253064	2.308349099	0.020979728	0.157677128	Zkscan17	268417	zinc finger with KRAB and SCAN domains 17 [Source:MGI Symbol;Acc:MGI:2679270]
ENSMUSG00000041750	104.2594006	0.646964907	0.2802964	2.308145619	0.020991039	0.157677128	Cd1d2	12480	CD1d2 antigen [Source:MGI Symbol;Acc:MGI:107675]
ENSMUSG00000059447	614.0050462	-0.245156287	0.106227917	-2.307832936	0.02100843	0.157677128	Hadhb	231086	hydroxyacyl-CoA dehydrogenase trifunctional multienzyme complex subunit beta [Source:MGI Symbol;Acc:MGI:2136381]
ENSMUSG00000066800	334.90226	-0.93264946	0.404086321	-2.308045117	0.020996627	0.157677128	Rnasel	24014	ribonuclease L (2', 5'-oligoisoadenylate synthetase-dependent) [Source:MGI Symbol;Acc:MGI:1098272]
ENSMUSG00000028063	759.7756253	-0.942663979	0.408531151	-2.307447001	0.021029914	0.15773347	Lmna	16905	lamin A [Source:MGI Symbol;Acc:MGI:96794]
ENSMUSG00000035150	838.973836	-0.546368204	0.236805625	-2.307243354	0.021041257	0.15773347	Eif2s3x	26905	eukaryotic translation initiation factor 2, subunit 3, structural gene X-linked [Source:MGI Symbol;Acc:MGI:1349431]
ENSMUSG00000027201	421.9974821	0.416161834	0.180411755	2.306733473	0.021069683	0.157851582	Myef2	17876	myelin basic protein expression factor 2, repressor [Source:MGI Symbol;Acc:MGI:104592]
ENSMUSG00000023935	37.92334438	1.194441976	0.518073135	2.305547025	0.021135956	0.158195684	Spats1	71020	spermatogenesis associated, serine-rich 1 [Source:MGI Symbol;Acc:MGI:1918270]
ENSMUSG00000044442	81.78198192	-0.756442015	0.328109396	-2.305456726	0.021141008	0.158195684	N6amt1	67768	N-6 adenine-specific DNA methyltransferase 1 (putative) [Source:MGI Symbol;Acc:MGI:1915018]
ENSMUSG00000100108	106.6148537	0.738340398	0.320323478	2.30498371	0.021167486	0.158298743	Gm28100	NA	predicted gene 28100 [Source:MGI Symbol;Acc:MGI:5578806]
ENSMUSG00000001062	1388.735651	0.289371643	0.125655168	2.302902843	0.02128431	0.158945727	Vps9d1	72325	VPS9 domain containing 1 [Source:MGI Symbol;Acc:MGI:1914143]
ENSMUSG00000022651	147.5001605	-1.646081323	0.714829306	-2.302761387	0.021292272	0.158945727	Retnlg	245195	resistin like gamma [Source:MGI Symbol;Acc:MGI:2667763]
ENSMUSG00000037759	88.20578852	-0.802167668	0.348297454	-2.303110915	0.021272603	0.158945727	Ptger2	19217	prostaglandin E receptor 2 (subtype EP2) [Source:MGI Symbol;Acc:MGI:97794]
ENSMUSG00000003444	231.162612	0.641890272	0.27883125	2.302074364	0.021330979	0.159078185	Med29	67224	mediator complex subunit 29 [Source:MGI Symbol;Acc:MGI:1914474]
ENSMUSG00000031904	536.4089073	-0.347329483	0.150882059	-2.301993257	0.021335552	0.159078185	Slc7a6	330836	solute carrier family 7 (cationic amino acid transporter, y+ system), member 6 [Source:MGI Symbol;Acc:MGI:2142598]
ENSMUSG00000024900	1557.212776	-0.572585086	0.2488224	-2.301179825	0.021381469	0.159229958	Cpt1a	12894	carnitine palmitoyltransferase 1a, liver [Source:MGI Symbol;Acc:MGI:1098296]
ENSMUSG00000042121	7956.263824	0.679807362	0.295403179	2.301286549	0.02137544	0.159229958	Ssh1	231637	slingshot protein phosphatase 1 [Source:MGI Symbol;Acc:MGI:2686240]
ENSMUSG00000007050	191.9973249	-0.614914806	0.26734166	-2.300108427	0.021442078	0.159256606	Lsm2	27756	LSM2 homolog, U6 small nuclear RNA and mRNA degradation associated [Source:MGI Symbol;Acc:MGI:90676]
ENSMUSG00000023147	85.04347105	-0.768623423	0.334306329	-2.299159057	0.021495909	0.159256606	Get1	71446	guided entry of tail-anchored proteins factor 1 [Source:MGI Symbol;Acc:MGI:2136882]
ENSMUSG00000024594	459.9619752	-0.332143798	0.144469567	-2.299057191	0.021501692	0.159256606	Prrc1	73137	proline-rich coiled-coil 1 [Source:MGI Symbol;Acc:MGI:1916106]
ENSMUSG00000025936	61.00232675	0.96523669	0.419901957	2.2987192	0.02152089	0.159256606	Gm4956	NA	predicted gene 4956 [Source:MGI Symbol;Acc:MGI:3647976]
ENSMUSG00000026234	5679.645002	-0.294402003	0.128013033	-2.299781475	0.021460603	0.159256606	Ncl	17975	nucleolin [Source:MGI Symbol;Acc:MGI:97286]
ENSMUSG00000027433	3487.139348	0.374664039	0.16299534	2.298618104	0.021526635	0.159256606	Xrn2	24128	5'-3' exoribonuclease 2 [Source:MGI Symbol;Acc:MGI:894687]
ENSMUSG00000029253	264.5485225	-0.499419875	0.217059927	-2.300838672	0.021400752	0.159256606	Cenpc1	12617	centromere protein C1 [Source:MGI Symbol;Acc:MGI:99700]
ENSMUSG00000031520	22.03390785	-0.871068702	0.378800401	-2.299545355	0.021473991	0.159256606	Vegfc	22341	vascular endothelial growth factor C [Source:MGI Symbol;Acc:MGI:109124]
ENSMUSG00000053716	129.3405277	-1.191655725	0.51838066	-2.298804367	0.021516051	0.159256606	Dusp7	235584	dual specificity phosphatase 7 [Source:MGI Symbol;Acc:MGI:2387100]
ENSMUSG00000059439	577.8113744	0.358513351	0.155915224	2.299412091	0.02148155	0.159256606	Bcas3	192197	BCAS3 microtubule associated cell migration factor [Source:MGI Symbol;Acc:MGI:2385848]
ENSMUSG00000062906	93.78904421	-1.111596966	0.483637264	-2.298410498	0.021538437	0.159256606	Hdac10	170787	histone deacetylase 10 [Source:MGI Symbol;Acc:MGI:2158340]
ENSMUSG00000078716	121.3574354	0.679583224	0.295498543	2.299785365	0.021460383	0.159256606	Tmem8b	242409	transmembrane protein 8B [Source:MGI Symbol;Acc:MGI:2441680]
ENSMUSG00000040681	805.5104176	-0.529813483	0.230547447	-2.298067013	0.021557975	0.159306533	Hmgn1	15312	high mobility group nucleosomal binding domain 1 [Source:MGI Symbol;Acc:MGI:96120]
ENSMUSG00000019087	3256.552969	-0.442753631	0.192702327	-2.297603971	0.021584339	0.159406808	Atp6ap1	54411	ATPase, H+ transporting, lysosomal accessory protein 1 [Source:MGI Symbol;Acc:MGI:109629]
ENSMUSG00000004268	584.204343	-0.457906428	0.199437451	-2.295990178	0.021676443	0.159950627	Emg1	14791	EMG1 N1-specific pseudouridine methyltransferase [Source:MGI Symbol;Acc:MGI:1315195]
ENSMUSG00000022570	1257.37181	0.358122178	0.155997615	2.295690093	0.021693607	0.159950627	Gfus	22122	GDP-L-fucose synthase [Source:MGI Symbol;Acc:MGI:98857]
ENSMUSG00000028416	1814.930298	-0.448597485	0.195421356	-2.295539718	0.021702213	0.159950627	Bag1	12017	BCL2-associated athanogene 1 [Source:MGI Symbol;Acc:MGI:108047]
ENSMUSG00000058818	6498.801325	0.521950359	0.227388189	2.295415438	0.021709327	0.159950627	Pirb	18733	paired Ig-like receptor B [Source:MGI Symbol;Acc:MGI:894311]
ENSMUSG00000028683	89.34646687	-0.908262938	0.395788722	-2.294817632	0.021743578	0.160013724	Eif2b3	108067	eukaryotic translation initiation factor 2B, subunit 3 [Source:MGI Symbol;Acc:MGI:1313286]
ENSMUSG00000062031	221.3610219	0.501680539	0.218600777	2.294962287	0.021735286	0.160013724	Pgghg	212974	protein glucosylgalactosylhydroxylysine glucosidase [Source:MGI Symbol;Acc:MGI:2444047]
ENSMUSG00000092275	1072.584023	0.757253781	0.330039149	2.294436231	0.021765454	0.160080161	Gm20465	NA	predicted gene 20465 [Source:MGI Symbol;Acc:MGI:5141930]
ENSMUSG00000026043	37.01489766	-1.980112278	0.863175058	-2.293986901	0.021791251	0.160175338	Col3a1	12825	collagen, type III, alpha 1 [Source:MGI Symbol;Acc:MGI:88453]
ENSMUSG00000024208	343.4796402	-0.521060359	0.227185988	-2.293540914	0.021816883	0.160191883	Uqcc2	67267	ubiquinol-cytochrome c reductase complex assembly factor 2 [Source:MGI Symbol;Acc:MGI:1914517]
ENSMUSG00000060860	520.4277054	-0.470084534	0.204963797	-2.293500318	0.021819217	0.160191883	Ube2s	77891	ubiquitin-conjugating enzyme E2S [Source:MGI Symbol;Acc:MGI:1925141]
ENSMUSG00000032555	1075.279217	-0.434552383	0.189577738	-2.292212091	0.021893408	0.160641911	Topbp1	235559	topoisomerase (DNA) II binding protein 1 [Source:MGI Symbol;Acc:MGI:1920018]
ENSMUSG00000039458	1489.097342	0.426863336	0.186258478	2.291779361	0.021918378	0.160654132	Mtmr12	268783	myotubularin related protein 12 [Source:MGI Symbol;Acc:MGI:2443034]
ENSMUSG00000055692	24.33555334	-1.21766606	0.531329037	-2.291736336	0.021920862	0.160654132	Tmem191	224019	transmembrane protein 191 [Source:MGI Symbol;Acc:MGI:107238]
ENSMUSG00000025289	330.3745005	-0.609267342	0.265963099	-2.290796524	0.021975185	0.160762786	Prdx4	53381	peroxiredoxin 4 [Source:MGI Symbol;Acc:MGI:1859815]
ENSMUSG00000031226	479.5613297	-0.647477608	0.282668835	-2.290587176	0.021987301	0.160762786	Pbdc1	67683	polysaccharide biosynthesis domain containing 1 [Source:MGI Symbol;Acc:MGI:1914933]
ENSMUSG00000049659	6384.601231	0.450165675	0.196520504	2.290680448	0.021981902	0.160762786	Aftph	216549	aftiphilin [Source:MGI Symbol;Acc:MGI:1923012]
ENSMUSG00000049811	227.11487	0.541239675	0.236249756	2.290963948	0.021965499	0.160762786	Fam161a	73873	family with sequence similarity 161, member A [Source:MGI Symbol;Acc:MGI:1921123]
ENSMUSG00000028156	665.3977806	-0.52964558	0.231273651	-2.290125045	0.022014069	0.160864097	Eif4e	13684	eukaryotic translation initiation factor 4E [Source:MGI Symbol;Acc:MGI:95305]
ENSMUSG00000020273	1934.019552	0.550344079	0.240418388	2.289109757	0.022072976	0.161200005	Papolg	216578	poly(A) polymerase gamma [Source:MGI Symbol;Acc:MGI:2442119]
ENSMUSG00000032812	1939.669543	-0.380803365	0.166427399	-2.288105015	0.022131406	0.161532039	Arap1	69710	ArfGAP with RhoGAP domain, ankyrin repeat and PH domain 1 [Source:MGI Symbol;Acc:MGI:1916960]
ENSMUSG00000005667	11100.70248	0.956632208	0.418622872	2.285188582	0.022301772	0.161921785	Mthfd2	17768	methylenetetrahydrofolate dehydrogenase (NAD+ dependent), methenyltetrahydrofolate cyclohydrolase [Source:MGI Symbol;Acc:MGI:1338850]
ENSMUSG00000020743	2745.093953	0.639041016	0.279574483	2.285763023	0.022268126	0.161921785	Mif4gd	69674	MIF4G domain containing [Source:MGI Symbol;Acc:MGI:1916924]
ENSMUSG00000023074	556.7495553	0.497242856	0.217570509	2.285433161	0.022287441	0.161921785	Mospd1	70380	motile sperm domain containing 1 [Source:MGI Symbol;Acc:MGI:1917630]
ENSMUSG00000029048	1302.858552	-0.317550145	0.138946922	-2.285406113	0.022289026	0.161921785	Rer1	67830	retention in endoplasmic reticulum sorting receptor 1 [Source:MGI Symbol;Acc:MGI:1915080]
ENSMUSG00000034064	9277.595219	0.611190792	0.26735105	2.286098342	0.022248506	0.161921785	Poglut1	224143	protein O-glucosyltransferase 1 [Source:MGI Symbol;Acc:MGI:2444232]
ENSMUSG00000035232	2167.408441	0.449495776	0.196577972	2.286602973	0.022219008	0.161921785	Pdk3	236900	pyruvate dehydrogenase kinase, isoenzyme 3 [Source:MGI Symbol;Acc:MGI:2384308]
ENSMUSG00000041075	106.3249458	-0.967499127	0.42336146	-2.285279171	0.022296463	0.161921785	Fzd7	14369	frizzled class receptor 7 [Source:MGI Symbol;Acc:MGI:108570]
ENSMUSG00000042613	8417.284544	0.248164116	0.108538434	2.28641695	0.022229878	0.161921785	Pbxip1	229534	pre B cell leukemia transcription factor interacting protein 1 [Source:MGI Symbol;Acc:MGI:2441670]
ENSMUSG00000117333	30.42707635	0.784025459	0.343018004	2.285668539	0.022273657	0.161921785	Gm16386	NA	predicted gene 16386 [Source:MGI Symbol;Acc:MGI:3646848]
ENSMUSG00000001056	741.6887806	-0.54640709	0.239139314	-2.284890269	0.022319263	0.161954394	Nhp2	52530	NHP2 ribonucleoprotein [Source:MGI Symbol;Acc:MGI:1098547]
ENSMUSG00000041046	10382.83191	0.884271705	0.387050743	2.284640245	0.022333931	0.1619665	Ramp3	56089	receptor (calcitonin) activity modifying protein 3 [Source:MGI Symbol;Acc:MGI:1860292]
ENSMUSG00000031697	224.355422	-0.457644301	0.200350363	-2.284219976	0.022358606	0.162051119	Orc6	56452	origin recognition complex, subunit 6 [Source:MGI Symbol;Acc:MGI:1929285]
ENSMUSG00000039835	26.08840499	1.004746083	0.440087179	2.283061475	0.022426747	0.162450492	Nhsl1	215819	NHS like 1 [Source:MGI Symbol;Acc:MGI:106390]
ENSMUSG00000059401	178.8056704	-0.824588287	0.361255079	-2.28256524	0.02245599	0.162567801	Mamld1	333639	mastermind-like domain containing 1 [Source:MGI Symbol;Acc:MGI:3045303]
ENSMUSG00000029701	549.4489886	-0.385388648	0.16887606	-2.282079821	0.022484628	0.16260989	Rbm28	68272	RNA binding motif protein 28 [Source:MGI Symbol;Acc:MGI:2655711]
ENSMUSG00000037536	329.7692623	-0.329496516	0.144392567	-2.281949283	0.022492335	0.16260989	Fbxo34	78938	F-box protein 34 [Source:MGI Symbol;Acc:MGI:1926188]
ENSMUSG00000028618	1554.024958	-0.421173941	0.184707128	-2.280225708	0.022594305	0.163189826	Tmem59	56374	transmembrane protein 59 [Source:MGI Symbol;Acc:MGI:1929278]
ENSMUSG00000041084	680.7965087	-0.518555099	0.227482901	-2.279534403	0.022635317	0.16329671	Ostc	66357	oligosaccharyltransferase complex subunit (non-catalytic) [Source:MGI Symbol;Acc:MGI:1913607]
ENSMUSG00000073705	39.30024338	-0.881309593	0.386586126	-2.279723799	0.022624075	0.16329671	Cenps	69928	centromere protein S [Source:MGI Symbol;Acc:MGI:1917178]
ENSMUSG00000004359	526.8920127	1.034778855	0.454003944	2.279228778	0.022653469	0.163324192	Spic	20728	Spi-C transcription factor (Spi-1/PU.1 related) [Source:MGI Symbol;Acc:MGI:1341168]
ENSMUSG00000041658	49.48547185	-0.896215304	0.39324437	-2.279028949	0.022665345	0.163324192	Rragb	245670	Ras-related GTP binding B [Source:MGI Symbol;Acc:MGI:3038613]
ENSMUSG00000040693	21.85075044	-1.148751206	0.504193506	-2.278393497	0.022703144	0.163502003	Slco4c1	227394	solute carrier organic anion transporter family, member 4C1 [Source:MGI Symbol;Acc:MGI:2442784]
ENSMUSG00000024962	96.60881771	-0.600924273	0.263775613	-2.27816464	0.02271677	0.163505627	Vegfb	22340	vascular endothelial growth factor B [Source:MGI Symbol;Acc:MGI:106199]
ENSMUSG00000000276	359.959158	0.311705379	0.136887805	2.27708654	0.022781058	0.163873675	Dgke	56077	diacylglycerol kinase, epsilon [Source:MGI Symbol;Acc:MGI:1889276]
ENSMUSG00000002983	17828.48687	0.746323669	0.328237352	2.273731688	0.022982124	0.163960626	Relb	19698	avian reticuloendotheliosis viral (v-rel) oncogene related B [Source:MGI Symbol;Acc:MGI:103289]
ENSMUSG00000002984	471.581501	-0.421061663	0.185112855	-2.274621406	0.022928651	0.163960626	Tomm40	53333	translocase of outer mitochondrial membrane 40 [Source:MGI Symbol;Acc:MGI:1858259]
ENSMUSG00000017314	431.2358002	0.962457686	0.423058365	2.274999779	0.022905943	0.163960626	Mpp2	50997	membrane protein, palmitoylated 2 (MAGUK p55 subfamily member 2) [Source:MGI Symbol;Acc:MGI:1858257]
ENSMUSG00000020832	268.9246393	-0.345494143	0.151851399	-2.275212114	0.022893209	0.163960626	Eral1	57837	Era like 12S mitochondrial rRNA chaperone 1 [Source:MGI Symbol;Acc:MGI:1889295]
ENSMUSG00000023927	1908.865904	1.102137422	0.484118975	2.276583814	0.02281109	0.163960626	Satb1	20230	special AT-rich sequence binding protein 1 [Source:MGI Symbol;Acc:MGI:105084]
ENSMUSG00000025036	227.1849771	-0.650515707	0.286091123	-2.273805982	0.022977654	0.163960626	Sfxn2	94279	sideroflexin 2 [Source:MGI Symbol;Acc:MGI:2137678]
ENSMUSG00000025742	358.0933733	-0.712280903	0.313039129	-2.275373387	0.02288354	0.163960626	Prps2	110639	phosphoribosyl pyrophosphate synthetase 2 [Source:MGI Symbol;Acc:MGI:97776]
ENSMUSG00000026456	424.4723666	-0.731214248	0.321317285	-2.27567667	0.022865369	0.163960626	Cyb5r1	72017	cytochrome b5 reductase 1 [Source:MGI Symbol;Acc:MGI:1919267]
ENSMUSG00000031137	34.95430735	-1.259426052	0.553807884	-2.274120843	0.022958722	0.163960626	Fgf13	14168	fibroblast growth factor 13 [Source:MGI Symbol;Acc:MGI:109178]
ENSMUSG00000038764	2749.697468	0.537717331	0.23650567	2.273591715	0.022990546	0.163960626	Ptpn3	545622	protein tyrosine phosphatase, non-receptor type 3 [Source:MGI Symbol;Acc:MGI:105307]
ENSMUSG00000043157	406.8903856	-0.86367147	0.37978733	-2.274092371	0.022960433	0.163960626	Arl11	219144	ADP-ribosylation factor-like 11 [Source:MGI Symbol;Acc:MGI:2444054]
ENSMUSG00000047989	1026.228511	0.340276542	0.149584265	2.274815083	0.022917025	0.163960626	Ino80c	225280	INO80 complex subunit C [Source:MGI Symbol;Acc:MGI:2443014]
ENSMUSG00000049164	505.7750277	0.341345486	0.150075131	2.274497342	0.022936101	0.163960626	Zfp518a	72672	zinc finger protein 518A [Source:MGI Symbol;Acc:MGI:1919922]
ENSMUSG00000075419	149.2209789	-0.545632745	0.239874757	-2.274656793	0.022926526	0.163960626	Dolk	227697	dolichol kinase [Source:MGI Symbol;Acc:MGI:2677836]
ENSMUSG00000101746	50.73520108	1.957867035	0.860090267	2.276350647	0.022825031	0.163960626	2310043L19Rik	75589	RIKEN cDNA 2310043L19 gene [Source:MGI Symbol;Acc:MGI:1922839]
ENSMUSG00000090103	89.91848919	0.792560435	0.348677947	2.273044347	0.023023508	0.164101763	Gm16094	NA	predicted gene 16094 [Source:MGI Symbol;Acc:MGI:3801967]
ENSMUSG00000023940	52.93969882	-1.34516926	0.592079391	-2.271940691	0.023090093	0.164388266	Sgo1	72415	shugoshin 1 [Source:MGI Symbol;Acc:MGI:1919665]
ENSMUSG00000066894	2370.924366	0.452731453	0.199263873	2.272019741	0.023085318	0.164388266	Vsig10	231668	V-set and immunoglobulin domain containing 10 [Source:MGI Symbol;Acc:MGI:2448533]
ENSMUSG00000037788	8600.887958	0.5142903	0.226449698	2.271101722	0.023140821	0.164561351	Vopp1	232023	vesicular, overexpressed in cancer, prosurvival protein 1 [Source:MGI Symbol;Acc:MGI:2141658]
ENSMUSG00000038179	5095.279706	0.648581178	0.28556161	2.271247793	0.023131982	0.164561351	Slamf7	75345	SLAM family member 7 [Source:MGI Symbol;Acc:MGI:1922595]
ENSMUSG00000003200	1003.376284	-0.323861568	0.142648151	-2.270352369	0.023186212	0.164790083	Sh3gl1	20405	SH3-domain GRB2-like 1 [Source:MGI Symbol;Acc:MGI:700010]
ENSMUSG00000018800	79.71412081	0.777831164	0.342663172	2.269958449	0.023210104	0.164865843	Abca5	217265	ATP-binding cassette, sub-family A member 5 [Source:MGI Symbol;Acc:MGI:2386607]
ENSMUSG00000032409	540.6373411	0.404464536	0.178205351	2.269654275	0.023228568	0.164902978	Atr	245000	ataxia telangiectasia and Rad3 related [Source:MGI Symbol;Acc:MGI:108028]
ENSMUSG00000001517	131.0264737	-1.053511514	0.464690339	-2.267125923	0.023382534	0.165295621	Foxm1	14235	forkhead box M1 [Source:MGI Symbol;Acc:MGI:1347487]
ENSMUSG00000006344	181.9474565	-0.968003064	0.426918103	-2.267420979	0.023364521	0.165295621	Ggt5	23887	gamma-glutamyltransferase 5 [Source:MGI Symbol;Acc:MGI:1346063]
ENSMUSG00000017299	388.3632593	0.320710531	0.141478961	2.266842561	0.023399845	0.165295621	Dnttip1	76233	deoxynucleotidyltransferase, terminal, interacting protein 1 [Source:MGI Symbol;Acc:MGI:1923483]
ENSMUSG00000018239	96.22969099	-0.476623247	0.210155907	-2.26795075	0.023332209	0.165295621	Zcchc10	67966	zinc finger, CCHC domain containing 10 [Source:MGI Symbol;Acc:MGI:1196228]
ENSMUSG00000021377	4431.426892	0.339996613	0.149919796	2.267856698	0.023337942	0.165295621	Dek	110052	DEK proto-oncogene [Source:MGI Symbol;Acc:MGI:1926209]
ENSMUSG00000026202	840.0561958	-0.883690403	0.389557784	-2.268444986	0.023302098	0.165295621	Tuba4a	22145	tubulin, alpha 4A [Source:MGI Symbol;Acc:MGI:1095410]
ENSMUSG00000030427	276.4852057	-0.510567498	0.225157135	-2.267605237	0.023353278	0.165295621	Lilra6	18726	leukocyte immunoglobulin-like receptor, subfamily A (with TM domain), member 6 [Source:MGI Symbol;Acc:MGI:1195969]
ENSMUSG00000071072	1734.415682	-0.308725761	0.136195351	-2.266786342	0.023403281	0.165295621	Ptges3	56351	prostaglandin E synthase 3 [Source:MGI Symbol;Acc:MGI:1929282]
ENSMUSG00000034035	100.7200842	0.545221715	0.240558782	2.266480191	0.023421999	0.165334097	Ccdc17	622665	coiled-coil domain containing 17 [Source:MGI Symbol;Acc:MGI:1915667]
ENSMUSG00000020648	32.52865823	-0.887527168	0.391625865	-2.266262899	0.023435292	0.165334257	Dus4l	71916	dihydrouridine synthase 4 like [Source:MGI Symbol;Acc:MGI:1919166]
ENSMUSG00000030527	1391.026876	0.513281186	0.226529605	2.26584594	0.023460818	0.165420671	Crtc3	70461	CREB regulated transcription coactivator 3 [Source:MGI Symbol;Acc:MGI:1917711]
ENSMUSG00000021013	107.3638469	0.509229543	0.224783456	2.265422694	0.023486753	0.165439649	Ttc8	76260	tetratricopeptide repeat domain 8 [Source:MGI Symbol;Acc:MGI:1923510]
ENSMUSG00000030214	1120.263201	-0.887432178	0.391738527	-2.26536865	0.023490066	0.165439649	Plbd1	66857	phospholipase B domain containing 1 [Source:MGI Symbol;Acc:MGI:1914107]
ENSMUSG00000020346	2054.489359	-0.454444552	0.200654373	-2.264812601	0.023524182	0.165492818	Mgat1	17308	mannoside acetylglucosaminyltransferase 1 [Source:MGI Symbol;Acc:MGI:96973]
ENSMUSG00000021460	2707.019753	0.514205407	0.22702122	2.265010324	0.023512046	0.165492818	Auh	11992	AU RNA binding protein/enoyl-coenzyme A hydratase [Source:MGI Symbol;Acc:MGI:1338011]
ENSMUSG00000035901	11776.10818	0.615903161	0.272010021	2.26426644	0.023557732	0.165635321	Dennd5a	19347	DENN domain containing 5A [Source:MGI Symbol;Acc:MGI:1201681]
ENSMUSG00000028101	2024.337947	0.445583532	0.196851216	2.263554885	0.023601505	0.165756006	Pias3	229615	protein inhibitor of activated STAT 3 [Source:MGI Symbol;Acc:MGI:1913126]
ENSMUSG00000030397	773.0662837	0.264030709	0.116642981	2.263579911	0.023599965	0.165756006	Mark4	232944	MAP/microtubule affinity regulating kinase 4 [Source:MGI Symbol;Acc:MGI:1920955]
ENSMUSG00000058586	182.4987365	0.48199384	0.212987801	2.26301149	0.023634981	0.165897593	Serhl	68607	serine hydrolase-like [Source:MGI Symbol;Acc:MGI:1890404]
ENSMUSG00000021998	25946.39438	-0.398987175	0.176382812	-2.262052472	0.023694162	0.166011034	Lcp1	18826	lymphocyte cytosolic protein 1 [Source:MGI Symbol;Acc:MGI:104808]
ENSMUSG00000025538	135.4894704	-0.599857102	0.265246937	-2.261504352	0.023728043	0.166011034	Sumf2	67902	sulfatase modifying factor 2 [Source:MGI Symbol;Acc:MGI:1915152]
ENSMUSG00000028763	61.97572756	-1.401770028	0.619560898	-2.262521786	0.023665184	0.166011034	Hspg2	15530	perlecan (heparan sulfate proteoglycan 2) [Source:MGI Symbol;Acc:MGI:96257]
ENSMUSG00000030032	29.87713673	-1.147170259	0.507214189	-2.261707744	0.023715466	0.166011034	Wdr54	75659	WD repeat domain 54 [Source:MGI Symbol;Acc:MGI:1922909]
ENSMUSG00000050377	45.70839961	0.936919986	0.414299619	2.2614551	0.02373109	0.166011034	Il31ra	218624	interleukin 31 receptor A [Source:MGI Symbol;Acc:MGI:2180511]
ENSMUSG00000055612	83.3761346	-1.246187622	0.551027682	-2.261569906	0.023723989	0.166011034	Cdca7	66953	cell division cycle associated 7 [Source:MGI Symbol;Acc:MGI:1914203]
ENSMUSG00000096727	5837.415955	0.507654523	0.224506245	2.261204464	0.023746599	0.166026304	Psmb9	16912	proteasome (prosome, macropain) subunit, beta type 9 (large multifunctional peptidase 2) [Source:MGI Symbol;Acc:MGI:1346526]
ENSMUSG00000028410	2164.70127	-0.392415571	0.173644162	-2.259883469	0.023828484	0.166039756	Dnaja1	15502	DnaJ heat shock protein family (Hsp40) member A1 [Source:MGI Symbol;Acc:MGI:1270129]
ENSMUSG00000028874	1097.668969	-0.908625078	0.402005933	-2.26022803	0.023807102	0.166039756	Fgr	14191	FGR proto-oncogene, Src family tyrosine kinase [Source:MGI Symbol;Acc:MGI:95527]
ENSMUSG00000030199	4797.534057	0.375194056	0.166015171	2.259998618	0.023821337	0.166039756	Etv6	14011	ets variant 6 [Source:MGI Symbol;Acc:MGI:109336]
ENSMUSG00000034361	4104.901506	0.420974773	0.186266516	2.260066823	0.023817104	0.166039756	Cpne2	234577	copine II [Source:MGI Symbol;Acc:MGI:2387578]
ENSMUSG00000039199	171.545122	-0.727817601	0.322050923	-2.259945708	0.023824621	0.166039756	Zdhhc1	70796	zinc finger, DHHC domain containing 1 [Source:MGI Symbol;Acc:MGI:1918046]
ENSMUSG00000076431	3695.875567	0.764558831	0.338178777	2.260812574	0.023770866	0.166039756	Sox4	20677	SRY (sex determining region Y)-box 4 [Source:MGI Symbol;Acc:MGI:98366]
ENSMUSG00000000776	138.5565007	-0.652408589	0.288800015	-2.259032391	0.02388137	0.166132528	Polr3d	67065	polymerase (RNA) III (DNA directed) polypeptide D [Source:MGI Symbol;Acc:MGI:1914315]
ENSMUSG00000018931	553.361062	0.334735103	0.14821331	2.258468571	0.023916462	0.166132528	Natd1	24083	N-acetyltransferase domain containing 1 [Source:MGI Symbol;Acc:MGI:1344388]
ENSMUSG00000019564	546.6863888	-0.304374273	0.134739164	-2.258988882	0.023884076	0.166132528	Arid3a	13496	AT-rich interaction domain 3A [Source:MGI Symbol;Acc:MGI:1328360]
ENSMUSG00000029826	6340.818433	0.4482095	0.198451238	2.258537187	0.023912189	0.166132528	Zc3hav1	78781	zinc finger CCCH type, antiviral 1 [Source:MGI Symbol;Acc:MGI:1926031]
ENSMUSG00000037933	1124.763309	-0.368054826	0.162972737	-2.258382802	0.023921804	0.166132528	Bicd2	76895	BICD cargo adaptor 2 [Source:MGI Symbol;Acc:MGI:1924145]
ENSMUSG00000048497	213.762386	-0.592608915	0.262353827	-2.258815591	0.023894858	0.166132528	Mmgt2	216829	membrane magnesium transporter 2 [Source:MGI Symbol;Acc:MGI:2448491]
ENSMUSG00000002289	26.06548605	-1.844676689	0.817153677	-2.25744158	0.023980496	0.166447354	Angptl4	57875	angiopoietin-like 4 [Source:MGI Symbol;Acc:MGI:1888999]
ENSMUSG00000029560	2797.12556	-0.19201721	0.085084348	-2.256786534	0.024021417	0.166453186	Snx8	231834	sorting nexin 8 [Source:MGI Symbol;Acc:MGI:2443816]
ENSMUSG00000033161	4518.88489	-0.546536197	0.242159399	-2.256927457	0.024012608	0.166453186	Atp1a1	11928	ATPase, Na+/K+ transporting, alpha 1 polypeptide [Source:MGI Symbol;Acc:MGI:88105]
ENSMUSG00000039396	79.19026035	-1.470878363	0.651642668	-2.257185472	0.023996488	0.166453186	Neil3	234258	nei like 3 (E. coli) [Source:MGI Symbol;Acc:MGI:2384588]
ENSMUSG00000031360	430.1566409	-0.346220232	0.153474041	-2.255887901	0.024077652	0.166657484	Ctps2	55936	cytidine 5'-triphosphate synthase 2 [Source:MGI Symbol;Acc:MGI:1933185]
ENSMUSG00000032598	1079.41576	0.453390246	0.200967439	2.256038331	0.024068231	0.166657484	Nckipsd	80987	NCK interacting protein with SH3 domain [Source:MGI Symbol;Acc:MGI:1931834]
ENSMUSG00000104795	142.1784921	0.572778766	0.253932017	2.255638234	0.024093297	0.166673173	Gm42783	NA	predicted gene 42783 [Source:MGI Symbol;Acc:MGI:5662920]
ENSMUSG00000031107	165.4861056	-0.444871007	0.197246391	-2.255407592	0.024107757	0.166680655	Rbmx2	209003	RNA binding motif protein, X-linked 2 [Source:MGI Symbol;Acc:MGI:1919414]
ENSMUSG00000028657	903.6625688	-0.702697418	0.311626207	-2.254936854	0.024137293	0.166792307	Ppt1	19063	palmitoyl-protein thioesterase 1 [Source:MGI Symbol;Acc:MGI:1298204]
ENSMUSG00000002845	7735.899827	0.651276909	0.289071645	2.252994786	0.024259478	0.166970507	Tmem39a	67846	transmembrane protein 39a [Source:MGI Symbol;Acc:MGI:1915096]
ENSMUSG00000006373	927.1050501	-0.307934517	0.136700582	-2.252620389	0.024283094	0.166970507	Pgrmc1	53328	progesterone receptor membrane component 1 [Source:MGI Symbol;Acc:MGI:1858305]
ENSMUSG00000025993	405.8068387	-1.210962435	0.537683055	-2.252186348	0.024310498	0.166970507	Slc40a1	53945	solute carrier family 40 (iron-regulated transporter), member 1 [Source:MGI Symbol;Acc:MGI:1315204]
ENSMUSG00000032285	68.43156719	0.538724831	0.239188051	2.252306617	0.024302902	0.166970507	Dnaja4	58233	DnaJ heat shock protein family (Hsp40) member A4 [Source:MGI Symbol;Acc:MGI:1927638]
ENSMUSG00000037772	203.7832243	-0.500916785	0.222316418	-2.253170455	0.024248403	0.166970507	Mrpl23	19935	mitochondrial ribosomal protein L23 [Source:MGI Symbol;Acc:MGI:1196612]
ENSMUSG00000046006	396.1093715	-1.296458237	0.575569701	-2.252478256	0.024292065	0.166970507	Gapt	238875	Grb2-binding adaptor, transmembrane [Source:MGI Symbol;Acc:MGI:3608341]
ENSMUSG00000052566	678.5485708	0.438542233	0.194681892	2.252609254	0.024283797	0.166970507	Hook2	170833	hook microtubule tethering protein 2 [Source:MGI Symbol;Acc:MGI:2181664]
ENSMUSG00000070814	118.5190989	0.458344981	0.2033726	2.253720419	0.024213762	0.166970507	Zswim9	321008	zinc finger SWIM-type containing 9 [Source:MGI Symbol;Acc:MGI:2447816]
ENSMUSG00000078763	1115.755759	1.55804397	0.69143341	2.253353609	0.024236862	0.166970507	Slfn1	20555	schlafen 1 [Source:MGI Symbol;Acc:MGI:1313259]
ENSMUSG00000091144	589.2875206	0.644215863	0.285887601	2.253388603	0.024234658	0.166970507	Phf11c	628705	PHD finger protein 11C [Source:MGI Symbol;Acc:MGI:3648476]
ENSMUSG00000097804	721.5490709	0.740907439	0.328707964	2.25399905	0.024196228	0.166970507	Gm16685	102634900	predicted gene, 16685 [Source:MGI Symbol;Acc:MGI:4439609]
ENSMUSG00000006728	1230.661325	-0.402671326	0.178904213	-2.250764918	0.024400431	0.167000791	Cdk4	12567	cyclin dependent kinase 4 [Source:MGI Symbol;Acc:MGI:88357]
ENSMUSG00000015217	72.08185916	-1.335650119	0.593358355	-2.25100078	0.024385488	0.167000791	Hmgb3	15354	high mobility group box 3 [Source:MGI Symbol;Acc:MGI:1098219]
ENSMUSG00000017861	119.9682336	-0.99588832	0.442557024	-2.25030508	0.024429586	0.167000791	Mybl2	17865	myeloblastosis oncogene-like 2 [Source:MGI Symbol;Acc:MGI:101785]
ENSMUSG00000022902	172.7220893	-0.929396192	0.412892464	-2.250940069	0.024389333	0.167000791	Stfa2	20862	stefin A2 [Source:MGI Symbol;Acc:MGI:106197]
ENSMUSG00000026126	257.2985019	-0.809641832	0.35973189	-2.250681282	0.024405731	0.167000791	Ptpn18	19253	protein tyrosine phosphatase, non-receptor type 18 [Source:MGI Symbol;Acc:MGI:108410]
ENSMUSG00000032377	148.3393107	0.92876907	0.412688401	2.250533496	0.0244151	0.167000791	Plscr4	235527	phospholipid scramblase 4 [Source:MGI Symbol;Acc:MGI:2143267]
ENSMUSG00000037190	167.0669517	-0.469057692	0.208454271	-2.250170695	0.024438112	0.167000791	Cyb561d2	56368	cytochrome b-561 domain containing 2 [Source:MGI Symbol;Acc:MGI:1929280]
ENSMUSG00000039208	1027.128871	-0.585174247	0.259897409	-2.251558599	0.02435018	0.167000791	Metrnl	210029	meteorin, glial cell differentiation regulator-like [Source:MGI Symbol;Acc:MGI:2384806]
ENSMUSG00000040339	695.3178789	-0.347825107	0.154469857	-2.251734508	0.024339055	0.167000791	Eeig2	329739	EEIG family member 2 [Source:MGI Symbol;Acc:MGI:3036259]
ENSMUSG00000091272	26.75267191	1.799680003	0.799857794	2.249999958	0.024448948	0.167000791	Gm17641	NA	predicted gene, 17641 [Source:MGI Symbol;Acc:MGI:4937275]
ENSMUSG00000025154	307.2737315	-0.816219346	0.363100866	-2.247913522	0.024581705	0.167723691	Arhgap19	71085	Rho GTPase activating protein 19 [Source:MGI Symbol;Acc:MGI:1918335]
ENSMUSG00000094651	471.9598195	1.160475558	0.51622027	2.248024002	0.024574659	0.167723691	Gal3st2	381334	galactose-3-O-sulfotransferase 2 [Source:MGI Symbol;Acc:MGI:2685834]
ENSMUSG00000022377	7303.270785	0.504864516	0.224660513	2.247232985	0.024625141	0.167928098	Asap1	13196	ArfGAP with SH3 domain, ankyrin repeat and PH domain1 [Source:MGI Symbol;Acc:MGI:1342335]
ENSMUSG00000028127	365.7560126	-0.49330818	0.219695985	-2.245412816	0.024741643	0.168630271	Abcd3	19299	ATP-binding cassette, sub-family D member 3 [Source:MGI Symbol;Acc:MGI:1349216]
ENSMUSG00000024795	147.9299493	-1.038840541	0.462710794	-2.245118451	0.024760529	0.168666723	Kif20b	240641	kinesin family member 20B [Source:MGI Symbol;Acc:MGI:2444576]
ENSMUSG00000039254	113.2598545	-0.532462509	0.237187172	-2.244904325	0.024774275	0.16866814	Pomt1	99011	protein-O-mannosyltransferase 1 [Source:MGI Symbol;Acc:MGI:2138994]
ENSMUSG00000090164	552.8609793	0.484394704	0.215874226	2.243874651	0.024840468	0.168934162	BC035044	232406	cDNA sequence BC035044 [Source:MGI Symbol;Acc:MGI:2448540]
ENSMUSG00000103378	32.07669162	1.200023343	0.534794705	2.243895336	0.024839136	0.168934162	Gm37176	NA	predicted gene, 37176 [Source:MGI Symbol;Acc:MGI:5610404]
ENSMUSG00000033918	917.1138962	-0.406443339	0.181152096	-2.243657935	0.024854419	0.168936825	Parl	381038	presenilin associated, rhomboid-like [Source:MGI Symbol;Acc:MGI:1277152]
ENSMUSG00000026833	561.4228155	-1.52006732	0.677591653	-2.243338321	0.024875006	0.168984569	Olfm1	56177	olfactomedin 1 [Source:MGI Symbol;Acc:MGI:1860437]
ENSMUSG00000070868	44.23496546	-1.462975928	0.652256787	-2.242944736	0.024900378	0.169064749	Skint3	195564	selection and upkeep of intraepithelial T cells 3 [Source:MGI Symbol;Acc:MGI:3045331]
ENSMUSG00000022967	2266.95973	0.402350477	0.179517628	2.241286725	0.025007508	0.169422809	Ifnar1	15975	interferon (alpha and beta) receptor 1 [Source:MGI Symbol;Acc:MGI:107658]
ENSMUSG00000024007	348.1142822	-0.526730901	0.234983865	-2.241561993	0.024989695	0.169422809	Ppil1	68816	peptidylprolyl isomerase (cyclophilin)-like 1 [Source:MGI Symbol;Acc:MGI:1916066]
ENSMUSG00000029249	1758.389866	0.490138863	0.218637112	2.241791704	0.024974838	0.169422809	Rest	19712	RE1-silencing transcription factor [Source:MGI Symbol;Acc:MGI:104897]
ENSMUSG00000040274	820.8332631	-0.64468076	0.287634745	-2.241317401	0.025005523	0.169422809	Cdk6	12571	cyclin dependent kinase 6 [Source:MGI Symbol;Acc:MGI:1277162]
ENSMUSG00000016496	10498.82548	0.494819234	0.220853278	2.24048852	0.025059225	0.169492321	Cd274	60533	CD274 antigen [Source:MGI Symbol;Acc:MGI:1926446]
ENSMUSG00000021365	395.624101	-0.576482194	0.257324954	-2.240288727	0.025072185	0.169492321	Nedd9	18003	neural precursor cell expressed, developmentally down-regulated gene 9 [Source:MGI Symbol;Acc:MGI:97302]
ENSMUSG00000026172	105.8087127	-0.802384985	0.358156848	-2.240317305	0.025070331	0.169492321	Bcs1l	66821	BCS1 homolog, ubiquinol-cytochrome c reductase complex chaperone [Source:MGI Symbol;Acc:MGI:1914071]
ENSMUSG00000056310	348.0758387	-0.322647649	0.14399791	-2.2406412	0.025049326	0.169492321	Tyw1	100929	tRNA-yW synthesizing protein 1 homolog (S. cerevisiae) [Source:MGI Symbol;Acc:MGI:2141161]
ENSMUSG00000020122	392.9262958	0.768283128	0.34304545	2.239595741	0.025117179	0.169558238	Egfr	13649	epidermal growth factor receptor [Source:MGI Symbol;Acc:MGI:95294]
ENSMUSG00000040356	2408.355273	0.25064977	0.111919275	2.239558555	0.025119596	0.169558238	Skic2	108077	SKI2 subunit of superkiller complex [Source:MGI Symbol;Acc:MGI:1099835]
ENSMUSG00000052889	955.8365894	-1.331862705	0.594711706	-2.239509818	0.025122763	0.169558238	Prkcb	18751	protein kinase C, beta [Source:MGI Symbol;Acc:MGI:97596]
ENSMUSG00000114185	461.6021585	0.830937951	0.371114146	2.239036051	0.025153571	0.169674248	Gm47662	NA	predicted gene, 47662 [Source:MGI Symbol;Acc:MGI:6096750]
ENSMUSG00000025076	1657.700026	0.443382679	0.198175313	2.237325493	0.025265074	0.170076234	Casp7	12369	caspase 7 [Source:MGI Symbol;Acc:MGI:109383]
ENSMUSG00000025217	582.2041976	0.319787361	0.142918962	2.237543274	0.025250854	0.170076234	Btrc	12234	beta-transducin repeat containing protein [Source:MGI Symbol;Acc:MGI:1338871]
ENSMUSG00000031901	115.3545823	-0.675169827	0.301780975	-2.237284263	0.025267767	0.170076234	Dus2	66369	dihydrouridine synthase 2 [Source:MGI Symbol;Acc:MGI:1913619]
ENSMUSG00000068663	1226.842258	0.273503424	0.122231034	2.237593973	0.025247545	0.170076234	Clec16a	74374	C-type lectin domain family 16, member A [Source:MGI Symbol;Acc:MGI:1921624]
ENSMUSG00000037997	1280.925798	0.422362281	0.188867923	2.236283832	0.025333185	0.170424487	Parp11	101187	poly (ADP-ribose) polymerase family, member 11 [Source:MGI Symbol;Acc:MGI:2141505]
ENSMUSG00000004266	4603.552519	-0.509709155	0.228088056	-2.2347034	0.025436827	0.170976052	Ptpn6	15170	protein tyrosine phosphatase, non-receptor type 6 [Source:MGI Symbol;Acc:MGI:96055]
ENSMUSG00000020366	1170.611886	0.255004614	0.11416896	2.233572191	0.025511235	0.170976052	Mapk9	26420	mitogen-activated protein kinase 9 [Source:MGI Symbol;Acc:MGI:1346862]
ENSMUSG00000028180	751.5226075	-0.244565432	0.109490977	-2.233658324	0.025505563	0.170976052	Zranb2	53861	zinc finger, RAN-binding domain containing 2 [Source:MGI Symbol;Acc:MGI:1858211]
ENSMUSG00000033444	3073.147025	0.467627168	0.209334229	2.233878181	0.02549109	0.170976052	Specc1l	74392	sperm antigen with calponin homology and coiled-coil domains 1-like [Source:MGI Symbol;Acc:MGI:1921642]
ENSMUSG00000035842	178.3144456	-0.392761587	0.175777521	-2.234424424	0.02545516	0.170976052	Ddx11	320209	DEAD/H box helicase 11 [Source:MGI Symbol;Acc:MGI:2443590]
ENSMUSG00000054169	41.07869872	-1.170604212	0.524081653	-2.233629444	0.025507465	0.170976052	Ceacam10	26366	CEA cell adhesion molecule 10 [Source:MGI Symbol;Acc:MGI:1347248]
ENSMUSG00000062939	6745.179786	0.599135078	0.26823403	2.233628142	0.025507551	0.170976052	Stat4	20849	signal transducer and activator of transcription 4 [Source:MGI Symbol;Acc:MGI:103062]
ENSMUSG00000042694	270.5727796	-0.689747646	0.308915779	-2.232801597	0.025562031	0.171156178	Stn1	108689	STN1, CST complex subunit [Source:MGI Symbol;Acc:MGI:1915581]
ENSMUSG00000042817	4000.345108	1.089961379	0.488179691	2.232705292	0.025568385	0.171156178	Flt3	14255	FMS-like tyrosine kinase 3 [Source:MGI Symbol;Acc:MGI:95559]
ENSMUSG00000047045	1170.100981	-0.377677197	0.16916932	-2.232539547	0.025579324	0.171156178	Tmem164	209497	transmembrane protein 164 [Source:MGI Symbol;Acc:MGI:2148020]
ENSMUSG00000008822	45.4178824	-1.288472953	0.577483946	-2.231184022	0.025668942	0.171423756	Acyp1	66204	acylphosphatase 1 [Source:MGI Symbol;Acc:MGI:1913454]
ENSMUSG00000018509	56.66602354	-0.622722949	0.279187928	-2.230479495	0.025715627	0.171423756	Cenpv	73139	centromere protein V [Source:MGI Symbol;Acc:MGI:1920389]
ENSMUSG00000022574	236.9328784	0.445543114	0.199741475	2.230598899	0.02570771	0.171423756	Naprt	223646	nicotinate phosphoribosyltransferase [Source:MGI Symbol;Acc:MGI:2442664]
ENSMUSG00000023156	165.967878	-0.573103184	0.256938797	-2.230504656	0.025713959	0.171423756	Rpp14	109729085	ribonuclease P 14 subunit [Source:MGI Symbol;Acc:MGI:1914303]
ENSMUSG00000023156	165.967878	-0.573103184	0.256938797	-2.230504656	0.025713959	0.171423756	Rpp14	67053	ribonuclease P 14 subunit [Source:MGI Symbol;Acc:MGI:1914303]
ENSMUSG00000039849	1386.293526	0.267533651	0.119904644	2.231220089	0.025666554	0.171423756	Pcif1	228866	phosphorylated CTD interacting factor 1 [Source:MGI Symbol;Acc:MGI:2443858]
ENSMUSG00000061650	408.0304411	0.270697944	0.121330301	2.231082775	0.025675646	0.171423756	Med9	192191	mediator complex subunit 9 [Source:MGI Symbol;Acc:MGI:2183151]
ENSMUSG00000111793	21.36020545	0.992819641	0.444950258	2.231304789	0.025660947	0.171423756	Gm47950	NA	predicted gene, 47950 [Source:MGI Symbol;Acc:MGI:6097220]
ENSMUSG00000027204	28.35412905	-2.642413397	1.184918209	-2.230038646	0.025744877	0.171526966	Fbn1	14118	fibrillin 1 [Source:MGI Symbol;Acc:MGI:95489]
ENSMUSG00000100975	57.81451524	-0.886546165	0.397620353	-2.229629741	0.025772034	0.171616124	Gm28875	NA	predicted gene 28875 [Source:MGI Symbol;Acc:MGI:5579581]
ENSMUSG00000026811	1684.892802	0.401585318	0.180130007	2.229419327	0.025786017	0.171617517	St6galnac6	50935	ST6 (alpha-N-acetyl-neuraminyl-2,3-beta-galactosyl-1,3)-N-acetylgalactosaminide alpha-2,6-sialyltransferase 6 [Source:MGI Symbol;Acc:MGI:1355316]
ENSMUSG00000025809	16172.29788	0.386859905	0.173579011	2.228725133	0.025832199	0.171649796	Itgb1	16412	integrin beta 1 (fibronectin receptor beta) [Source:MGI Symbol;Acc:MGI:96610]
ENSMUSG00000041633	161.5666932	-0.59704546	0.267871386	-2.228851199	0.025823807	0.171649796	Kctd12b	207474	potassium channel tetramerisation domain containing 12b [Source:MGI Symbol;Acc:MGI:2444667]
ENSMUSG00000068290	868.1369622	-0.322936713	0.144880641	-2.228984569	0.025814932	0.171649796	Ddrgk1	77006	DDRGK domain containing 1 [Source:MGI Symbol;Acc:MGI:1924256]
ENSMUSG00000024525	163.2247455	-0.838730019	0.376441299	-2.228049956	0.025877184	0.171765495	Impa2	114663	inositol monophosphatase 2 [Source:MGI Symbol;Acc:MGI:2149728]
ENSMUSG00000091649	2625.591397	1.062651379	0.476939439	2.228063547	0.025876278	0.171765495	Phf11b	236451	PHD finger protein 11B [Source:MGI Symbol;Acc:MGI:3645789]
ENSMUSG00000000290	7356.017409	-0.812924165	0.364909277	-2.227743211	0.025897644	0.171809768	Itgb2	16414	integrin beta 2 [Source:MGI Symbol;Acc:MGI:96611]
ENSMUSG00000078635	34.65727025	1.041905404	0.467786765	2.227308426	0.025926668	0.171910779	1700028N14Rik	NA	RIKEN cDNA 1700028N14 gene [Source:MGI Symbol;Acc:MGI:1920530]
ENSMUSG00000023505	201.7529327	-1.198112113	0.538134083	-2.226419308	0.025986108	0.171938887	Cdca3	14793	cell division cycle associated 3 [Source:MGI Symbol;Acc:MGI:1315198]
ENSMUSG00000026463	847.4193162	0.611423596	0.274604681	2.226559263	0.025976744	0.171938887	Atp2b4	381290	ATPase, Ca++ transporting, plasma membrane 4 [Source:MGI Symbol;Acc:MGI:88111]
ENSMUSG00000026577	231.5271492	-0.335445412	0.150651533	-2.226631255	0.025971928	0.171938887	Blzf1	66352	basic leucine zipper nuclear factor 1 [Source:MGI Symbol;Acc:MGI:1201607]
ENSMUSG00000034422	9143.693555	0.95418396	0.428458867	2.227014152	0.025946328	0.171938887	Parp14	547253	poly (ADP-ribose) polymerase family, member 14 [Source:MGI Symbol;Acc:MGI:1919489]
ENSMUSG00000001783	3803.528365	0.37481805	0.168399049	2.225772957	0.026029393	0.172091329	Rtcb	28088	RNA 2',3'-cyclic phosphate and 5'-OH ligase [Source:MGI Symbol;Acc:MGI:106379]
ENSMUSG00000027185	231.5241092	-0.791747869	0.355735762	-2.225662848	0.026036773	0.172091329	Nat10	98956	N-acetyltransferase 10 [Source:MGI Symbol;Acc:MGI:2138939]
ENSMUSG00000074227	5079.856717	0.481198966	0.216233767	2.225364581	0.026056773	0.172132205	Spint2	20733	serine protease inhibitor, Kunitz type 2 [Source:MGI Symbol;Acc:MGI:1338031]
ENSMUSG00000005813	835.4732293	-0.252739531	0.11358524	-2.225108914	0.026073927	0.172154246	Metap1	75624	methionyl aminopeptidase 1 [Source:MGI Symbol;Acc:MGI:1922874]
ENSMUSG00000015880	97.38939408	-1.462256403	0.657459342	-2.224101645	0.026141606	0.172191907	Ncapg	54392	non-SMC condensin I complex, subunit G [Source:MGI Symbol;Acc:MGI:1930197]
ENSMUSG00000026576	233.2823267	0.994285683	0.446907773	2.224811789	0.026093876	0.172191907	Atp1b1	11931	ATPase, Na+/K+ transporting, beta 1 polypeptide [Source:MGI Symbol;Acc:MGI:88108]
ENSMUSG00000028251	153.2864727	-0.601202961	0.270312987	-2.224099435	0.026141755	0.172191907	Tstd3	77032	thiosulfate sulfurtransferase (rhodanese)-like domain containing 3 [Source:MGI Symbol;Acc:MGI:1924282]
ENSMUSG00000028797	2508.89432	0.335541996	0.150863622	2.224141199	0.026138946	0.172191907	Tmem234	76799	transmembrane protein 234 [Source:MGI Symbol;Acc:MGI:1924049]
ENSMUSG00000030088	185.9193036	1.034984321	0.465375859	2.223975094	0.02615012	0.172191907	Aldh1l1	107747	aldehyde dehydrogenase 1 family, member L1 [Source:MGI Symbol;Acc:MGI:1340024]
ENSMUSG00000059195	848.9294383	0.565701718	0.254386268	2.223790312	0.026162556	0.172191907	Gm12715	NA	predicted gene 12715 [Source:MGI Symbol;Acc:MGI:3650759]
ENSMUSG00000084145	34.58070432	0.795259138	0.357651825	2.223556773	0.02617828	0.172204428	Gm12263	NA	predicted gene 12263 [Source:MGI Symbol;Acc:MGI:3650086]
ENSMUSG00000039515	2448.828006	-0.57278282	0.257662172	-2.222999272	0.026215849	0.172285012	Ptpa	110854	protein phosphatase 2 protein activator [Source:MGI Symbol;Acc:MGI:1346006]
ENSMUSG00000049553	307.3518164	-0.810006709	0.364381288	-2.222964613	0.026218186	0.172285012	Polr1a	20019	polymerase (RNA) I polypeptide A [Source:MGI Symbol;Acc:MGI:1096397]
ENSMUSG00000022257	3455.015469	0.861648645	0.387710015	2.222404921	0.026255953	0.17235841	Laptm4b	114128	lysosomal-associated protein transmembrane 4B [Source:MGI Symbol;Acc:MGI:1890494]
ENSMUSG00000024170	120.6882116	-0.720163341	0.324049175	-2.22238906	0.026257024	0.17235841	Telo2	71718	telomere maintenance 2 [Source:MGI Symbol;Acc:MGI:1918968]
ENSMUSG00000041439	1626.513957	0.438982364	0.197545756	2.222180683	0.026271097	0.17235998	Mfsd6	98682	major facilitator superfamily domain containing 6 [Source:MGI Symbol;Acc:MGI:1922925]
ENSMUSG00000020706	600.6122648	-0.477873604	0.215095652	-2.221679519	0.026304972	0.172464959	Ftsj3	56095	FtsJ RNA 2'-O-methyltransferase 3 [Source:MGI Symbol;Acc:MGI:1860295]
ENSMUSG00000030019	505.008573	-0.421251559	0.189625785	-2.221488804	0.026317872	0.172464959	Fbxl14	101358	F-box and leucine-rich repeat protein 14 [Source:MGI Symbol;Acc:MGI:2141676]
ENSMUSG00000059479	289.283413	-0.679835984	0.306049087	-2.221329887	0.026328626	0.172464959	B3gnt8	232984	UDP-GlcNAc:betaGal beta-1,3-N-acetylglucosaminyltransferase 8 [Source:MGI Symbol;Acc:MGI:2385269]
ENSMUSG00000039908	120.3918663	-0.893987992	0.402532481	-2.220908956	0.026357129	0.172477182	Slc26a11	268512	solute carrier family 26, member 11 [Source:MGI Symbol;Acc:MGI:2444589]
ENSMUSG00000045031	288.3411341	0.601490936	0.270832865	2.220893447	0.026358179	0.172477182	Cetn4	207175	centrin 4 [Source:MGI Symbol;Acc:MGI:2677454]
ENSMUSG00000020454	1579.475144	0.286740406	0.129229508	2.218846222	0.026497188	0.173233841	Eif4enif1	74203	eukaryotic translation initiation factor 4E nuclear import factor 1 [Source:MGI Symbol;Acc:MGI:1921453]
ENSMUSG00000060803	632.5916037	-0.380375933	0.171434638	-2.218781087	0.026501621	0.173233841	Gstp1	14870	glutathione S-transferase, pi 1 [Source:MGI Symbol;Acc:MGI:95865]
ENSMUSG00000025512	415.3627352	-0.644729175	0.290776378	-2.217268058	0.026604779	0.173642043	Chid1	68038	chitinase domain containing 1 [Source:MGI Symbol;Acc:MGI:1915288]
ENSMUSG00000026014	400.2958418	-0.543025616	0.244909298	-2.21725194	0.02660588	0.173642043	Raph1	77300	Ras association (RalGDS/AF-6) and pleckstrin homology domains 1 [Source:MGI Symbol;Acc:MGI:1924550]
ENSMUSG00000062585	435.0468498	-0.857309095	0.386632351	-2.217375481	0.026597444	0.173642043	Cnr2	12802	cannabinoid receptor 2 [Source:MGI Symbol;Acc:MGI:104650]
ENSMUSG00000024145	49.45945006	-0.751789846	0.339305637	-2.215671549	0.026714005	0.173801454	Pigf	18701	phosphatidylinositol glycan anchor biosynthesis, class F [Source:MGI Symbol;Acc:MGI:99462]
ENSMUSG00000025371	441.4803798	-0.390715822	0.176330286	-2.215818002	0.026703969	0.173801454	Chmp6	208092	charged multivesicular body protein 6 [Source:MGI Symbol;Acc:MGI:3583942]
ENSMUSG00000030079	396.8716401	-0.590619641	0.266523688	-2.216011816	0.026690693	0.173801454	Ruvbl1	56505	RuvB-like AAA ATPase 1 [Source:MGI Symbol;Acc:MGI:1928760]
ENSMUSG00000037085	134.720036	-0.50944794	0.229837411	-2.216557947	0.026653314	0.173801454	Trmt12	68260	tRNA methyltransferase 12 [Source:MGI Symbol;Acc:MGI:1915510]
ENSMUSG00000038545	894.9926544	0.481815599	0.217433507	2.21592157	0.026696874	0.173801454	Cul7	66515	cullin 7 [Source:MGI Symbol;Acc:MGI:1913765]
ENSMUSG00000058704	334.6022671	-0.453800052	0.204786185	-2.215970044	0.026693554	0.173801454	Memo1	76890	mediator of cell motility 1 [Source:MGI Symbol;Acc:MGI:1924140]
ENSMUSG00000037493	73.49499446	-0.786118512	0.35487414	-2.215203712	0.026746085	0.173919351	Cib2	56506	calcium and integrin binding family member 2 [Source:MGI Symbol;Acc:MGI:1929293]
ENSMUSG00000038145	930.4206205	0.317299095	0.14326617	2.214752408	0.026777063	0.174023737	Snrk	20623	SNF related kinase [Source:MGI Symbol;Acc:MGI:108104]
ENSMUSG00000046865	868.4126973	-0.77174505	0.348486382	-2.214563005	0.026790074	0.174023737	Fbl	14113	fibrillarin [Source:MGI Symbol;Acc:MGI:95486]
ENSMUSG00000053907	1653.978395	-0.404998717	0.183028713	-2.212760561	0.026914158	0.174684088	Mat2a	232087	methionine adenosyltransferase 2A [Source:MGI Symbol;Acc:MGI:2443731]
ENSMUSG00000072235	7784.529094	0.694468776	0.313858776	2.212679165	0.026919773	0.174684088	Tuba1a	22142	tubulin, alpha 1A [Source:MGI Symbol;Acc:MGI:98869]
ENSMUSG00000021548	173.362736	-0.445449945	0.201424698	-2.211496157	0.027001498	0.17480661	Ccnh	66671	cyclin H [Source:MGI Symbol;Acc:MGI:1913921]
ENSMUSG00000036057	1393.200512	0.498241878	0.225260905	2.211843545	0.026977477	0.17480661	Ptpn23	104831	protein tyrosine phosphatase, non-receptor type 23 [Source:MGI Symbol;Acc:MGI:2144837]
ENSMUSG00000050608	1191.437654	-0.528001649	0.238764546	-2.211390504	0.027008807	0.17480661	Micos10	433771	mitochondrial contact site and cristae organizing system subunit 10 [Source:MGI Symbol;Acc:MGI:1913628]
ENSMUSG00000062604	461.23694	-0.42136413	0.190535761	-2.211470056	0.027003303	0.17480661	Srpk2	20817	serine/arginine-rich protein specific kinase 2 [Source:MGI Symbol;Acc:MGI:1201408]
ENSMUSG00000070605	229.7196821	-0.335705582	0.151774506	-2.211870703	0.0269756	0.17480661	Zfp992	433791	zinc finger protein 992 [Source:MGI Symbol;Acc:MGI:3700963]
ENSMUSG00000054484	136.6517439	-0.487658088	0.220570597	-2.210893452	0.027043216	0.174938438	Tmem62	96957	transmembrane protein 62 [Source:MGI Symbol;Acc:MGI:2139461]
ENSMUSG00000024070	879.6592516	-0.546710877	0.247407765	-2.20975634	0.027122077	0.175225932	Prkd3	75292	protein kinase D3 [Source:MGI Symbol;Acc:MGI:1922542]
ENSMUSG00000025246	3254.252527	0.392432683	0.1776162	2.209441949	0.027143916	0.175225932	Tbl1x	21372	transducin (beta)-like 1 X-linked [Source:MGI Symbol;Acc:MGI:1336172]
ENSMUSG00000049670	125.4861078	0.556457429	0.251811875	2.209814086	0.027118068	0.175225932	Morn4	226123	MORN repeat containing 4 [Source:MGI Symbol;Acc:MGI:2449568]
ENSMUSG00000054414	752.0082472	-0.373718292	0.169139549	-2.20952636	0.027138051	0.175225932	Slc30a7	66500	solute carrier family 30 (zinc transporter), member 7 [Source:MGI Symbol;Acc:MGI:1913750]
ENSMUSG00000004105	520.8028538	-1.254580536	0.567887208	-2.209207247	0.027160229	0.175240442	Angptl2	26360	angiopoietin-like 2 [Source:MGI Symbol;Acc:MGI:1347002]
ENSMUSG00000022686	2774.486978	0.724234065	0.327931562	2.208491491	0.02721003	0.175470894	B3gnt5	108105	UDP-GlcNAc:betaGal beta-1,3-N-acetylglucosaminyltransferase 5 [Source:MGI Symbol;Acc:MGI:2137302]
ENSMUSG00000106617	157.3508199	0.491214093	0.222443219	2.208267329	0.027225643	0.175480751	Gm36266	108169076	predicted gene, 36266 [Source:MGI Symbol;Acc:MGI:5595425]
ENSMUSG00000031168	549.705403	-0.498156813	0.225679272	-2.207366267	0.027288481	0.175794822	Ebp	13595	EBP cholestenol delta-isomerase [Source:MGI Symbol;Acc:MGI:107822]
ENSMUSG00000092035	56.73945619	2.965260266	1.343809424	2.206607732	0.027341476	0.176045195	Peg10	170676	paternally expressed 10 [Source:MGI Symbol;Acc:MGI:2157785]
ENSMUSG00000006289	544.4798522	-0.693165041	0.314371095	-2.204926129	0.027459279	0.176239669	Osgep	66246	O-sialoglycoprotein endopeptidase [Source:MGI Symbol;Acc:MGI:1913496]
ENSMUSG00000033720	102.2803913	-0.866079093	0.392638808	-2.20579086	0.027398647	0.176239669	Sfxn5	94282	sideroflexin 5 [Source:MGI Symbol;Acc:MGI:2137681]
ENSMUSG00000035435	155.2132301	1.543836224	0.699943088	2.205659646	0.027407839	0.176239669	Abca17	381072	ATP-binding cassette, sub-family A member 17 [Source:MGI Symbol;Acc:MGI:3625331]
ENSMUSG00000037849	699.3236982	2.841062487	1.288837411	2.204360661	0.02749899	0.176239669	Ifi206	102639543	interferon activated gene 206 [Source:MGI Symbol;Acc:MGI:3646410]
ENSMUSG00000038299	428.2857842	-0.345667611	0.156790749	-2.204642899	0.027479163	0.176239669	Wdr36	225348	WD repeat domain 36 [Source:MGI Symbol;Acc:MGI:1917819]
ENSMUSG00000040296	2081.464043	1.346617928	0.610763399	2.20481111	0.027467352	0.176239669	Rigi	230073	RNA sensor RIG-I [Source:MGI Symbol;Acc:MGI:2442858]
ENSMUSG00000042726	10496.95249	0.727750502	0.330128229	2.204447961	0.027492856	0.176239669	Trafd1	231712	TRAF type zinc finger domain containing 1 [Source:MGI Symbol;Acc:MGI:1923551]
ENSMUSG00000074579	31.33398948	-0.99118325	0.449643231	-2.204377118	0.027497834	0.176239669	Lekr1	624866	leucine, glutamate and lysine rich 1 [Source:MGI Symbol;Acc:MGI:3645902]
ENSMUSG00000111171	387.8613109	-0.459189752	0.208206338	-2.20545521	0.027422168	0.176239669	Gm47815	NA	predicted gene, 47815 [Source:MGI Symbol;Acc:MGI:6097001]
ENSMUSG00000054434	937.5553817	0.331091358	0.150217223	2.204083858	0.027518447	0.176273693	Tmem120b	330189	transmembrane protein 120B [Source:MGI Symbol;Acc:MGI:3603158]
ENSMUSG00000015957	2049.913136	0.777337236	0.352748494	2.203658552	0.027548366	0.176374663	Wnt11	22411	wingless-type MMTV integration site family, member 11 [Source:MGI Symbol;Acc:MGI:101948]
ENSMUSG00000047098	2225.170073	0.591944038	0.26869303	2.203049474	0.027591262	0.176558568	Rnf31	268749	ring finger protein 31 [Source:MGI Symbol;Acc:MGI:1934704]
ENSMUSG00000054611	2917.606741	0.371896135	0.168880943	2.202120202	0.027656819	0.176887221	Kdm2a	225876	lysine (K)-specific demethylase 2A [Source:MGI Symbol;Acc:MGI:1354736]
ENSMUSG00000027286	152.4540838	-0.45883513	0.2084762	-2.200899333	0.027743151	0.177257395	Lrrc57	66606	leucine rich repeat containing 57 [Source:MGI Symbol;Acc:MGI:1913856]
ENSMUSG00000053289	326.1400484	-0.38967084	0.177036232	-2.201079615	0.027730388	0.177257395	Ddx10	77591	DEAD box helicase 10 [Source:MGI Symbol;Acc:MGI:1924841]
ENSMUSG00000038371	1777.31654	0.635120234	0.288615861	2.200572873	0.027766276	0.177314213	Sbf2	319934	SET binding factor 2 [Source:MGI Symbol;Acc:MGI:1921831]
ENSMUSG00000002981	4158.724049	0.447408894	0.203424155	2.199389225	0.027850258	0.177477486	Clptm1	56457	cleft lip and palate associated transmembrane protein 1 [Source:MGI Symbol;Acc:MGI:1927155]
ENSMUSG00000021258	1561.374441	0.372589403	0.169396921	2.199505164	0.027842022	0.177477486	Ccnk	12454	cyclin K [Source:MGI Symbol;Acc:MGI:1276106]
ENSMUSG00000038372	97.80986715	-0.93923532	0.427078708	-2.199208956	0.027863068	0.177477486	Gmds	218138	GDP-mannose 4, 6-dehydratase [Source:MGI Symbol;Acc:MGI:1891112]
ENSMUSG00000085347	24.29330437	0.823339481	0.374245398	2.199998949	0.02780697	0.177477486	Hk1os	70162	hexokinase 1, opposite strand [Source:MGI Symbol;Acc:MGI:1917412]
ENSMUSG00000097715	2253.783879	0.703302889	0.319730677	2.199672845	0.027830115	0.177477486	Gpr137b-ps	NA	G protein-coupled receptor 137B, pseudogene [Source:MGI Symbol;Acc:MGI:3710533]
ENSMUSG00000009575	636.5154019	-0.55064041	0.250450906	-2.198596205	0.027906647	0.177664239	Cbx5	12419	chromobox 5 [Source:MGI Symbol;Acc:MGI:109372]
ENSMUSG00000026634	1324.364467	0.241611178	0.109919458	2.198074676	0.027943785	0.177719048	Angel2	52477	angel homolog 2 [Source:MGI Symbol;Acc:MGI:1196310]
ENSMUSG00000029413	1496.949753	-1.302965031	0.592766529	-2.198108306	0.027941389	0.177719048	Naaa	67111	N-acylethanolamine acid amidase [Source:MGI Symbol;Acc:MGI:1914361]
ENSMUSG00000003166	581.1559075	-0.300082755	0.136578694	-2.197141779	0.028010322	0.177960532	Dgcr2	13356	DiGeorge syndrome critical region gene 2 [Source:MGI Symbol;Acc:MGI:892866]
ENSMUSG00000020368	7718.334627	-0.282497929	0.128571168	-2.19721057	0.028005411	0.177960532	Canx	12330	calnexin [Source:MGI Symbol;Acc:MGI:88261]
ENSMUSG00000009563	420.1310688	-0.419954964	0.191204844	-2.196361533	0.028066077	0.177975086	Tor2a	30933	torsin family 2, member A [Source:MGI Symbol;Acc:MGI:1353596]
ENSMUSG00000022827	275.6728827	0.409256991	0.186321022	2.196515389	0.028055075	0.177975086	Rabl3	67657	RAB, member RAS oncogene family-like 3 [Source:MGI Symbol;Acc:MGI:1914907]
ENSMUSG00000026991	587.9437127	-0.497398843	0.226511397	-2.195910891	0.028098322	0.177975086	Pkp4	227937	plakophilin 4 [Source:MGI Symbol;Acc:MGI:109281]
ENSMUSG00000028229	71.20998282	-0.536151461	0.244146284	-2.196025477	0.02809012	0.177975086	Rmdn1	66302	regulator of microtubule dynamics 1 [Source:MGI Symbol;Acc:MGI:1913552]
ENSMUSG00000054263	202.108553	-0.751159546	0.341982329	-2.196486431	0.028057145	0.177975086	Lifr	16880	LIF receptor alpha [Source:MGI Symbol;Acc:MGI:96788]
ENSMUSG00000105881	41.10365583	0.86587724	0.39427636	2.196117568	0.028083529	0.177975086	4932422M17Rik	NA	RIKEN cDNA 4932422M17 gene [Source:MGI Symbol;Acc:MGI:1921616]
ENSMUSG00000010142	462.336408	-1.142639636	0.52051038	-2.195229297	0.028147154	0.178103295	Tnfrsf13b	57916	tumor necrosis factor receptor superfamily, member 13b [Source:MGI Symbol;Acc:MGI:1889411]
ENSMUSG00000089682	760.6809585	0.342184079	0.155868795	2.195334087	0.028139641	0.178103295	Bcl2l2	12050	BCL2-like 2 [Source:MGI Symbol;Acc:MGI:108052]
ENSMUSG00000025912	70.40669751	-0.772570454	0.352070879	-2.194360567	0.028209498	0.178407178	Mybl1	17864	myeloblastosis oncogene-like 1 [Source:MGI Symbol;Acc:MGI:99925]
ENSMUSG00000023094	53.24971825	-0.825056727	0.376196809	-2.19315185	0.02829644	0.178581367	Msrb2	76467	methionine sulfoxide reductase B2 [Source:MGI Symbol;Acc:MGI:1923717]
ENSMUSG00000031333	505.7923575	-0.248271793	0.113175908	-2.193680598	0.02825838	0.178581367	Abcb7	11306	ATP-binding cassette, sub-family B member 7 [Source:MGI Symbol;Acc:MGI:109533]
ENSMUSG00000031823	813.4635544	-0.265604437	0.121112494	-2.193039117	0.028304561	0.178581367	Zdhhc7	102193	zinc finger, DHHC domain containing 7 [Source:MGI Symbol;Acc:MGI:2142662]
ENSMUSG00000039781	145.011813	-1.198815992	0.546660318	-2.192981549	0.028308708	0.178581367	Cep131	12009	centrosomal protein 131 [Source:MGI Symbol;Acc:MGI:107440]
ENSMUSG00000100548	24.81178342	1.191012441	0.542988546	2.193439345	0.02827574	0.178581367	Gm29585	NA	predicted gene 29585 [Source:MGI Symbol;Acc:MGI:5580291]
ENSMUSG00000030880	278.5134072	-0.458788178	0.209332406	-2.191672984	0.028403128	0.178995736	Polr3e	26939	polymerase (RNA) III (DNA directed) polypeptide E [Source:MGI Symbol;Acc:MGI:1349452]
ENSMUSG00000039218	10321.95096	0.418492459	0.190938175	2.191769453	0.028396158	0.178995736	Srrm2	75956	serine/arginine repetitive matrix 2 [Source:MGI Symbol;Acc:MGI:1923206]
ENSMUSG00000021273	1526.439445	0.477980691	0.218140486	2.191159926	0.028440221	0.179123377	Fdft1	14137	farnesyl diphosphate farnesyl transferase 1 [Source:MGI Symbol;Acc:MGI:102706]
ENSMUSG00000024659	9709.163512	-0.744025556	0.339583372	-2.190995252	0.028452136	0.179123377	Anxa1	16952	annexin A1 [Source:MGI Symbol;Acc:MGI:96819]
ENSMUSG00000026956	1053.29821	-0.629341815	0.28727532	-2.190727053	0.02847155	0.179155073	Uap1l1	227620	UDP-N-acteylglucosamine pyrophosphorylase 1-like 1 [Source:MGI Symbol;Acc:MGI:2443318]
ENSMUSG00000068114	251.3407212	-0.511737026	0.233644321	-2.19023952	0.028506871	0.179286774	Ccdc134	76457	coiled-coil domain containing 134 [Source:MGI Symbol;Acc:MGI:1923707]
ENSMUSG00000022008	1898.479001	0.487938144	0.222811006	2.189919402	0.028530083	0.179315361	Gpalpp1	67467	GPALPP motifs containing 1 [Source:MGI Symbol;Acc:MGI:1914717]
ENSMUSG00000079808	61.04879704	0.787212627	0.359493945	2.189779933	0.028540201	0.179315361		102638047
ENSMUSG00000047875	2460.639577	0.665521689	0.304015837	2.189102039	0.028589424	0.179534092	Gpr157	269604	G protein-coupled receptor 157 [Source:MGI Symbol;Acc:MGI:2442046]
ENSMUSG00000026849	469.9155827	-0.594817398	0.271747305	-2.18886218	0.028606859	0.179553074	Tor1a	30931	torsin family 1, member A (torsin A) [Source:MGI Symbol;Acc:MGI:1353568]
ENSMUSG00000021598	1738.468977	0.48139845	0.220018903	2.187986773	0.028670566	0.179862326	Med10	28077	mediator complex subunit 10 [Source:MGI Symbol;Acc:MGI:106331]
ENSMUSG00000027255	920.0542836	0.289843764	0.132491503	2.187640393	0.028695807	0.179930076	Arfgap2	77038	ADP-ribosylation factor GTPase activating protein 2 [Source:MGI Symbol;Acc:MGI:1924288]
ENSMUSG00000020493	137.023947	-1.076722343	0.492487941	-2.186291794	0.028794264	0.180068208	Prr11	270906	proline rich 11 [Source:MGI Symbol;Acc:MGI:2444496]
ENSMUSG00000031066	492.9383204	0.35240277	0.161194446	2.186196732	0.028801215	0.180068208	Usp11	236733	ubiquitin specific peptidase 11 [Source:MGI Symbol;Acc:MGI:2384312]
ENSMUSG00000032363	224.5786247	0.830207008	0.379791704	2.185953507	0.028819007	0.180068208	Adamts7	108153	ADAM metallopeptidase with thrombospondin type 1 motif 7 [Source:MGI Symbol;Acc:MGI:1347346]
ENSMUSG00000047719	82.87781624	-0.596638093	0.272929076	-2.186055448	0.028811549	0.180068208	Ubiad1	71707	UbiA prenyltransferase domain containing 1 [Source:MGI Symbol;Acc:MGI:1918957]
ENSMUSG00000052331	8935.038965	0.58394488	0.267023728	2.186865131	0.028752371	0.180068208	Ankrd44	329154	ankyrin repeat domain 44 [Source:MGI Symbol;Acc:MGI:3045243]
ENSMUSG00000054423	45.86482349	0.789201816	0.360903043	2.186741926	0.028761369	0.180068208	Cadps	27062	Ca2+-dependent secretion activator [Source:MGI Symbol;Acc:MGI:1350922]
ENSMUSG00000058076	1248.519642	-0.362587493	0.165851031	-2.186223928	0.028799227	0.180068208	Sdhc	66052	succinate dehydrogenase complex, subunit C, integral membrane protein [Source:MGI Symbol;Acc:MGI:1913302]
ENSMUSG00000017715	665.2116731	-0.532552175	0.243709335	-2.185193988	0.028874626	0.180325297	Pgs1	74451	phosphatidylglycerophosphate synthase 1 [Source:MGI Symbol;Acc:MGI:1921701]
ENSMUSG00000023349	7305.329894	-1.087195749	0.497843075	-2.183812135	0.028976056	0.180868074	Clec4n	56620	C-type lectin domain family 4, member n [Source:MGI Symbol;Acc:MGI:1861231]
ENSMUSG00000022092	503.9982512	0.453316246	0.207761828	2.181903439	0.02911666	0.181563797	Ppp3cc	19057	protein phosphatase 3, catalytic subunit, gamma isoform [Source:MGI Symbol;Acc:MGI:107162]
ENSMUSG00000027291	3897.797441	0.389934884	0.178833845	2.180431139	0.029225518	0.18198956	Vps39	269338	VPS39 HOPS complex subunit [Source:MGI Symbol;Acc:MGI:2443189]
ENSMUSG00000028757	1926.93016	-0.423695434	0.194323947	-2.180356263	0.029231064	0.18198956	Ddost	13200	dolichyl-di-phosphooligosaccharide-protein glycotransferase [Source:MGI Symbol;Acc:MGI:1194508]
ENSMUSG00000071660	1627.194517	0.318925259	0.146283228	2.180190194	0.029243366	0.18198956	Ttc9c	70387	tetratricopeptide repeat domain 9C [Source:MGI Symbol;Acc:MGI:1917637]
ENSMUSG00000074923	26.36662598	-1.054381971	0.483591757	-2.180314191	0.02923418	0.18198956	Pak6	214230	p21 (RAC1) activated kinase 6 [Source:MGI Symbol;Acc:MGI:2679420]
ENSMUSG00000021596	309.8172446	-0.996307322	0.457065546	-2.179790911	0.029272964	0.182003277	Mctp1	78771	multiple C2 domains, transmembrane 1 [Source:MGI Symbol;Acc:MGI:1926021]
ENSMUSG00000029923	173.2527687	-0.977678174	0.448524302	-2.179766333	0.029274787	0.182003277	Rab19	19331	RAB19, member RAS oncogene family [Source:MGI Symbol;Acc:MGI:103292]
ENSMUSG00000027395	160.9874108	-0.651874688	0.299273298	-2.178191946	0.029391749	0.182581591	Polr1b	20017	polymerase (RNA) I polypeptide B [Source:MGI Symbol;Acc:MGI:108014]
ENSMUSG00000030056	741.810996	0.561905003	0.257977084	2.178119834	0.029397116	0.182581591	Isy1	57905	ISY1 splicing factor homolog [Source:MGI Symbol;Acc:MGI:1923310]
ENSMUSG00000000594	6979.380935	-1.01477186	0.465975627	-2.177735919	0.029425703	0.18259438	Gm2a	14667	GM2 ganglioside activator protein [Source:MGI Symbol;Acc:MGI:95762]
ENSMUSG00000028538	1851.9298	0.251324259	0.115411541	2.177635415	0.029433191	0.18259438	St3gal3	20441	ST3 beta-galactoside alpha-2,3-sialyltransferase 3 [Source:MGI Symbol;Acc:MGI:1316659]
ENSMUSG00000044313	1878.366702	0.727650709	0.334167662	2.177501871	0.029443142	0.18259438	Mab21l3	242125	mab-21-like 3 [Source:MGI Symbol;Acc:MGI:2446273]
ENSMUSG00000014791	89.37955988	0.513326989	0.235877633	2.176242749	0.029537114	0.182738066	Elmo3	234683	engulfment and cell motility 3 [Source:MGI Symbol;Acc:MGI:2679007]
ENSMUSG00000024766	240.7531467	0.368788053	0.169464946	2.176190785	0.029540998	0.182738066	Lipo3	381236	lipase, member O3 [Source:MGI Symbol;Acc:MGI:2147592]
ENSMUSG00000025086	84.32368707	-0.686128813	0.315343137	-2.175816539	0.029568981	0.182738066	Trub1	72133	TruB pseudouridine (psi) synthase family member 1 [Source:MGI Symbol;Acc:MGI:1919383]
ENSMUSG00000025450	50.90245015	0.55744663	0.256193852	2.17587825	0.029564366	0.182738066	Gm9752	NA	predicted gene 9752 [Source:MGI Symbol;Acc:MGI:3641896]
ENSMUSG00000028060	1239.280859	0.247712577	0.113830242	2.176157875	0.029543458	0.182738066	Khdc4	74200	KH domain containing 4, pre-mRNA splicing factor [Source:MGI Symbol;Acc:MGI:1921450]
ENSMUSG00000029363	372.0585581	-0.463877422	0.213109966	-2.176704502	0.029502622	0.182738066	Rfc5	72151	replication factor C (activator 1) 5 [Source:MGI Symbol;Acc:MGI:1919401]
[truncated: 14,047 more rows]
