# Supplementary material for: Innate Immune Response Against Batai Virus, Bunyamwera Virus, and Their Reassortants
Source: Viruses. 2024 Nov 26;16(12):1833. doi: 10.3390/v16121833 (PMC11680289; doi:10.3390/v16121833)
Supplement: Supplementary file 1 [file viruses-16-01833-s001.zip › viruses-3326190-supplementary/Table S9.csv]

Differential gene expression after BAYAV infection
ensembl_gene_id	baseMean	log2FoldChange	lfcSE	stat	pvalue	padj	external_gene_name	entrezgene_id	description
ENSMUSG00000091144	589.2875206	2.907055261	0.282774555	10.28046975	8.6305916421722e-25	1.4021259181873e-20	Phf11c	628705	PHD finger protein 11C [Source:MGI Symbol;Acc:MGI:3648476]
ENSMUSG00000049488	138.5590444	1.724175466	0.181907975	9.478284114	2.58498638599579e-21	2.09978444134438e-17	Tmem67	329795	transmembrane protein 67 [Source:MGI Symbol;Acc:MGI:1923928]
ENSMUSG00000021114	2198.205365	0.954163145	0.101578686	9.393340139	5.81270628604957e-21	3.14777421077205e-17	Atp6v1d	73834	ATPase, H+ transporting, lysosomal V1 subunit D [Source:MGI Symbol;Acc:MGI:1921084]
ENSMUSG00000022641	782.2804368	1.760949315	0.195040245	9.02864595	1.73809025645422e-19	7.05925357658881e-16	Bbx	70508	bobby sox HMG box containing [Source:MGI Symbol;Acc:MGI:1917758]
ENSMUSG00000000386	22208.70337	2.449526385	0.273100945	8.969307606	2.98384172665701e-19	9.69509853825395e-16	Mx1	NA	MX dynamin-like GTPase 1 [Source:MGI Symbol;Acc:MGI:97243]
ENSMUSG00000040033	8226.291739	2.973996157	0.335443159	8.865872144	7.59075389131639e-19	2.05532312863877e-15	Stat2	20847	signal transducer and activator of transcription 2 [Source:MGI Symbol;Acc:MGI:103039]
ENSMUSG00000026896	2632.175747	3.206612223	0.371609706	8.628978668	6.19022347604656e-18	1.43666243702646e-14	Ifih1	71586	interferon induced with helicase C domain 1 [Source:MGI Symbol;Acc:MGI:1918836]
ENSMUSG00000039853	488.7237923	1.362950587	0.161637007	8.432169162	3.3931600510274e-17	6.82864664639922e-14	Trim14	74735	tripartite motif-containing 14 [Source:MGI Symbol;Acc:MGI:1921985]
ENSMUSG00000097194	263.5624277	2.620515488	0.311245897	8.419437847	3.78295086898886e-17	6.82864664639922e-14	9330175E14Rik	NA	RIKEN cDNA 9330175E14 gene [Source:MGI Symbol;Acc:MGI:2443913]
ENSMUSG00000038122	218.5490073	1.676610648	0.200950072	8.343418997	7.21728847498855e-17	1.17252068564664e-13	Tbc1d32	544696	TBC1 domain family, member 32 [Source:MGI Symbol;Acc:MGI:2442827]
ENSMUSG00000004558	269.3997898	1.750257033	0.211133953	8.289794257	1.13444527859392e-16	1.6615290999472e-13	Ndrg2	29811	N-myc downstream regulated gene 2 [Source:MGI Symbol;Acc:MGI:1352498]
ENSMUSG00000029798	2832.321524	2.895690972	0.349702825	8.280433447	1.22727743440641e-16	1.6615290999472e-13	Herc6	67138	hect domain and RLD 6 [Source:MGI Symbol;Acc:MGI:1914388]
ENSMUSG00000063268	1986.77478	2.142296824	0.260374197	8.227761621	1.90744196979769e-16	2.38371555702564e-13	Parp10	671535	poly (ADP-ribose) polymerase family, member 10 [Source:MGI Symbol;Acc:MGI:3712326]
ENSMUSG00000032554	5887.342356	-1.301805244	0.159787028	-8.147127224	3.72671545964348e-16	4.0362812904912e-13	Trf	22041	transferrin [Source:MGI Symbol;Acc:MGI:98821]
ENSMUSG00000037997	1280.925798	1.532184911	0.187977453	8.150897298	3.61233808985605e-16	4.0362812904912e-13	Parp11	101187	poly (ADP-ribose) polymerase family, member 11 [Source:MGI Symbol;Acc:MGI:2141505]
ENSMUSG00000078349	189.1263593	4.058978359	0.49885697	8.136557379	4.06676151505195e-16	4.12928797334587e-13	AW011738	100382	expressed sequence AW011738 [Source:MGI Symbol;Acc:MGI:2140540]
ENSMUSG00000037826	812.6319398	1.87175778	0.230502968	8.120319645	4.64957451126759e-16	4.44335220647372e-13	Ppm1k	243382	protein phosphatase 1K (PP2C domain containing) [Source:MGI Symbol;Acc:MGI:2442111]
ENSMUSG00000034156	10400.49106	1.92530108	0.238370901	8.076913226	6.64267792635953e-16	5.6798392416651e-13	Tspoap1	207777	TSPO associated protein 1 [Source:MGI Symbol;Acc:MGI:2450877]
ENSMUSG00000056116	3859.090061	2.03660313	0.252072864	8.079422353	6.50742800912098e-16	5.6798392416651e-13	H2-T22	15039	histocompatibility 2, T region locus 22 [Source:MGI Symbol;Acc:MGI:95956]
ENSMUSG00000054823	2705.801913	1.396797768	0.174086232	8.023596994	1.0269282989969e-15	8.34173857275183e-13	Nsd3	234135	nuclear receptor binding SET domain protein 3 [Source:MGI Symbol;Acc:MGI:2142581]
ENSMUSG00000029009	1840.16077	3.182537847	0.400081591	7.954722031	1.79534133015052e-15	1.38891024998216e-12	Mthfr	17769	methylenetetrahydrofolate reductase [Source:MGI Symbol;Acc:MGI:106639]
ENSMUSG00000071350	627.9758737	1.677179625	0.211110329	7.944564515	1.94874183771262e-15	1.43905726797633e-12	Setdb2	239122	SET domain, bifurcated 2 [Source:MGI Symbol;Acc:MGI:2685139]
ENSMUSG00000030107	5626.55264	2.83488427	0.357631702	7.926825991	2.24817961158419e-15	1.58799678129551e-12	Usp18	24110	ubiquitin specific peptidase 18 [Source:MGI Symbol;Acc:MGI:1344364]
ENSMUSG00000028270	9933.142736	2.011829621	0.254685553	7.899268716	2.8054448005132e-15	1.89905234288072e-12	Gbp2	14469	guanylate binding protein 2 [Source:MGI Symbol;Acc:MGI:102772]
ENSMUSG00000037816	1777.350506	2.297438533	0.291238051	7.888524615	3.0577992206267e-15	1.98708024553205e-12	Fbxw17	109082	F-box and WD-40 domain protein 17 [Source:MGI Symbol;Acc:MGI:1923584]
ENSMUSG00000062783	29.3251118	3.569529874	0.452828604	7.882739394	3.20280604727067e-15	2.00126104015228e-12	Csprs	114564	component of Sp100-rs [Source:NCBI gene (formerly Entrezgene);Acc:114564]
ENSMUSG00000074151	3686.961852	2.911561248	0.369677701	7.875945029	3.38176906698874e-15	2.03482297267774e-12	Nlrc5	434341	NLR family, CARD domain containing 5 [Source:MGI Symbol;Acc:MGI:3612191]
ENSMUSG00000078920	1836.086266	4.062241485	0.516943297	7.858195496	3.89706749575762e-15	2.26113423343137e-12	Ifi47	15953	interferon gamma inducible protein 47 [Source:MGI Symbol;Acc:MGI:99448]
ENSMUSG00000041135	719.4476926	1.256700663	0.161797944	7.76709908	8.03040276603217e-15	4.49868701161926e-12	Ripk2	192656	receptor (TNFRSF)-interacting serine-threonine kinase 2 [Source:MGI Symbol;Acc:MGI:1891456]
ENSMUSG00000024601	1329.901547	0.852404711	0.110054578	7.745290825	9.53633219916087e-15	5.16424176358559e-12	Isoc1	66307	isochorismatase domain containing 1 [Source:MGI Symbol;Acc:MGI:1913557]
ENSMUSG00000027951	3196.428867	2.086056206	0.269820333	7.731278761	1.06471586985094e-14	5.40542938174951e-12	Adar	56417	adenosine deaminase, RNA-specific [Source:MGI Symbol;Acc:MGI:1889575]
ENSMUSG00000037965	4357.645882	1.215384582	0.157186018	7.732141814	1.05752040117795e-14	5.40542938174951e-12	Zc3h7a	106205	zinc finger CCCH type containing 7 A [Source:MGI Symbol;Acc:MGI:2445044]
ENSMUSG00000049502	4553.804397	2.1339171	0.276198288	7.726033032	1.10949850095717e-14	5.46209474137882e-12	Dtx3l	209200	deltex 3-like, E3 ubiquitin ligase [Source:MGI Symbol;Acc:MGI:2656973]
ENSMUSG00000022906	3548.264752	2.390540106	0.311207063	7.681509818	1.572244282561e-14	7.34628381874889e-12	Parp9	80285	poly (ADP-ribose) polymerase family, member 9 [Source:MGI Symbol;Acc:MGI:1933117]
ENSMUSG00000034422	9143.693555	3.289809262	0.428323572	7.680663579	1.58266609415371e-14	7.34628381874889e-12	Parp14	547253	poly (ADP-ribose) polymerase family, member 14 [Source:MGI Symbol;Acc:MGI:1919489]
ENSMUSG00000031129	227.2457333	-3.331651656	0.434771642	-7.6629921	1.81650522950892e-14	7.97593079962215e-12	Slc9a9	331004	solute carrier family 9 (sodium/hydrogen exchanger), member 9 [Source:MGI Symbol;Acc:MGI:2679732]
ENSMUSG00000078921	471.6327298	5.305077396	0.692269312	7.663314418	1.81195024506493e-14	7.97593079962215e-12	Tgtp2	100039796	T cell specific GTPase 2 [Source:MGI Symbol;Acc:MGI:3710083]
ENSMUSG00000048852	111.8634435	4.948246484	0.650153515	7.610889378	2.7221615266776e-14	1.13395477339498e-11	Gm12185	620913	predicted gene 12185 [Source:MGI Symbol;Acc:MGI:3652173]
ENSMUSG00000091649	2625.591397	3.626336498	0.476443629	7.611260337	2.71435853493466e-14	1.13395477339498e-11	Phf11b	236451	PHD finger protein 11B [Source:MGI Symbol;Acc:MGI:3645789]
ENSMUSG00000034171	84.55805595	2.088900721	0.275050225	7.594615581	3.08707500747501e-14	1.25381551428597e-11	Faah	14073	fatty acid amide hydrolase [Source:MGI Symbol;Acc:MGI:109609]
ENSMUSG00000027555	791.1294036	1.779446143	0.234799262	7.578584891	3.49344289307149e-14	1.38425544489852e-11	Car13	71934	carbonic anhydrase 13 [Source:MGI Symbol;Acc:MGI:1931322]
ENSMUSG00000090246	57.03046019	2.721929291	0.359816842	7.564763442	3.88571081868029e-14	1.50302995143524e-11	Gm17017	NA	predicted gene 17017 [Source:MGI Symbol;Acc:MGI:4820558]
ENSMUSG00000029780	1719.119928	3.576601484	0.474106241	7.543881891	4.56184325947467e-14	1.72352803705641e-11	Nt5c3	107569	5'-nucleotidase, cytosolic III [Source:MGI Symbol;Acc:MGI:1927186]
ENSMUSG00000090272	2459.205373	2.783984828	0.369434056	7.535809927	4.85313061324031e-14	1.79190818051596e-11	Mndal	100040462	myeloid nuclear differentiation antigen like [Source:MGI Symbol;Acc:MGI:3780953]
ENSMUSG00000037321	7529.505605	1.689644954	0.224822466	7.515463125	5.67098196966299e-14	2.04735051286989e-11	Tap1	21354	transporter 1, ATP-binding cassette, sub-family B (MDR/TAP) [Source:MGI Symbol;Acc:MGI:98483]
ENSMUSG00000024079	1826.350858	2.837236781	0.377728079	7.511320807	5.85337531433319e-14	2.06725946427515e-11	Eif2ak2	19106	eukaryotic translation initiation factor 2-alpha kinase 2 [Source:MGI Symbol;Acc:MGI:1353449]
ENSMUSG00000057596	2737.326853	3.941439354	0.526198952	7.490397578	6.86652924951098e-14	2.37348157845862e-11	Trim30d	209387	tripartite motif-containing 30D [Source:MGI Symbol;Acc:MGI:3035181]
ENSMUSG00000023341	1215.557715	4.586113166	0.61630789	7.441269601	9.97221899820187e-14	3.3062993845875e-11	Mx2	17858	MX dynamin-like GTPase 2 [Source:MGI Symbol;Acc:MGI:97244]
ENSMUSG00000100549	24.77964647	9.269182608	1.245489756	7.442198994	9.90229044226065e-14	3.3062993845875e-11	Ifna11	15964	interferon alpha 11 [Source:MGI Symbol;Acc:MGI:109210]
ENSMUSG00000002227	1588.260852	2.395550063	0.322266631	7.433441235	1.05808210637986e-13	3.37051017651907e-11	Mov10	17454	Mov10 RISC complex RNA helicase [Source:MGI Symbol;Acc:MGI:97054]
ENSMUSG00000070501	55.43569169	5.37506285	0.722977498	7.434619838	1.04869118561126e-13	3.37051017651907e-11	Ifi214	545384	interferon activated gene 214 [Source:MGI Symbol;Acc:MGI:3584522]
ENSMUSG00000054676	1941.386151	2.273481841	0.306670745	7.413429141	1.23074814305405e-13	3.8451412177031e-11	1600014C10Rik	72244	RIKEN cDNA 1600014C10 gene [Source:MGI Symbol;Acc:MGI:1919494]
ENSMUSG00000034300	764.1727326	0.901122825	0.121760724	7.400767656	1.35399459412053e-13	4.15037663699664e-11	Fam53c	66306	family with sequence similarity 53, member C [Source:MGI Symbol;Acc:MGI:1913556]
ENSMUSG00000060183	25.15469955	5.347578743	0.727395213	7.351682621	1.95727112708451e-13	5.88848643159536e-11	Cxcl11	NA	chemokine (C-X-C motif) ligand 11 [Source:MGI Symbol;Acc:MGI:1860203]
ENSMUSG00000036995	38.63780335	3.070059189	0.418853785	7.32966801	2.3072356691628e-13	6.81515466931251e-11	Asap3	230837	ArfGAP with SH3 domain, ankyrin repeat and PH domain 3 [Source:MGI Symbol;Acc:MGI:2684986]
ENSMUSG00000030275	3959.748569	1.564907798	0.213728649	7.321937449	2.4441608601926e-13	7.09068523833731e-11	Etnk1	75320	ethanolamine kinase 1 [Source:MGI Symbol;Acc:MGI:1922570]
ENSMUSG00000027641	1203.325587	1.622839194	0.222058054	7.308175351	2.70794269291957e-13	7.71811175248621e-11	Rbl1	19650	RB transcriptional corepressor like 1 [Source:MGI Symbol;Acc:MGI:103300]
ENSMUSG00000009035	2858.752486	1.430074102	0.196241045	7.287334327	3.1614770002359e-13	8.85540609410903e-11	Tmem184b	223693	transmembrane protein 184b [Source:MGI Symbol;Acc:MGI:2445179]
ENSMUSG00000069874	1405.661401	2.225125988	0.306296944	7.264603947	3.74132828879472e-13	1.03019693863998e-10	Irgm2	54396	immunity-related GTPase family M member 2 [Source:MGI Symbol;Acc:MGI:1926262]
ENSMUSG00000039531	1616.617555	2.121181596	0.293715213	7.221898966	5.1266558334759e-13	1.38812751117749e-10	Zup1	72580	zinc finger containing ubiquitin peptidase 1 [Source:MGI Symbol;Acc:MGI:1919830]
ENSMUSG00000043263	4813.158339	3.457039971	0.478844608	7.219544525	5.21619878527241e-13	1.38921910599239e-10	Ifi209	236312	interferon activated gene 209 [Source:MGI Symbol;Acc:MGI:2138243]
ENSMUSG00000035356	531.6591303	1.058933809	0.147253764	7.191217279	6.42161927355334e-13	1.6826713986798e-10	Nfkbiz	80859	nuclear factor of kappa light polypeptide gene enhancer in B cells inhibitor, zeta [Source:MGI Symbol;Acc:MGI:1931595]
ENSMUSG00000006411	545.8968477	2.148762999	0.299459186	7.175478666	7.20546338016412e-13	1.77363572839616e-10	Nectin4	71740	nectin cell adhesion molecule 4 [Source:MGI Symbol;Acc:MGI:1918990]
ENSMUSG00000026222	6379.665996	2.5016173	0.348449633	7.179279481	7.00797578404904e-13	1.77363572839616e-10	Sp100	20684	nuclear antigen Sp100 [Source:MGI Symbol;Acc:MGI:109561]
ENSMUSG00000035435	155.2132301	4.956241139	0.6903162	7.179668014	6.98808982000055e-13	1.77363572839616e-10	Abca17	381072	ATP-binding cassette, sub-family A member 17 [Source:MGI Symbol;Acc:MGI:3625331]
ENSMUSG00000038774	753.0585362	1.373523308	0.191416096	7.175589379	7.19963432448313e-13	1.77363572839616e-10	Ascc3	77987	activating signal cointegrator 1 complex subunit 3 [Source:MGI Symbol;Acc:MGI:1925237]
ENSMUSG00000031310	748.8032299	0.930019393	0.130641045	7.118891266	1.08798696074384e-12	2.6381248006335e-10	Zmym3	56364	zinc finger, MYM-type 3 [Source:MGI Symbol;Acc:MGI:1927231]
ENSMUSG00000022867	2848.255192	2.107058856	0.296316624	7.110835795	1.15342304894317e-12	2.63922688072264e-10	Usp25	30940	ubiquitin specific peptidase 25 [Source:MGI Symbol;Acc:MGI:1353655]
ENSMUSG00000027514	2261.804591	4.824620474	0.678407336	7.111686768	1.14633196782205e-12	2.63922688072264e-10	Zbp1	58203	Z-DNA binding protein 1 [Source:MGI Symbol;Acc:MGI:1927449]
ENSMUSG00000030921	5592.160386	3.551805981	0.499180397	7.115275362	1.11689620184754e-12	2.63922688072264e-10	Trim30a	20128	tripartite motif-containing 30A [Source:MGI Symbol;Acc:MGI:98178]
ENSMUSG00000040328	77.71109228	6.40063425	0.9001197	7.110870087	1.15313646718507e-12	2.63922688072264e-10	Or2v1	18356	olfactory receptor family 2 subfamily V member 1 [Source:MGI Symbol;Acc:MGI:1333785]
ENSMUSG00000037921	973.6448025	4.798596226	0.675942494	7.099119037	1.25554634707068e-12	2.83300082701531e-10	Ddx60	234311	DExD/H box helicase 60 [Source:MGI Symbol;Acc:MGI:2384570]
ENSMUSG00000020264	50.75363606	-3.543689061	0.500444227	-7.081086907	1.4302816494401e-12	3.11630265009336e-10	Slc36a2	246049	solute carrier family 36 (proton/amino acid symporter), member 2 [Source:MGI Symbol;Acc:MGI:1891430]
ENSMUSG00000027639	29536.28235	1.427555113	0.201624139	7.080278766	1.43864765946696e-12	3.11630265009336e-10	Samhd1	56045	SAM domain and HD domain, 1 [Source:MGI Symbol;Acc:MGI:1927468]
ENSMUSG00000078606	120.2457871	3.294479034	0.465166827	7.08236022	1.41719685436455e-12	3.11630265009336e-10	Gvin2	100042856	GTPase, very large interferon inducible, family member 2 [Source:MGI Symbol;Acc:MGI:3782245]
ENSMUSG00000070034	5290.595635	2.16674766	0.306360733	7.072537129	1.52126261496777e-12	3.25189900562716e-10	Sp110	109032	Sp110 nuclear body protein [Source:MGI Symbol;Acc:MGI:1923364]
ENSMUSG00000039236	444.6613113	4.7791714	0.678174703	7.04710951	1.82672555806872e-12	3.85415369043954e-10	Isg20	57444	interferon-stimulated protein [Source:MGI Symbol;Acc:MGI:1928895]
ENSMUSG00000040483	1787.484594	4.126268549	0.586037278	7.040965999	1.90911594186753e-12	3.97634584507434e-10	Xaf1	327959	XIAP associated factor 1 [Source:MGI Symbol;Acc:MGI:3772572]
ENSMUSG00000031652	2161.419753	0.979119633	0.139287116	7.029506115	2.07265870796853e-12	4.26233080628567e-10	N4bp1	80750	NEDD4 binding protein 1 [Source:MGI Symbol;Acc:MGI:2136825]
ENSMUSG00000000392	72.87229888	3.036583543	0.434093212	6.995233882	2.64816786591575e-12	5.37776689370841e-10	Fap	14089	fibroblast activation protein [Source:MGI Symbol;Acc:MGI:109608]
ENSMUSG00000038507	3231.05702	3.22837275	0.467261789	6.909130651	4.87632707584755e-12	9.66107435051455e-10	Parp12	243771	poly (ADP-ribose) polymerase family, member 12 [Source:MGI Symbol;Acc:MGI:2143990]
ENSMUSG00000051790	548.8292171	3.70494326	0.536741096	6.902663667	5.10363673725825e-12	9.98960029319247e-10	Nlgn2	216856	neuroligin 2 [Source:MGI Symbol;Acc:MGI:2681835]
ENSMUSG00000023961	87.83056485	3.554975211	0.51655143	6.882132165	5.89632682134488e-12	1.14037768499487e-09	Enpp4	224794	ectonucleotide pyrophosphatase/phosphodiesterase 4 [Source:MGI Symbol;Acc:MGI:2682634]
ENSMUSG00000025534	4009.464331	-1.485186661	0.216128208	-6.871785389	6.34032931188727e-12	1.203454853083e-09	Gusb	110006	glucuronidase, beta [Source:MGI Symbol;Acc:MGI:95872]
ENSMUSG00000027939	80.69339668	1.772846582	0.258014749	6.87110559	6.37062152930799e-12	1.203454853083e-09	Nup210l	77595	nucleoporin 210-like [Source:MGI Symbol;Acc:MGI:1924845]
ENSMUSG00000072244	391.5926717	2.380355489	0.348602199	6.828285927	8.5935181804025e-12	1.60471605010137e-09	Trim6	94088	tripartite motif-containing 6 [Source:MGI Symbol;Acc:MGI:2137352]
ENSMUSG00000101252	30.4753402	9.550329358	1.404201028	6.801255066	1.03711610032298e-11	1.91465774611899e-09	Ifna6	15969	interferon alpha 6 [Source:MGI Symbol;Acc:MGI:107662]
ENSMUSG00000047098	2225.170073	1.822912155	0.268299298	6.794323236	1.08822151341522e-11	1.98643221426333e-09	Rnf31	268749	ring finger protein 31 [Source:MGI Symbol;Acc:MGI:1934704]
ENSMUSG00000019082	1132.948633	2.740664544	0.405650571	6.756220099	1.41638205325951e-11	2.5567269819171e-09	Slc25a22	68267	solute carrier family 25 (mitochondrial carrier, glutamate), member 22 [Source:MGI Symbol;Acc:MGI:1915517]
ENSMUSG00000030966	702.2337243	1.533309863	0.227515716	6.73935802	1.59087963471982e-11	2.84015720281958e-09	Trim21	20821	tripartite motif-containing 21 [Source:MGI Symbol;Acc:MGI:106657]
ENSMUSG00000002307	2247.466117	2.76482463	0.412279497	6.706189981	1.99771605193699e-11	3.48977365373854e-09	Daxx	13163	Fas death domain-associated protein [Source:MGI Symbol;Acc:MGI:1197015]
ENSMUSG00000079457	31.69440975	4.53611437	0.676760678	6.702686068	2.04622764412388e-11	3.53649088366347e-09	Gm7609	665378	predicted pseudogene 7609 [Source:MGI Symbol;Acc:MGI:3644536]
ENSMUSG00000029826	6340.818433	1.328674433	0.19832134	6.699603946	2.08985167412274e-11	3.57386634713664e-09	Zc3hav1	78781	zinc finger CCCH type, antiviral 1 [Source:MGI Symbol;Acc:MGI:1926031]
ENSMUSG00000069892	456.4465232	2.308525012	0.344869789	6.693903285	2.17295059477383e-11	3.67726618361413e-09	9930111J21Rik2	245240	RIKEN cDNA 9930111J21 gene 2 [Source:MGI Symbol;Acc:MGI:3711310]
ENSMUSG00000000275	7870.480805	1.395841862	0.208608864	6.691191533	2.21360705192893e-11	3.70114448630486e-09	Trim25	217069	tripartite motif-containing 25 [Source:MGI Symbol;Acc:MGI:102749]
ENSMUSG00000024457	1598.549508	0.9409726	0.140654868	6.689939788	2.23262439774637e-11	3.70114448630486e-09	Trim26	22670	tripartite motif-containing 26 [Source:MGI Symbol;Acc:MGI:1337056]
ENSMUSG00000079491	232.2118101	1.983946382	0.296863735	6.683020356	2.34067046539186e-11	3.84106387684405e-09	H2-T10	NA	histocompatibility 2, T region locus 10 [Source:MGI Symbol;Acc:MGI:95942]
ENSMUSG00000023959	16.60100443	5.472240582	0.820302557	6.671002712	2.54061526019441e-11	4.12748355171184e-09	Clic5	224796	chloride intracellular channel 5 [Source:MGI Symbol;Acc:MGI:1917912]
ENSMUSG00000047747	199.5333186	-2.551042692	0.383327623	-6.654993121	2.83313303833515e-11	4.55713656839533e-09	Rnf150	330812	ring finger protein 150 [Source:MGI Symbol;Acc:MGI:2443860]
ENSMUSG00000109408	42.56383165	3.340436597	0.502369396	6.649363249	2.94363696922123e-11	4.68846335313412e-09	A930037H05Rik	78439	RIKEN cDNA A930037H05 gene [Source:MGI Symbol;Acc:MGI:1925689]
ENSMUSG00000026104	4026.747915	2.646567396	0.399442883	6.625646639	3.45731323986174e-11	5.45315639755281e-09	Stat1	20846	signal transducer and activator of transcription 1 [Source:MGI Symbol;Acc:MGI:103063]
ENSMUSG00000078853	897.1623405	3.266534167	0.493136502	6.623995897	3.49616472461921e-11	5.46141270347728e-09	Igtp	16145	interferon gamma induced GTPase [Source:MGI Symbol;Acc:MGI:107729]
ENSMUSG00000036986	2164.394009	3.709971364	0.562003691	6.601329184	4.07487599198208e-11	6.18695657623746e-09	Pml	18854	promyelocytic leukemia [Source:MGI Symbol;Acc:MGI:104662]
ENSMUSG00000046879	2953.971451	3.646963684	0.552353761	6.602586859	4.04044396070712e-11	6.18695657623746e-09	Irgm1	15944	immunity-related GTPase family M member 1 [Source:MGI Symbol;Acc:MGI:107567]
ENSMUSG00000078153	320.7533142	1.695804845	0.256849384	6.602331749	4.04740513367279e-11	6.18695657623746e-09	Psme2b	621823	protease (prosome, macropain) activator subunit 2B [Source:MGI Symbol;Acc:MGI:1341073]
ENSMUSG00000029605	286.3135801	3.374365148	0.511570157	6.596094601	4.22129628226871e-11	6.34992401867939e-09	Oas1b	23961	2'-5' oligoadenylate synthetase 1B [Source:MGI Symbol;Acc:MGI:97430]
ENSMUSG00000049657	335.9369635	1.089635837	0.165826184	6.570951654	4.99946917230975e-11	7.45150240122424e-09	Zbtb5	230119	zinc finger and BTB domain containing 5 [Source:MGI Symbol;Acc:MGI:1924601]
ENSMUSG00000020128	1040.425536	1.178450654	0.179726661	6.556905072	5.4935958509132e-11	8.11354165399416e-09	Vps54	245944	VPS54 GARP complex subunit [Source:MGI Symbol;Acc:MGI:2178798]
ENSMUSG00000003308	1009.675647	1.213178112	0.185130016	6.553114064	5.63494409592e-11	8.24732448489335e-09	Keap1	50868	kelch-like ECH-associated protein 1 [Source:MGI Symbol;Acc:MGI:1858732]
ENSMUSG00000050395	250.2027873	2.1773822	0.332998747	6.538709895	6.20517551424879e-11	9.0008286968291e-09	Tnfsf15	326623	tumor necrosis factor (ligand) superfamily, member 15 [Source:MGI Symbol;Acc:MGI:2180140]
ENSMUSG00000027882	5653.407066	1.584645966	0.242857684	6.524998267	6.80023204806826e-11	9.77668759760327e-09	Stxbp3	20912	syntaxin binding protein 3 [Source:MGI Symbol;Acc:MGI:107362]
ENSMUSG00000070327	9351.08057	4.043104477	0.620128478	6.519785204	7.04081435085329e-11	1.00337780652599e-08	Rnf213	672511	ring finger protein 213 [Source:MGI Symbol;Acc:MGI:1289196]
ENSMUSG00000020707	392.3339766	0.873042995	0.134128748	6.508992347	7.56565765482471e-11	1.06829913077132e-08	Rnf135	71956	ring finger protein 135 [Source:MGI Symbol;Acc:MGI:1919206]
ENSMUSG00000030882	28.9328085	2.494523481	0.383315136	6.50776149	7.62788989101765e-11	1.06829913077132e-08	Dnhd1	77505	dynein heavy chain domain 1 [Source:MGI Symbol;Acc:MGI:1924755]
ENSMUSG00000028894	6311.528291	1.78845438	0.275273641	6.497005575	8.19344271433658e-11	1.13429771969873e-08	Inpp5b	16330	inositol polyphosphate-5-phosphatase B [Source:MGI Symbol;Acc:MGI:103257]
ENSMUSG00000050022	964.40108	-3.738557988	0.575501416	-6.49617513	8.23877452446448e-11	1.13429771969873e-08	Amz1	231842	archaelysin family metallopeptidase 1 [Source:MGI Symbol;Acc:MGI:2442258]
ENSMUSG00000096959	44.3340616	1.97372366	0.304035029	6.491764002	8.48370833908155e-11	1.15820441745142e-08	4930509G22Rik	105246071	RIKEN cDNA 4930509G22 gene [Source:MGI Symbol;Acc:MGI:1914984]
ENSMUSG00000060261	985.7597182	-1.994246614	0.30740472	-6.487364967	8.73505658713076e-11	1.18258107762105e-08	Gtf2i	14886	general transcription factor II I [Source:MGI Symbol;Acc:MGI:1202722]
ENSMUSG00000033538	987.0766156	2.988099701	0.463830345	6.44222555	1.17734137184109e-10	1.58075106834135e-08	Casp4	12363	caspase 4, apoptosis-related cysteine peptidase [Source:MGI Symbol;Acc:MGI:107700]
ENSMUSG00000004356	300.5288537	-1.87013559	0.290484127	-6.43799579	1.21061357492617e-10	1.61210066706972e-08	Utp20	70683	UTP20 small subunit processome component [Source:MGI Symbol;Acc:MGI:1917933]
ENSMUSG00000029994	10466.08099	1.147663428	0.179021987	6.410740084	1.44814904837134e-10	1.91273410080006e-08	Anxa4	11746	annexin A4 [Source:MGI Symbol;Acc:MGI:88030]
ENSMUSG00000028678	99.85603938	-3.935064732	0.615977554	-6.388324873	1.67712744545795e-10	2.1973074579766e-08	Kif2c	73804	kinesin family member 2C [Source:MGI Symbol;Acc:MGI:1921054]
ENSMUSG00000078954	144.1060735	4.589141435	0.72190985	6.356945313	2.05805219375395e-10	2.67480927517814e-08	Arhgap8	73167	Rho GTPase activating protein 8 [Source:MGI Symbol;Acc:MGI:1920417]
ENSMUSG00000008200	1837.456101	1.160853838	0.18290563	6.346736508	2.19930334264599e-10	2.83570492893863e-08	Fnbp4	55935	formin binding protein 4 [Source:MGI Symbol;Acc:MGI:1860513]
ENSMUSG00000057143	2085.208507	1.575313609	0.248280409	6.34489696	2.22574366423164e-10	2.84719933615017e-08	Trim12c	319236	tripartite motif-containing 12C [Source:MGI Symbol;Acc:MGI:4821183]
ENSMUSG00000010358	1952.808878	1.780500979	0.280833568	6.340057532	2.29679378472959e-10	2.91513373646226e-08	Ifi35	70110	interferon-induced protein 35 [Source:MGI Symbol;Acc:MGI:1917360]
ENSMUSG00000040296	2081.464043	3.865592448	0.610304244	6.333877707	2.3907503390989e-10	3.00736674322181e-08	Rigi	230073	RNA sensor RIG-I [Source:MGI Symbol;Acc:MGI:2442858]
ENSMUSG00000040428	20.89022284	2.385868994	0.376743958	6.332865986	2.40648576030306e-10	3.00736674322181e-08	Plekha4	69217	pleckstrin homology domain containing, family A (phosphoinositide binding specific) member 4 [Source:MGI Symbol;Acc:MGI:1916467]
ENSMUSG00000069844	254.0971455	1.483561164	0.23442267	6.32857378	2.47437539617656e-10	3.06860325849499e-08	Sco1	52892	SCO1 cytochrome c oxidase assembly protein [Source:MGI Symbol;Acc:MGI:106362]
ENSMUSG00000029474	1222.54873	1.458517827	0.230569744	6.325712148	2.52067326922381e-10	3.09654313747992e-08	Rnf34	80751	ring finger protein 34 [Source:MGI Symbol;Acc:MGI:2153340]
ENSMUSG00000039501	9589.187271	2.296930911	0.363160579	6.324835468	2.53502546648301e-10	3.09654313747992e-08	Znfx1	98999	zinc finger, NFX1-type containing 1 [Source:MGI Symbol;Acc:MGI:2138982]
ENSMUSG00000054404	6451.189836	3.347868647	0.52944073	6.323405916	2.55860013091901e-10	3.10201624827688e-08	Slfn5	327978	schlafen 5 [Source:MGI Symbol;Acc:MGI:1329004]
ENSMUSG00000035517	2359.781032	1.991901697	0.315108987	6.321310333	2.59354573157067e-10	3.12109214482201e-08	Tdrd7	100121	tudor domain containing 7 [Source:MGI Symbol;Acc:MGI:2140279]
ENSMUSG00000022419	223.346694	-2.85047122	0.45115886	-6.318109818	2.64781837320338e-10	3.16297480081339e-08	Deptor	97998	DEP domain containing MTOR-interacting protein [Source:MGI Symbol;Acc:MGI:2146322]
ENSMUSG00000044701	68.9278293	4.275261031	0.677109575	6.313986961	2.71936860506582e-10	3.22473447867878e-08	Il27	246779	interleukin 27 [Source:MGI Symbol;Acc:MGI:2384409]
ENSMUSG00000020009	1887.104417	-1.075699006	0.170475322	-6.309998386	2.79038378298395e-10	3.28496919843168e-08	Ifngr1	15979	interferon gamma receptor 1 [Source:MGI Symbol;Acc:MGI:107655]
ENSMUSG00000035852	16.54602301	4.639695062	0.73790124	6.2876911	3.22222247987622e-10	3.76605945381791e-08	Misp	78906	mitotic spindle positioning [Source:MGI Symbol;Acc:MGI:1926156]
ENSMUSG00000034216	1414.980403	-0.657164803	0.104578461	-6.283940263	3.30097590729624e-10	3.83054675642391e-08	Vps18	228545	VPS18 CORVET/HOPS core subunit [Source:MGI Symbol;Acc:MGI:2443626]
ENSMUSG00000026024	920.034198	1.437046808	0.228742067	6.282389704	3.33407804696438e-10	3.84151999652364e-08	Als2	74018	alsin Rho guanine nucleotide exchange factor [Source:MGI Symbol;Acc:MGI:1921268]
ENSMUSG00000039304	144.8774688	5.42485872	0.864688165	6.273774682	3.52398376413319e-10	4.03173522761322e-08	Tnfsf10	22035	tumor necrosis factor (ligand) superfamily, member 10 [Source:MGI Symbol;Acc:MGI:107414]
ENSMUSG00000022752	2414.730055	0.959220301	0.153475863	6.249974946	4.1051853180761e-10	4.6638350124101e-08	Tomm70a	28185	translocase of outer mitochondrial membrane 70A [Source:MGI Symbol;Acc:MGI:106295]
ENSMUSG00000021338	623.5808974	1.267714191	0.202927885	6.247116773	4.18098487057733e-10	4.71696390329162e-08	Carmil1	68732	capping protein regulator and myosin 1 linker 1 [Source:MGI Symbol;Acc:MGI:1915982]
ENSMUSG00000045868	109.4712504	3.144402947	0.504591174	6.231585311	4.61738427534843e-10	5.17338103015935e-08	Gvin1	74558	GTPase, very large interferon inducible 1 [Source:MGI Symbol;Acc:MGI:1921808]
ENSMUSG00000038564	838.4879081	0.915773286	0.147022241	6.228807843	4.69997823951683e-10	5.22985249857468e-08	Ift172	67661	intraflagellar transport 172 [Source:MGI Symbol;Acc:MGI:2682064]
ENSMUSG00000037447	832.8153407	1.361273965	0.218733961	6.223423011	4.86423564061568e-10	5.37580763383961e-08	Arid5a	214855	AT-rich interaction domain 5A [Source:MGI Symbol;Acc:MGI:2443039]
ENSMUSG00000078922	510.1560495	3.802487768	0.611196964	6.221378691	4.92805106560665e-10	5.40953497377336e-08	Tgtp1	21822	T cell specific GTPase 1 [Source:MGI Symbol;Acc:MGI:98734]
ENSMUSG00000071203	733.5594875	1.165345826	0.188006117	6.198446323	5.70232458880481e-10	6.21744733353845e-08	Naip5	17951	NLR family, apoptosis inhibitory protein 5 [Source:MGI Symbol;Acc:MGI:1298220]
ENSMUSG00000079017	3161.600133	3.268552705	0.527622743	6.194866975	5.8334275983077e-10	6.31799098414045e-08	Ifi27l2a	76933	interferon, alpha-inducible protein 27 like 2A [Source:MGI Symbol;Acc:MGI:1924183]
ENSMUSG00000042350	1276.479007	1.174621046	0.189760989	6.190002756	6.01631631704012e-10	6.47291886666449e-08	Arel1	68497	apoptosis resistant E3 ubiquitin protein ligase 1 [Source:MGI Symbol;Acc:MGI:1915747]
ENSMUSG00000102425	23.62867842	2.360982806	0.381602843	6.187015762	6.13138364774348e-10	6.55331965402899e-08	Gm26616	NA	predicted gene, 26616 [Source:MGI Symbol;Acc:MGI:5477110]
ENSMUSG00000095896	12.0219113	8.251552249	1.33540951	6.179042597	6.44914950669536e-10	6.84790084220738e-08	Ifna14	404549	interferon alpha 14 [Source:MGI Symbol;Acc:MGI:3641425]
ENSMUSG00000056144	990.412255	2.041882452	0.330657229	6.175223994	6.60697324045902e-10	6.96992774444787e-08	Trim34a	94094	tripartite motif-containing 34A [Source:MGI Symbol;Acc:MGI:2137359]
ENSMUSG00000063388	10.69474156	8.065046798	1.309360436	6.159531461	7.29604853616882e-10	7.64720029152249e-08	BC023105	NA	cDNA sequence BC023105 [Source:MGI Symbol;Acc:MGI:2384767]
ENSMUSG00000003546	597.5271237	-0.688313158	0.111841763	-6.154348232	7.53868763063168e-10	7.85086661841297e-08	Klc4	74764	kinesin light chain 4 [Source:MGI Symbol;Acc:MGI:1922014]
ENSMUSG00000039456	1418.937631	1.590318308	0.258569317	6.150452512	7.72621901688569e-10	7.99491427696337e-08	Morc3	338467	microrchidia 3 [Source:MGI Symbol;Acc:MGI:2136841]
ENSMUSG00000029817	3049.427434	1.163138103	0.189269244	6.145415274	7.97545764905609e-10	8.20058765611172e-08	Tra2a	101214	transformer 2 alpha [Source:MGI Symbol;Acc:MGI:1933972]
ENSMUSG00000027881	7201.398235	1.115078617	0.181548389	6.142046328	8.14650879858996e-10	8.32378502779198e-08	Prpf38b	66921	PRP38 pre-mRNA processing factor 38 (yeast) domain containing B [Source:MGI Symbol;Acc:MGI:1914171]
ENSMUSG00000020826	19.8979005	5.901698171	0.962966993	6.128660911	8.86217720802536e-10	8.99843318259875e-08	Nos2	18126	nitric oxide synthase 2, inducible [Source:MGI Symbol;Acc:MGI:97361]
ENSMUSG00000006262	734.9269711	0.6695384	0.109320608	6.124539655	9.09461623457123e-10	9.06448683109473e-08	Mob1b	68473	MOB kinase activator 1B [Source:MGI Symbol;Acc:MGI:1915723]
ENSMUSG00000029298	1613.382078	2.157919684	0.352334868	6.124627112	9.08962244451035e-10	9.06448683109473e-08	Gbp9	236573	guanylate-binding protein 9 [Source:MGI Symbol;Acc:MGI:3605620]
ENSMUSG00000050592	196.4651358	-2.769550599	0.452171248	-6.125003775	9.06814563833332e-10	9.06448683109473e-08	Fam78a	241303	family with sequence similarity 78, member A [Source:MGI Symbol;Acc:MGI:2443569]
ENSMUSG00000044092	103.5896664	-1.75066391	0.28597627	-6.121710423	9.25761571263233e-10	9.17068444313566e-08	C130050O18Rik	319772	RIKEN cDNA C130050O18 gene [Source:MGI Symbol;Acc:MGI:2442694]
ENSMUSG00000020415	771.4905837	1.809371631	0.2956818	6.119320261	9.39753632486404e-10	9.19713103215308e-08	Pttg1	30939	pituitary tumor-transforming gene 1 [Source:MGI Symbol;Acc:MGI:1353578]
ENSMUSG00000045210	1605.192328	1.139197308	0.186163637	6.119333109	9.39677872478205e-10	9.19713103215308e-08	Vcpip1	70675	valosin containing protein (p97)/p47 complex interacting protein 1 [Source:MGI Symbol;Acc:MGI:1917925]
ENSMUSG00000056592	42.7815734	-2.739180956	0.448088432	-6.11303654	9.77529770160414e-10	9.50955008744077e-08	Zfp658	210104	zinc finger protein 658 [Source:MGI Symbol;Acc:MGI:2652821]
ENSMUSG00000044350	1571.684943	0.728995098	0.119628313	6.093834147	1.1023787384088e-09	1.06602648715413e-07	Lacc1	210808	laccase domain containing 1 [Source:MGI Symbol;Acc:MGI:2445077]
ENSMUSG00000000791	41.11659671	2.683365086	0.441124443	6.083011562	1.17945838917166e-09	1.13283339316029e-07	Il12rb1	16161	interleukin 12 receptor, beta 1 [Source:MGI Symbol;Acc:MGI:104579]
ENSMUSG00000041431	162.8018768	-3.55019496	0.583701971	-6.082204847	1.18540980448879e-09	1.13283339316029e-07	Ccnb1	268697	cyclin B1 [Source:MGI Symbol;Acc:MGI:88302]
ENSMUSG00000020116	417.7734482	-0.950637961	0.15635051	-6.08017181	1.20053838178127e-09	1.14058166961512e-07	Pno1	66249	partner of NOB1 homolog [Source:MGI Symbol;Acc:MGI:1913499]
ENSMUSG00000033213	769.9133066	1.546179095	0.255146728	6.059960513	1.36154969136464e-09	1.28603117941337e-07	AA467197	433470	expressed sequence AA467197 [Source:MGI Symbol;Acc:MGI:3034182]
ENSMUSG00000020330	115.3998732	-3.498145638	0.577698919	-6.055309299	1.40148115634885e-09	1.30853234862318e-07	Hmmr	15366	hyaluronan mediated motility receptor (RHAMM) [Source:MGI Symbol;Acc:MGI:104667]
ENSMUSG00000032596	7230.756666	1.947320842	0.321583308	6.055416421	1.4005487860572e-09	1.30853234862318e-07	Uba7	74153	ubiquitin-like modifier activating enzyme 7 [Source:MGI Symbol;Acc:MGI:1349462]
ENSMUSG00000028268	2522.134235	1.849102208	0.305780763	6.047150221	1.47430283315241e-09	1.36865850442251e-07	Gbp3	55932	guanylate binding protein 3 [Source:MGI Symbol;Acc:MGI:1926263]
ENSMUSG00000020694	1270.986217	1.339744003	0.222265955	6.027661772	1.66348715280556e-09	1.53551206161813e-07	Tlk2	24086	tousled-like kinase 2 (Arabidopsis) [Source:MGI Symbol;Acc:MGI:1346023]
ENSMUSG00000027366	4198.883999	1.087109311	0.180547359	6.021186437	1.73143181604695e-09	1.58920007251406e-07	Sppl2a	66552	signal peptide peptidase like 2A [Source:MGI Symbol;Acc:MGI:1913802]
ENSMUSG00000035725	1418.2393	0.955938634	0.159150202	6.006518496	1.89549361566158e-09	1.71358796245687e-07	Prkx	19108	protein kinase, X-linked [Source:MGI Symbol;Acc:MGI:1309999]
ENSMUSG00000043279	1002.357089	1.360175701	0.226459932	6.006253254	1.89859555116482e-09	1.71358796245687e-07	Trim56	384309	tripartite motif-containing 56 [Source:MGI Symbol;Acc:MGI:2685298]
ENSMUSG00000090125	30.46551109	5.758641996	0.95873003	6.006531364	1.89534324791276e-09	1.71358796245687e-07	Pou3f1	18991	POU domain, class 3, transcription factor 1 [Source:MGI Symbol;Acc:MGI:101896]
ENSMUSG00000031903	759.3628528	-1.441888478	0.240324391	-5.999759207	1.97610346964364e-09	1.77368933523926e-07	Pla2g15	192654	phospholipase A2, group XV [Source:MGI Symbol;Acc:MGI:2178076]
ENSMUSG00000028028	641.7221801	1.014043034	0.169050002	5.998479861	1.99173216032885e-09	1.77789454267596e-07	Alpk1	71481	alpha-kinase 1 [Source:MGI Symbol;Acc:MGI:1918731]
ENSMUSG00000042772	1657.29592	0.915821541	0.152862159	5.991159252	2.08350488484668e-09	1.84965138574968e-07	Smg7	226517	SMG7 nonsense mediated mRNA decay factor [Source:MGI Symbol;Acc:MGI:2682334]
ENSMUSG00000105096	15.03522445	6.013911465	1.006863393	5.972916989	2.3304849850867e-09	2.05766625368036e-07	Gbp10	626578	guanylate-binding protein 10 [Source:MGI Symbol;Acc:MGI:4359647]
ENSMUSG00000042790	562.7847655	0.916713583	0.153781618	5.961138883	2.5048595616527e-09	2.1996728885735e-07	Rnf214	235315	ring finger protein 214 [Source:MGI Symbol;Acc:MGI:2444451]
ENSMUSG00000020953	141.1793044	2.932181493	0.493735144	5.938774118	2.87161193028693e-09	2.50818319459363e-07	Coch	12810	cochlin [Source:MGI Symbol;Acc:MGI:1278313]
ENSMUSG00000033487	2204.52072	1.218372415	0.205378928	5.932314596	2.98693596669425e-09	2.59496051951416e-07	Fndc3a	319448	fibronectin type III domain containing 3A [Source:MGI Symbol;Acc:MGI:1196463]
ENSMUSG00000053289	326.1400484	-1.075077869	0.181434655	-5.92542737	3.11486234142142e-09	2.69170497865598e-07	Ddx10	77591	DEAD box helicase 10 [Source:MGI Symbol;Acc:MGI:1924841]
ENSMUSG00000031311	6655.718101	0.767547867	0.129639651	5.920625841	3.20718775620285e-09	2.75682393054347e-07	Nono	53610	non-POU-domain-containing, octamer binding protein [Source:MGI Symbol;Acc:MGI:1855692]
ENSMUSG00000059839	85.98133807	-1.700253741	0.287247526	-5.91912406	3.23660760487202e-09	2.76746984993426e-07	Zfp874b	408067	zinc finger protein 874b [Source:MGI Symbol;Acc:MGI:3040702]
ENSMUSG00000017830	1944.703876	3.840459558	0.649125943	5.916355059	3.2915426403485e-09	2.79970689712575e-07	Dhx58	80861	DExH-box helicase 58 [Source:MGI Symbol;Acc:MGI:1931560]
ENSMUSG00000029804	742.8350067	0.918304184	0.155423519	5.908399127	3.4544823798483e-09	2.90997822317695e-07	Herc3	73998	hect domain and RLD 3 [Source:MGI Symbol;Acc:MGI:1921248]
ENSMUSG00000115338	1115.99605	1.895619098	0.320841182	5.908278623	3.45700970745507e-09	2.90997822317695e-07	Pnp	18950	purine-nucleoside phosphorylase [Source:MGI Symbol;Acc:MGI:97365]
ENSMUSG00000079808	61.04879704	2.055807085	0.348242507	5.903377808	3.56133424533228e-09	2.98234206957053e-07		102638047
ENSMUSG00000040229	117.5856815	-3.575011551	0.606272749	-5.896705003	3.7083196339199e-09	3.07374289656442e-07	Gpr34	23890	G protein-coupled receptor 34 [Source:MGI Symbol;Acc:MGI:1346334]
ENSMUSG00000050565	6876.233472	1.967162032	0.333596252	5.896834931	3.70540206126623e-09	3.07374289656442e-07	Tor1aip2	240832	torsin A interacting protein 2 [Source:MGI Symbol;Acc:MGI:3582695]
ENSMUSG00000086513	12.84592118	4.858503455	0.8262694	5.880047662	4.10148364051229e-09	3.38237072201841e-07	Gvin-ps1	NA	GTPase, very large interferon inducible, pseudogene 1 [Source:MGI Symbol;Acc:MGI:1924950]
ENSMUSG00000017652	4581.180532	2.197571521	0.373943395	5.876749123	4.18401559281341e-09	3.43300592529528e-07	Cd40	21939	CD40 antigen [Source:MGI Symbol;Acc:MGI:88336]
ENSMUSG00000041936	1958.090759	3.057003451	0.521057091	5.866926111	4.43948389623141e-09	3.62431434061183e-07	Agrn	11603	agrin [Source:MGI Symbol;Acc:MGI:87961]
ENSMUSG00000103558	54.54091253	1.791877861	0.305903619	5.857654984	4.69448650379473e-09	3.81333138703246e-07	Gm38220	NA	predicted gene, 38220 [Source:MGI Symbol;Acc:MGI:5611448]
ENSMUSG00000039031	710.0250659	-2.27457302	0.389468901	-5.840191637	5.21408100619581e-09	4.21432636948543e-07	Arhgap18	73910	Rho GTPase activating protein 18 [Source:MGI Symbol;Acc:MGI:1921160]
ENSMUSG00000036777	138.7809546	-2.952775384	0.506044915	-5.835006536	5.37884585860754e-09	4.3259767237098e-07	Anln	68743	anillin, actin binding protein [Source:MGI Symbol;Acc:MGI:1920174]
ENSMUSG00000042901	1924.138063	2.001384318	0.343059634	5.833925409	5.41383309311864e-09	4.33266662220717e-07	Aida	108909	axin interactor, dorsalization associated [Source:MGI Symbol;Acc:MGI:1919737]
ENSMUSG00000044708	47.52420346	-2.374461939	0.407131941	-5.832168143	5.47117438114582e-09	4.35709308804387e-07	Kcnj10	16513	potassium inwardly-rectifying channel, subfamily J, member 10 [Source:MGI Symbol;Acc:MGI:1194504]
ENSMUSG00000070031	5623.073871	1.742020319	0.298891808	5.82826384	5.6006982568713e-09	4.43848506737225e-07	Sp140	434484	Sp140 nuclear body protein [Source:MGI Symbol;Acc:MGI:3702467]
ENSMUSG00000010048	124.8354635	-1.463506342	0.251218711	-5.825626359	5.68987890758978e-09	4.48727052100503e-07	Ifrd2	15983	interferon-related developmental regulator 2 [Source:MGI Symbol;Acc:MGI:1316708]
ENSMUSG00000096727	5837.415955	1.306671891	0.22439435	5.82310512	5.77641966714023e-09	4.53351274938938e-07	Psmb9	16912	proteasome (prosome, macropain) subunit, beta type 9 (large multifunctional peptidase 2) [Source:MGI Symbol;Acc:MGI:1346526]
ENSMUSG00000019817	33.25127244	4.359420783	0.749599644	5.815665492	6.03931300358383e-09	4.65274936113155e-07	Plagl1	22634	pleiomorphic adenoma gene-like 1 [Source:MGI Symbol;Acc:MGI:1100874]
ENSMUSG00000024750	2343.496299	0.704025206	0.121045679	5.816194467	6.02024254935811e-09	4.65274936113155e-07	Zfand5	22682	zinc finger, AN1-type domain 5 [Source:MGI Symbol;Acc:MGI:1278334]
ENSMUSG00000034957	620.5318429	-1.908376406	0.328149724	-5.815566079	6.04290357748835e-09	4.65274936113155e-07	Cebpa	12606	CCAAT/enhancer binding protein alpha [Source:MGI Symbol;Acc:MGI:99480]
ENSMUSG00000073811	8.604879053	7.719697446	1.326994791	5.817428597	5.97597753866967e-09	4.65274936113155e-07	Ifna12	242519	interferon alpha 12 [Source:MGI Symbol;Acc:MGI:2676324]
ENSMUSG00000001403	214.9324258	-3.653935311	0.628478786	-5.813935793	6.1020827243988e-09	4.67615263870674e-07	Ube2c	68612	ubiquitin-conjugating enzyme E2C [Source:MGI Symbol;Acc:MGI:1915862]
ENSMUSG00000000326	734.1789789	-1.465728045	0.252231031	-5.811053618	6.2080874519129e-09	4.73505111473131e-07	Comt	12846	catechol-O-methyltransferase [Source:MGI Symbol;Acc:MGI:88470]
ENSMUSG00000035692	4912.944926	6.482179118	1.115780808	5.809545273	6.26427533135558e-09	4.75558023519639e-07	Isg15	100038882	ISG15 ubiquitin-like modifier [Source:MGI Symbol;Acc:MGI:1855694]
ENSMUSG00000029073	912.3503265	1.78354248	0.307196931	5.805860351	6.4036319478684e-09	4.83876300581721e-07	Cptp	79554	ceramide-1-phosphate transfer protein [Source:MGI Symbol;Acc:MGI:1933107]
ENSMUSG00000000204	1962.632035	6.935893627	1.196565476	5.796501544	6.77125616807825e-09	5.06939298187094e-07	Slfn4	20558	schlafen 4 [Source:MGI Symbol;Acc:MGI:1329010]
ENSMUSG00000068245	673.7990361	5.194554823	0.896035351	5.797265494	6.74049378872128e-09	5.06939298187094e-07	Phf11d	219132	PHD finger protein 11D [Source:MGI Symbol;Acc:MGI:1277133]
ENSMUSG00000033781	426.208068	2.177520798	0.376089252	5.789904359	7.04265146397399e-09	5.23599684141892e-07	Asb13	142688	ankyrin repeat and SOCS box-containing 13 [Source:MGI Symbol;Acc:MGI:2145525]
ENSMUSG00000068015	1174.485366	1.074443127	0.185583738	5.789532734	7.05825008168622e-09	5.23599684141892e-07	Lrch1	380916	leucine-rich repeats and calponin homology (CH) domain containing 1 [Source:MGI Symbol;Acc:MGI:2443390]
ENSMUSG00000062203	880.6321615	-0.757452795	0.131325473	-5.76775227	8.0335778068484e-09	5.93243204772996e-07	Gspt1	14852	G1 to S phase transition 1 [Source:MGI Symbol;Acc:MGI:1316728]
ENSMUSG00000031494	52.32829419	-7.406348728	1.285753974	-5.76031564	8.39567864375379e-09	6.17177354056217e-07	Cd209a	170786	CD209a antigen [Source:MGI Symbol;Acc:MGI:2157942]
ENSMUSG00000038943	163.024957	-2.905537227	0.504844696	-5.755309007	8.6483451322976e-09	6.32887455041922e-07	Prc1	233406	protein regulator of cytokinesis 1 [Source:MGI Symbol;Acc:MGI:1858961]
ENSMUSG00000021147	1327.70203	0.766750113	0.133305892	5.751809617	8.82931983527391e-09	6.43233767012825e-07	Wdr37	207615	WD repeat domain 37 [Source:MGI Symbol;Acc:MGI:1920393]
ENSMUSG00000024472	1427.923484	1.417486378	0.246704936	5.745674968	9.15550285020896e-09	6.61067996908866e-07	Dcp2	70640	decapping mRNA 2 [Source:MGI Symbol;Acc:MGI:1917890]
ENSMUSG00000060519	2160.618927	2.947404271	0.512975961	5.745696673	9.15432836051674e-09	6.61067996908866e-07	Tor3a	30935	torsin family 3, member A [Source:MGI Symbol;Acc:MGI:1353652]
ENSMUSG00000006315	352.0801625	-1.586601435	0.276779354	-5.732369168	9.90374222237859e-09	7.03234532134599e-07	Tmem147	69804	transmembrane protein 147 [Source:MGI Symbol;Acc:MGI:1915011]
ENSMUSG00000027078	5194.466066	2.379128781	0.41504514	5.732216939	9.91263744052833e-09	7.03234532134599e-07	Ube2l6	56791	ubiquitin-conjugating enzyme E2L 6 [Source:MGI Symbol;Acc:MGI:1914500]
ENSMUSG00000049401	4122.836679	1.799432291	0.313835749	5.733675332	9.8277371740627e-09	7.03234532134599e-07	Ogfr	72075	opioid growth factor receptor [Source:MGI Symbol;Acc:MGI:1919325]
ENSMUSG00000035834	91.40191855	-1.455929025	0.25426524	-5.726024626	1.02811303304699e-08	7.26205405864409e-07	Polr3g	67486	polymerase (RNA) III (DNA directed) polypeptide G [Source:MGI Symbol;Acc:MGI:1914736]
ENSMUSG00000038497	604.6346129	1.013333272	0.177123266	5.72106248	1.05859956119926e-08	7.41704611469713e-07	Tmco3	234076	transmembrane and coiled-coil domains 3 [Source:MGI Symbol;Acc:MGI:2444946]
ENSMUSG00000038866	840.4883218	1.410675323	0.246579819	5.720968285	1.05918669125307e-08	7.41704611469713e-07	Zcchc2	227449	zinc finger, CCHC domain containing 2 [Source:MGI Symbol;Acc:MGI:2444114]
ENSMUSG00000024120	617.8828439	-0.857791459	0.150050183	-5.716697201	1.08614407538712e-08	7.54615095404157e-07	Lrpprc	72416	leucine-rich PPR-motif containing [Source:MGI Symbol;Acc:MGI:1919666]
ENSMUSG00000039013	141.3536656	-2.484100086	0.434543286	-5.716576846	1.08691328526759e-08	7.54615095404157e-07	Siglecf	233186	sialic acid binding Ig-like lectin F [Source:MGI Symbol;Acc:MGI:2681107]
ENSMUSG00000091549	720.27659	2.37387834	0.416339163	5.701789668	1.185560597684e-08	8.19600743403161e-07	Gm6548	NA	predicted gene 6548 [Source:MGI Symbol;Acc:MGI:3644071]
ENSMUSG00000055413	1306.886722	1.413750579	0.248086158	5.698627401	1.20775861683184e-08	8.31408749536019e-07	H2-Q5	15016	histocompatibility 2, Q region locus 5 [Source:MGI Symbol;Acc:MGI:95934]
ENSMUSG00000082292	396.5211427	3.517368331	0.617361635	5.697419684	1.21634249933687e-08	8.33784820431512e-07	Gm12250	NA	predicted gene 12250 [Source:MGI Symbol;Acc:MGI:3649299]
ENSMUSG00000028037	658.8508915	7.504063183	1.319761031	5.685925715	1.30105944701506e-08	8.88109738496075e-07	Ifi44	99899	interferon-induced protein 44 [Source:MGI Symbol;Acc:MGI:2443016]
ENSMUSG00000039997	1314.54488	3.278438103	0.576988575	5.681980969	1.33143479552998e-08	9.05041409547282e-07	Ifi203	15950	interferon activated gene 203 [Source:MGI Symbol;Acc:MGI:96428]
ENSMUSG00000090942	29.41144929	7.476838118	1.320943844	5.660224051	1.51175494048264e-08	1.02333211512837e-06	F830016B08Rik	240328	RIKEN cDNA F830016B08 gene [Source:MGI Symbol;Acc:MGI:3588218]
ENSMUSG00000005883	390.2338779	1.20256769	0.212512819	5.658800714	1.52434435269272e-08	1.02575414805109e-06	Spo11	26972	SPO11 initiator of meiotic double stranded breaks [Source:MGI Symbol;Acc:MGI:1349669]
ENSMUSG00000020357	64.74872869	4.417037083	0.780616746	5.65839396	1.52796075235974e-08	1.02575414805109e-06	Flt4	14257	FMS-like tyrosine kinase 4 [Source:MGI Symbol;Acc:MGI:95561]
ENSMUSG00000069793	687.121057	2.875403299	0.508328882	5.656580611	1.54418469177561e-08	1.03237960915994e-06	Slfn9	237886	schlafen 9 [Source:MGI Symbol;Acc:MGI:2445121]
ENSMUSG00000024675	925.3156044	5.060098807	0.896090207	5.646863191	1.63401757824938e-08	1.08352039086691e-06	Ms4a4c	64380	membrane-spanning 4-domains, subfamily A, member 4C [Source:MGI Symbol;Acc:MGI:1927656]
ENSMUSG00000026421	11207.63095	1.67385607	0.296390391	5.647470777	1.62825502394776e-08	1.08352039086691e-06	Csrp1	13007	cysteine and glycine-rich protein 1 [Source:MGI Symbol;Acc:MGI:88549]
ENSMUSG00000027715	231.0026932	-3.13089768	0.554992342	-5.641334924	1.68736768599102e-08	1.11434859457764e-06	Ccna2	12428	cyclin A2 [Source:MGI Symbol;Acc:MGI:108069]
ENSMUSG00000047592	250.4277109	-2.502728093	0.444078079	-5.635783911	1.74263784919086e-08	1.14369650746201e-06	Nxpe5	381680	neurexophilin and PC-esterase domain family, member 5 [Source:MGI Symbol;Acc:MGI:3584036]
ENSMUSG00000048779	717.1433922	-1.997112779	0.354426704	-5.63476949	1.7529264456361e-08	1.14369650746201e-06	P2ry6	233571	pyrimidinergic receptor P2Y, G-protein coupled, 6 [Source:MGI Symbol;Acc:MGI:2673874]
ENSMUSG00000106990	480.7870553	1.508093312	0.267614844	5.635312646	1.74741026297829e-08	1.14369650746201e-06	Gm42547	NA	predicted gene 42547 [Source:MGI Symbol;Acc:MGI:5662684]
ENSMUSG00000021614	306.8854674	1.45487443	0.258254729	5.633486104	1.76602753504611e-08	1.14763533337437e-06	Vcan	13003	versican [Source:MGI Symbol;Acc:MGI:102889]
ENSMUSG00000032869	977.3588586	0.496947206	0.088290709	5.628533447	1.81748262676677e-08	1.17636744041645e-06	Psmf1	228769	proteasome (prosome, macropain) inhibitor subunit 1 [Source:MGI Symbol;Acc:MGI:1346072]
ENSMUSG00000026946	948.1746699	1.775716673	0.315804315	5.622838545	1.87844951073703e-08	1.21100360124737e-06	Nmi	64685	N-myc (and STAT) interactor [Source:MGI Symbol;Acc:MGI:1928368]
ENSMUSG00000045795	569.9379876	1.025993617	0.182517108	5.621355879	1.8946452038623e-08	1.21661683723111e-06	Whamm	434204	WAS protein homolog associated with actin, golgi membranes and microtubules [Source:MGI Symbol;Acc:MGI:2142282]
ENSMUSG00000062981	402.536908	-1.137861871	0.20250638	-5.618893923	1.92183798026642e-08	1.22921967824442e-06	Mrpl42	67270	mitochondrial ribosomal protein L42 [Source:MGI Symbol;Acc:MGI:1333774]
ENSMUSG00000031154	5142.259104	1.182035894	0.210431711	5.617194703	1.94082682277533e-08	1.23649696324737e-06	Otud5	54644	OTU domain containing 5 [Source:MGI Symbol;Acc:MGI:1859615]
ENSMUSG00000026425	2083.41163	0.686143876	0.12217644	5.616008113	1.95419488771894e-08	1.24015039632351e-06	Srgap2	14270	SLIT-ROBO Rho GTPase activating protein 2 [Source:MGI Symbol;Acc:MGI:109605]
ENSMUSG00000026622	78.88871246	-3.483628977	0.621125035	-5.608579244	2.03994291073999e-08	1.2895296703456e-06	Nek2	18005	NIMA (never in mitosis gene a)-related expressed kinase 2 [Source:MGI Symbol;Acc:MGI:109359]
ENSMUSG00000063286	1707.201442	2.540291735	0.453925386	5.596275978	2.19004989185215e-08	1.37905234662907e-06	Gvin-ps7	NA	GTPase, very large interferon inducible, pseudogene 7 [Source:MGI Symbol;Acc:MGI:3644223]
ENSMUSG00000023206	2507.635411	1.870419185	0.335596471	5.57341732	2.49790229892698e-08	1.5668309169254e-06	Il15ra	16169	interleukin 15 receptor, alpha chain [Source:MGI Symbol;Acc:MGI:104644]
ENSMUSG00000028973	276.4255894	-1.006257645	0.180645156	-5.570354999	2.54220814902064e-08	1.58240281950151e-06	Abcb8	74610	ATP-binding cassette, sub-family B member 8 [Source:MGI Symbol;Acc:MGI:1351667]
ENSMUSG00000047586	82.57044786	-5.766595247	1.0351639	-5.570707446	2.53707034487343e-08	1.58240281950151e-06	Nccrp1	233038	non-specific cytotoxic cell receptor protein 1 homolog (zebrafish) [Source:MGI Symbol;Acc:MGI:2685009]
ENSMUSG00000037278	162.2988314	-1.884374632	0.338648262	-5.564400715	2.630548464142e-08	1.63114085299431e-06	Tmem97	69071	transmembrane protein 97 [Source:MGI Symbol;Acc:MGI:1916321]
ENSMUSG00000022033	71.0654653	-3.279352754	0.590250255	-5.555868427	2.76234896282542e-08	1.70635442015444e-06	Pbk	52033	PDZ binding kinase [Source:MGI Symbol;Acc:MGI:1289156]
ENSMUSG00000069893	119.621583	2.860133365	0.515011952	5.553528134	2.79960581936824e-08	1.72281803566123e-06	9930111J21Rik1	667214	RIKEN cDNA 9930111J21 gene 1 [Source:MGI Symbol;Acc:MGI:3041173]
ENSMUSG00000090881	37.46455585	4.990928909	0.899244777	5.550133884	2.85450908087677e-08	1.74997564256317e-06	Phf11	NA	PHD finger protein 11 [Source:MGI Symbol;Acc:MGI:3644962]
ENSMUSG00000068606	12.35427958	6.341108753	1.142868915	5.548413004	2.8827426222957e-08	1.76064047525624e-06	Gm4841	225594	predicted gene 4841 [Source:MGI Symbol;Acc:MGI:3643814]
ENSMUSG00000112910	40.35774779	2.229891514	0.402368343	5.541915891	2.99180012713479e-08	1.82040392754426e-06	Gm29685	628877	predicted gene, 29685 [Source:MGI Symbol;Acc:MGI:5588844]
ENSMUSG00000006442	197.135405	-2.562549516	0.462682844	-5.538458033	3.05146346382079e-08	1.84290243246218e-06	Srm	20810	spermidine synthase [Source:MGI Symbol;Acc:MGI:102690]
ENSMUSG00000026466	3394.47228	1.454479617	0.262589254	5.538991397	3.04218586177316e-08	1.84290243246218e-06	Tor1aip1	208263	torsin A interacting protein 1 [Source:MGI Symbol;Acc:MGI:3582693]
ENSMUSG00000048118	2455.033132	0.814254964	0.147043434	5.537513251	3.0679648843342e-08	1.8460058337368e-06	Arid4a	238247	AT-rich interaction domain 4A [Source:MGI Symbol;Acc:MGI:2444354]
ENSMUSG00000002325	3010.587781	1.402946828	0.253712102	5.52968036	3.20814806200027e-08	1.90914061335232e-06	Irf9	16391	interferon regulatory factor 9 [Source:MGI Symbol;Acc:MGI:107587]
ENSMUSG00000024925	186.630687	-1.379269182	0.249459116	-5.529039014	3.21989737817639e-08	1.90914061335232e-06	Rnaseh2c	68209	ribonuclease H2, subunit C [Source:MGI Symbol;Acc:MGI:1915459]
ENSMUSG00000028613	1916.554857	2.721095714	0.492043417	5.530194332	3.19876224971195e-08	1.90914061335232e-06	Lrp8	16975	low density lipoprotein receptor-related protein 8, apolipoprotein e receptor [Source:MGI Symbol;Acc:MGI:1340044]
ENSMUSG00000036078	412.4934826	-2.683109845	0.48512023	-5.53081417	3.18747860533638e-08	1.90914061335232e-06	Sigmar1	18391	sigma non-opioid intracellular receptor 1 [Source:MGI Symbol;Acc:MGI:1195268]
ENSMUSG00000042726	10496.95249	1.824112565	0.33007006	5.526440559	3.26792907872503e-08	1.93057366592607e-06	Trafd1	231712	TRAF type zinc finger domain containing 1 [Source:MGI Symbol;Acc:MGI:1923551]
ENSMUSG00000000078	13768.32294	1.149926162	0.208329612	5.519744162	3.39493573190692e-08	1.99833789494782e-06	Klf6	23849	Kruppel-like transcription factor 6 [Source:MGI Symbol;Acc:MGI:1346318]
ENSMUSG00000006398	132.3803155	-3.169986576	0.574661167	-5.516270735	3.46268697033389e-08	2.03085965776333e-06	Cdc20	107995	cell division cycle 20 [Source:MGI Symbol;Acc:MGI:1859866]
ENSMUSG00000047735	1892.637183	2.361181406	0.428321027	5.512644151	3.53482464594196e-08	2.06571083445946e-06	Samd9l	209086	sterile alpha motif domain containing 9-like [Source:MGI Symbol;Acc:MGI:1343184]
ENSMUSG00000047067	79.76811883	1.335731166	0.242428057	5.509804358	3.5923274500188e-08	2.09179038541238e-06	Dusp28	67446	dual specificity phosphatase 28 [Source:MGI Symbol;Acc:MGI:1914696]
ENSMUSG00000042590	176.2721684	-1.049335757	0.190511676	-5.507986597	3.62961033490078e-08	2.09845727760847e-06	Ipo11	76582	importin 11 [Source:MGI Symbol;Acc:MGI:2442377]
ENSMUSG00000100079	11.58536373	7.185260439	1.304435796	5.508328166	3.62257613151758e-08	2.09845727760847e-06	Ifnab	15974	interferon alpha B [Source:MGI Symbol;Acc:MGI:1097683]
ENSMUSG00000028896	336.224189	-1.116729101	0.202775602	-5.507216294	3.64552246613161e-08	2.10018290726149e-06	Rcc1	100088	regulator of chromosome condensation 1 [Source:MGI Symbol;Acc:MGI:1913989]
ENSMUSG00000027522	2284.140376	0.97752857	0.177895608	5.494956185	3.90807432030286e-08	2.24348322995195e-06	Stx16	228960	syntaxin 16 [Source:MGI Symbol;Acc:MGI:1923396]
ENSMUSG00000029174	3182.015747	1.157625192	0.210714076	5.493819947	3.93331515709844e-08	2.25002246627539e-06	Tbc1d1	57915	TBC1 domain family, member 1 [Source:MGI Symbol;Acc:MGI:1889508]
ENSMUSG00000027580	36832.24223	2.168887608	0.394890376	5.492379003	3.96555232111544e-08	2.2605039652225e-06	Helz2	229003	helicase with zinc finger 2, transcriptional coactivator [Source:MGI Symbol;Acc:MGI:2385169]
ENSMUSG00000022554	84.3180067	-1.673555588	0.304861965	-5.489551924	4.02954649817843e-08	2.28895148284639e-06	Hgh1	59053	HGH1 homolog [Source:MGI Symbol;Acc:MGI:1930628]
ENSMUSG00000000318	172.3117521	-4.01820198	0.732540683	-5.485295321	4.12779242709916e-08	2.33658939967432e-06	Clec10a	17312	C-type lectin domain family 10, member A [Source:MGI Symbol;Acc:MGI:96975]
ENSMUSG00000021200	1683.874499	-2.468174818	0.450318745	-5.48095065	4.23046484048589e-08	2.38352099510078e-06	Asb2	65256	ankyrin repeat and SOCS box-containing 2 [Source:MGI Symbol;Acc:MGI:1929743]
ENSMUSG00000033004	4402.369255	0.788621253	0.143894532	5.480550523	4.24004411907008e-08	2.38352099510078e-06	Mycbp2	105689	MYC binding protein 2, E3 ubiquitin protein ligase [Source:MGI Symbol;Acc:MGI:2179432]
ENSMUSG00000023942	229.4857324	-1.702960443	0.311674491	-5.463907035	4.65767524757818e-08	2.60926179559156e-06	Slc29a1	63959	solute carrier family 29 (nucleoside transporters), member 1 [Source:MGI Symbol;Acc:MGI:1927073]
ENSMUSG00000039145	709.5268388	-1.784841191	0.327154348	-5.455654806	4.87927007801562e-08	2.72400761812515e-06	Camk1d	227541	calcium/calmodulin-dependent protein kinase ID [Source:MGI Symbol;Acc:MGI:2442190]
ENSMUSG00000078485	974.065957	2.177210418	0.400078143	5.441962918	5.26966467226412e-08	2.93188261183572e-06	Plekhn1	231002	pleckstrin homology domain containing, family N member 1 [Source:MGI Symbol;Acc:MGI:2387630]
ENSMUSG00000061143	50.2202338	-3.031773691	0.557266766	-5.440435135	5.31505896786893e-08	2.94704600655285e-06	Maml3	433586	mastermind like transcriptional coactivator 3 [Source:MGI Symbol;Acc:MGI:2389461]
ENSMUSG00000048806	54.39620819	10.38329141	1.908901703	5.439406015	5.34585010554458e-08	2.95403676240399e-06	Ifnb1	15977	interferon beta 1, fibroblast [Source:MGI Symbol;Acc:MGI:107657]
ENSMUSG00000035208	1212.924251	3.345111537	0.615547874	5.434364538	5.49920548793442e-08	3.02847770701636e-06	Slfn8	276950	schlafen 8 [Source:MGI Symbol;Acc:MGI:2672859]
ENSMUSG00000033644	106.0260483	-2.745403319	0.505395769	-5.432185007	5.56681626190963e-08	3.05535462807378e-06	Piwil2	57746	piwi-like RNA-mediated gene silencing 2 [Source:MGI Symbol;Acc:MGI:1930036]
ENSMUSG00000090103	89.91848919	1.857939594	0.3422388	5.428781291	5.67401637191659e-08	3.10370605987061e-06	Gm16094	NA	predicted gene 16094 [Source:MGI Symbol;Acc:MGI:3801967]
ENSMUSG00000046031	66.20196353	4.057992455	0.748406461	5.422177211	5.88774694702712e-08	3.20980996313432e-06	Calhm6	215900	calcium homeostasis modulator family member 6 [Source:MGI Symbol;Acc:MGI:2443082]
ENSMUSG00000112627	84.47063834	1.459818506	0.269421458	5.418345348	6.01531394364494e-08	3.2683876364032e-06	4933412E12Rik	71086	RIKEN cDNA 4933412E12 gene [Source:MGI Symbol;Acc:MGI:1918336]
ENSMUSG00000044033	13.43931871	3.221393238	0.594626993	5.417502533	6.04372937854961e-08	3.27288091613057e-06	Ccdc141	545428	coiled-coil domain containing 141 [Source:MGI Symbol;Acc:MGI:1919735]
ENSMUSG00000003848	311.2572648	-1.240736252	0.229092964	-5.415863638	6.09935737467081e-08	3.29203189066119e-06	Nob1	67619	NIN1/RPN12 binding protein 1 homolog [Source:MGI Symbol;Acc:MGI:1914869]
ENSMUSG00000006930	25.02579108	2.332219384	0.431639512	5.403164719	6.54752815069219e-08	3.52222325616375e-06	Hap1	15114	huntingtin-associated protein 1 [Source:MGI Symbol;Acc:MGI:1261831]
ENSMUSG00000046718	8408.690715	1.606396604	0.29760077	5.397824086	6.74539556132076e-08	3.61668964650882e-06	Bst2	69550	bone marrow stromal cell antigen 2 [Source:MGI Symbol;Acc:MGI:1916800]
ENSMUSG00000029417	20.48981583	4.681785898	0.868763215	5.389024095	7.08413085503156e-08	3.78581545627772e-06	Cxcl9	17329	C-X-C motif chemokine ligand 9 [Source:MGI Symbol;Acc:MGI:1352449]
ENSMUSG00000030798	1577.441184	-0.594399476	0.110345411	-5.38671678	7.17563703129697e-08	3.82214423640822e-06	Cd37	12493	CD37 antigen [Source:MGI Symbol;Acc:MGI:88330]
ENSMUSG00000063800	761.4485001	0.948406749	0.176221746	5.381893941	7.3706189889622e-08	3.91317242139477e-06	Prpf38a	230596	PRP38 pre-mRNA processing factor 38 (yeast) domain containing A [Source:MGI Symbol;Acc:MGI:1916962]
ENSMUSG00000108732	51.82958479	1.682380104	0.313332834	5.369306758	7.90398776131836e-08	4.18267704138039e-06	2310043P16Rik	NA	RIKEN cDNA 2310043P16 gene [Source:MGI Symbol;Acc:MGI:1917385]
ENSMUSG00000028068	132.7900656	-2.795931038	0.521013972	-5.366326411	8.03564633832222e-08	4.23854254585658e-06	Iqgap3	404710	IQ motif containing GTPase activating protein 3 [Source:MGI Symbol;Acc:MGI:3028642]
ENSMUSG00000026605	121.5550997	-3.074735229	0.573587706	-5.36053196	8.29772445848375e-08	4.33456050008126e-06	Cenpf	108000	centromere protein F [Source:MGI Symbol;Acc:MGI:1313302]
ENSMUSG00000031207	16925.11837	0.621704075	0.115958462	5.36143773	8.25621834968645e-08	4.33456050008126e-06	Msn	17698	moesin [Source:MGI Symbol;Acc:MGI:97167]
ENSMUSG00000032410	1314.058068	1.110149437	0.207086903	5.360790188	8.28587084430433e-08	4.33456050008126e-06	Xrn1	24127	5'-3' exoribonuclease 1 [Source:MGI Symbol;Acc:MGI:891964]
ENSMUSG00000038058	251.8549728	2.419284937	0.451399159	5.359524683	8.34411938850536e-08	4.34482575595058e-06	Nod1	107607	nucleotide-binding oligomerization domain containing 1 [Source:MGI Symbol;Acc:MGI:1341839]
ENSMUSG00000079084	1121.196076	0.581003677	0.108544088	5.352697604	8.66525923202423e-08	4.49762944036632e-06	Ccdc82	66396	coiled-coil domain containing 82 [Source:MGI Symbol;Acc:MGI:1913646]
ENSMUSG00000050619	799.8069793	0.833609303	0.155829213	5.349505942	8.8194665646534e-08	4.56309088564838e-06	Zscan29	99334	zinc finger SCAN domains 29 [Source:MGI Symbol;Acc:MGI:2139317]
ENSMUSG00000004100	222.7400554	-1.437837179	0.269111555	-5.342903914	9.14692551527694e-08	4.71749053718061e-06	Ppan	235036	peter pan homolog [Source:MGI Symbol;Acc:MGI:2178445]
ENSMUSG00000031827	10085.2959	-0.702282186	0.131563412	-5.337974858	9.39904885259932e-08	4.83218188795343e-06	Cotl1	72042	coactosin like F-actin binding protein 1 [Source:MGI Symbol;Acc:MGI:1919292]
ENSMUSG00000058290	189.4868629	-2.282605953	0.427832761	-5.335276209	9.53992243164249e-08	4.88913501023546e-06	Espl1	105988	extra spindle pole bodies 1, separase [Source:MGI Symbol;Acc:MGI:2146156]
ENSMUSG00000030062	2537.194486	-1.523726399	0.285768587	-5.332029024	9.71214104978495e-08	4.96174350612598e-06	Rpn1	103963	ribophorin I [Source:MGI Symbol;Acc:MGI:98084]
ENSMUSG00000025746	789.7317483	1.982030402	0.371817117	5.330659378	9.78568100283327e-08	4.98364180476581e-06	Il6	16193	interleukin 6 [Source:MGI Symbol;Acc:MGI:96559]
ENSMUSG00000079222	46.56492123	2.071864459	0.388776334	5.329193878	9.86496441153441e-08	5.00831911968088e-06		NA
ENSMUSG00000031004	903.2586065	-2.472689957	0.464343691	-5.32512879	1.00881535960438e-07	5.10567424677035e-06	Mki67	17345	antigen identified by monoclonal antibody Ki 67 [Source:MGI Symbol;Acc:MGI:106035]
ENSMUSG00000022999	1262.666488	0.873646539	0.164209285	5.32032361	1.03582835612548e-07	5.22610791106043e-06	Lmbr1l	74775	limb region 1 like [Source:MGI Symbol;Acc:MGI:1289247]
ENSMUSG00000061286	431.9406823	-1.481784628	0.278741437	-5.315982592	1.06083291832223e-07	5.33569399104114e-06	Exosc5	27998	exosome component 5 [Source:MGI Symbol;Acc:MGI:107889]
ENSMUSG00000040570	25.60592804	2.00036583	0.376449096	5.313775096	1.07377132568558e-07	5.3841015299654e-06	Rundc3b	242819	RUN domain containing 3B [Source:MGI Symbol;Acc:MGI:2685286]
ENSMUSG00000016528	4434.52253	0.380661409	0.071719216	5.307662688	1.11039884299135e-07	5.51667877774846e-06	Mapkapk2	17164	MAP kinase-activated protein kinase 2 [Source:MGI Symbol;Acc:MGI:109298]
ENSMUSG00000081219	24.502493	4.250077955	0.800709616	5.307889242	1.10901993995699e-07	5.51667877774846e-06	Bambi-ps1	NA	BMP and activin membrane-bound inhibitor, pseudogene (Xenopus laevis) [Source:MGI Symbol;Acc:MGI:1932402]
ENSMUSG00000042111	670.9539069	-1.170456552	0.220650809	-5.304564978	1.12942008409595e-07	5.5940727701899e-06	Ccdc115	69668	coiled-coil domain containing 115 [Source:MGI Symbol;Acc:MGI:1916918]
ENSMUSG00000031568	382.9746804	-0.572898057	0.108069822	-5.301184415	1.15053794950408e-07	5.68134940049949e-06	Rwdd4a	192174	RWD domain containing 4A [Source:MGI Symbol;Acc:MGI:2681000]
ENSMUSG00000025626	649.5715798	1.17238579	0.221274843	5.29832391	1.16870509599118e-07	5.75357060287054e-06	Phf6	70998	PHD finger protein 6 [Source:MGI Symbol;Acc:MGI:1918248]
ENSMUSG00000023460	1264.431116	0.519939849	0.098274808	5.290672736	1.21867261060591e-07	5.98143662595278e-06	Rab12	19328	RAB12, member RAS oncogene family [Source:MGI Symbol;Acc:MGI:894284]
ENSMUSG00000011257	1074.64107	-1.048425007	0.198238694	-5.288700129	1.23188656204316e-07	6.00825488068147e-06	Pabpc4	230721	poly(A) binding protein, cytoplasmic 4 [Source:MGI Symbol;Acc:MGI:2385206]
ENSMUSG00000027950	65.00344211	1.540571713	0.29128866	5.28881458	1.2311161176288e-07	6.00825488068147e-06	Chrnb2	11444	cholinergic receptor nicotinic beta 2 subunit [Source:MGI Symbol;Acc:MGI:87891]
ENSMUSG00000031639	199.7847035	2.954904854	0.558772853	5.288204034	1.23523152169618e-07	6.00825488068147e-06	Tlr3	142980	toll-like receptor 3 [Source:MGI Symbol;Acc:MGI:2156367]
ENSMUSG00000029405	2990.344895	0.658226357	0.124761379	5.275882345	1.3211883702645e-07	6.39685503456875e-06	G3bp2	23881	G3BP stress granule assembly factor 2 [Source:MGI Symbol;Acc:MGI:2442040]
ENSMUSG00000118607	31.34264284	2.710933605	0.513859565	5.2756313	1.32299845599846e-07	6.39685503456875e-06	Gm7592	101055758	predicted gene 7592 [Source:MGI Symbol;Acc:MGI:3644077]
ENSMUSG00000016496	10498.82548	1.163948997	0.220802231	5.271454863	1.35346575434125e-07	6.52474915282728e-06	Cd274	60533	CD274 antigen [Source:MGI Symbol;Acc:MGI:1926446]
ENSMUSG00000024235	896.595993	1.094663171	0.207680479	5.270900646	1.35755945251058e-07	6.52512155783633e-06	Map3k8	26410	mitogen-activated protein kinase kinase kinase 8 [Source:MGI Symbol;Acc:MGI:1346878]
ENSMUSG00000037601	149.0176275	-1.975455064	0.374993076	-5.267977433	1.37935058816856e-07	6.61030373315235e-06	Nme1	18102	NME/NM23 nucleoside diphosphate kinase 1 [Source:MGI Symbol;Acc:MGI:97355]
ENSMUSG00000061039	145.0383138	1.174368776	0.223215281	5.261148671	1.43158217960385e-07	6.84043649701299e-06	Or8b53	258783	olfactory receptor family 8 subfamily B member 53 [Source:MGI Symbol;Acc:MGI:3030754]
ENSMUSG00000061689	2556.20927	0.728605255	0.138548534	5.258844906	1.44963084525248e-07	6.90636443166328e-06	Dlgap4	228836	DLG associated protein 4 [Source:MGI Symbol;Acc:MGI:2138865]
ENSMUSG00000079339	1956.117987	7.60787636	1.448867536	5.250912296	1.51347733721949e-07	7.18945988902567e-06	Ifit1bl1	667373	interferon induced protein with tetratricpeptide repeats 1B like 1 [Source:MGI Symbol;Acc:MGI:3650685]
ENSMUSG00000039994	419.9981633	1.817348263	0.346181346	5.249700151	1.52346989028488e-07	7.21582852407237e-06	Timeless	21853	timeless circadian clock 1 [Source:MGI Symbol;Acc:MGI:1321393]
ENSMUSG00000026657	2038.201504	1.503808502	0.286522867	5.248476393	1.53362288046277e-07	7.225413895557e-06	Frmd4a	209630	FERM domain containing 4A [Source:MGI Symbol;Acc:MGI:1919850]
ENSMUSG00000032661	4236.442916	4.426531487	0.843408398	5.248384412	1.5343886458003e-07	7.225413895557e-06	Oas3	246727	2'-5' oligoadenylate synthetase 3 [Source:MGI Symbol;Acc:MGI:2180850]
ENSMUSG00000001227	56.76479005	-2.467074222	0.470264777	-5.246138648	1.55320034305014e-07	7.29285918300364e-06	Sema6b	20359	sema domain, transmembrane domain (TM), and cytoplasmic domain, (semaphorin) 6B [Source:MGI Symbol;Acc:MGI:1202889]
ENSMUSG00000043445	423.5841991	-1.032236941	0.196821466	-5.244534366	1.56677502030734e-07	7.33539682418242e-06	Pgp	67078	phosphoglycolate phosphatase [Source:MGI Symbol;Acc:MGI:1914328]
ENSMUSG00000022885	1074.210908	-1.414982865	0.270189725	-5.236997321	1.63210060566839e-07	7.61928345968065e-06	St6gal1	20440	beta galactoside alpha 2,6 sialyltransferase 1 [Source:MGI Symbol;Acc:MGI:108470]
ENSMUSG00000072082	216.4522552	-2.568300121	0.490871307	-5.232125173	1.67572208385025e-07	7.8005103078026e-06	Ccnf	12449	cyclin F [Source:MGI Symbol;Acc:MGI:102551]
ENSMUSG00000028228	1311.52279	0.679086209	0.130064638	5.221144016	1.77821182593661e-07	8.25395123547604e-06	Cpne3	70568	copine III [Source:MGI Symbol;Acc:MGI:1917818]
ENSMUSG00000049969	848.4753525	0.674124834	0.12913454	5.220329395	1.7860517369616e-07	8.26672265489406e-06	Plekhf2	71801	pleckstrin homology domain containing, family F (with FYVE domain) member 2 [Source:MGI Symbol;Acc:MGI:1919051]
ENSMUSG00000020075	1072.876986	-0.954127242	0.182892929	-5.216862396	1.81979345791378e-07	8.39896719240547e-06	Ddx21	56200	DExD box helicase 21 [Source:MGI Symbol;Acc:MGI:1860494]
ENSMUSG00000021371	1530.052396	0.738011046	0.141567889	5.213124602	1.85686081031489e-07	8.52162732326996e-06	Mcur1	76137	mitochondrial calcium uniporter regulator 1 [Source:MGI Symbol;Acc:MGI:1923387]
ENSMUSG00000066037	1079.097433	-0.657487714	0.126114747	-5.213408634	1.85401865559399e-07	8.52162732326996e-06	Hnrnpr	74326	heterogeneous nuclear ribonucleoprotein R [Source:MGI Symbol;Acc:MGI:1891692]
ENSMUSG00000026159	1243.126866	0.559097406	0.107259842	5.212551088	1.86261249337516e-07	8.52394438517545e-06	Agfg1	15463	ArfGAP with FG repeats 1 [Source:MGI Symbol;Acc:MGI:1333754]
ENSMUSG00000078763	1115.755759	3.596759254	0.690865917	5.206161086	1.92787305836409e-07	8.79781620960196e-06	Slfn1	20555	schlafen 1 [Source:MGI Symbol;Acc:MGI:1313259]
ENSMUSG00000024078	92.79416124	-1.702519785	0.327217558	-5.203020881	1.96074829174551e-07	8.92273923782683e-06	Ttc27	74196	tetratricopeptide repeat domain 27 [Source:MGI Symbol;Acc:MGI:1921446]
ENSMUSG00000038046	42.65856666	-1.798848206	0.345765978	-5.202502032	1.96623208613936e-07	8.92273923782683e-06	Mrm3	67390	mitochondrial rRNA methyltransferase 3 [Source:MGI Symbol;Acc:MGI:1914640]
ENSMUSG00000004069	361.8752363	-0.838271004	0.161174103	-5.201027892	1.98189353400715e-07	8.96875831573261e-06	Dnaja3	83945	DnaJ heat shock protein family (Hsp40) member A3 [Source:MGI Symbol;Acc:MGI:1933786]
ENSMUSG00000023505	201.7529327	-2.840771897	0.546974745	-5.193607056	2.06258245893734e-07	9.30797628552665e-06	Cdca3	14793	cell division cycle associated 3 [Source:MGI Symbol;Acc:MGI:1315198]
ENSMUSG00000026031	4856.607382	1.520436198	0.29288919	5.191165297	2.08981989278221e-07	9.40476841499715e-06	Cflar	12633	CASP8 and FADD-like apoptosis regulator [Source:MGI Symbol;Acc:MGI:1336166]
ENSMUSG00000023307	3974.816544	1.823911268	0.35145533	5.189596265	2.10750528999183e-07	9.45815771856554e-06	Marchf5	69104	membrane associated ring-CH-type finger 5 [Source:MGI Symbol;Acc:MGI:1915207]
ENSMUSG00000056069	1341.325057	-1.852393958	0.357191322	-5.185999329	2.14859581747111e-07	9.61600210761312e-06	Otulinl	223433	OTU deubiquitinase with linear linkage specificity like [Source:MGI Symbol;Acc:MGI:2687281]
ENSMUSG00000032423	1407.110982	-0.607752999	0.117219838	-5.184728212	2.16330104762077e-07	9.65521670869426e-06	Syncrip	56403	synaptotagmin binding, cytoplasmic RNA interacting protein [Source:MGI Symbol;Acc:MGI:1891690]
ENSMUSG00000022285	7244.669517	0.58251839	0.112365327	5.184147161	2.17005542826675e-07	9.65882753085523e-06	Ywhaz	22631	tyrosine 3-monooxygenase/tryptophan 5-monooxygenase activation protein, zeta polypeptide [Source:MGI Symbol;Acc:MGI:109484]
ENSMUSG00000021266	2677.891511	0.819644171	0.158163944	5.182244119	2.19232015111987e-07	9.73126589483428e-06	Wars1	22375	tryptophanyl-tRNA synthetase1 [Source:MGI Symbol;Acc:MGI:104630]
ENSMUSG00000026019	176.5650076	-2.131219499	0.411324877	-5.181353271	2.20281836411685e-07	9.73628335453881e-06	Wdr12	57750	WD repeat domain 12 [Source:MGI Symbol;Acc:MGI:1927241]
ENSMUSG00000042719	400.7090601	1.273060622	0.245710915	5.181131735	2.20543658406394e-07	9.73628335453881e-06	Naa25	231713	N(alpha)-acetyltransferase 25, NatB auxiliary subunit [Source:MGI Symbol;Acc:MGI:2442563]
ENSMUSG00000094796	124.4016537	3.41617058	0.659415102	5.18060713	2.21164863439267e-07	9.73724761906325e-06	BC147527	625360	cDNA sequence BC147527 [Source:MGI Symbol;Acc:MGI:4840510]
ENSMUSG00000048200	91.40233633	-3.137317202	0.605758154	-5.179158024	2.22889603843286e-07	9.78666082172439e-06	Cracr2b	213573	calcium release activated channel regulator 2B [Source:MGI Symbol;Acc:MGI:2446129]
ENSMUSG00000035929	7864.32099	1.656307843	0.320190137	5.172888389	2.30502712071828e-07	1.00936578445254e-05	H2-Q4	15015	histocompatibility 2, Q region locus 4 [Source:MGI Symbol;Acc:MGI:95933]
ENSMUSG00000072109	2815.914496	1.627489197	0.314967546	5.167164731	2.37671775508897e-07	1.03796120024665e-05	A530040E14Rik	621875	RIKEN cDNA A530040E14 gene [Source:MGI Symbol;Acc:MGI:3612703]
ENSMUSG00000036223	30.5898265	-4.271672567	0.826981309	-5.165379824	2.39951157100691e-07	1.04510629980102e-05	Ska1	66468	spindle and kinetochore associated complex subunit 1 [Source:MGI Symbol;Acc:MGI:1913718]
ENSMUSG00000004996	156.5798047	-2.175813202	0.421719839	-5.159380713	2.47768025064599e-07	1.07626720192499e-05	Mri1	67873	methylthioribose-1-phosphate isomerase 1 [Source:MGI Symbol;Acc:MGI:1915123]
ENSMUSG00000018169	114.4265355	-3.130597036	0.606997806	-5.157509638	2.50255971816998e-07	1.08417560483705e-05	Mfng	17305	MFNG O-fucosylpeptide 3-beta-N-acetylglucosaminyltransferase [Source:MGI Symbol;Acc:MGI:1095404]
ENSMUSG00000058355	742.1594778	-1.397906099	0.271152401	-5.155425856	2.5305515763922e-07	1.09338672633159e-05	Abce1	24015	ATP-binding cassette, sub-family E member 1 [Source:MGI Symbol;Acc:MGI:1195458]
ENSMUSG00000054115	84.00613886	-1.332106761	0.258436897	-5.154475917	2.54341243978959e-07	1.09602860734275e-05	Skp2	27401	S-phase kinase-associated protein 2 [Source:MGI Symbol;Acc:MGI:1351663]
ENSMUSG00000052749	360.3668287	2.706548764	0.525766769	5.147812534	2.63541675204756e-07	1.13267144322129e-05	Trim30b	102640171	tripartite motif-containing 30B [Source:MGI Symbol;Acc:MGI:4821256]
ENSMUSG00000052749	360.3668287	2.706548764	0.525766769	5.147812534	2.63541675204756e-07	1.13267144322129e-05	Trim30b	244183	tripartite motif-containing 30B [Source:MGI Symbol;Acc:MGI:4821256]
ENSMUSG00000051378	82.28905674	-2.873883577	0.558361352	-5.146995876	2.64691144260658e-07	1.1346101133664e-05	Kif18b	70218	kinesin family member 18B [Source:MGI Symbol;Acc:MGI:2446979]
ENSMUSG00000025364	1421.278966	-0.966799947	0.187963902	-5.143540518	2.69608472968271e-07	1.14968653082167e-05	Pa2g4	18813	proliferation-associated 2G4 [Source:MGI Symbol;Acc:MGI:894684]
ENSMUSG00000064267	1223.130171	-0.642280182	0.124871477	-5.143529954	2.69623641661367e-07	1.14968653082167e-05	Hvcn1	74096	hydrogen voltage-gated channel 1 [Source:MGI Symbol;Acc:MGI:1921346]
ENSMUSG00000040584	53.24049754	2.530146397	0.492110745	5.141416694	2.72674551277017e-07	1.15965203142576e-05	Abcb1a	18671	ATP-binding cassette, sub-family B member 1A [Source:MGI Symbol;Acc:MGI:97570]
ENSMUSG00000052776	1824.728907	3.136538672	0.610131683	5.140756924	2.73633870153074e-07	1.16069343459709e-05	Oas1a	246730	2'-5' oligoadenylate synthetase 1A [Source:MGI Symbol;Acc:MGI:2180860]
ENSMUSG00000032724	2210.38804	1.114864582	0.216902868	5.13992549	2.7484743603678e-07	1.16280506402436e-05	Abtb2	99382	ankyrin repeat and BTB domain containing 2 [Source:MGI Symbol;Acc:MGI:2139365]
ENSMUSG00000029072	91.7192101	2.341482764	0.455727785	5.137897754	2.77828967243088e-07	1.17236607839772e-05	Tas1r3	83771	taste receptor, type 1, member 3 [Source:MGI Symbol;Acc:MGI:1933547]
ENSMUSG00000102964	28.89701564	2.625554367	0.511159569	5.136467217	2.79951159310987e-07	1.17826076014671e-05	9430034N14Rik	NA	RIKEN cDNA 9430034N14 gene [Source:MGI Symbol;Acc:MGI:2444791]
ENSMUSG00000046844	191.6849412	1.614632439	0.314584063	5.132594516	2.85775137820593e-07	1.19966482920759e-05	Vat1l	270097	vesicle amine transport protein 1 like [Source:MGI Symbol;Acc:MGI:2142534]
ENSMUSG00000033952	86.95391583	-2.81434514	0.548457881	-5.131378794	2.87627413270698e-07	1.20123263650277e-05	Aspm	12316	abnormal spindle microtubule assembly [Source:MGI Symbol;Acc:MGI:1334448]
ENSMUSG00000037331	5157.058972	0.842729891	0.164225373	5.131544981	2.87373528178093e-07	1.20123263650277e-05	Larp1	73158	La ribonucleoprotein 1, translational regulator [Source:MGI Symbol;Acc:MGI:1890165]
ENSMUSG00000037029	237.7059009	-1.039521272	0.20272306	-5.127789955	2.93163255721727e-07	1.22121288524492e-05	Zfp146	26465	zinc finger protein 146 [Source:MGI Symbol;Acc:MGI:1347092]
ENSMUSG00000030207	456.5605826	-2.385465123	0.46528176	-5.126925933	2.94511310988259e-07	1.22369073102692e-05	Fam234b	74525	family with sequence similarity 234, member B [Source:MGI Symbol;Acc:MGI:1921775]
ENSMUSG00000036985	267.3110434	-1.540084124	0.300471752	-5.125553785	2.96664459008127e-07	1.22949255128725e-05	Zdhhc9	208884	zinc finger, DHHC domain containing 9 [Source:MGI Symbol;Acc:MGI:2444393]
ENSMUSG00000068663	1226.842258	0.624579984	0.1218759	5.124720997	2.97978658686554e-07	1.23179676565439e-05	Clec16a	74374	C-type lectin domain family 16, member A [Source:MGI Symbol;Acc:MGI:1921624]
ENSMUSG00000001056	741.6887806	-1.233207639	0.24069452	-5.1235385	2.99854384938986e-07	1.23327451587817e-05	Nhp2	52530	NHP2 ribonucleoprotein [Source:MGI Symbol;Acc:MGI:1098547]
ENSMUSG00000023988	167.155141	-1.870819315	0.365118095	-5.123874551	2.99320170393505e-07	1.23327451587817e-05	Bysl	53414	bystin-like [Source:MGI Symbol;Acc:MGI:1858419]
ENSMUSG00000079363	2066.597324	1.869968025	0.365157936	5.120984214	3.0394509299676e-07	1.24694241940034e-05	Gbp4	17472	guanylate binding protein 4 [Source:MGI Symbol;Acc:MGI:97072]
ENSMUSG00000030867	130.562899	-2.692305908	0.525884316	-5.119578255	3.06219684693649e-07	1.25310957116701e-05	Plk1	18817	polo like kinase 1 [Source:MGI Symbol;Acc:MGI:97621]
ENSMUSG00000078616	85.58530457	4.515226516	0.88318345	5.112444666	3.18016155879086e-07	1.298113183018e-05	Trim30c	434219	tripartite motif-containing 30C [Source:MGI Symbol;Acc:MGI:4821257]
ENSMUSG00000027236	457.8002741	-1.029628358	0.201559322	-5.108314256	3.25045719704606e-07	1.32348189531856e-05	Eif3j1	78655	eukaryotic translation initiation factor 3, subunit J1 [Source:MGI Symbol;Acc:MGI:1925905]
ENSMUSG00000040950	2273.70875	-6.657292622	1.305651855	-5.098826765	3.41765147661298e-07	1.38807914722636e-05	Mgl2	216864	macrophage galactose N-acetyl-galactosamine specific lectin 2 [Source:MGI Symbol;Acc:MGI:2385729]
ENSMUSG00000034773	42.1649067	-3.0567522	0.60022357	-5.092689382	3.53019800666593e-07	1.42807389763185e-05	Hrob	217216	homologous recombination factor with OB-fold [Source:MGI Symbol;Acc:MGI:2387601]
ENSMUSG00000041571	2993.117351	1.473409189	0.289329179	5.09250119	3.53370495413027e-07	1.42807389763185e-05	Selenow	20364	selenoprotein W [Source:MGI Symbol;Acc:MGI:1100878]
ENSMUSG00000097275	75.86577624	1.398978497	0.275040517	5.086445128	3.64837211130623e-07	1.46711518119508e-05	Gm26648	NA	predicted gene, 26648 [Source:MGI Symbol;Acc:MGI:5477142]
ENSMUSG00000097439	34.81535469	1.792921536	0.352468598	5.086755373	3.64241156552968e-07	1.46711518119508e-05	Gm16754	NA	predicted gene, 16754 [Source:MGI Symbol;Acc:MGI:4439678]
ENSMUSG00000023439	44.6016041	-3.709807965	0.729722404	-5.08386195	3.69836786978198e-07	1.46903873869139e-05	Gnb3	14695	guanine nucleotide binding protein (G protein), beta 3 [Source:MGI Symbol;Acc:MGI:95785]
ENSMUSG00000026939	102.1554962	-1.180488809	0.232201841	-5.083890823	3.69780543069421e-07	1.46903873869139e-05	Tmem141	51875	transmembrane protein 141 [Source:MGI Symbol;Acc:MGI:1098773]
ENSMUSG00000028614	165.2660772	-1.911834777	0.375958687	-5.085225694	3.67189164491577e-07	1.46903873869139e-05	Ndc1	72787	NDC1 transmembrane nucleoporin [Source:MGI Symbol;Acc:MGI:1920037]
ENSMUSG00000040204	351.1010206	-3.002094796	0.590313111	-5.085597355	3.6647078665149e-07	1.46903873869139e-05	Pclaf	68026	PCNA clamp associated factor [Source:MGI Symbol;Acc:MGI:1915276]
ENSMUSG00000026958	642.7257164	-1.536639925	0.302347334	-5.082366383	3.72761517173222e-07	1.47704478243809e-05	Dpp7	83768	dipeptidylpeptidase 7 [Source:MGI Symbol;Acc:MGI:1933213]
ENSMUSG00000072889	354.8535964	1.061100107	0.208801733	5.081854897	3.73766893096648e-07	1.47742504750563e-05	Nfxl1	100978	nuclear transcription factor, X-box binding-like 1 [Source:MGI Symbol;Acc:MGI:1923646]
ENSMUSG00000028643	463.942374	1.220459644	0.240347846	5.077888841	3.81651862996242e-07	1.49766090971907e-05	Svbp	69216	small vasohibin binding protein [Source:MGI Symbol;Acc:MGI:1916466]
ENSMUSG00000060538	421.4616204	1.263424242	0.248802229	5.07802622	3.8137607443615e-07	1.49766090971907e-05	Tmem219	68742	transmembrane protein 219 [Source:MGI Symbol;Acc:MGI:1915992]
ENSMUSG00000038256	1850.273938	2.038472063	0.401533341	5.076719306	3.84007516967144e-07	1.50327376401162e-05	Bcl9	77578	B cell CLL/lymphoma 9 [Source:MGI Symbol;Acc:MGI:1924828]
ENSMUSG00000085604	17.24453477	3.849669276	0.75896573	5.072257051	3.93124864068439e-07	1.53526599559035e-05	Dhx58os	NA	DExH-box helicase 58, opposite strand [Source:MGI Symbol;Acc:MGI:3705104]
ENSMUSG00000098112	1192.848536	-1.26271365	0.249005282	-5.071031596	3.95665070202909e-07	1.54148075072337e-05	Bin2	668218	bridging integrator 2 [Source:MGI Symbol;Acc:MGI:3611448]
ENSMUSG00000027829	2776.98471	0.916698345	0.180843732	5.069008113	3.99894185249371e-07	1.55422988841179e-05	Ccnl1	56706	cyclin L1 [Source:MGI Symbol;Acc:MGI:1922664]
ENSMUSG00000043953	859.3818276	2.028483267	0.400551999	5.064219553	4.10076828091526e-07	1.58859540943184e-05	Ccrl2	54199	C-C motif chemokine receptor-like 2 [Source:MGI Symbol;Acc:MGI:1920904]
ENSMUSG00000063952	761.2289758	0.994750702	0.196438323	5.063933989	4.1069190690716e-07	1.58859540943184e-05	Brpf3	268936	bromodomain and PHD finger containing, 3 [Source:MGI Symbol;Acc:MGI:2146836]
ENSMUSG00000041189	69.8452213	1.107030318	0.219027865	5.054289858	4.319951075348e-07	1.66702910142764e-05	Chrnb1	11443	cholinergic receptor nicotinic beta 1 subunit [Source:MGI Symbol;Acc:MGI:87890]
ENSMUSG00000027496	162.0376723	-2.297360357	0.454888977	-5.050375967	4.4094134454755e-07	1.6935066391299e-05	Aurka	20878	aurora kinase A [Source:MGI Symbol;Acc:MGI:894678]
ENSMUSG00000031333	505.7923575	-0.582404401	0.115312642	-5.050655232	4.40297132899851e-07	1.6935066391299e-05	Abcb7	11306	ATP-binding cassette, sub-family B member 7 [Source:MGI Symbol;Acc:MGI:109533]
ENSMUSG00000030541	496.2126256	-1.384791859	0.274349662	-5.047543524	4.47526841703364e-07	1.71474553545114e-05	Idh2	269951	isocitrate dehydrogenase 2 (NADP+), mitochondrial [Source:MGI Symbol;Acc:MGI:96414]
ENSMUSG00000020366	1170.611886	0.574342456	0.113814521	5.046302112	4.50442963712314e-07	1.71482348008723e-05	Mapk9	26420	mitogen-activated protein kinase 9 [Source:MGI Symbol;Acc:MGI:1346862]
ENSMUSG00000022774	632.1102198	-1.09283371	0.216566224	-5.046187213	4.50713791700878e-07	1.71482348008723e-05	Ncbp2	68092	nuclear cap binding protein subunit 2 [Source:MGI Symbol;Acc:MGI:1915342]
ENSMUSG00000026683	127.8705103	-2.864711091	0.56763773	-5.046724244	4.49449309870369e-07	1.71482348008723e-05	Nuf2	66977	NUF2, NDC80 kinetochore complex component [Source:MGI Symbol;Acc:MGI:1914227]
ENSMUSG00000025203	1354.449125	-1.881499605	0.373463224	-5.03797827	4.70474838823696e-07	1.78582575503032e-05	Scd2	20250	stearoyl-Coenzyme A desaturase 2 [Source:MGI Symbol;Acc:MGI:98240]
ENSMUSG00000002957	1587.694633	-0.42279915	0.083971133	-5.035053539	4.77715295026477e-07	1.80908221048954e-05	Ap2a2	11772	adaptor-related protein complex 2, alpha 2 subunit [Source:MGI Symbol;Acc:MGI:101920]
ENSMUSG00000020152	13072.19201	0.575157381	0.114250572	5.034175051	4.79910986639682e-07	1.81317067184844e-05	Actr2	66713	ARP2 actin-related protein 2 [Source:MGI Symbol;Acc:MGI:1913963]
ENSMUSG00000060098	134.9978666	-1.980969439	0.393545821	-5.033643696	4.8124377417978e-07	1.81398755343961e-05	Prmt7	214572	protein arginine N-methyltransferase 7 [Source:MGI Symbol;Acc:MGI:2384879]
ENSMUSG00000024989	119.5416306	-2.874897686	0.571251961	-5.032626374	4.83805469684824e-07	1.81942214363418e-05	Cep55	74107	centrosomal protein 55 [Source:MGI Symbol;Acc:MGI:1921357]
ENSMUSG00000062007	914.3826042	2.380395724	0.473109141	5.031388151	4.86941160088105e-07	1.824802722708e-05	Hsh2d	209488	hematopoietic SH2 domain containing [Source:MGI Symbol;Acc:MGI:2676364]
ENSMUSG00000072640	62.77392997	-1.573484641	0.312746945	-5.03117509	4.87482692142849e-07	1.824802722708e-05	Lyrm9	66274	LYR motif containing 9 [Source:MGI Symbol;Acc:MGI:1913524]
ENSMUSG00000034438	2079.797243	0.806353721	0.160391516	5.027408797	4.97151800021492e-07	1.85671911336762e-05	Gbp8	76074	guanylate-binding protein 8 [Source:MGI Symbol;Acc:MGI:1923324]
ENSMUSG00000020115	1904.886046	0.618013838	0.12298826	5.024982382	5.03478754648384e-07	1.86829939308252e-05	Tbk1	56480	TANK-binding kinase 1 [Source:MGI Symbol;Acc:MGI:1929658]
ENSMUSG00000048327	99.04342645	-2.888075405	0.574753144	-5.024897102	5.03702532420376e-07	1.86829939308252e-05	Ckap2l	70466	cytoskeleton associated protein 2-like [Source:MGI Symbol;Acc:MGI:1917716]
ENSMUSG00000004936	3630.310431	0.757196522	0.150759247	5.022554423	5.09887423591245e-07	1.88693190971831e-05	Map2k1	26395	mitogen-activated protein kinase kinase 1 [Source:MGI Symbol;Acc:MGI:1346866]
ENSMUSG00000029561	7223.377575	5.234278775	1.042265515	5.022020495	5.11307257844225e-07	1.88719003349742e-05	Oasl2	23962	2'-5' oligoadenylate synthetase-like 2 [Source:MGI Symbol;Acc:MGI:1344390]
ENSMUSG00000104435	325.7286232	2.003507898	0.398973597	5.021655355	5.12280441199288e-07	1.88719003349742e-05	Gm37422	NA	predicted gene, 37422 [Source:MGI Symbol;Acc:MGI:5610650]
ENSMUSG00000030789	2771.118729	-2.634136644	0.52464085	-5.020837858	5.14465739992188e-07	1.89095258188079e-05	Itgax	16411	integrin alpha X [Source:MGI Symbol;Acc:MGI:96609]
ENSMUSG00000032123	505.2517641	-0.884980709	0.176301773	-5.019692626	5.17542252274488e-07	1.89796646285583e-05	Dpagt1	13478	dolichyl-phosphate N-acetylglucosaminephosphotransferase 1 [Source:MGI Symbol;Acc:MGI:1196396]
ENSMUSG00000039763	68.61242422	-1.585438099	0.315893699	-5.01889751	5.19688650450105e-07	1.90154545387667e-05	Dnajc28	246738	DnaJ heat shock protein family (Hsp40) member C28 [Source:MGI Symbol;Acc:MGI:2181053]
ENSMUSG00000020773	73.15085666	-2.133016001	0.425060806	-5.01814322	5.21732771920143e-07	1.90473496912689e-05	Trim47	217333	tripartite motif-containing 47 [Source:MGI Symbol;Acc:MGI:1917374]
ENSMUSG00000030605	22734.15638	-0.606214244	0.120854276	-5.016076105	5.27374456462873e-07	1.92101466809324e-05	Mfge8	17304	milk fat globule EGF and factor V/VIII domain containing [Source:MGI Symbol;Acc:MGI:102768]
ENSMUSG00000025995	296.7462319	-1.413653527	0.281964028	-5.013595298	5.34222894061897e-07	1.94160741318335e-05	Wdr75	73674	WD repeat domain 75 [Source:MGI Symbol;Acc:MGI:1920924]
ENSMUSG00000025357	2103.654898	1.520430363	0.303435711	5.010716634	5.42277147672271e-07	1.96648092434904e-05	Dgka	13139	diacylglycerol kinase, alpha [Source:MGI Symbol;Acc:MGI:102952]
ENSMUSG00000028832	386.7417474	-1.911496487	0.381626614	-5.008813369	5.47666475907854e-07	1.97281365135233e-05	Stmn1	16765	stathmin 1 [Source:MGI Symbol;Acc:MGI:96739]
ENSMUSG00000038886	601.0538339	-3.417241829	0.682167316	-5.009389557	5.46029501757992e-07	1.97281365135233e-05	Man2a2	140481	mannosidase 2, alpha 2 [Source:MGI Symbol;Acc:MGI:2150656]
ENSMUSG00000050244	484.189976	-1.481953488	0.295869142	-5.00881395	5.47664822053566e-07	1.97281365135233e-05	Heatr1	217995	HEAT repeat containing 1 [Source:MGI Symbol;Acc:MGI:2442524]
ENSMUSG00000015176	575.6588354	-0.997074897	0.199179766	-5.005904549	5.56003058666723e-07	1.99841276351761e-05	Nolc1	70769	nucleolar and coiled-body phosphoprotein 1 [Source:MGI Symbol;Acc:MGI:1918019]
ENSMUSG00000017309	60.20125893	-4.132691608	0.825743173	-5.004814744	5.59157799852401e-07	2.00531514710863e-05	Cd300lg	52685	CD300 molecule like family member G [Source:MGI Symbol;Acc:MGI:1289168]
ENSMUSG00000035258	133.674689	1.56020528	0.311806326	5.00376403	5.62215717016667e-07	2.01184064728035e-05	Abi3bp	320712	ABI family member 3 binding protein [Source:MGI Symbol;Acc:MGI:2444583]
ENSMUSG00000036138	2394.169842	0.735481845	0.147050136	5.001572014	5.68647179599193e-07	2.03038287467439e-05	Acaa1a	113868	acetyl-Coenzyme A acyltransferase 1A [Source:MGI Symbol;Acc:MGI:2148491]
ENSMUSG00000029455	3648.536768	-1.094626247	0.21889572	-5.000674508	5.71300913153239e-07	2.03538478839639e-05	Aldh2	11669	aldehyde dehydrogenase 2, mitochondrial [Source:MGI Symbol;Acc:MGI:99600]
ENSMUSG00000047250	1252.711933	-3.48575512	0.697268949	-4.999154376	5.75822877441328e-07	2.04700622908355e-05	Ptgs1	19224	prostaglandin-endoperoxide synthase 1 [Source:MGI Symbol;Acc:MGI:97797]
ENSMUSG00000046352	46.88358221	4.25954755	0.853178993	4.992560279	5.95841084377078e-07	2.1135445975524e-05	Gjb2	14619	gap junction protein, beta 2 [Source:MGI Symbol;Acc:MGI:95720]
ENSMUSG00000020808	93.14794448	-2.856770781	0.572539376	-4.98964945	6.04889609306236e-07	2.1409665779497e-05	Pimreg	109212	PICALM interacting mitotic regulator [Source:MGI Symbol;Acc:MGI:1924434]
ENSMUSG00000020092	446.828891	-2.808381524	0.562902827	-4.989105386	6.06595500575935e-07	2.1423370657297e-05	Pald1	27355	phosphatase domain containing, paladin 1 [Source:MGI Symbol;Acc:MGI:1351623]
ENSMUSG00000002343	73.45643166	-1.282806725	0.257289671	-4.985846198	6.16912062462285e-07	2.17404628346253e-05	Armc6	76813	armadillo repeat containing 6 [Source:MGI Symbol;Acc:MGI:1924063]
ENSMUSG00000026806	138.1263073	-1.143320714	0.229358859	-4.984855263	6.20082130119757e-07	2.18048794067653e-05	Ddx31	227674	DEAD/H box helicase 31 [Source:MGI Symbol;Acc:MGI:2682639]
ENSMUSG00000085977	12.08796145	7.098977584	1.424543357	4.983335572	6.24974245200217e-07	2.19294418736992e-05	Gm5970	NA	predicted gene 5970 [Source:MGI Symbol;Acc:MGI:3646761]
ENSMUSG00000027804	673.836541	-0.561442417	0.112707116	-4.981428276	6.31166781851988e-07	2.20989990042401e-05	Ppid	67738	peptidylprolyl isomerase D (cyclophilin D) [Source:MGI Symbol;Acc:MGI:1914988]
ENSMUSG00000033237	1275.466444	0.855446081	0.171791594	4.979557287	6.3729887182e-07	2.22657149926618e-05	Arid2	77044	AT-rich interaction domain 2 [Source:MGI Symbol;Acc:MGI:1924294]
ENSMUSG00000031403	189.6644437	-2.15686593	0.433355339	-4.977130161	6.45339278060523e-07	2.24500683327008e-05	Dkc1	245474	dyskeratosis congenita 1, dyskerin [Source:MGI Symbol;Acc:MGI:1861727]
ENSMUSG00000032333	1629.188991	1.344710351	0.270167756	4.977316209	6.44719509854844e-07	2.24500683327008e-05	Stoml1	69106	stomatin-like 1 [Source:MGI Symbol;Acc:MGI:1916356]
ENSMUSG00000017548	2386.170076	0.621552301	0.124915112	4.975797471	6.49795604177581e-07	2.25567935586944e-05	Suz12	52615	SUZ12 polycomb repressive complex 2 subunit [Source:MGI Symbol;Acc:MGI:1261758]
ENSMUSG00000024308	16377.41773	1.643568459	0.33039246	4.974594337	6.5384417088919e-07	2.26489390197565e-05	Tapbp	21356	TAP binding protein [Source:MGI Symbol;Acc:MGI:1201689]
ENSMUSG00000033857	83.83028728	-1.714815816	0.344767789	-4.973828387	6.56434260377385e-07	2.26902787108319e-05	Engase	217364	endo-beta-N-acetylglucosaminidase [Source:MGI Symbol;Acc:MGI:2443788]
ENSMUSG00000024370	292.1661229	-0.767022837	0.154232532	-4.973158576	6.58707352112795e-07	2.27205087949564e-05	Cdc23	52563	CDC23 cell division cycle 23 [Source:MGI Symbol;Acc:MGI:1098815]
ENSMUSG00000002603	2404.479353	-1.127106961	0.226666707	-4.972529836	6.6084796737251e-07	2.27460510125716e-05	Tgfb1	21803	transforming growth factor, beta 1 [Source:MGI Symbol;Acc:MGI:98725]
ENSMUSG00000047260	248.5890978	-1.086085004	0.218498151	-4.970682816	6.67175188276367e-07	2.29152814138221e-05	Emc6	66048	ER membrane protein complex subunit 6 [Source:MGI Symbol;Acc:MGI:1913298]
ENSMUSG00000022391	1455.906566	-0.766474655	0.154357426	-4.965583305	6.8494882841589e-07	2.34266919293569e-05	Rangap1	19387	RAN GTPase activating protein 1 [Source:MGI Symbol;Acc:MGI:103071]
ENSMUSG00000074476	65.56463859	-3.144651657	0.633251338	-4.965882371	6.83894000644574e-07	2.34266919293569e-05	Spc24	67629	SPC24, NDC80 kinetochore complex component, homolog (S. cerevisiae) [Source:MGI Symbol;Acc:MGI:1914879]
ENSMUSG00000067212	15352.8679	1.216288271	0.245029423	4.963845804	6.91108198995981e-07	2.35753963012754e-05	H2-T23	15040	histocompatibility 2, T region locus 23 [Source:MGI Symbol;Acc:MGI:95957]
ENSMUSG00000068220	2044.810979	-1.261127999	0.254078356	-4.963539671	6.92198943475831e-07	2.35753963012754e-05	Lgals1	16852	lectin, galactose binding, soluble 1 [Source:MGI Symbol;Acc:MGI:96777]
ENSMUSG00000025962	174.0088008	-0.892411122	0.179868059	-4.961476353	6.99593882806844e-07	2.37277708143632e-05	Fastkd2	75619	FAST kinase domains 2 [Source:MGI Symbol;Acc:MGI:1922869]
ENSMUSG00000114053	88.00603433	1.423851616	0.286967189	4.961722695	6.98707009809082e-07	2.37277708143632e-05	Gm35330	NA	predicted gene, 35330 [Source:MGI Symbol;Acc:MGI:5594489]
ENSMUSG00000079184	484.9931068	-0.849862008	0.171330068	-4.96037864	7.0355905278716e-07	2.38125424407921e-05	Mphosph8	75339	M-phase phosphoprotein 8 [Source:MGI Symbol;Acc:MGI:1922589]
ENSMUSG00000051212	780.5266003	-1.545240311	0.311719964	-4.957142588	7.15374765893819e-07	2.41621173528295e-05	Gpr183	321019	G protein-coupled receptor 183 [Source:MGI Symbol;Acc:MGI:2442034]
ENSMUSG00000028096	121.1654545	-1.38593936	0.279661679	-4.955771439	7.2043866492059e-07	2.42826691914936e-05	Gpr89	67549	G protein-coupled receptor 89 [Source:MGI Symbol;Acc:MGI:1914799]
ENSMUSG00000028164	488.4821296	-1.416260933	0.28595279	-4.952778855	7.31611040072786e-07	2.460818417603e-05	Manba	110173	mannosidase, beta A, lysosomal [Source:MGI Symbol;Acc:MGI:88175]
ENSMUSG00000036661	1458.208232	1.05079272	0.212247997	4.950778019	7.39173778357678e-07	2.48111925685926e-05	Dennd3	105841	DENN domain containing 3 [Source:MGI Symbol;Acc:MGI:2146009]
ENSMUSG00000026377	293.8554813	-1.134045787	0.229097513	-4.95005718	7.41916807220068e-07	2.48519184538087e-05	Nifk	67949	nucleolar protein interacting with the FHA domain of MKI67 [Source:MGI Symbol;Acc:MGI:1915199]
ENSMUSG00000004455	1078.497192	-0.662984894	0.134017409	-4.947005778	7.53637403778013e-07	2.51925787279374e-05	Ppp1cc	19047	protein phosphatase 1 catalytic subunit gamma [Source:MGI Symbol;Acc:MGI:104872]
ENSMUSG00000004455	1078.497192	-0.662984894	0.134017409	-4.947005778	7.53637403778013e-07	2.51925787279374e-05	Ppp1cc	434233	protein phosphatase 1 catalytic subunit gamma [Source:MGI Symbol;Acc:MGI:104872]
ENSMUSG00000050234	8.338540585	6.728022672	1.360597951	4.944901369	7.6182425888797e-07	2.54139566938274e-05	Gja4	14612	gap junction protein, alpha 4 [Source:MGI Symbol;Acc:MGI:95715]
ENSMUSG00000066440	1208.01736	0.877748103	0.177589571	4.942565577	7.71011586624132e-07	2.56677340907698e-05	Zfyve26	211978	zinc finger, FYVE domain containing 26 [Source:MGI Symbol;Acc:MGI:1924767]
ENSMUSG00000046971	376.114709	1.784434128	0.361147832	4.941007452	7.77199376145621e-07	2.58208201735414e-05	Pla2g4f	271844	phospholipase A2, group IVF [Source:MGI Symbol;Acc:MGI:2685493]
ENSMUSG00000022557	619.8146399	-0.925961389	0.187463919	-4.939411246	7.83587988424205e-07	2.59799397141625e-05	Bop1	12181	block of proliferation 1 [Source:MGI Symbol;Acc:MGI:1334460]
ENSMUSG00000030677	189.0831071	-2.305703701	0.467466789	-4.932336923	8.12516082109062e-07	2.68841879224925e-05	Kif22	110033	kinesin family member 22 [Source:MGI Symbol;Acc:MGI:109233]
ENSMUSG00000081512	54.30285336	1.86718813	0.379173353	4.924365369	8.46345734336118e-07	2.79466113821638e-05	Gm15821	NA	predicted gene 15821 [Source:MGI Symbol;Acc:MGI:3801940]
ENSMUSG00000091803	29.31031592	-1.795204428	0.365041473	-4.917809508	8.75180145177495e-07	2.88401148855042e-05	Cox16	66272	cytochrome c oxidase assembly protein 16 [Source:MGI Symbol;Acc:MGI:1913522]
ENSMUSG00000024054	2906.46773	1.096611051	0.223012553	4.917261549	8.77632595416983e-07	2.88623869334905e-05	Smchd1	74355	SMC hinge domain containing 1 [Source:MGI Symbol;Acc:MGI:1921605]
ENSMUSG00000024513	3856.869927	0.81729556	0.166248275	4.916114521	8.82787683459325e-07	2.89732701120812e-05	Mbd2	17191	methyl-CpG binding domain protein 2 [Source:MGI Symbol;Acc:MGI:1333813]
ENSMUSG00000067714	77.2870745	-4.138284333	0.841898399	-4.915420125	8.85922663054636e-07	2.9017539483842e-05	Lpar5	381810	lysophosphatidic acid receptor 5 [Source:MGI Symbol;Acc:MGI:2685918]
ENSMUSG00000033955	428.049565	1.242366143	0.252924221	4.912009364	9.01477463437943e-07	2.94676114104886e-05	Tnks1bp1	228140	tankyrase 1 binding protein 1 [Source:MGI Symbol;Acc:MGI:2446193]
ENSMUSG00000034906	155.9140706	-2.474497474	0.50380896	-4.911578934	9.03459033369925e-07	2.94730832452365e-05	Ncaph	215387	non-SMC condensin I complex, subunit H [Source:MGI Symbol;Acc:MGI:2444777]
ENSMUSG00000027207	801.7089519	-0.744654107	0.151625255	-4.911148266	9.05445894229142e-07	2.94787054061055e-05	Galk2	69976	galactokinase 2 [Source:MGI Symbol;Acc:MGI:1917226]
ENSMUSG00000116961	20.59822467	2.582749151	0.526204865	4.908257838	9.18889982930279e-07	2.98565733253706e-05	Gm49662	NA	predicted gene, 49662 [Source:MGI Symbol;Acc:MGI:6215102]
ENSMUSG00000000838	991.2787509	0.644076902	0.131244983	4.907440164	9.22727929476542e-07	2.99214330185148e-05	Fmr1	14265	fragile X messenger ribonucleoprotein 1 [Source:MGI Symbol;Acc:MGI:95564]
ENSMUSG00000047434	183.802886	-1.641497137	0.334949985	-4.90072313	9.54845422599984e-07	3.09012325409549e-05	Xxylt1	268880	xyloside xylosyltransferase 1 [Source:MGI Symbol;Acc:MGI:2146443]
ENSMUSG00000037731	1825.417465	1.467911694	0.299754208	4.897051174	9.72855094729778e-07	3.14214788647713e-05	Themis2	230787	thymocyte selection associated family member 2 [Source:MGI Symbol;Acc:MGI:2446213]
ENSMUSG00000049676	2594.390008	2.168073025	0.442920513	4.894948325	9.83315630517967e-07	3.1696320899593e-05	Catsperg1	320225	cation channel sperm associated auxiliary subunit gamma 1 [Source:MGI Symbol;Acc:MGI:2443617]
ENSMUSG00000031712	1753.951584	2.083055487	0.425708891	4.893145362	9.92370536623709e-07	3.19248549267104e-05	Il15	16168	interleukin 15 [Source:MGI Symbol;Acc:MGI:103014]
ENSMUSG00000076617	496.1240559	-2.405387369	0.491829004	-4.890698496	1.0047877407668e-06	3.22604380167932e-05	Ighm	NA	immunoglobulin heavy constant mu [Source:MGI Symbol;Acc:MGI:96448]
ENSMUSG00000030990	1921.753421	1.067305521	0.218378371	4.887414061	1.02169069553118e-06	3.27384359755416e-05	Pgap2	233575	post-GPI attachment to proteins 2 [Source:MGI Symbol;Acc:MGI:2385286]
ENSMUSG00000034321	224.8706856	-0.85903191	0.175884023	-4.88408154	1.03912070050593e-06	3.32314072842899e-05	Exosc1	66583	exosome component 1 [Source:MGI Symbol;Acc:MGI:1913833]
ENSMUSG00000040016	132.0355907	-5.620226732	1.150905619	-4.883308098	1.04320674423926e-06	3.32965358878409e-05	Ptger3	19218	prostaglandin E receptor 3 (subtype EP3) [Source:MGI Symbol;Acc:MGI:97795]
ENSMUSG00000047534	88.13203963	-1.945735819	0.398677512	-4.880475474	1.05830375413838e-06	3.36461894123917e-05	Mis18bp1	217653	MIS18 binding protein 1 [Source:MGI Symbol;Acc:MGI:2145099]
ENSMUSG00000039841	953.3342891	1.042374436	0.213638628	4.879147762	1.06545221711951e-06	3.38072982799289e-05	Zfp800	627049	zinc finger protein 800 [Source:MGI Symbol;Acc:MGI:1889334]
ENSMUSG00000046999	472.2381161	2.851933418	0.584784863	4.876893364	1.07769656490402e-06	3.41291586616584e-05	1110032F04Rik	68725	RIKEN cDNA 1110032F04 gene [Source:MGI Symbol;Acc:MGI:1915975]
ENSMUSG00000026853	717.076301	-0.658155093	0.135004648	-4.875055053	1.087781148332e-06	3.4381502987941e-05	Crat	12908	carnitine acetyltransferase [Source:MGI Symbol;Acc:MGI:109501]
ENSMUSG00000026433	1496.415035	1.209378256	0.248324882	4.870145289	1.11516220990303e-06	3.51784956545331e-05	Rab29	226422	RAB29, member RAS oncogene family [Source:MGI Symbol;Acc:MGI:2385107]
ENSMUSG00000005656	1854.651607	0.420727956	0.086409282	4.869013474	1.12156760958525e-06	3.53119910568254e-05	Snx6	72183	sorting nexin 6 [Source:MGI Symbol;Acc:MGI:1919433]
ENSMUSG00000000600	1925.881887	0.781929406	0.160670345	4.866669122	1.13494805074268e-06	3.54583962160877e-05	Krit1	79264	KRIT1, ankyrin repeat containing [Source:MGI Symbol;Acc:MGI:1930618]
ENSMUSG00000007613	1684.339512	-0.927812529	0.190631902	-4.867037046	1.132838004942e-06	3.54583962160877e-05	Tgfbr1	21812	transforming growth factor, beta receptor I [Source:MGI Symbol;Acc:MGI:98728]
ENSMUSG00000037849	699.3236982	6.267262654	1.287667287	4.867144421	1.13222291471619e-06	3.54583962160877e-05	Ifi206	102639543	interferon activated gene 206 [Source:MGI Symbol;Acc:MGI:3646410]
ENSMUSG00000045322	794.247772	1.240195308	0.254796016	4.867404634	1.13073364826287e-06	3.54583962160877e-05	Tlr9	81897	toll-like receptor 9 [Source:MGI Symbol;Acc:MGI:1932389]
ENSMUSG00000029036	242.882676	-1.544581956	0.317424754	-4.865978277	1.13892027981609e-06	3.55142012781041e-05	Atad3a	108888	ATPase family, AAA domain containing 3A [Source:MGI Symbol;Acc:MGI:1919214]
ENSMUSG00000019139	627.5011367	-1.381628306	0.283965509	-4.865479303	1.1417975992064e-06	3.5535716085646e-05	Isyna1	71780	myo-inositol 1-phosphate synthase A1 [Source:MGI Symbol;Acc:MGI:1919030]
ENSMUSG00000029388	356.7515298	-0.771139149	0.158640118	-4.860934042	1.16833179562542e-06	3.62920044966167e-05	Eif2b1	209354	eukaryotic translation initiation factor 2B, subunit alpha [Source:MGI Symbol;Acc:MGI:2384802]
ENSMUSG00000053977	126.510518	2.256771097	0.464472708	4.858780848	1.18110779910955e-06	3.66188498174309e-05	Cd8a	12525	CD8 subunit alpha [Source:MGI Symbol;Acc:MGI:88346]
ENSMUSG00000022360	362.1121255	-1.745164229	0.359227703	-4.858100353	1.18517340200354e-06	3.66749087408562e-05	Atad2	70472	ATPase family, AAA domain containing 2 [Source:MGI Symbol;Acc:MGI:1917722]
ENSMUSG00000039908	120.3918663	-1.999206631	0.411889418	-4.853746039	1.211508673013e-06	3.73531313842313e-05	Slc26a11	268512	solute carrier family 26, member 11 [Source:MGI Symbol;Acc:MGI:2444589]
ENSMUSG00000110235	30.91418106	-1.689917888	0.348169877	-4.853716531	1.2116890458876e-06	3.73531313842313e-05	Gm5086	328314	predicted gene 5086 [Source:MGI Symbol;Acc:MGI:3644417]
ENSMUSG00000086564	36.66601477	-2.281934338	0.470347981	-4.851587404	1.22477212855962e-06	3.76849393950371e-05	Cd101	630146	CD101 antigen [Source:MGI Symbol;Acc:MGI:2685862]
ENSMUSG00000109715	49.95731808	-2.340175128	0.482501635	-4.850087456	1.23407050114135e-06	3.78992615530102e-05	Gm45606	NA	predicted gene 45606 [Source:MGI Symbol;Acc:MGI:5791442]
ENSMUSG00000021474	279.7389921	-2.106183714	0.434370592	-4.848817471	1.24199636514909e-06	3.80707036758719e-05	Sfxn1	14057	sideroflexin 1 [Source:MGI Symbol;Acc:MGI:2137677]
ENSMUSG00000020649	382.5473625	-2.676235742	0.552349507	-4.845185352	1.26493531896072e-06	3.87008271032691e-05	Rrm2	20135	ribonucleotide reductase M2 [Source:MGI Symbol;Acc:MGI:98181]
ENSMUSG00000044442	81.78198192	-1.657835698	0.342406005	-4.841724945	1.287168542339e-06	3.92332835625504e-05	N6amt1	67768	N-6 adenine-specific DNA methyltransferase 1 (putative) [Source:MGI Symbol;Acc:MGI:1915018]
ENSMUSG00000072620	6444.135089	1.351348661	0.279091649	4.841953049	1.28569147017054e-06	3.92332835625504e-05	Slfn2	20556	schlafen 2 [Source:MGI Symbol;Acc:MGI:1313258]
ENSMUSG00000038524	399.8231773	0.878624517	0.181652605	4.836839617	1.31919785242464e-06	4.01342477724547e-05	Fchsd1	319262	FCH and double SH3 domains 1 [Source:MGI Symbol;Acc:MGI:2441771]
ENSMUSG00000038685	777.8798064	0.95195142	0.196987748	4.832541254	1.34801166339869e-06	4.09342009038787e-05	Rtel1	269400	regulator of telomere elongation helicase 1 [Source:MGI Symbol;Acc:MGI:2139369]
ENSMUSG00000001517	131.0264737	-2.291214869	0.474598004	-4.827695966	1.3812174752676e-06	4.18642893716369e-05	Foxm1	14235	forkhead box M1 [Source:MGI Symbol;Acc:MGI:1347487]
ENSMUSG00000035064	133.2232173	-2.65130169	0.549829236	-4.822045676	1.42093396800754e-06	4.29878831364068e-05	Eef2k	13631	eukaryotic elongation factor-2 kinase [Source:MGI Symbol;Acc:MGI:1195261]
ENSMUSG00000031967	756.7095642	-0.756915117	0.156994572	-4.821282073	1.42638492508009e-06	4.29926706731932e-05	Afg3l1	114896	AFG3-like AAA ATPase 1 [Source:MGI Symbol;Acc:MGI:1928277]
ENSMUSG00000036693	423.5565746	-0.715687777	0.148438486	-4.821443533	1.42523067087611e-06	4.29926706731932e-05	Nop14	75416	NOP14 nucleolar protein [Source:MGI Symbol;Acc:MGI:1922666]
ENSMUSG00000029648	16.75969219	3.25075143	0.675485004	4.812470166	1.49076132077826e-06	4.48498304025252e-05	Flt1	14254	FMS-like tyrosine kinase 1 [Source:MGI Symbol;Acc:MGI:95558]
ENSMUSG00000018796	1330.133084	1.018861802	0.211839337	4.809596815	1.51235032949238e-06	4.54152374361057e-05	Acsl1	14081	acyl-CoA synthetase long-chain family member 1 [Source:MGI Symbol;Acc:MGI:102797]
ENSMUSG00000030272	531.558706	-1.309813853	0.272502247	-4.8066167	1.53505893206009e-06	4.59789628650426e-05	Camk1	52163	calcium/calmodulin-dependent protein kinase I [Source:MGI Symbol;Acc:MGI:1098535]
ENSMUSG00000036833	1414.136939	-1.349861583	0.280847158	-4.806392179	1.53678301340134e-06	4.59789628650426e-05	Pnpla7	241274	patatin-like phospholipase domain containing 7 [Source:MGI Symbol;Acc:MGI:2385325]
ENSMUSG00000054072	288.9878911	8.645155972	1.798874179	4.805870291	1.54079773415443e-06	4.60143382152075e-05	Iigp1	60440	interferon inducible GTPase 1 [Source:MGI Symbol;Acc:MGI:1926259]
ENSMUSG00000028435	179.3498193	-9.830225049	2.046272515	-4.803966714	1.55552700065357e-06	4.63689755093905e-05	Aqp3	11828	aquaporin 3 [Source:MGI Symbol;Acc:MGI:1333777]
ENSMUSG00000027570	63.02285958	2.974425271	0.619476441	4.801514752	1.57469905942668e-06	4.68159249106934e-05	Col9a3	12841	collagen, type IX, alpha 3 [Source:MGI Symbol;Acc:MGI:894686]
ENSMUSG00000061273	271.8677582	-1.117904975	0.232833164	-4.801313328	1.57628406537913e-06	4.68159249106934e-05	Mmgt1	236792	membrane magnesium transporter 1 [Source:MGI Symbol;Acc:MGI:2384305]
ENSMUSG00000020790	2285.041087	0.683918186	0.1424685	4.800487035	1.58280222464406e-06	4.68382603671537e-05	Ankfy1	11736	ankyrin repeat and FYVE domain containing 1 [Source:MGI Symbol;Acc:MGI:1337008]
ENSMUSG00000059142	848.6667615	0.781279182	0.162747285	4.800566616	1.58217332868914e-06	4.68382603671537e-05	Zfp945	240041	zinc finger protein 945 [Source:MGI Symbol;Acc:MGI:2445132]
ENSMUSG00000040734	31.90729614	-2.068857677	0.431040083	-4.799687451	1.58913436053703e-06	4.6940139675063e-05	Ppp1r13l	333654	protein phosphatase 1, regulatory subunit 13 like [Source:MGI Symbol;Acc:MGI:3525053]
ENSMUSG00000010047	244.4109231	-1.061612366	0.22121692	-4.798965492	1.59487267663043e-06	4.70241406615933e-05	Hyal2	15587	hyaluronoglucosaminidase 2 [Source:MGI Symbol;Acc:MGI:1196334]
ENSMUSG00000025217	582.2041976	0.681804687	0.142250949	4.792971099	1.64329305635439e-06	4.82765623752866e-05	Btrc	12234	beta-transducin repeat containing protein [Source:MGI Symbol;Acc:MGI:1338871]
ENSMUSG00000055447	9721.442314	0.805093543	0.167964797	4.793227855	1.64119042396027e-06	4.82765623752866e-05	Cd47	16423	CD47 antigen (Rh-related antigen, integrin-associated signal transducer) [Source:MGI Symbol;Acc:MGI:96617]
ENSMUSG00000026271	398.243917	-1.487719651	0.310426111	-4.792508093	1.64709125304041e-06	4.83008023409649e-05	Gpr35	64095	G protein-coupled receptor 35 [Source:MGI Symbol;Acc:MGI:1929509]
ENSMUSG00000029910	273.2989234	-1.765350099	0.368633139	-4.788907761	1.67691532491502e-06	4.90867862496745e-05	Mad2l1	56150	MAD2 mitotic arrest deficient-like 1 [Source:MGI Symbol;Acc:MGI:1860374]
ENSMUSG00000042729	253.3275854	-1.062902395	0.222036354	-4.787064704	1.692382843247e-06	4.94504526463862e-05	Wdr74	107071	WD repeat domain 74 [Source:MGI Symbol;Acc:MGI:2147427]
ENSMUSG00000003420	740.7133097	-2.79081972	0.583042519	-4.786648706	1.69589294878353e-06	4.9464051788038e-05	Fcgrt	14132	Fc fragment of IgG receptor and transporter [Source:MGI Symbol;Acc:MGI:103017]
ENSMUSG00000037580	283.5125449	1.080708499	0.225803219	4.786063304	1.7008443039338e-06	4.95195637306605e-05	Gch1	14528	GTP cyclohydrolase 1 [Source:MGI Symbol;Acc:MGI:95675]
ENSMUSG00000000753	35.74749916	-4.569285311	0.954816047	-4.785513739	1.70550518230799e-06	4.95664350478991e-05	Serpinf1	20317	serine (or cysteine) peptidase inhibitor, clade F, member 1 [Source:MGI Symbol;Acc:MGI:108080]
ENSMUSG00000038045	23.48403983	2.780895649	0.581198639	4.784759392	1.71192282750136e-06	4.95755762131677e-05	Sult6b1	73671	sulfotransferase family, cytosolic, 6B, member 1 [Source:MGI Symbol;Acc:MGI:1920921]
ENSMUSG00000053477	1056.352688	1.579921669	0.330175157	4.785101586	1.70900872316827e-06	4.95755762131677e-05	Tcf4	21413	transcription factor 4 [Source:MGI Symbol;Acc:MGI:98506]
ENSMUSG00000010554	301.5442943	-0.852464796	0.178268951	-4.781902798	1.73643643977018e-06	5.01115700879044e-05	Mettl16	67493	methyltransferase 16, N6-methyladenosine [Source:MGI Symbol;Acc:MGI:1914743]
ENSMUSG00000022503	350.9603463	-1.014287013	0.212110343	-4.781883795	1.73660063766405e-06	5.01115700879044e-05	Nubp1	26425	nucleotide binding protein 1 [Source:MGI Symbol;Acc:MGI:1347073]
ENSMUSG00000032727	872.0061568	1.025795504	0.214580386	4.780471899	1.74884203129917e-06	5.03753326958978e-05	Mier3	218613	MIER family member 3 [Source:MGI Symbol;Acc:MGI:2442317]
ENSMUSG00000016181	163.8662526	-0.893934274	0.187013263	-4.780058166	1.75244485835298e-06	5.03897684403583e-05	Utp25	215193	UTP25 small subunit processome component [Source:MGI Symbol;Acc:MGI:2138080]
ENSMUSG00000063802	412.2392733	-1.155335727	0.241748385	-4.779083536	1.76096023925694e-06	5.05451590935835e-05	Hspbp1	66245	HSPA (heat shock 70kDa) binding protein, cytoplasmic cochaperone 1 [Source:MGI Symbol;Acc:MGI:1913495]
ENSMUSG00000041153	649.3514582	0.786726386	0.164634442	4.778625776	1.76497341769661e-06	5.05710020174588e-05	Osgin2	209212	oxidative stress induced growth inhibitor family member 2 [Source:MGI Symbol;Acc:MGI:2384798]
ENSMUSG00000022560	254.1704288	-0.727114517	0.152251218	-4.775755009	1.7903425209857e-06	5.09531626649181e-05	Slc52a2	52710	solute carrier protein 52, member 2 [Source:MGI Symbol;Acc:MGI:1289288]
ENSMUSG00000023940	52.93969882	-2.983478254	0.624720978	-4.775697243	1.7908565727975e-06	5.09531626649181e-05	Sgo1	72415	shugoshin 1 [Source:MGI Symbol;Acc:MGI:1919665]
ENSMUSG00000050332	165.8654015	1.056908888	0.22130364	4.775831463	1.78966237510128e-06	5.09531626649181e-05	Amer1	72345	APC membrane recruitment 1 [Source:MGI Symbol;Acc:MGI:1919595]
ENSMUSG00000059742	202.493818	2.010818522	0.421046141	4.775767604	1.79023045644694e-06	5.09531626649181e-05	Kcnh7	170738	potassium voltage-gated channel, subfamily H (eag-related), member 7 [Source:MGI Symbol;Acc:MGI:2159566]
ENSMUSG00000034118	372.7063703	2.026195017	0.424416586	4.774071238	1.8053847208511e-06	5.12767135925645e-05	Tpst1	22021	protein-tyrosine sulfotransferase 1 [Source:MGI Symbol;Acc:MGI:1298231]
ENSMUSG00000035049	132.3057962	-2.356526944	0.49373223	-4.772884574	1.81605883429375e-06	5.14898635635886e-05	Rrp12	107094	ribosomal RNA processing 12 homolog [Source:MGI Symbol;Acc:MGI:2147437]
ENSMUSG00000074129	274.3861413	-1.065607845	0.223305975	-4.771962976	1.82439046056369e-06	5.16359711190203e-05	Rpl13a	22121	ribosomal protein L13A [Source:MGI Symbol;Acc:MGI:1351455]
ENSMUSG00000035165	47.974431	-5.859785329	1.228383767	-4.770321367	1.83932236310412e-06	5.19680541060687e-05	Kcne3	57442	potassium voltage-gated channel, Isk-related subfamily, gene 3 [Source:MGI Symbol;Acc:MGI:1891124]
ENSMUSG00000030214	1120.263201	-1.872093738	0.392757087	-4.766543491	1.87413289505943e-06	5.28596580089157e-05	Plbd1	66857	phospholipase B domain containing 1 [Source:MGI Symbol;Acc:MGI:1914107]
ENSMUSG00000006418	7311.900315	1.078358508	0.226338411	4.764363705	1.89450519910116e-06	5.33416489854376e-05	Rnf114	81018	ring finger protein 114 [Source:MGI Symbol;Acc:MGI:1933159]
ENSMUSG00000005846	851.4538173	-0.912731561	0.191673147	-4.761916714	1.91762828160713e-06	5.36321686061876e-05	Rsl1d1	66409	ribosomal L1 domain containing 1 [Source:MGI Symbol;Acc:MGI:1913659]
ENSMUSG00000012350	73.7757427	-3.855579764	0.809676876	-4.761874618	1.91802843531915e-06	5.36321686061876e-05	Ehf	13661	ets homologous factor [Source:MGI Symbol;Acc:MGI:1270840]
ENSMUSG00000072621	201.7973289	1.570306273	0.329743216	4.762209491	1.91484744025625e-06	5.36321686061876e-05	Slfn10-ps	NA	schlafen 10, pseudogene [Source:MGI Symbol;Acc:MGI:3512288]
ENSMUSG00000049093	474.9848956	1.795079578	0.377033687	4.76105886	1.92579866701185e-06	5.37569160554544e-05	Il23r	209590	interleukin 23 receptor [Source:MGI Symbol;Acc:MGI:2181693]
ENSMUSG00000004952	3547.80473	2.901498466	0.609688694	4.758983554	1.94570286004455e-06	5.41265216854174e-05	Rasa4	54153	RAS p21 protein activator 4 [Source:MGI Symbol;Acc:MGI:1858600]
ENSMUSG00000009418	1538.011935	1.008283777	0.211857242	4.759260373	1.9430365286772e-06	5.41265216854174e-05	Nav1	215690	neuron navigator 1 [Source:MGI Symbol;Acc:MGI:2183683]
ENSMUSG00000066258	1934.903721	1.40799345	0.295948491	4.757562517	1.95944582447249e-06	5.44156527596239e-05	Trim12a	76681	tripartite motif-containing 12A [Source:MGI Symbol;Acc:MGI:1923931]
ENSMUSG00000001962	1041.389211	-0.844647758	0.177616787	-4.755450036	1.98004828370382e-06	5.48004504549443e-05	Fam50a	108160	family with sequence similarity 50, member A [Source:MGI Symbol;Acc:MGI:1351626]
ENSMUSG00000020978	426.9098219	-0.674971793	0.141929874	-4.755671067	1.9778829214605e-06	5.48004504549443e-05	Klhdc2	69554	kelch domain containing 2 [Source:MGI Symbol;Acc:MGI:1916804]
ENSMUSG00000018583	3218.117047	-0.457544263	0.096229867	-4.754701198	1.98740133349109e-06	5.49104116732929e-05	G3bp1	27041	G3BP stress granule assembly factor 1 [Source:MGI Symbol;Acc:MGI:1351465]
ENSMUSG00000075419	149.2209789	-1.171046449	0.246332887	-4.753918416	1.99511572360335e-06	5.5029966121664e-05	Dolk	227697	dolichol kinase [Source:MGI Symbol;Acc:MGI:2677836]
ENSMUSG00000020493	137.023947	-2.386955293	0.502271226	-4.752323382	2.01092406196707e-06	5.50918588713609e-05	Prr11	270906	proline rich 11 [Source:MGI Symbol;Acc:MGI:2444496]
ENSMUSG00000029068	3123.164567	0.727002301	0.152949756	4.753209935	2.00212267162924e-06	5.50918588713609e-05	Ccnl2	56036	cyclin L2 [Source:MGI Symbol;Acc:MGI:1927119]
ENSMUSG00000029330	167.7064103	1.560240371	0.32828472	4.752704822	2.00713270577756e-06	5.50918588713609e-05	Cds1	74596	CDP-diacylglycerol synthase 1 [Source:MGI Symbol;Acc:MGI:1921846]
ENSMUSG00000030835	961.7052169	-1.179377292	0.248164504	-4.752401223	2.01014979931646e-06	5.50918588713609e-05	Nomo1	211548	nodal modulator 1 [Source:MGI Symbol;Acc:MGI:2385850]
ENSMUSG00000021377	4431.426892	0.711942227	0.149831712	4.751612444	2.01800884557888e-06	5.51001205130663e-05	Dek	110052	DEK proto-oncogene [Source:MGI Symbol;Acc:MGI:1926209]
ENSMUSG00000032528	95.3070507	-4.713407863	0.991948552	-4.751665654	2.01747776556425e-06	5.51001205130663e-05	Vipr1	22354	vasoactive intestinal peptide receptor 1 [Source:MGI Symbol;Acc:MGI:109272]
ENSMUSG00000027947	572.2675594	-1.105747423	0.232776686	-4.75024987	2.03165453408309e-06	5.5379630135426e-05	Il6ra	16194	interleukin 6 receptor, alpha [Source:MGI Symbol;Acc:MGI:105304]
ENSMUSG00000028743	399.1337427	-3.047518208	0.642306142	-4.744650577	2.08866562256986e-06	5.68382943120099e-05	Akr7a5	110198	aldo-keto reductase family 7, member A5 [Source:MGI Symbol;Acc:MGI:107796]
ENSMUSG00000045193	1365.181343	0.90459944	0.190692851	4.743751205	2.09796493603528e-06	5.69958835298148e-05	Cirbp	12696	cold inducible RNA binding protein [Source:MGI Symbol;Acc:MGI:893588]
ENSMUSG00000031728	490.604177	1.14543065	0.241619458	4.740639101	2.1304512721505e-06	5.77818219822321e-05	Zfp821	75871	zinc finger protein 821 [Source:MGI Symbol;Acc:MGI:1923121]
ENSMUSG00000050029	1809.797743	0.629976789	0.132953833	4.738312355	2.15505454556531e-06	5.82546025744659e-05	Rap2c	72065	RAP2C, member of RAS oncogene family [Source:MGI Symbol;Acc:MGI:1919315]
ENSMUSG00000085289	32.44989564	2.211215013	0.466665237	4.7383324	2.15484142701248e-06	5.82546025744659e-05	Gm15337	NA	predicted gene 15337 [Source:MGI Symbol;Acc:MGI:3705103]
ENSMUSG00000047423	1754.604167	1.176176032	0.248360461	4.735761991	2.18233581743437e-06	5.88940659302968e-05	AI837181	107242	expressed sequence AI837181 [Source:MGI Symbol;Acc:MGI:2147598]
ENSMUSG00000063320	32.82565637	-1.670518575	0.352823476	-4.734714918	2.19363213937982e-06	5.91007425147008e-05	Uqcc6	544717	ubiquinol-cytochrome c reductase complex assembly factor 6 [Source:MGI Symbol;Acc:MGI:3698433]
ENSMUSG00000030036	776.7221951	-1.107583206	0.234008914	-4.733081267	2.21136897031992e-06	5.94799673705586e-05	Mogs	57377	mannosyl-oligosaccharide glucosidase [Source:MGI Symbol;Acc:MGI:1929872]
ENSMUSG00000028339	41.06417049	-2.373788967	0.501585445	-4.732571472	2.21693204505863e-06	5.95310380231776e-05	Col15a1	12819	collagen, type XV, alpha 1 [Source:MGI Symbol;Acc:MGI:88449]
ENSMUSG00000001168	9.451348447	3.87553308	0.819516988	4.729045446	2.25577890936959e-06	6.03825823367783e-05	Oas1h	246729	2'-5' oligoadenylate synthetase 1H [Source:MGI Symbol;Acc:MGI:2180853]
ENSMUSG00000021809	283.2492944	0.85326912	0.180432599	4.729018612	2.25607703301886e-06	6.03825823367783e-05	Nudt13	67725	nudix hydrolase 13 [Source:MGI Symbol;Acc:MGI:1914975]
ENSMUSG00000029594	159.3335579	-1.038626931	0.219858321	-4.724073787	2.31166479592655e-06	6.17685958464191e-05	Rbm19	74111	RNA binding motif protein 19 [Source:MGI Symbol;Acc:MGI:1921361]
ENSMUSG00000001305	115.0206041	-1.415245473	0.299665627	-4.722748767	2.32678211574305e-06	6.20704470482129e-05	Rrp15	67223	ribosomal RNA processing 15 homolog [Source:MGI Symbol;Acc:MGI:1914473]
ENSMUSG00000032253	2597.228838	1.036359164	0.219483783	4.72180291	2.33763154336663e-06	6.22576427107119e-05	Phip	83946	pleckstrin homology domain interacting protein [Source:MGI Symbol;Acc:MGI:1932404]
ENSMUSG00000022946	1550.537725	1.028427599	0.217919851	4.719292878	2.36665875750274e-06	6.29275583868895e-05	Dop1b	70028	DOP1 leucine zipper like protein B [Source:MGI Symbol;Acc:MGI:1917278]
ENSMUSG00000047875	2460.639577	1.43373286	0.303840468	4.718702778	2.37353303385283e-06	6.30072184117207e-05	Gpr157	269604	G protein-coupled receptor 157 [Source:MGI Symbol;Acc:MGI:2442046]
ENSMUSG00000046295	41.42024701	-2.968195451	0.629332008	-4.716422194	2.40028097600237e-06	6.36133193085392e-05	Ankle1	234396	ankyrin repeat and LEM domain containing 1 [Source:MGI Symbol;Acc:MGI:1918775]
ENSMUSG00000032254	324.7906282	-2.834050658	0.601239328	-4.713681435	2.43280906003347e-06	6.42657170557785e-05	Kif23	71819	kinesin family member 23 [Source:MGI Symbol;Acc:MGI:1919069]
ENSMUSG00000079111	593.4880432	-0.794122291	0.168471673	-4.713684361	2.43277411065034e-06	6.42657170557785e-05	Kdelr2	66913	KDEL (Lys-Asp-Glu-Leu) endoplasmic reticulum protein retention receptor 2 [Source:MGI Symbol;Acc:MGI:1914163]
ENSMUSG00000091415	5.206495604	6.831397994	1.449988895	4.711345043	2.46087176891136e-06	6.49014979833344e-05	Ak9	633979	adenylate kinase 9 [Source:MGI Symbol;Acc:MGI:2685080]
ENSMUSG00000035279	28.5782411	3.435099977	0.72924908	4.710461861	2.47156049855905e-06	6.50777501776182e-05	Ssc5d	269855	scavenger receptor cysteine rich family, 5 domains [Source:MGI Symbol;Acc:MGI:3606211]
ENSMUSG00000052428	582.5950402	-1.309608113	0.278142898	-4.708400335	2.49668387394131e-06	6.56328903172338e-05	Tmco1	68944	transmembrane and coiled-coil domains 1 [Source:MGI Symbol;Acc:MGI:1921173]
ENSMUSG00000039640	576.3455635	-0.824293169	0.175213589	-4.70450478	2.54482904845999e-06	6.67904567387414e-05	Mrpl12	56282	mitochondrial ribosomal protein L12 [Source:MGI Symbol;Acc:MGI:1926273]
ENSMUSG00000003779	134.7156988	-2.635517609	0.560430097	-4.70266965	2.56781701692609e-06	6.72850891241634e-05	Kif20a	19348	kinesin family member 20A [Source:MGI Symbol;Acc:MGI:1201682]
ENSMUSG00000046687	214.2011775	1.338821884	0.285078994	4.69631895	2.64891810413872e-06	6.92984275681766e-05	Gm5424	NA	predicted gene 5424 [Source:MGI Symbol;Acc:MGI:3643173]
ENSMUSG00000040084	249.5638311	-2.461197584	0.524338254	-4.693911924	2.68029468190804e-06	7.00065392319581e-05	Bub1b	12236	BUB1B, mitotic checkpoint serine/threonine kinase [Source:MGI Symbol;Acc:MGI:1333889]
ENSMUSG00000079298	229.6367185	-3.841275204	0.818911494	-4.690708618	2.72260470042633e-06	7.09974895074256e-05	Klrb1b	80782	killer cell lectin-like receptor subfamily B member 1B [Source:MGI Symbol;Acc:MGI:107539]
ENSMUSG00000116760	21.1557936	2.16991241	0.462649819	4.690183203	2.7296054117257e-06	7.10659767931022e-05	Gm1604a	NA	predicted gene 1604A [Source:MGI Symbol;Acc:MGI:3807545]
ENSMUSG00000074570	128.658963	-4.273089733	0.911233637	-4.689345916	2.74079725213748e-06	7.12431874531609e-05	Cass4	320664	Cas scaffolding protein family member 4 [Source:MGI Symbol;Acc:MGI:2444482]
ENSMUSG00000039285	1036.880942	1.392987403	0.29712961	4.688147385	2.7568944388897e-06	7.15471358693323e-05	Azi2	27215	5-azacytidine induced gene 2 [Source:MGI Symbol;Acc:MGI:1351332]
ENSMUSG00000032068	2491.480174	-7.899739582	1.686958693	-4.682829291	2.82942140092691e-06	7.33122489305558e-05	Plet1	76509	placenta expressed transcript 1 [Source:MGI Symbol;Acc:MGI:1923759]
ENSMUSG00000026748	686.2919432	-1.860458616	0.397453946	-4.680941362	2.85560617209995e-06	7.38728947005346e-05	Plxdc2	67448	plexin domain containing 2 [Source:MGI Symbol;Acc:MGI:1914698]
ENSMUSG00000020914	946.7813005	-2.43570093	0.520878895	-4.676136722	2.92329746541543e-06	7.52644859320745e-05	Top2a	21973	topoisomerase (DNA) II alpha [Source:MGI Symbol;Acc:MGI:98790]
ENSMUSG00000036442	415.0880081	-0.668808512	0.143018492	-4.676377886	2.91986338348728e-06	7.52644859320745e-05	Thap11	59016	THAP domain containing 11 [Source:MGI Symbol;Acc:MGI:1930964]
ENSMUSG00000055110	5.498660758	6.985901928	1.493944261	4.676146299	2.92316102010669e-06	7.52644859320745e-05	A630012P03Rik	100504594	RIKEN cDNA A630012P03 gene [Source:MGI Symbol;Acc:MGI:2442968]
ENSMUSG00000040165	207.597098	-7.665708251	1.639808433	-4.674758402	2.94299869389348e-06	7.56518303496733e-05	Cd209c	170776	CD209c antigen [Source:MGI Symbol;Acc:MGI:2157945]
ENSMUSG00000035382	626.6138168	0.659734939	0.141546726	4.660898631	3.14831763127426e-06	8.06743978512328e-05	Pcsk7	18554	proprotein convertase subtilisin/kexin type 7 [Source:MGI Symbol;Acc:MGI:107421]
ENSMUSG00000020271	3464.127408	1.087980241	0.233497607	4.659492033	3.16990663804718e-06	8.10996901444323e-05	Fbxw11	103583	F-box and WD-40 domain protein 11 [Source:MGI Symbol;Acc:MGI:2144023]
ENSMUSG00000073490	2377.152393	2.567894503	0.551165311	4.659027794	3.17706308334408e-06	8.11549793270565e-05	Ifi207	226691	interferon activated gene 207 [Source:MGI Symbol;Acc:MGI:2138302]
ENSMUSG00000027699	111.1422271	-1.755493402	0.37684088	-4.658447359	3.18603252661283e-06	8.12563334809295e-05	Ect2	13605	ect2 oncogene [Source:MGI Symbol;Acc:MGI:95281]
ENSMUSG00000024381	2631.627723	-0.699291924	0.150266189	-4.653687749	3.26050443822293e-06	8.30253214786358e-05	Bin1	30948	bridging integrator 1 [Source:MGI Symbol;Acc:MGI:108092]
ENSMUSG00000022769	1081.926524	-1.393091617	0.299505582	-4.651304353	3.29842110159367e-06	8.38593884452124e-05	Sdf2l1	64136	stromal cell-derived factor 2-like 1 [Source:MGI Symbol;Acc:MGI:2149842]
ENSMUSG00000046062	2055.586939	0.774742273	0.166586467	4.650691533	3.30823838051973e-06	8.39775636405054e-05	Ppp1r15b	108954	protein phosphatase 1, regulatory subunit 15B [Source:MGI Symbol;Acc:MGI:2444211]
ENSMUSG00000037363	261.3220585	0.871081682	0.187423842	4.647656737	3.35726980499323e-06	8.50892437627457e-05	Letm2	270035	leucine zipper-EF-hand containing transmembrane protein 2 [Source:MGI Symbol;Acc:MGI:2444979]
ENSMUSG00000031792	717.1064646	1.004214489	0.216125941	4.646432007	3.37725376930445e-06	8.54624061310282e-05	Usb1	101985	U6 snRNA biogenesis 1 [Source:MGI Symbol;Acc:MGI:2142454]
ENSMUSG00000023764	1240.915855	0.743794169	0.160093989	4.645984364	3.38458640272985e-06	8.55147600291588e-05	Sfi1	78887	Sfi1 homolog, spindle assembly associated (yeast) [Source:MGI Symbol;Acc:MGI:1926137]
ENSMUSG00000024270	568.7984743	-0.826695148	0.178012811	-4.644020511	3.41693616376362e-06	8.59311840812752e-05	Slc39a6	106957	solute carrier family 39 (metal ion transporter), member 6 [Source:MGI Symbol;Acc:MGI:2147279]
ENSMUSG00000037936	409.1868022	-1.427290748	0.30730602	-4.644525837	3.40858392015874e-06	8.59311840812752e-05	Scarb1	20778	scavenger receptor class B, member 1 [Source:MGI Symbol;Acc:MGI:893578]
ENSMUSG00000055200	483.7042805	1.030052307	0.221786984	4.644331638	3.41179141070785e-06	8.59311840812752e-05	Sertad3	170742	SERTA domain containing 3 [Source:MGI Symbol;Acc:MGI:2180697]
ENSMUSG00000036968	242.2188487	-1.143576973	0.246374232	-4.641625718	3.45678598325404e-06	8.67989877649848e-05	Cnpy4	66455	canopy FGF signaling regulator 4 [Source:MGI Symbol;Acc:MGI:1913705]
ENSMUSG00000107331	86.23379085	1.113200835	0.239958903	4.639131207	3.49876882272114e-06	8.7717589959765e-05	Gm42732	NA	predicted gene 42732 [Source:MGI Symbol;Acc:MGI:5662869]
ENSMUSG00000018648	186.6107484	1.103974153	0.238092397	4.636746773	3.53935578834606e-06	8.82048213007952e-05	Dusp14	56405	dual specificity phosphatase 14 [Source:MGI Symbol;Acc:MGI:1927168]
ENSMUSG00000030695	13879.55444	-0.460139112	0.099234601	-4.636881753	3.53704620598751e-06	8.82048213007952e-05	Aldoa	11674	aldolase A, fructose-bisphosphate [Source:MGI Symbol;Acc:MGI:87994]
ENSMUSG00000031826	307.1814851	-0.992820141	0.214121506	-4.6367138	3.53992019500914e-06	8.82048213007952e-05	Usp10	22224	ubiquitin specific peptidase 10 [Source:MGI Symbol;Acc:MGI:894652]
ENSMUSG00000040701	1558.97051	0.797644965	0.172000073	4.637468767	3.52701885919405e-06	8.82048213007952e-05	Ap1g2	11766	adaptor protein complex AP-1, gamma 2 subunit [Source:MGI Symbol;Acc:MGI:1328307]
ENSMUSG00000039197	126.3564025	-1.385357215	0.299377971	-4.627452078	3.70191854580156e-06	9.20431337208227e-05	Adk	11534	adenosine kinase [Source:MGI Symbol;Acc:MGI:87930]
ENSMUSG00000059042	111.7155246	-4.403480014	0.951638102	-4.627263249	3.70529419262699e-06	9.20431337208227e-05	Klk1b9	13648	kallikrein 1-related peptidase b9 [Source:MGI Symbol;Acc:MGI:95293]
ENSMUSG00000034783	204.2087488	-3.729409593	0.806169869	-4.626084078	3.72644074235949e-06	9.24271088555301e-05	Cd207	246278	CD207 antigen [Source:MGI Symbol;Acc:MGI:2180021]
ENSMUSG00000003352	41580.44759	1.097422489	0.237246343	4.625666625	3.73395480434972e-06	9.24723014504048e-05	Cacnb3	12297	calcium channel, voltage-dependent, beta 3 subunit [Source:MGI Symbol;Acc:MGI:103307]
ENSMUSG00000021665	691.8816512	-1.260336813	0.27269846	-4.621723244	3.80565499574977e-06	9.41045221627865e-05	Hexb	15212	hexosaminidase B [Source:MGI Symbol;Acc:MGI:96074]
ENSMUSG00000061479	639.590341	-0.855968329	0.185570641	-4.612627969	3.97609596395919e-06	9.81696884961718e-05	Snrpa	53607	small nuclear ribonucleoprotein polypeptide A [Source:MGI Symbol;Acc:MGI:1855690]
ENSMUSG00000025130	5499.454608	-1.108884487	0.240482291	-4.611085842	4.00571069183125e-06	9.87507980265409e-05	P4hb	18453	prolyl 4-hydroxylase, beta polypeptide [Source:MGI Symbol;Acc:MGI:97464]
ENSMUSG00000097534	48.13141762	2.234232655	0.484723386	4.609294128	4.04038395167175e-06	9.94546631497868e-05	Gm16675	100503498	predicted gene, 16675 [Source:MGI Symbol;Acc:MGI:4439599]
ENSMUSG00000033386	971.5493899	-1.445136689	0.313694788	-4.606824043	4.08865696733381e-06	0.000100339	Frrs1	20321	ferric-chelate reductase 1 [Source:MGI Symbol;Acc:MGI:108076]
ENSMUSG00000053835	459.8896031	3.190614759	0.692571618	4.606909487	4.08697793972041e-06	0.000100339	H2-T24	15042	histocompatibility 2, T region locus 24 [Source:MGI Symbol;Acc:MGI:95958]
ENSMUSG00000021079	97.12611242	-1.439934602	0.312726206	-4.604457754	4.13541951162581e-06	0.000101333	Timm9	30056	translocase of inner mitochondrial membrane 9 [Source:MGI Symbol;Acc:MGI:1353436]
ENSMUSG00000037474	81.35207623	-2.180103289	0.473795618	-4.601358066	4.19745137397668e-06	0.000102698	Dtl	76843	denticleless E3 ubiquitin protein ligase [Source:MGI Symbol;Acc:MGI:1924093]
ENSMUSG00000048497	213.762386	-1.22626946	0.266695803	-4.598008084	4.2654944914655e-06	0.000104206	Mmgt2	216829	membrane magnesium transporter 2 [Source:MGI Symbol;Acc:MGI:2448491]
ENSMUSG00000021629	573.0533346	-0.925037635	0.201238798	-4.596716153	4.29201687859778e-06	0.000104506	Slc30a5	69048	solute carrier family 30 (zinc transporter), member 5 [Source:MGI Symbol;Acc:MGI:1916298]
ENSMUSG00000025785	413.4712807	-0.78632965	0.171072489	-4.596470511	4.29707756681765e-06	0.000104506	Exosc7	66446	exosome component 7 [Source:MGI Symbol;Acc:MGI:1913696]
ENSMUSG00000076441	14513.41504	1.317660646	0.286632405	4.597040048	4.28535275067566e-06	0.000104506	Ass1	11898	argininosuccinate synthetase 1 [Source:MGI Symbol;Acc:MGI:88090]
ENSMUSG00000012443	235.2391379	-2.712896904	0.590354696	-4.595367707	4.31986799529782e-06	0.000104904	Kif11	16551	kinesin family member 11 [Source:MGI Symbol;Acc:MGI:1098231]
ENSMUSG00000040703	58.70410435	-4.487401424	0.976853532	-4.593730052	4.35392538544592e-06	0.00010549	Cyp2s1	74134	cytochrome P450, family 2, subfamily s, polypeptide 1 [Source:MGI Symbol;Acc:MGI:1921384]
ENSMUSG00000040963	943.4119201	-5.535167855	1.204978523	-4.593582167	4.35701349029675e-06	0.00010549	Asgr2	11890	asialoglycoprotein receptor 2 [Source:MGI Symbol;Acc:MGI:88082]
ENSMUSG00000032126	244.0212161	-1.294850018	0.282023427	-4.591285303	4.40524654560443e-06	0.000106499	Hmbs	15288	hydroxymethylbilane synthase [Source:MGI Symbol;Acc:MGI:96112]
ENSMUSG00000026274	36.80849165	-1.978319879	0.431237819	-4.58753799	4.48503831793529e-06	0.000108267	Pask	269224	PAS domain containing serine/threonine kinase [Source:MGI Symbol;Acc:MGI:2155936]
ENSMUSG00000015451	94.7986164	1.308384986	0.285322452	4.585636268	4.52605960040153e-06	0.000109095	C4a	625018	complement C4A (Rodgers blood group) [Source:MGI Symbol;Acc:MGI:98320]
ENSMUSG00000075611	55.91788613	-2.166452501	0.472616989	-4.583949696	4.56274052098003e-06	0.000109817	Gm11545	NA	predicted gene 11545 [Source:MGI Symbol;Acc:MGI:2144683]
ENSMUSG00000010663	1763.80458	-0.777278012	0.169623768	-4.582364958	4.59746603803038e-06	0.000110326	Fads1	76267	fatty acid desaturase 1 [Source:MGI Symbol;Acc:MGI:1923517]
ENSMUSG00000018143	544.5580463	1.190263655	0.259744071	4.582447827	4.59564390928081e-06	0.000110326	Mafk	17135	v-maf musculoaponeurotic fibrosarcoma oncogene family, protein K (avian) [Source:MGI Symbol;Acc:MGI:99951]
ENSMUSG00000031701	3135.978386	0.517372266	0.112963395	4.579999278	4.64977535913197e-06	0.000111252	Dnaja2	56445	DnaJ heat shock protein family (Hsp40) member A2 [Source:MGI Symbol;Acc:MGI:1931882]
ENSMUSG00000058454	192.4088611	-1.581622023	0.345325241	-4.580093875	4.64767275548813e-06	0.000111252	Dhcr7	13360	7-dehydrocholesterol reductase [Source:MGI Symbol;Acc:MGI:1298378]
ENSMUSG00000028480	24845.80358	1.272821377	0.277967995	4.579021324	4.67156577248847e-06	0.000111609	Glipr2	384009	GLI pathogenesis-related 2 [Source:MGI Symbol;Acc:MGI:1917770]
ENSMUSG00000040351	2323.628832	1.024953773	0.223952564	4.576655666	4.72468173012086e-06	0.000112657	Ankib1	70797	ankyrin repeat and IBR domain containing 1 [Source:MGI Symbol;Acc:MGI:1918047]
ENSMUSG00000027324	31.595867	-2.110796127	0.46138823	-4.574880735	4.76491344844237e-06	0.000113339	Rpusd2	271842	RNA pseudouridylate synthase domain containing 2 [Source:MGI Symbol;Acc:MGI:1918066]
ENSMUSG00000021514	269.9886403	-0.710824108	0.155443276	-4.572884259	4.81055897693751e-06	0.000114133	Zfp369	170936	zinc finger protein 369 [Source:MGI Symbol;Acc:MGI:2176229]
ENSMUSG00000028690	63.77717686	-1.431806207	0.313113135	-4.572807867	4.81231382632119e-06	0.000114133	Mmachc	67096	methylmalonic aciduria cblC type, with homocystinuria [Source:MGI Symbol;Acc:MGI:1914346]
ENSMUSG00000034484	2558.123182	1.037231235	0.226978012	4.569743229	4.88322133737199e-06	0.000115646	Snx2	67804	sorting nexin 2 [Source:MGI Symbol;Acc:MGI:1915054]
ENSMUSG00000027379	138.7074112	-2.782455808	0.609000793	-4.568887003	4.90321027185406e-06	0.000115784	Bub1	12235	BUB1, mitotic checkpoint serine/threonine kinase [Source:MGI Symbol;Acc:MGI:1100510]
ENSMUSG00000049439	147.0279151	-1.472029295	0.322185914	-4.568881607	4.90333649503718e-06	0.000115784	Cyp20a1	77951	cytochrome P450, family 20, subfamily a, polypeptide 1 [Source:MGI Symbol;Acc:MGI:1925201]
ENSMUSG00000022174	930.8326398	-0.753160775	0.164873883	-4.568102364	4.92159675394273e-06	0.000116047	Dad1	13135	defender against cell death 1 [Source:MGI Symbol;Acc:MGI:101912]
ENSMUSG00000043207	551.5379274	-0.933007382	0.204263119	-4.567674211	4.93165752216872e-06	0.000116116	Zmpste24	230709	zinc metallopeptidase, STE24 [Source:MGI Symbol;Acc:MGI:1890508]
ENSMUSG00000015597	1702.60375	1.434551659	0.314316008	4.56404263	5.01778828429323e-06	0.000117802	Zfp318	57908	zinc finger protein 318 [Source:MGI Symbol;Acc:MGI:1889348]
ENSMUSG00000058728	68.37498308	-4.281848784	0.938108134	-4.564344586	5.01057220574308e-06	0.000117802	Cd300c	387565	CD300C molecule [Source:MGI Symbol;Acc:MGI:3032626]
ENSMUSG00000004633	276.6288637	-2.750637263	0.602946192	-4.561994585	5.06699544730742e-06	0.000118444	Chn2	69993	chimerin 2 [Source:MGI Symbol;Acc:MGI:1917243]
ENSMUSG00000020766	139.2875234	-1.492484587	0.327136068	-4.562274642	5.06023951306197e-06	0.000118444	Galk1	14635	galactokinase 1 [Source:MGI Symbol;Acc:MGI:95730]
ENSMUSG00000057497	247.3861789	-0.833698588	0.182746146	-4.562058382	5.06545567030399e-06	0.000118444	Fam136a	66488	family with sequence similarity 136, member A [Source:MGI Symbol;Acc:MGI:1913738]
ENSMUSG00000057497	247.3861789	-0.833698588	0.182746146	-4.562058382	5.06545567030399e-06	0.000118444	Fam136a	102632427	family with sequence similarity 136, member A [Source:MGI Symbol;Acc:MGI:1913738]
ENSMUSG00000024827	66.75971481	2.249112624	0.493072969	4.561419433	5.08089717513111e-06	0.00011846	Gldc	104174	glycine decarboxylase [Source:MGI Symbol;Acc:MGI:1341155]
ENSMUSG00000074063	228.8805113	-1.908073779	0.418312259	-4.561362328	5.0822794222134e-06	0.00011846	Osgin1	71839	oxidative stress induced growth inhibitor 1 [Source:MGI Symbol;Acc:MGI:1919089]
ENSMUSG00000024735	1294.729046	-1.010610781	0.221671771	-4.559041404	5.13876402936601e-06	0.000119605	Prpf19	28000	pre-mRNA processing factor 19 [Source:MGI Symbol;Acc:MGI:106247]
ENSMUSG00000047678	79.95899313	-4.648833857	1.02056514	-4.555156425	5.23466096186514e-06	0.000121663	Gpr82	319200	G protein-coupled receptor 82 [Source:MGI Symbol;Acc:MGI:2441734]
ENSMUSG00000049553	307.3518164	-1.673926405	0.367689307	-4.552556661	5.299788056686e-06	0.000123001	Polr1a	20019	polymerase (RNA) I polypeptide A [Source:MGI Symbol;Acc:MGI:1096397]
ENSMUSG00000005142	5981.393736	-1.370588478	0.301121452	-4.551613538	5.32360561200497e-06	0.000123377	Man2b1	17159	mannosidase 2, alpha B1 [Source:MGI Symbol;Acc:MGI:107286]
ENSMUSG00000029148	3965.009618	0.659758503	0.144973696	4.550884199	5.34209448645179e-06	0.000123629	Nrbp1	192292	nuclear receptor binding protein 1 [Source:MGI Symbol;Acc:MGI:2183436]
ENSMUSG00000027035	4564.041762	0.961569275	0.211374792	4.549119911	5.38707411558359e-06	0.000124493	Cers6	241447	ceramide synthase 6 [Source:MGI Symbol;Acc:MGI:2442564]
ENSMUSG00000061232	50061.24762	0.942324975	0.207164644	4.548676632	5.39843216306613e-06	0.000124578	H2-K1	14972	histocompatibility 2, K1, K region [Source:MGI Symbol;Acc:MGI:95904]
ENSMUSG00000035754	437.9340497	-0.997109237	0.219224331	-4.548351144	5.40678665330833e-06	0.000124594	Wdr18	216156	WD repeat domain 18 [Source:MGI Symbol;Acc:MGI:2158400]
ENSMUSG00000041438	268.452249	-0.738706599	0.162474543	-4.546599039	5.45197208999505e-06	0.000125457	Utp4	21771	UTP4 small subunit processome component [Source:MGI Symbol;Acc:MGI:1096573]
ENSMUSG00000041538	329.1672921	-5.083587542	1.119743204	-4.539958379	5.62653337232277e-06	0.000128926	H2-Ob	15002	histocompatibility 2, O region beta locus [Source:MGI Symbol;Acc:MGI:95925]
ENSMUSG00000097039	66.10343892	-2.632441513	0.579802215	-4.540240529	5.61900896721948e-06	0.000128926	Pvt1	19296	Pvt1 oncogene [Source:MGI Symbol;Acc:MGI:97824]
ENSMUSG00000102418	343.9392138	-1.926384386	0.424405747	-4.539015787	5.65174051925141e-06	0.000129321	Sh2d1b1	26904	SH2 domain containing 1B1 [Source:MGI Symbol;Acc:MGI:1349420]
ENSMUSG00000026020	428.779808	-1.532171626	0.337583072	-4.538650641	5.66153437970977e-06	0.000129363	Nop58	55989	NOP58 ribonucleoprotein [Source:MGI Symbol;Acc:MGI:1933184]
ENSMUSG00000024621	8832.071239	-1.641695496	0.362069027	-4.534205839	5.7820621555074e-06	0.000131932	Csf1r	12978	colony stimulating factor 1 receptor [Source:MGI Symbol;Acc:MGI:1339758]
ENSMUSG00000040987	114.7900916	3.084203986	0.680448317	4.532605794	5.82604802225631e-06	0.000132749	Mill2	243864	MHC I like leukocyte 2 [Source:MGI Symbol;Acc:MGI:2179989]
ENSMUSG00000034575	627.6430362	0.952040815	0.210357636	4.525820089	6.01617458773462e-06	0.000136889	Tent4a	210106	terminal nucleotidyltransferase 4A [Source:MGI Symbol;Acc:MGI:2682295]
ENSMUSG00000038705	1041.379306	0.861871964	0.190500113	4.524259584	6.06073018246073e-06	0.00013771	Gmeb2	229004	glucocorticoid modulatory element binding protein 2 [Source:MGI Symbol;Acc:MGI:2652836]
ENSMUSG00000111118	12.20546355	7.152893271	1.581227982	4.523631856	6.07874200449612e-06	0.000137926	Gm6545	NA	predicted gene 6545 [Source:MGI Symbol;Acc:MGI:3643874]
ENSMUSG00000032218	202.3871089	-2.769945557	0.612460517	-4.522651632	6.1069707565886e-06	0.000138275	Ccnb2	12442	cyclin B2 [Source:MGI Symbol;Acc:MGI:88311]
ENSMUSG00000036898	164.7554817	-0.776472448	0.171690694	-4.522507474	6.11113279989419e-06	0.000138275	Zfp157	72154	zinc finger protein 157 [Source:MGI Symbol;Acc:MGI:1919404]
ENSMUSG00000037725	74.05481403	-2.228960064	0.493123458	-4.520085235	6.18147386966532e-06	0.000139672	Ckap2	80986	cytoskeleton associated protein 2 [Source:MGI Symbol;Acc:MGI:1931797]
ENSMUSG00000082079	8.579001811	7.440530276	1.646503754	4.518987738	6.21359928606204e-06	0.000140203	Dnmt3c	NA	DNA methyltransferase 3C [Source:MGI Symbol;Acc:MGI:3649996]
ENSMUSG00000018362	759.426319	-1.211037006	0.26804711	-4.518000613	6.24263036142141e-06	0.000140639	Kpna2	16647	karyopherin subunit alpha 2 [Source:MGI Symbol;Acc:MGI:103561]
ENSMUSG00000024887	96.35958858	1.821137926	0.403107994	4.517742027	6.25025672052877e-06	0.000140639	Asah2	54447	N-acylsphingosine amidohydrolase 2 [Source:MGI Symbol;Acc:MGI:1859310]
ENSMUSG00000029602	37.8399666	-2.89804926	0.641526358	-4.5174282	6.25952426504663e-06	0.000140653	Rasal1	19415	RAS protein activator like 1 (GAP1 like) [Source:MGI Symbol;Acc:MGI:1330842]
ENSMUSG00000056310	348.0758387	-0.661649255	0.146515636	-4.515895193	6.3049844121059e-06	0.000141479	Tyw1	100929	tRNA-yW synthesizing protein 1 homolog (S. cerevisiae) [Source:MGI Symbol;Acc:MGI:2141161]
ENSMUSG00000040339	695.3178789	0.688249086	0.152420386	4.515466089	6.317765624186e-06	0.00014157	Eeig2	329739	EEIG family member 2 [Source:MGI Symbol;Acc:MGI:3036259]
ENSMUSG00000017390	535.1198595	-2.865392859	0.634776924	-4.514015473	6.36115728646248e-06	0.000142346	Aldoc	11676	aldolase C, fructose-bisphosphate [Source:MGI Symbol;Acc:MGI:101863]
ENSMUSG00000040688	350.3006367	-0.960592588	0.212901152	-4.511918233	6.42439559520331e-06	0.000143564	Tbl3	213773	transducin (beta)-like 3 [Source:MGI Symbol;Acc:MGI:2384863]
ENSMUSG00000092564	93.75447423	1.899067365	0.421003958	4.510806443	6.45816299159152e-06	0.00014412	BC051226	NA	cDNA sequence BC051226 [Source:MGI Symbol;Acc:MGI:3039585]
ENSMUSG00000049659	6384.601231	0.885257593	0.196464359	4.505944989	6.60782060140493e-06	0.000147257	Aftph	216549	aftiphilin [Source:MGI Symbol;Acc:MGI:1923012]
ENSMUSG00000043939	365.6480008	1.708312492	0.379172927	4.505365155	6.6258903975678e-06	0.000147458	A530064D06Rik	328830	RIKEN cDNA A530064D06 gene [Source:MGI Symbol;Acc:MGI:2443476]
ENSMUSG00000104795	142.1784921	1.130976023	0.251080442	4.504436958	6.6549149359449e-06	0.000147901	Gm42783	NA	predicted gene 42783 [Source:MGI Symbol;Acc:MGI:5662920]
ENSMUSG00000027133	399.3053883	-0.905565423	0.201088422	-4.503319556	6.69001725302198e-06	0.000148478	Nop10	66181	NOP10 ribonucleoprotein [Source:MGI Symbol;Acc:MGI:1913431]
ENSMUSG00000021810	592.390159	-0.6149979	0.136785345	-4.496080346	6.92175899566815e-06	0.000153412	Ecd	70601	ecdysoneless cell cycle regulator [Source:MGI Symbol;Acc:MGI:1917851]
ENSMUSG00000005354	1498.490964	-0.849762838	0.189112921	-4.493415016	7.00899998115035e-06	0.000154923	Txn2	56551	thioredoxin 2 [Source:MGI Symbol;Acc:MGI:1929468]
ENSMUSG00000022099	187.452367	1.599096905	0.355871649	4.493465298	7.00734448192805e-06	0.000154923	Dmtn	13829	dematin actin binding protein [Source:MGI Symbol;Acc:MGI:99670]
ENSMUSG00000042978	227.4371027	-1.202181044	0.267625603	-4.492025539	7.05489610209985e-06	0.000155725	Sbk1	104175	SH3-binding kinase 1 [Source:MGI Symbol;Acc:MGI:2135937]
ENSMUSG00000051235	86.02226802	-1.776585803	0.395541664	-4.49152634	7.07145531726113e-06	0.000155879	Gen1	209334	GEN1, Holliday junction 5' flap endonuclease [Source:MGI Symbol;Acc:MGI:2443149]
ENSMUSG00000023143	572.2317819	-1.249560264	0.278440208	-4.487714882	7.19911858199391e-06	0.000158478	Nagpa	27426	N-acetylglucosamine-1-phosphodiester alpha-N-acetylglucosaminidase [Source:MGI Symbol;Acc:MGI:1351598]
ENSMUSG00000021728	2889.726045	-1.508123625	0.336087956	-4.48728852	7.21353569630509e-06	0.000158581	Emb	13723	embigin [Source:MGI Symbol;Acc:MGI:95321]
ENSMUSG00000020492	63.64901497	-1.767367727	0.394121222	-4.484325202	7.31450376105939e-06	0.000160583	Ska2	66140	spindle and kinetochore associated complex subunit 2 [Source:MGI Symbol;Acc:MGI:1913390]
ENSMUSG00000030347	237.1468927	-1.443223943	0.321892458	-4.483559357	7.34081706531806e-06	0.000160726	D6Wsu163e	28040	DNA segment, Chr 6, Wayne State University 163, expressed [Source:MGI Symbol;Acc:MGI:107893]
ENSMUSG00000078440	86.2379409	-1.226217126	0.273476478	-4.483812044	7.33212511863829e-06	0.000160726	Dohh	102115	deoxyhypusine hydroxylase/monooxygenase [Source:MGI Symbol;Acc:MGI:1915964]
ENSMUSG00000031506	776.0887547	-2.012005798	0.449013309	-4.480949135	7.43118219754904e-06	0.000162486	Ptpn7	320139	protein tyrosine phosphatase, non-receptor type 7 [Source:MGI Symbol;Acc:MGI:2156893]
ENSMUSG00000057134	600.4454443	-1.282986499	0.286357785	-4.48036187	7.45165923022893e-06	0.000162715	Ado	211488	2-aminoethanethiol dioxygenase [Source:MGI Symbol;Acc:MGI:2685083]
ENSMUSG00000029385	1771.615372	0.932279502	0.208179576	4.478246719	7.52585932290951e-06	0.000164114	Ccng2	12452	cyclin G2 [Source:MGI Symbol;Acc:MGI:1095734]
ENSMUSG00000055897	848.9815869	0.733157199	0.163770336	4.476739915	7.57914877448645e-06	0.000165055	Ppp4r1l-ps	NA	protein phosphatase 4, regulatory subunit 1-like, pseudogene [Source:MGI Symbol;Acc:MGI:1924560]
ENSMUSG00000090231	16.46797718	4.564663445	1.020547153	4.472760944	7.72160851624564e-06	0.000167932	Cfb	14962	complement factor B [Source:MGI Symbol;Acc:MGI:105975]
ENSMUSG00000001156	12863.50256	1.40171618	0.313439908	4.472041192	7.7476498365449e-06	0.000168164	Mxd1	17119	MAX dimerization protein 1 [Source:MGI Symbol;Acc:MGI:96908]
ENSMUSG00000079445	121.1443741	-2.993961645	0.669506275	-4.471894821	7.7529559520857e-06	0.000168164	B3gnt7	227327	UDP-GlcNAc:betaGal beta-1,3-N-acetylglucosaminyltransferase 7 [Source:MGI Symbol;Acc:MGI:2384394]
ENSMUSG00000021711	385.8437802	-0.526269667	0.11788352	-4.464319253	8.03237220968513e-06	0.00017376	Trappc13	66975	trafficking protein particle complex 13 [Source:MGI Symbol;Acc:MGI:1914225]
ENSMUSG00000025165	9.78816454	5.350785315	1.199126811	4.462234742	8.11093014077979e-06	0.000175226	Sectm1a	209588	secreted and transmembrane 1A [Source:MGI Symbol;Acc:MGI:2384805]
ENSMUSG00000085501	39.68330948	3.950655854	0.885430529	4.461847344	8.12561050397274e-06	0.00017531	Gm11772	NA	predicted gene 11772 [Source:MGI Symbol;Acc:MGI:3649468]
ENSMUSG00000023845	2497.5191	0.812996705	0.182298889	4.459690955	8.20779177684327e-06	0.000176849	Lnpep	240028	leucyl/cystinyl aminopeptidase [Source:MGI Symbol;Acc:MGI:2387123]
ENSMUSG00000020538	929.0213231	-0.606500241	0.13600943	-4.4592514	8.22464065420889e-06	0.000176977	Srebf1	20787	sterol regulatory element binding transcription factor 1 [Source:MGI Symbol;Acc:MGI:107606]
ENSMUSG00000024660	589.8859391	-1.42093052	0.318924296	-4.455384979	8.37427842264649e-06	0.000179721	Incenp	16319	inner centromere protein [Source:MGI Symbol;Acc:MGI:1313288]
ENSMUSG00000053687	236.4275933	-2.848017763	0.639196149	-4.455624097	8.36494912895244e-06	0.000179721	Dpep2	319446	dipeptidase 2 [Source:MGI Symbol;Acc:MGI:2442042]
ENSMUSG00000038416	435.2643046	-0.571912345	0.128393791	-4.454361394	8.41432661005246e-06	0.000180342	Cdc16	69957	CDC16 cell division cycle 16 [Source:MGI Symbol;Acc:MGI:1917207]
ENSMUSG00000014177	263.3519505	-0.665081659	0.149375051	-4.452427988	8.49047193147496e-06	0.000181473	Tvp23b	67510	trans-golgi network vesicle protein 23B [Source:MGI Symbol;Acc:MGI:1914760]
ENSMUSG00000024132	125.2576701	-1.083208923	0.243287597	-4.452380383	8.49235507314716e-06	0.000181473	Eci1	13177	enoyl-Coenzyme A delta isomerase 1 [Source:MGI Symbol;Acc:MGI:94871]
ENSMUSG00000040463	1827.393869	-0.614241061	0.137967852	-4.452059315	8.5050663252702e-06	0.000181473	Mybbp1a	18432	MYB binding protein (P160) 1a [Source:MGI Symbol;Acc:MGI:106181]
ENSMUSG00000048351	77.75459744	-1.175671181	0.264083609	-4.451890013	8.51177636165085e-06	0.000181473	Coa7	69893	cytochrome c oxidase assembly factor 7 [Source:MGI Symbol;Acc:MGI:1917143]
ENSMUSG00000000594	6979.380935	-2.073742371	0.466129928	-4.448850515	8.6331072036731e-06	0.000183818	Gm2a	14667	GM2 ganglioside activator protein [Source:MGI Symbol;Acc:MGI:95762]
ENSMUSG00000038578	146.7417273	-1.615397139	0.363130446	-4.44853126	8.6459467699564e-06	0.000183851	Susd1	634731	sushi domain containing 1 [Source:MGI Symbol;Acc:MGI:3651543]
ENSMUSG00000022498	570.0559607	-0.571687003	0.128528471	-4.447940578	8.66975044186591e-06	0.000184116	Txndc11	106200	thioredoxin domain containing 11 [Source:MGI Symbol;Acc:MGI:1923620]
ENSMUSG00000046269	87.57439466	1.073745246	0.24142365	4.447556185	8.68527457940861e-06	0.000184205	Usp27x	54651	ubiquitin specific peptidase 27, X chromosome [Source:MGI Symbol;Acc:MGI:1859645]
ENSMUSG00000005682	721.3888652	0.599611342	0.134877919	4.445585661	8.76527448146182e-06	0.000185589	Pan2	103135	PAN2 poly(A) specific ribonuclease subunit [Source:MGI Symbol;Acc:MGI:1918984]
ENSMUSG00000018986	117.5316652	2.472522972	0.556199716	4.445386971	8.77337992842439e-06	0.000185589	Slfn3	20557	schlafen 3 [Source:MGI Symbol;Acc:MGI:1329005]
ENSMUSG00000041736	9966.725668	1.548955968	0.34866602	4.442520574	8.89111285529091e-06	0.000187835	Tspo	12257	translocator protein [Source:MGI Symbol;Acc:MGI:88222]
ENSMUSG00000042489	163.2947407	-2.763146513	0.622111132	-4.441564171	8.93073049603592e-06	0.000188427	Clspn	269582	claspin [Source:MGI Symbol;Acc:MGI:2445153]
ENSMUSG00000004268	584.204343	-0.892112442	0.200882747	-4.440960979	8.95580352801942e-06	0.000188711	Emg1	14791	EMG1 N1-specific pseudouridine methyltransferase [Source:MGI Symbol;Acc:MGI:1315195]
ENSMUSG00000038393	2073.951142	-1.188833771	0.267745051	-4.44017086	8.98874839478407e-06	0.00018916	Txnip	56338	thioredoxin interacting protein [Source:MGI Symbol;Acc:MGI:1889549]
ENSMUSG00000025204	523.9647536	-0.819856753	0.184673443	-4.439494605	9.01703747337804e-06	0.000189509	Ndufb8	67264	NADH:ubiquinone oxidoreductase subunit B8 [Source:MGI Symbol;Acc:MGI:1914514]
ENSMUSG00000052609	409.5153347	-1.099893973	0.247784694	-4.438910072	9.04155823250557e-06	0.000189779	Plekhg3	263406	pleckstrin homology domain containing, family G (with RhoGef domain) member 3 [Source:MGI Symbol;Acc:MGI:2388284]
ENSMUSG00000029366	1261.586565	1.437202991	0.323920308	4.436903019	9.12623847596298e-06	0.00019131	Dck	13178	deoxycytidine kinase [Source:MGI Symbol;Acc:MGI:102726]
ENSMUSG00000087175	56.07940559	2.02321092	0.456117366	4.43572438	9.17631943716863e-06	0.000192111	Gm15133	622070	predicted gene 15133 [Source:MGI Symbol;Acc:MGI:3705170]
ENSMUSG00000098557	4144.459268	-0.814204281	0.183589719	-4.434912179	9.21098299842436e-06	0.000192589	Kctd12	239217	potassium channel tetramerisation domain containing 12 [Source:MGI Symbol;Acc:MGI:2145823]
ENSMUSG00000023009	44.89821642	-1.669867304	0.376560271	-4.434528637	9.22739543614116e-06	0.000192684	Nckap5l	380969	NCK-associated protein 5-like [Source:MGI Symbol;Acc:MGI:3609653]
ENSMUSG00000058163	684.656053	4.282043533	0.9657199	4.434042968	9.2482181891202e-06	0.000192871	Gm5431	432555	predicted gene 5431 [Source:MGI Symbol;Acc:MGI:3645205]
ENSMUSG00000027326	73.42359156	-2.701516572	0.609349582	-4.433442893	9.27400800852001e-06	0.000193161	Knl1	76464	kinetochore scaffold 1 [Source:MGI Symbol;Acc:MGI:1923714]
ENSMUSG00000025403	423.737746	-1.430044022	0.322620739	-4.432585541	9.31097429106513e-06	0.000193683	Shmt2	108037	serine hydroxymethyltransferase 2 (mitochondrial) [Source:MGI Symbol;Acc:MGI:1277989]
ENSMUSG00000024246	58.80486681	-1.576494548	0.355706178	-4.432013408	9.33572107864488e-06	0.000193949	Thumpd2	72167	THUMP domain containing 2 [Source:MGI Symbol;Acc:MGI:1919417]
ENSMUSG00000059498	2337.675204	-1.348073618	0.304377176	-4.42895763	9.46896212326602e-06	0.000196466	Fcgr3	14131	Fc receptor, IgG, low affinity III [Source:MGI Symbol;Acc:MGI:95500]
ENSMUSG00000002033	150.1292248	-6.250184329	1.41159633	-4.42774198	9.52247157414812e-06	0.000197324	Cd3g	12502	CD3 antigen, gamma polypeptide [Source:MGI Symbol;Acc:MGI:88333]
ENSMUSG00000018428	152.7064896	-1.08722537	0.245676161	-4.425441062	9.62454325220907e-06	0.000198958	Akap1	11640	A kinase anchor protein 1 [Source:MGI Symbol;Acc:MGI:104729]
ENSMUSG00000021675	250.9738218	-5.896129726	1.332334339	-4.425413016	9.62579382068599e-06	0.000198958	F2rl2	14064	coagulation factor II thrombin receptor like 2 [Source:MGI Symbol;Acc:MGI:1298208]
ENSMUSG00000039699	174.1845505	1.380758059	0.312099844	4.424090826	9.68492717566424e-06	0.000199925	Batf2	74481	basic leucine zipper transcription factor, ATF-like 2 [Source:MGI Symbol;Acc:MGI:1921731]
ENSMUSG00000041702	782.0430743	0.683128667	0.154448585	4.423016664	9.73322310379228e-06	0.000200433	Btbd7	238386	BTB domain containing 7 [Source:MGI Symbol;Acc:MGI:1917858]
ENSMUSG00000090141	17.22357488	2.188849015	0.49487931	4.42299561	9.73417201505689e-06	0.000200433	Gm614	245536	predicted gene 614 [Source:MGI Symbol;Acc:MGI:2685460]
ENSMUSG00000023249	2019.425878	1.562811241	0.353390075	4.422340506	9.7637420478794e-06	0.000200787	Parp3	235587	poly (ADP-ribose) polymerase family, member 3 [Source:MGI Symbol;Acc:MGI:1891258]
ENSMUSG00000027835	1081.133768	0.676483565	0.153002443	4.421390618	9.80677049605491e-06	0.000201354	Pdcd10	56426	programmed cell death 10 [Source:MGI Symbol;Acc:MGI:1928396]
ENSMUSG00000047649	221.4654364	-1.471718035	0.332878599	-4.421185494	9.81608605375547e-06	0.000201354	Polr1g	70333	RNA polymerase I subunit G [Source:MGI Symbol;Acc:MGI:1917583]
ENSMUSG00000023972	24.20988071	-2.872167692	0.649765644	-4.420313258	9.85579240956951e-06	0.000201913	Ptk7	71461	PTK7 protein tyrosine kinase 7 [Source:MGI Symbol;Acc:MGI:1918711]
ENSMUSG00000021928	82.32509358	-1.443244259	0.326545634	-4.41973222	9.88232782603438e-06	0.000201971	Ebpl	68177	emopamil binding protein-like [Source:MGI Symbol;Acc:MGI:1915427]
ENSMUSG00000049916	19.18482628	-3.41622059	0.77299243	-4.419474831	9.89410433119097e-06	0.000201971	2610318N02Rik	70458	RIKEN cDNA 2610318N02 gene [Source:MGI Symbol;Acc:MGI:1917708]
ENSMUSG00000061979	116.8078918	-1.129595222	0.25559717	-4.419435561	9.89590223859499e-06	0.000201971	Rcc1l	94254	reculator of chromosome condensation 1 like [Source:MGI Symbol;Acc:MGI:2137600]
ENSMUSG00000021384	633.7638498	-2.272965641	0.51514248	-4.412304804	1.02275989606118e-05	0.000208479	Susd3	66329	sushi domain containing 3 [Source:MGI Symbol;Acc:MGI:1913579]
ENSMUSG00000023947	4457.482213	0.94349516	0.213985755	4.409149388	1.03777423109593e-05	0.000211274	Nfkbie	18037	nuclear factor of kappa light polypeptide gene enhancer in B cells inhibitor, epsilon [Source:MGI Symbol;Acc:MGI:1194908]
ENSMUSG00000036918	2327.228339	0.694979143	0.157646688	4.408460163	1.04108164377797e-05	0.000211682	Ttc7	225049	tetratricopeptide repeat domain 7 [Source:MGI Symbol;Acc:MGI:1920999]
ENSMUSG00000031539	1843.351912	1.824559488	0.414056119	4.406551203	1.05029489119171e-05	0.000213289	Ap3m2	64933	adaptor-related protein complex 3, mu 2 subunit [Source:MGI Symbol;Acc:MGI:1929214]
ENSMUSG00000009585	8236.01499	0.87657371	0.199001909	4.40485076	1.05856729040619e-05	0.0002147	Apobec3	80287	apolipoprotein B mRNA editing enzyme, catalytic polypeptide 3 [Source:MGI Symbol;Acc:MGI:1933111]
ENSMUSG00000036461	1966.74292	0.595820823	0.135286028	4.404156382	1.06196319307714e-05	0.000214852	Elf1	13709	E74 like ETS transcription factor 1 [Source:MGI Symbol;Acc:MGI:107180]
ENSMUSG00000097558	49.82274216	3.773249364	0.856715526	4.404320044	1.06116185963561e-05	0.000214852	Gm26902	NA	predicted gene, 26902 [Source:MGI Symbol;Acc:MGI:5477396]
ENSMUSG00000021102	314.681491	-1.295768941	0.2943239	-4.402527086	1.06997226720123e-05	0.000216201	Glrx5	73046	glutaredoxin 5 [Source:MGI Symbol;Acc:MGI:1920296]
ENSMUSG00000034163	4249.483894	0.887723333	0.201651718	4.402260213	1.07128961098089e-05	0.000216201	Zfc3h1	216345	zinc finger, C3H1-type containing [Source:MGI Symbol;Acc:MGI:2446143]
ENSMUSG00000108291	516.6383139	1.470528845	0.334268863	4.399239684	1.08630796333174e-05	0.00021896	Gm44292	NA	predicted gene, 44292 [Source:MGI Symbol;Acc:MGI:5690684]
ENSMUSG00000069114	472.4563233	1.094336876	0.248897063	4.396744838	1.09886395383051e-05	0.000221216	Zbtb10	229055	zinc finger and BTB domain containing 10 [Source:MGI Symbol;Acc:MGI:2139883]
ENSMUSG00000020572	4471.085555	1.440822772	0.327733266	4.396327499	1.10097780705405e-05	0.000221367	Nampt	59027	nicotinamide phosphoribosyltransferase [Source:MGI Symbol;Acc:MGI:1929865]
ENSMUSG00000024436	109.556672	-1.006233677	0.228993448	-4.394159238	1.11202284449062e-05	0.000223312	Mrps18b	66973	mitochondrial ribosomal protein S18B [Source:MGI Symbol;Acc:MGI:1914223]
ENSMUSG00000071644	5294.360046	-0.938449613	0.213660691	-4.392242712	1.1218735546401e-05	0.000225012	Eef1g	67160	eukaryotic translation elongation factor 1 gamma [Source:MGI Symbol;Acc:MGI:1914410]
ENSMUSG00000022034	68.0965132	-2.433532309	0.554161876	-4.391374464	1.12636361255442e-05	0.000225634	Esco2	71988	establishment of sister chromatid cohesion N-acetyltransferase 2 [Source:MGI Symbol;Acc:MGI:1919238]
ENSMUSG00000032437	1216.725297	-0.978774301	0.222960661	-4.389896843	1.13404444707564e-05	0.000226893	Stt3b	68292	STT3, subunit of the oligosaccharyltransferase complex, homolog B (S. cerevisiae) [Source:MGI Symbol;Acc:MGI:1915542]
ENSMUSG00000078486	309.9225648	1.983270911	0.451871498	4.389015279	1.13865070289219e-05	0.000227534	Perm1	74183	PPARGC1 and ESRR induced regulator, muscle 1 [Source:MGI Symbol;Acc:MGI:1921433]
ENSMUSG00000030220	4619.597159	-0.914353875	0.208342168	-4.388712484	1.14023694920985e-05	0.000227571	Arhgdib	11857	Rho, GDP dissociation inhibitor beta [Source:MGI Symbol;Acc:MGI:101940]
ENSMUSG00000020290	2911.473999	0.545845191	0.124406888	4.387580154	1.14618759148879e-05	0.000228432	Xpo1	103573	exportin 1 [Source:MGI Symbol;Acc:MGI:2144013]
ENSMUSG00000032741	503.6792509	-1.415573487	0.322648325	-4.387357311	1.14736216089916e-05	0.000228432	Tpcn1	252972	two pore channel 1 [Source:MGI Symbol;Acc:MGI:2182472]
ENSMUSG00000032308	874.3500353	0.735840132	0.167790316	4.385474391	1.15733274342046e-05	0.000230135	Ulk3	71742	unc-51-like kinase 3 [Source:MGI Symbol;Acc:MGI:1918992]
ENSMUSG00000038510	130.1675945	-1.41072633	0.321712097	-4.385058392	1.15954669759738e-05	0.000230293	Rpf2	67239	ribosome production factor 2 homolog [Source:MGI Symbol;Acc:MGI:1914489]
ENSMUSG00000054423	45.86482349	1.547338617	0.35288879	4.384776907	1.16104705809509e-05	0.00023031	Cadps	27062	Ca2+-dependent secretion activator [Source:MGI Symbol;Acc:MGI:1350922]
ENSMUSG00000020185	50.01546615	-2.536044729	0.578628753	-4.382852934	1.17135188703155e-05	0.000231506	E2f7	52679	E2F transcription factor 7 [Source:MGI Symbol;Acc:MGI:1289147]
ENSMUSG00000031467	212.150758	-1.445693964	0.329845545	-4.382942223	1.17087173246438e-05	0.000231506	Agpat5	52123	1-acylglycerol-3-phosphate O-acyltransferase 5 [Source:MGI Symbol;Acc:MGI:1196345]
ENSMUSG00000029163	306.2153216	-1.521608075	0.347211732	-4.382363652	1.17398637973735e-05	0.000231745	Emilin1	100952	elastin microfibril interfacer 1 [Source:MGI Symbol;Acc:MGI:1926189]
ENSMUSG00000040269	64.57124612	-1.801088043	0.411152024	-4.38058902	1.18358925143387e-05	0.000233074	Mrps28	66230	mitochondrial ribosomal protein S28 [Source:MGI Symbol;Acc:MGI:1913480]
ENSMUSG00000070003	341.4522878	-1.74782027	0.398989069	-4.38062194	1.18341043688649e-05	0.000233074	Ssbp4	76900	single stranded DNA binding protein 4 [Source:MGI Symbol;Acc:MGI:1924150]
ENSMUSG00000073018	20.75540293	2.477706178	0.565714348	4.379783165	1.18797459554129e-05	0.000233654	Gm1070	NA	predicted gene 1070 [Source:MGI Symbol;Acc:MGI:2685916]
ENSMUSG00000028706	1140.04131	0.936776523	0.213981245	4.377844069	1.19859051301719e-05	0.000235457	Nsun4	72181	NOL1/NOP2/Sun domain family, member 4 [Source:MGI Symbol;Acc:MGI:1919431]
ENSMUSG00000024663	301.1956275	-2.373105453	0.542347406	-4.375618699	1.21088526009809e-05	0.000237013	Rab3il1	74760	RAB3A interacting protein (rabin3)-like 1 [Source:MGI Symbol;Acc:MGI:1922010]
ENSMUSG00000034799	128.9158941	-1.387351594	0.317045041	-4.375881698	1.20942599488605e-05	0.000237013	Unc13a	382018	unc-13 homolog A [Source:MGI Symbol;Acc:MGI:3051532]
ENSMUSG00000048440	727.6348649	-2.895472915	0.66169075	-4.375870319	1.2094890946005e-05	0.000237013	Cyp4f16	70101	cytochrome P450, family 4, subfamily f, polypeptide 16 [Source:MGI Symbol;Acc:MGI:1917351]
ENSMUSG00000001741	251.685355	-2.041805497	0.466685339	-4.375122435	1.2136433935912e-05	0.000237267	Il16	16170	interleukin 16 [Source:MGI Symbol;Acc:MGI:1270855]
ENSMUSG00000022974	2555.182921	1.008583983	0.230607306	4.373599439	1.22214536575268e-05	0.000238642	Paxbp1	67367	PAX3 and PAX7 binding protein 1 [Source:MGI Symbol;Acc:MGI:1914617]
ENSMUSG00000058392	164.8563361	-1.157493951	0.264824031	-4.370804056	1.23789843458832e-05	0.000241427	Rrp1b	72462	ribosomal RNA processing 1B [Source:MGI Symbol;Acc:MGI:1919712]
ENSMUSG00000037470	2068.26079	-1.242912829	0.284446422	-4.36958503	1.24482862660634e-05	0.000242488	Uggt1	320011	UDP-glucose glycoprotein glucosyltransferase 1 [Source:MGI Symbol;Acc:MGI:2443162]
ENSMUSG00000036275	2926.318403	0.649502624	0.148655182	4.369189267	1.2470864947414e-05	0.00024254	9530068E07Rik	213673	RIKEN cDNA 9530068E07 gene [Source:MGI Symbol;Acc:MGI:2654705]
ENSMUSG00000040061	1812.033598	-1.859463559	0.42560248	-4.369014859	1.24808275162108e-05	0.00024254	Plcb2	18796	phospholipase C, beta 2 [Source:MGI Symbol;Acc:MGI:107465]
ENSMUSG00000021814	6802.953359	1.088076609	0.249118526	4.367706509	1.25558059288415e-05	0.000243706	Anxa7	11750	annexin A7 [Source:MGI Symbol;Acc:MGI:88031]
ENSMUSG00000017664	811.0612191	-1.627364763	0.372645743	-4.367055822	1.25932550789035e-05	0.000244141	Slc35c2	228875	solute carrier family 35, member C2 [Source:MGI Symbol;Acc:MGI:2385166]
ENSMUSG00000022814	230.9240661	-1.242783118	0.284630652	-4.366301065	1.26368272958716e-05	0.000244694	Umps	22247	uridine monophosphate synthetase [Source:MGI Symbol;Acc:MGI:1298388]
ENSMUSG00000027219	58.65337809	3.698437769	0.847131625	4.365836028	1.26637455304299e-05	0.000244923	Slc28a2	269346	solute carrier family 28 (sodium-coupled nucleoside transporter), member 2 [Source:MGI Symbol;Acc:MGI:1913105]
ENSMUSG00000019810	1109.395902	-1.615136297	0.370101217	-4.364039412	1.27682558508544e-05	0.000246651	Fuca2	66848	fucosidase, alpha-L- 2, plasma [Source:MGI Symbol;Acc:MGI:1914098]
ENSMUSG00000038178	2220.995985	-1.19811639	0.274646795	-4.362389847	1.28649363239818e-05	0.000248223	Slc43a2	215113	solute carrier family 43, member 2 [Source:MGI Symbol;Acc:MGI:2442746]
ENSMUSG00000022803	33.48505224	1.74920821	0.40108698	4.361169271	1.29369231369639e-05	0.000249316	Popdc2	64082	popeye domain containing 2 [Source:MGI Symbol;Acc:MGI:1930150]
ENSMUSG00000030409	271.9986464	-3.478147276	0.797832653	-4.359494769	1.3036306978712e-05	0.000250933	Dmpk	13400	dystrophia myotonica-protein kinase [Source:MGI Symbol;Acc:MGI:94906]
ENSMUSG00000097633	205.9003026	1.756921764	0.403062878	4.35892726	1.30701543394505e-05	0.000251287	Gm16617	100502764	predicted gene, 16617 [Source:MGI Symbol;Acc:MGI:4439541]
ENSMUSG00000022757	2268.899148	0.873246546	0.200399617	4.35752602	1.31540864555735e-05	0.000252362	Tfg	21787	Trk-fused gene [Source:MGI Symbol;Acc:MGI:1338041]
ENSMUSG00000050377	45.70839961	1.772739681	0.406827233	4.357475457	1.31571246938958e-05	0.000252362	Il31ra	218624	interleukin 31 receptor A [Source:MGI Symbol;Acc:MGI:2180511]
ENSMUSG00000038884	110.671753	1.777119243	0.40785886	4.35719171	1.31741869414193e-05	0.000252391	Shfl	319278	shiftless antiviral inhibitor of ribosomal frameshifting [Source:MGI Symbol;Acc:MGI:2441788]
ENSMUSG00000036503	1256.99803	-0.756729083	0.173722147	-4.355973586	1.32476752231715e-05	0.0002535	Rnf13	24017	ring finger protein 13 [Source:MGI Symbol;Acc:MGI:1346341]
ENSMUSG00000051346	106.633225	-1.019424233	0.234077624	-4.355069121	1.33024935716874e-05	0.00025425	Spryd4	66701	SPRY domain containing 4 [Source:MGI Symbol;Acc:MGI:1913951]
ENSMUSG00000026837	41.11128297	-2.542326172	0.583860156	-4.354340925	1.33467857384786e-05	0.000254797	Col5a1	12831	collagen, type V, alpha 1 [Source:MGI Symbol;Acc:MGI:88457]
ENSMUSG00000070583	28.70689561	-1.760518301	0.404587993	-4.351385433	1.35280003145938e-05	0.000257953	Fv1	14349	Friend virus susceptibility 1 [Source:MGI Symbol;Acc:MGI:95595]
ENSMUSG00000025078	4616.421857	1.223112876	0.281113447	4.350958263	1.35543853355295e-05	0.000258153	Nhlrc2	66866	NHL repeat containing 2 [Source:MGI Symbol;Acc:MGI:1914116]
ENSMUSG00000059436	1468.805656	0.861692453	0.19808555	4.350102534	1.36073890330752e-05	0.000258859	Max	17187	Max protein [Source:MGI Symbol;Acc:MGI:96921]
ENSMUSG00000029096	48.10457898	-4.546479698	1.045406932	-4.349004734	1.36756760391539e-05	0.000259593	Htra3	78558	HtrA serine peptidase 3 [Source:MGI Symbol;Acc:MGI:1925808]
ENSMUSG00000042632	180.1687922	-0.741332486	0.170461686	-4.348968396	1.36779420065443e-05	0.000259593	Pla2g6	53357	phospholipase A2, group VI [Source:MGI Symbol;Acc:MGI:1859152]
ENSMUSG00000034110	85.13342455	-1.318887151	0.303285132	-4.348670651	1.36965219980567e-05	0.000259643	Kctd7	212919	potassium channel tetramerisation domain containing 7 [Source:MGI Symbol;Acc:MGI:2442265]
ENSMUSG00000038732	56.84292175	-2.634357233	0.60607959	-4.346553286	1.38293466521515e-05	0.000261855	Mboat1	218121	membrane bound O-acyltransferase domain containing 1 [Source:MGI Symbol;Acc:MGI:2387184]
ENSMUSG00000045038	214.865776	1.362604234	0.313642997	4.344443354	1.39629266386115e-05	0.000264076	Prkce	18754	protein kinase C, epsilon [Source:MGI Symbol;Acc:MGI:97599]
ENSMUSG00000073411	52306.28272	0.984336805	0.226640759	4.343158795	1.40448538933165e-05	0.000265317	H2-D1	14964	histocompatibility 2, D region locus 1 [Source:MGI Symbol;Acc:MGI:95896]
ENSMUSG00000052142	306.9230928	-2.492834318	0.574162231	-4.341689827	1.41391044212528e-05	0.000266787	Rasal3	320484	RAS protein activator like 3 [Source:MGI Symbol;Acc:MGI:2444128]
ENSMUSG00000001123	2176.550863	2.36361095	0.544558018	4.340420806	1.42210115136681e-05	0.000268022	Lgals9	16859	lectin, galactose binding, soluble 9 [Source:MGI Symbol;Acc:MGI:109496]
ENSMUSG00000036587	178.3707091	-2.699576929	0.622176596	-4.338923944	1.43182060066396e-05	0.000269541	Fut7	14347	fucosyltransferase 7 [Source:MGI Symbol;Acc:MGI:107692]
ENSMUSG00000041773	399.3012574	-0.90882341	0.209471271	-4.338654201	1.43357881933259e-05	0.000269559	Enc1	13803	ectodermal-neural cortex 1 [Source:MGI Symbol;Acc:MGI:109610]
ENSMUSG00000026003	2501.074534	0.712058408	0.164138461	4.338156975	1.43682520547812e-05	0.000269857	Acadl	11363	acyl-Coenzyme A dehydrogenase, long-chain [Source:MGI Symbol;Acc:MGI:87866]
ENSMUSG00000027490	246.7123407	-1.403196099	0.323478646	-4.337832235	1.43894921187206e-05	0.000269944	E2f1	13555	E2F transcription factor 1 [Source:MGI Symbol;Acc:MGI:101941]
ENSMUSG00000011254	181.6614047	-0.98534594	0.227228053	-4.336374528	1.44852050199985e-05	0.000271426	Thg1l	66628	tRNA-histidine guanylyltransferase 1-like (S. cerevisiae) [Source:MGI Symbol;Acc:MGI:1913878]
ENSMUSG00000002058	358.6513625	-2.056608197	0.474511003	-4.334163346	1.46315507203635e-05	0.000273853	Unc119	22248	unc-119 lipid binding chaperone [Source:MGI Symbol;Acc:MGI:1328357]
ENSMUSG00000021957	6388.177363	-0.604231589	0.139563653	-4.329433734	1.49493244326163e-05	0.000279157	Tkt	21881	transketolase [Source:MGI Symbol;Acc:MGI:105992]
ENSMUSG00000024579	78.83308346	-2.193944209	0.506738837	-4.32953634	1.49423612350169e-05	0.000279157	Pcyox1l	240334	prenylcysteine oxidase 1 like [Source:MGI Symbol;Acc:MGI:3606062]
ENSMUSG00000106967	18.4921201	2.188453095	0.50596974	4.325264782	1.52348755395079e-05	0.000284163	Gm42477	NA	predicted gene 42477 [Source:MGI Symbol;Acc:MGI:5662614]
ENSMUSG00000022686	2774.486978	1.41703001	0.327794523	4.322921554	1.53976493661186e-05	0.00028687	B3gnt5	108105	UDP-GlcNAc:betaGal beta-1,3-N-acetylglucosaminyltransferase 5 [Source:MGI Symbol;Acc:MGI:2137302]
ENSMUSG00000061577	108.890247	-6.257816792	1.448315588	-4.320754982	1.5549625876814e-05	0.000289369	Adgrg5	382045	adhesion G protein-coupled receptor G5 [Source:MGI Symbol;Acc:MGI:2685955]
ENSMUSG00000012640	244.6734074	-1.456559475	0.337283695	-4.318499525	1.57093560519599e-05	0.000292007	Zfp715	69930	zinc finger protein 715 [Source:MGI Symbol;Acc:MGI:1917180]
ENSMUSG00000026028	991.9933542	0.555028067	0.128570818	4.31690548	1.58231874472109e-05	0.000293787	Trak2	70827	trafficking protein, kinesin binding 2 [Source:MGI Symbol;Acc:MGI:1918077]
ENSMUSG00000033047	2537.535935	-0.676708078	0.156812083	-4.315407754	1.59308567530076e-05	0.000295448	Eif3l	223691	eukaryotic translation initiation factor 3, subunit L [Source:MGI Symbol;Acc:MGI:2386251]
ENSMUSG00000017264	690.5079849	-0.73423552	0.170162287	-4.31491333	1.59665532278974e-05	0.000295773	Exosc10	50912	exosome component 10 [Source:MGI Symbol;Acc:MGI:1355322]
ENSMUSG00000044367	76.62173333	-1.831638046	0.424653488	-4.313253266	1.60869653484305e-05	0.000297664	Slc16a13	69309	solute carrier family 16 (monocarboxylic acid transporters), member 13 [Source:MGI Symbol;Acc:MGI:1916559]
ENSMUSG00000073775	168.6178874	-1.275772226	0.295860151	-4.312078606	1.61726912715476e-05	0.00029891	Kti12	100087	KTI12 homolog, chromatin associated [Source:MGI Symbol;Acc:MGI:1923547]
ENSMUSG00000032372	51.52310176	2.874871752	0.666888476	4.310873336	1.62611035544315e-05	0.000300202	Plscr2	18828	phospholipid scramblase 2 [Source:MGI Symbol;Acc:MGI:1270860]
ENSMUSG00000015880	97.38939408	-2.894779966	0.671693198	-4.309675868	1.63493996838422e-05	0.00030149	Ncapg	54392	non-SMC condensin I complex, subunit G [Source:MGI Symbol;Acc:MGI:1930197]
ENSMUSG00000033629	525.6582577	-0.88583389	0.205670865	-4.307046067	1.6544916317247e-05	0.000304633	Hacd3	57874	3-hydroxyacyl-CoA dehydratase 3 [Source:MGI Symbol;Acc:MGI:1889341]
ENSMUSG00000037523	571.8192719	-0.732871284	0.170162937	-4.306879622	1.65573656329059e-05	0.000304633	Mavs	228607	mitochondrial antiviral signaling protein [Source:MGI Symbol;Acc:MGI:2444773]
ENSMUSG00000030047	1182.955773	-1.053073695	0.244578093	-4.305674651	1.66477583687468e-05	0.00030595	Arhgap25	232201	Rho GTPase activating protein 25 [Source:MGI Symbol;Acc:MGI:2443687]
ENSMUSG00000026879	4459.025629	-1.649023313	0.383077689	-4.304670724	1.67234285141901e-05	0.000306802	Gsn	227753	gelsolin [Source:MGI Symbol;Acc:MGI:95851]
ENSMUSG00000037884	21.82703978	2.093000838	0.486228889	4.304558789	1.67318857596061e-05	0.000306802	1700017G19Rik	100040882	RIKEN cDNA 1700017G19 gene [Source:MGI Symbol;Acc:MGI:1919477]
ENSMUSG00000032527	354.0597002	-1.506759618	0.350141034	-4.303293451	1.68277727309325e-05	0.000308212	Pccb	66904	propionyl Coenzyme A carboxylase, beta polypeptide [Source:MGI Symbol;Acc:MGI:1914154]
ENSMUSG00000015749	1244.517044	-1.191016048	0.276831165	-4.302319248	1.69019540771747e-05	0.000309222	Anp32e	66471	acidic nuclear phosphoprotein 32 family member E [Source:MGI Symbol;Acc:MGI:1913721]
ENSMUSG00000114409	36.79386691	1.801635693	0.41892275	4.300639422	1.70305981642867e-05	0.000311225	Gm9042	NA	predicted gene 9042 [Source:MGI Symbol;Acc:MGI:3647150]
ENSMUSG00000053898	974.201454	-0.737748859	0.171609897	-4.29898783	1.7157989280735e-05	0.000313201	Ech1	51798	enoyl coenzyme A hydratase 1, peroxisomal [Source:MGI Symbol;Acc:MGI:1858208]
ENSMUSG00000043004	454.732403	-1.529044237	0.355720047	-4.298448317	1.71997995352791e-05	0.00031326	Gng2	14702	guanine nucleotide binding protein (G protein), gamma 2 [Source:MGI Symbol;Acc:MGI:102705]
ENSMUSG00000052566	678.5485708	0.834784338	0.194200453	4.298570509	1.71903216353181e-05	0.00031326	Hook2	170833	hook microtubule tethering protein 2 [Source:MGI Symbol;Acc:MGI:2181664]
ENSMUSG00000021189	562.4286757	-0.771748281	0.179578874	-4.297544939	1.72700255545511e-05	0.000314187	Atxn3	110616	ataxin 3 [Source:MGI Symbol;Acc:MGI:1099442]
ENSMUSG00000056124	1580.203523	-1.197146514	0.278669316	-4.295939476	1.73955042553445e-05	0.000316116	B4galt6	56386	UDP-Gal:betaGlcNAc beta 1,4-galactosyltransferase, polypeptide 6 [Source:MGI Symbol;Acc:MGI:1928380]
ENSMUSG00000041360	732.2526657	-0.71491048	0.166448069	-4.295096269	1.74617546213265e-05	0.000316965	Pum3	52874	pumilio RNA-binding family member 3 [Source:MGI Symbol;Acc:MGI:106253]
ENSMUSG00000111264	90.59707803	1.558282977	0.36288381	4.294165062	1.75351983274331e-05	0.000317943	E030022I16Rik	NA	RIKEN cDNA E030022I16 gene [Source:MGI Symbol;Acc:MGI:2444690]
ENSMUSG00000020275	12893.82859	1.079890273	0.251563958	4.292706632	1.76508156219529e-05	0.000319682	Rel	19696	reticuloendotheliosis oncogene [Source:MGI Symbol;Acc:MGI:97897]
ENSMUSG00000056498	1476.001888	-2.274154474	0.530014097	-4.290743373	1.78076007179074e-05	0.000322163	Tmem154	320782	transmembrane protein 154 [Source:MGI Symbol;Acc:MGI:2444725]
ENSMUSG00000047547	595.6161647	-1.413598141	0.32958416	-4.289035438	1.79450741550002e-05	0.000324289	Cltb	74325	clathrin light chain B [Source:MGI Symbol;Acc:MGI:1921575]
ENSMUSG00000018433	247.6978023	-0.729122238	0.170065362	-4.287305941	1.80853131491433e-05	0.00032646	Nol11	68979	nucleolar protein 11 [Source:MGI Symbol;Acc:MGI:1916229]
ENSMUSG00000061024	257.9257367	-1.026118382	0.239424348	-4.285772896	1.82104949497199e-05	0.000328355	Rrs1	59014	ribosome biogenesis regulator 1 [Source:MGI Symbol;Acc:MGI:1929721]
ENSMUSG00000052934	379.8241929	-1.301916135	0.303930055	-4.28360445	1.83889711039611e-05	0.000331205	Fbxo31	76454	F-box protein 31 [Source:MGI Symbol;Acc:MGI:1354708]
ENSMUSG00000028581	16240.80962	-0.712283633	0.166300614	-4.283108869	1.84299937016673e-05	0.00033121	Laptm5	16792	lysosomal-associated protein transmembrane 5 [Source:MGI Symbol;Acc:MGI:108046]
ENSMUSG00000029600	57.56931708	-1.559652494	0.364123236	-4.283309443	1.84133803445969e-05	0.00033121	Rita1	100764	RBPJ interacting and tubulin associated 1 [Source:MGI Symbol;Acc:MGI:1922021]
ENSMUSG00000026069	108.1760125	-4.073780536	0.951504302	-4.281410527	1.8571239168959e-05	0.000333225	Il1rl1	17082	interleukin 1 receptor-like 1 [Source:MGI Symbol;Acc:MGI:98427]
ENSMUSG00000044763	256.5148652	-0.738480407	0.172491045	-4.281268086	1.85831322751789e-05	0.000333225	Trmt10c	52575	tRNA methyltransferase 10C, mitochondrial RNase P subunit [Source:MGI Symbol;Acc:MGI:1196261]
ENSMUSG00000020027	9515.982886	0.914123599	0.21359846	4.279635729	1.87199448280016e-05	0.000335308	Socs2	216233	suppressor of cytokine signaling 2 [Source:MGI Symbol;Acc:MGI:1201787]
ENSMUSG00000020022	300.5936588	-0.899992409	0.210485673	-4.275789388	1.90461217685819e-05	0.000340775	Ndufa12	66414	NADH:ubiquinone oxidoreductase subunit A12 [Source:MGI Symbol;Acc:MGI:1913664]
ENSMUSG00000016356	124.1167816	1.248088242	0.291946189	4.27506263	1.91083571417648e-05	0.000341512	Col20a1	73368	collagen, type XX, alpha 1 [Source:MGI Symbol;Acc:MGI:1920618]
ENSMUSG00000028522	1652.866558	0.588994109	0.137791073	4.27454475	1.91528235668097e-05	0.000341931	Mier1	71148	MEIR1 treanscription regulator [Source:MGI Symbol;Acc:MGI:1918398]
ENSMUSG00000063605	170.5068628	-2.249814003	0.526360652	-4.274282271	1.91753982335082e-05	0.000341958	Ccdc102a	234582	coiled-coil domain containing 102A [Source:MGI Symbol;Acc:MGI:2686927]
ENSMUSG00000002319	143.7764647	-1.085810497	0.254072483	-4.273624928	1.92320447862535e-05	0.000342592	Ipo4	75751	importin 4 [Source:MGI Symbol;Acc:MGI:1923001]
ENSMUSG00000029102	351.5148262	-3.285041143	0.768796422	-4.27296622	1.92889687729831e-05	0.000342854	Hgfac	54426	hepatocyte growth factor activator [Source:MGI Symbol;Acc:MGI:1859281]
ENSMUSG00000030726	1069.999474	0.39540504	0.092531214	4.273207115	1.92681325710719e-05	0.000342854	Pold3	67967	polymerase (DNA-directed), delta 3, accessory subunit [Source:MGI Symbol;Acc:MGI:1915217]
ENSMUSG00000015766	331.425347	-2.61313463	0.611618993	-4.272487708	1.93304212755909e-05	0.000343215	Eps8	13860	epidermal growth factor receptor pathway substrate 8 [Source:MGI Symbol;Acc:MGI:104684]
ENSMUSG00000052889	955.8365894	-2.546132509	0.595977168	-4.272198073	1.93555528900776e-05	0.000343286	Prkcb	18751	protein kinase C, beta [Source:MGI Symbol;Acc:MGI:97596]
ENSMUSG00000032342	167.7556395	-0.96637863	0.226293132	-4.270472646	1.95059145145706e-05	0.000345576	Mto1	68291	mitochondrial tRNA translation optimization 1 [Source:MGI Symbol;Acc:MGI:1915541]
ENSMUSG00000039195	253.9664704	-0.968367187	0.226800128	-4.269694184	1.95741168093692e-05	0.000346406	Bbln	73737	bublin coiled coil protein [Source:MGI Symbol;Acc:MGI:1920987]
ENSMUSG00000025086	84.32368707	-1.391288449	0.326029717	-4.26736698	1.97793638261166e-05	0.000349658	Trub1	72133	TruB pseudouridine (psi) synthase family member 1 [Source:MGI Symbol;Acc:MGI:1919383]
ENSMUSG00000029414	94.11991578	-2.502728253	0.586657284	-4.266082292	1.98935426797517e-05	0.000351294	Kntc1	208628	kinetochore associated 1 [Source:MGI Symbol;Acc:MGI:2673709]
ENSMUSG00000100625	4.216569056	6.521030681	1.528679459	4.265793357	1.99193086228944e-05	0.000351367	1700016G22Rik	71867	RIKEN cDNA 1700016G22 gene [Source:MGI Symbol;Acc:MGI:1919117]
ENSMUSG00000006728	1230.661325	-0.765632967	0.179527282	-4.264716517	2.00156165667501e-05	0.000352334	Cdk4	12567	cyclin dependent kinase 4 [Source:MGI Symbol;Acc:MGI:88357]
ENSMUSG00000026245	384.5744965	-1.154519616	0.27072476	-4.264551254	2.00304362464005e-05	0.000352334	Farsb	23874	phenylalanyl-tRNA synthetase, beta subunit [Source:MGI Symbol;Acc:MGI:1346035]
ENSMUSG00000027185	231.5241092	-1.532538733	0.359380792	-4.26438688	2.00451864858337e-05	0.000352334	Nat10	98956	N-acetyltransferase 10 [Source:MGI Symbol;Acc:MGI:2138939]
ENSMUSG00000048796	1011.519146	0.589110693	0.138152301	4.264211935	2.0060896673254e-05	0.000352334	Cyb561d1	72023	cytochrome b-561 domain containing 1 [Source:MGI Symbol;Acc:MGI:1919273]
ENSMUSG00000027286	152.4540838	-0.911350082	0.213780781	-4.263012223	2.01689481076287e-05	0.000353766	Lrrc57	66606	leucine rich repeat containing 57 [Source:MGI Symbol;Acc:MGI:1913856]
ENSMUSG00000045165	386.6012828	-0.818030627	0.191898764	-4.262823843	2.01859647170636e-05	0.000353766	AI467606	101602	expressed sequence AI467606 [Source:MGI Symbol;Acc:MGI:2141979]
ENSMUSG00000030104	9196.918826	0.632299703	0.148361586	4.261882886	2.02711675595165e-05	0.000354876	Edem1	192193	ER degradation enhancer, mannosidase alpha-like 1 [Source:MGI Symbol;Acc:MGI:2180139]
ENSMUSG00000049625	866.4808198	-1.505455354	0.353391582	-4.26002041	2.04408236802505e-05	0.000357461	Tifab	212937	TRAF-interacting protein with forkhead-associated domain, family member B [Source:MGI Symbol;Acc:MGI:2385852]
ENSMUSG00000028773	35.64190215	4.52505617	1.062494476	4.258898537	2.05436686264134e-05	0.000358488	Fabp3	14077	fatty acid binding protein 3, muscle and heart [Source:MGI Symbol;Acc:MGI:95476]
ENSMUSG00000066036	4257.322049	1.018097931	0.239038925	4.259130312	2.05223809859499e-05	0.000358488	Ubr4	69116	ubiquitin protein ligase E3 component n-recognin 4 [Source:MGI Symbol;Acc:MGI:1916366]
ENSMUSG00000015291	4853.186023	0.522702648	0.122795243	4.256701132	2.07465395657703e-05	0.00036164	Gdi1	14567	GDP dissociation inhibitor 1 [Source:MGI Symbol;Acc:MGI:99846]
ENSMUSG00000031297	19.00361406	2.152051212	0.505877454	4.254095921	2.09895317703131e-05	0.000365483	Slc7a3	11989	solute carrier family 7 (cationic amino acid transporter, y+ system), member 3 [Source:MGI Symbol;Acc:MGI:1100521]
ENSMUSG00000034311	102.9440975	-2.765800336	0.650231131	-4.253564931	2.10393894029284e-05	0.000365885	Kif4	16571	kinesin family member 4 [Source:MGI Symbol;Acc:MGI:108389]
ENSMUSG00000078970	120.281031	-1.186843155	0.279035882	-4.253371097	2.10576176061269e-05	0.000365885	Dnaaf10	103784	dynein axonemal assembly factor 10 [Source:MGI Symbol;Acc:MGI:2144224]
ENSMUSG00000027708	739.3535096	0.476292408	0.112000336	4.252598041	2.11304657086341e-05	0.000366758	Dcun1d1	114893	defective in cullin neddylation 1 domain containing 1 [Source:MGI Symbol;Acc:MGI:2150386]
ENSMUSG00000019979	3134.275133	1.141367008	0.268410915	4.252312204	2.1157462023161e-05	0.000366835	Apaf1	11783	apoptotic peptidase activating factor 1 [Source:MGI Symbol;Acc:MGI:1306796]
ENSMUSG00000016831	2330.642274	0.479039138	0.112718114	4.24988605	2.1387929229122e-05	0.000370435	Tox4	268741	TOX high mobility group box family member 4 [Source:MGI Symbol;Acc:MGI:1915389]
ENSMUSG00000020361	3105.363272	-0.546991887	0.128871463	-4.244476414	2.19104410641333e-05	0.000378879	Hspa4	15525	heat shock protein 4 [Source:MGI Symbol;Acc:MGI:1342292]
ENSMUSG00000039232	4863.192178	1.183166597	0.278762275	4.244356943	2.19221166994724e-05	0.000378879	Stx11	74732	syntaxin 11 [Source:MGI Symbol;Acc:MGI:1921982]
ENSMUSG00000047446	308.3644851	1.479501975	0.348636724	4.243677946	2.19885858451513e-05	0.000379624	Arl4a	11861	ADP-ribosylation factor-like 4A [Source:MGI Symbol;Acc:MGI:99437]
ENSMUSG00000028873	264.7863174	-1.635475253	0.385428396	-4.24326612	2.20289943256836e-05	0.000379918	Cdca8	52276	cell division cycle associated 8 [Source:MGI Symbol;Acc:MGI:1196274]
ENSMUSG00000024066	1768.79742	2.056079967	0.484720729	4.24178263	2.21751410814106e-05	0.000382033	Xdh	22436	xanthine dehydrogenase [Source:MGI Symbol;Acc:MGI:98973]
ENSMUSG00000028367	8106.930637	1.110148603	0.261755785	4.241161672	2.22365887052509e-05	0.000382686	Txn1	22166	thioredoxin 1 [Source:MGI Symbol;Acc:MGI:98874]
ENSMUSG00000032834	243.6326776	-0.808412787	0.19064781	-4.240346582	2.2317492870102e-05	0.000383672	Pwp2	110816	PWP2 periodic tryptophan protein homolog (yeast) [Source:MGI Symbol;Acc:MGI:1341200]
ENSMUSG00000027227	120.160293	-1.354699817	0.319590009	-4.238867852	2.24649841794592e-05	0.000385392	Sord	20322	sorbitol dehydrogenase [Source:MGI Symbol;Acc:MGI:98266]
ENSMUSG00000033902	449.5840211	1.050386364	0.247794698	4.238938011	2.24579654632264e-05	0.000385392	Mapkbp1	26390	mitogen-activated protein kinase binding protein 1 [Source:MGI Symbol;Acc:MGI:1347004]
ENSMUSG00000020267	1420.79915	-1.099354982	0.259496051	-4.236499859	2.27031063119096e-05	0.000388838	Hint1	15254	histidine triad nucleotide binding protein 1 [Source:MGI Symbol;Acc:MGI:1321133]
ENSMUSG00000029521	229.5090776	-1.296698212	0.306085312	-4.236394756	2.27137308258692e-05	0.000388838	Chek2	50883	checkpoint kinase 2 [Source:MGI Symbol;Acc:MGI:1355321]
ENSMUSG00000041992	205.9691735	-1.422155572	0.335767865	-4.235532102	2.28011124828939e-05	0.000389923	Rapgef5	217944	Rap guanine nucleotide exchange factor (GEF) 5 [Source:MGI Symbol;Acc:MGI:2444365]
ENSMUSG00000004730	3666.094497	-1.392635992	0.328828205	-4.235147627	2.28401604705197e-05	0.00039018	Adgre1	13733	adhesion G protein-coupled receptor E1 [Source:MGI Symbol;Acc:MGI:106912]
ENSMUSG00000020454	1579.475144	0.546403556	0.129066618	4.233500225	2.3008195169233e-05	0.000392337	Eif4enif1	74203	eukaryotic translation initiation factor 4E nuclear import factor 1 [Source:MGI Symbol;Acc:MGI:1921453]
ENSMUSG00000107962	167.5653881	1.340698351	0.316692666	4.233436684	2.30146998606388e-05	0.000392337	Gm43980	NA	predicted gene, 43980 [Source:MGI Symbol;Acc:MGI:5690372]
ENSMUSG00000026496	1283.163147	-0.664010956	0.156883193	-4.232518111	2.31089297802461e-05	0.00039353	Parp1	11545	poly (ADP-ribose) polymerase family, member 1 [Source:MGI Symbol;Acc:MGI:1340806]
ENSMUSG00000026090	17.24980892	-2.279691505	0.53894156	-4.229941936	2.33751637924768e-05	0.000396816	Cracdl	72097	capping protein inhibiting regulator of actin like [Source:MGI Symbol;Acc:MGI:1919347]
ENSMUSG00000029617	1415.420406	0.443152544	0.104763007	4.23004798	2.33641474106473e-05	0.000396816	Ccz1	231874	CCZ1 vacuolar protein trafficking and biogenesis associated [Source:MGI Symbol;Acc:MGI:2141070]
ENSMUSG00000036106	58.1936703	-4.732114221	1.118715568	-4.229952955	2.33740188347793e-05	0.000396816	Prr5	109270	proline rich 5 (renal) [Source:MGI Symbol;Acc:MGI:1924714]
ENSMUSG00000003190	70.63920948	-1.186988112	0.280666303	-4.22917928	2.34545384863971e-05	0.000397748	Bcl2l12	75736	BCL2 like 12 [Source:MGI Symbol;Acc:MGI:1922986]
ENSMUSG00000020329	274.9205344	-0.779690425	0.184371003	-4.22892111	2.34814660840602e-05	0.000397789	Polrmt	216151	polymerase (RNA) mitochondrial (DNA directed) [Source:MGI Symbol;Acc:MGI:1915843]
ENSMUSG00000025103	982.0839309	-0.726029433	0.171793352	-4.226178856	2.37693091299828e-05	0.000402246	Btbd1	83962	BTB domain containing 1 [Source:MGI Symbol;Acc:MGI:1933765]
ENSMUSG00000044244	124.1378686	1.391540054	0.329394492	4.224539533	2.3942982095012e-05	0.000404419	Il20rb	213208	interleukin 20 receptor beta [Source:MGI Symbol;Acc:MGI:2143266]
ENSMUSG00000091512	691.5387936	-0.593937916	0.140593753	-4.2244972	2.39474828777007e-05	0.000404419	Lamtor3	56692	late endosomal/lysosomal adaptor, MAPK and MTOR activator 3 [Source:MGI Symbol;Acc:MGI:1929467]
ENSMUSG00000014551	333.0318418	-0.760276819	0.180011461	-4.22349118	2.40546788823043e-05	0.000405615	Mrps25	64658	mitochondrial ribosomal protein S25 [Source:MGI Symbol;Acc:MGI:1928140]
ENSMUSG00000026088	209.0223141	1.23695853	0.292900868	4.223130291	2.40932443726368e-05	0.000405615	Mitd1	69028	MIT, microtubule interacting and transport, domain containing 1 [Source:MGI Symbol;Acc:MGI:1916278]
ENSMUSG00000111857	6.199311888	5.927377758	1.403512277	4.223246106	2.40808616937316e-05	0.000405615	1190001M18Rik	NA	RIKEN cDNA 1190001M18 gene [Source:MGI Symbol;Acc:MGI:1916174]
ENSMUSG00000075010	22620.23306	1.352280277	0.320353581	4.221211679	2.42992615977907e-05	0.00040866	AW112010	107350	expressed sequence AW112010 [Source:MGI Symbol;Acc:MGI:2147706]
ENSMUSG00000062510	108.4620594	-1.434185439	0.339885038	-4.219619225	2.44715282805737e-05	0.000411132	Nsl1	381318	NSL1, MIS12 kinetochore complex component [Source:MGI Symbol;Acc:MGI:2685830]
ENSMUSG00000021967	241.7984842	-1.028968879	0.243888215	-4.219018448	2.45368198426465e-05	0.000411378	Mrpl57	67840	mitochondrial ribosomal protein L57 [Source:MGI Symbol;Acc:MGI:1915090]
ENSMUSG00000034579	49.02222672	1.945857796	0.461186096	4.219246443	2.45120221698913e-05	0.000411378	Pla2g3	237625	phospholipase A2, group III [Source:MGI Symbol;Acc:MGI:2444945]
ENSMUSG00000028657	903.6625688	-1.318387471	0.31250777	-4.218735012	2.45676807487952e-05	0.000411471	Ppt1	19063	palmitoyl-protein thioesterase 1 [Source:MGI Symbol;Acc:MGI:1298204]
ENSMUSG00000045316	45.90007209	-1.386602327	0.32871043	-4.218309486	2.46140818514635e-05	0.000411823	Fahd1	68636	fumarylacetoacetate hydrolase domain containing 1 [Source:MGI Symbol;Acc:MGI:1915886]
ENSMUSG00000031557	2811.242557	0.723892401	0.171644072	4.217404027	2.47130946945978e-05	0.000413054	Plekha2	83436	pleckstrin homology domain-containing, family A (phosphoinositide binding specific) member 2 [Source:MGI Symbol;Acc:MGI:1928144]
ENSMUSG00000016552	850.9584396	-1.7368683	0.411908535	-4.216635862	2.47973911395099e-05	0.000414037	Foxred2	239554	FAD-dependent oxidoreductase domain containing 2 [Source:MGI Symbol;Acc:MGI:106315]
ENSMUSG00000016319	3691.480646	-0.950052141	0.225335832	-4.21616097	2.48496413366398e-05	0.000414059	Slc25a5	11740	solute carrier family 25 (mitochondrial carrier, adenine nucleotide translocator), member 5 [Source:MGI Symbol;Acc:MGI:1353496]
ENSMUSG00000032883	201.2385753	-1.205594896	0.285939845	-4.216253591	2.48394424854585e-05	0.000414059	Acsl3	74205	acyl-CoA synthetase long-chain family member 3 [Source:MGI Symbol;Acc:MGI:1921455]
ENSMUSG00000041774	109.0818611	-1.480903788	0.351289012	-4.215627974	2.49084091886776e-05	0.000414613	Ydjc	69101	YdjC homolog (bacterial) [Source:MGI Symbol;Acc:MGI:1916351]
ENSMUSG00000026492	159.8241913	-0.825747331	0.195919663	-4.214724136	2.50083682028536e-05	0.000415851	Tfb2m	15278	transcription factor B2, mitochondrial [Source:MGI Symbol;Acc:MGI:107937]
ENSMUSG00000029291	1322.706399	1.03129749	0.245082778	4.207955763	2.57691296340219e-05	0.000428063	Rufy3	52822	RUN and FYVE domain containing 3 [Source:MGI Symbol;Acc:MGI:106484]
ENSMUSG00000032593	117.3829941	0.913464245	0.217116352	4.207256784	2.58489364960467e-05	0.00042895	Amigo3	320844	adhesion molecule with Ig like domain 3 [Source:MGI Symbol;Acc:MGI:2444854]
ENSMUSG00000020255	590.7372688	-0.659107842	0.156713963	-4.205801642	2.60158340397341e-05	0.000431057	Nopchap1	28109	NOP protein chaperone 1 [Source:MGI Symbol;Acc:MGI:106381]
ENSMUSG00000022124	1541.997224	0.447789103	0.106489758	4.204996902	2.61085733676077e-05	0.000431057	Fbxl3	50789	F-box and leucine-rich repeat protein 3 [Source:MGI Symbol;Acc:MGI:1354702]
ENSMUSG00000027533	15781.1934	0.588359046	0.139918376	4.205016271	2.61063375548136e-05	0.000431057	Fabp5	16592	fatty acid binding protein 5, epidermal [Source:MGI Symbol;Acc:MGI:101790]
ENSMUSG00000037649	3170.185324	-2.75469788	0.655056298	-4.205284169	2.60754322963767e-05	0.000431057	H2-DMa	14998	histocompatibility 2, class II, locus DMa [Source:MGI Symbol;Acc:MGI:95921]
ENSMUSG00000058672	4046.349133	0.806196071	0.191699621	4.205517298	2.60485663734242e-05	0.000431057	Tubb2a	22151	tubulin, beta 2A class IIA [Source:MGI Symbol;Acc:MGI:107861]
ENSMUSG00000037075	359.350714	0.563861763	0.134180709	4.202256561	2.64267376234723e-05	0.000435867	Rnf139	75841	ring finger protein 139 [Source:MGI Symbol;Acc:MGI:1923091]
ENSMUSG00000035365	30.85098375	-1.744072923	0.415110769	-4.201463928	2.65194507558075e-05	0.000436952	Parpbp	75317	PARP1 binding protein [Source:MGI Symbol;Acc:MGI:1922567]
ENSMUSG00000024181	476.5729304	-1.165715415	0.277639376	-4.198667462	2.68490261101358e-05	0.000441487	Mrpl28	68611	mitochondrial ribosomal protein L28 [Source:MGI Symbol;Acc:MGI:1915861]
ENSMUSG00000030895	45.67169633	1.582459441	0.376877923	4.198864786	2.68256435325743e-05	0.000441487	Hpx	15458	hemopexin [Source:MGI Symbol;Acc:MGI:105112]
ENSMUSG00000047712	96.84545159	1.385079252	0.329920166	4.198225497	2.69014686475198e-05	0.000441902	Ust	338362	uronyl-2-sulfotransferase [Source:MGI Symbol;Acc:MGI:2442406]
ENSMUSG00000042211	1552.858378	0.54054175	0.128761927	4.197993644	2.69290187642404e-05	0.000441908	Fbxo38	107035	F-box protein 38 [Source:MGI Symbol;Acc:MGI:2444639]
ENSMUSG00000001128	6121.481024	-1.774742689	0.422905144	-4.196550253	2.71011350437754e-05	0.000444284	Cfp	18636	complement factor properdin [Source:MGI Symbol;Acc:MGI:97545]
ENSMUSG00000006127	2945.546499	0.825187693	0.196672977	4.195734996	2.71988115713033e-05	0.000445435	Inpp5k	19062	inositol polyphosphate 5-phosphatase K [Source:MGI Symbol;Acc:MGI:1194899]
ENSMUSG00000028645	843.4489206	-0.833285856	0.198633159	-4.195099445	2.72751894501468e-05	0.000445978	Slc2a1	20525	solute carrier family 2 (facilitated glucose transporter), member 1 [Source:MGI Symbol;Acc:MGI:95755]
ENSMUSG00000056209	265.8205849	-1.260101361	0.300381534	-4.19500275	2.72868276975794e-05	0.000445978	Npm3	18150	nucleoplasmin 3 [Source:MGI Symbol;Acc:MGI:894653]
ENSMUSG00000027827	21.78171184	2.041193942	0.486846232	4.192687155	2.75669488292398e-05	0.000450103	Kcnab1	16497	potassium voltage-gated channel, shaker-related subfamily, beta member 1 [Source:MGI Symbol;Acc:MGI:109155]
ENSMUSG00000028330	865.8019222	-0.659406794	0.157311798	-4.191718629	2.76849220054613e-05	0.000451123	Ncbp1	433702	nuclear cap binding protein subunit 1 [Source:MGI Symbol;Acc:MGI:1891840]
ENSMUSG00000028672	1149.810762	-0.60881002	0.145239177	-4.191775467	2.76779854386166e-05	0.000451123	Hmgcl	15356	3-hydroxy-3-methylglutaryl-Coenzyme A lyase [Source:MGI Symbol;Acc:MGI:96158]
ENSMUSG00000109324	927.0687268	-0.615623857	0.14689893	-4.190798785	2.77974096252774e-05	0.000452502	Prmt1	15469	protein arginine N-methyltransferase 1 [Source:MGI Symbol;Acc:MGI:107846]
ENSMUSG00000031985	707.440874	-0.77522213	0.185024728	-4.189829851	2.79163704890643e-05	0.000453983	Gnpat	14712	glyceronephosphate O-acyltransferase [Source:MGI Symbol;Acc:MGI:1343460]
ENSMUSG00000058013	498.2106565	-1.371642434	0.327542422	-4.187678733	2.8182206325534e-05	0.000457623	Septin11	52398	septin 11 [Source:MGI Symbol;Acc:MGI:1277214]
ENSMUSG00000062937	189.1316232	-1.501478635	0.358556624	-4.187563515	2.81965125878334e-05	0.000457623	Mtap	66902	methylthioadenosine phosphorylase [Source:MGI Symbol;Acc:MGI:1914152]
ENSMUSG00000036810	638.1453792	0.583822032	0.139432107	4.187142001	2.82489099103439e-05	0.000458016	Cnep1r1	382030	CTD nuclear envelope phosphatase 1 regulatory subunit 1 [Source:MGI Symbol;Acc:MGI:1921981]
ENSMUSG00000021596	309.8172446	-1.926229784	0.460153973	-4.186054882	2.83844744931207e-05	0.000459755	Mctp1	78771	multiple C2 domains, transmembrane 1 [Source:MGI Symbol;Acc:MGI:1926021]
ENSMUSG00000000276	359.959158	0.569892179	0.136211834	4.183866852	2.86592008289128e-05	0.000463527	Dgke	56077	diacylglycerol kinase, epsilon [Source:MGI Symbol;Acc:MGI:1889276]
ENSMUSG00000042284	752.1846599	-1.576950936	0.3769354	-4.183610606	2.86915395336489e-05	0.000463527	Itga1	109700	integrin alpha 1 [Source:MGI Symbol;Acc:MGI:96599]
ENSMUSG00000079553	239.094041	-1.735691246	0.414887744	-4.183520172	2.870296080066e-05	0.000463527	Kifc1	100502766	kinesin family member C1 [Source:MGI Symbol;Acc:MGI:109596]
ENSMUSG00000061186	41.04436261	2.888609736	0.690595806	4.182779148	2.8796710370391e-05	0.000464579	Sfmbt2	353282	Scm-like with four mbt domains 2 [Source:MGI Symbol;Acc:MGI:2447794]
ENSMUSG00000025817	422.5746979	-1.550610253	0.370822174	-4.181546744	2.89532710262601e-05	0.000466642	Nudt5	53893	nudix hydrolase 5 [Source:MGI Symbol;Acc:MGI:1858232]
ENSMUSG00000034850	3391.655033	0.581929339	0.13920187	4.180470693	2.90906304348863e-05	0.000468391	Tmem127	69470	transmembrane protein 127 [Source:MGI Symbol;Acc:MGI:1916720]
ENSMUSG00000026887	169.0902195	-0.856244634	0.204880559	-4.179238076	2.92487368634782e-05	0.00047047	Mrrf	67871	mitochondrial ribosome recycling factor [Source:MGI Symbol;Acc:MGI:1915121]
ENSMUSG00000033392	10346.1459	1.491780777	0.357026946	4.178342265	2.93641537138784e-05	0.00047186	Clasp2	76499	CLIP associating protein 2 [Source:MGI Symbol;Acc:MGI:1923749]
ENSMUSG00000000056	507.3390639	-1.095493186	0.262232804	-4.17755967	2.94653379170887e-05	0.000472745	Narf	67608	nuclear prelamin A recognition factor [Source:MGI Symbol;Acc:MGI:1914858]
ENSMUSG00000025492	9163.599553	1.488898483	0.356431026	4.17724153	2.95065659256351e-05	0.000472745	Ifitm3	66141	interferon induced transmembrane protein 3 [Source:MGI Symbol;Acc:MGI:1913391]
ENSMUSG00000107761	51.03346278	-3.963117512	0.948728876	-4.177291968	2.95000259062155e-05	0.000472745	2010008C14Rik	NA	RIKEN cDNA 2010008C14 gene [Source:MGI Symbol;Acc:MGI:1917109]
ENSMUSG00000022584	1666.481296	2.141124653	0.512703336	4.176147305	2.96487863126532e-05	0.000474556	Ly6c2	100041546	lymphocyte antigen 6 family memberC2 [Source:MGI Symbol;Acc:MGI:3712069]
ENSMUSG00000022248	122.0527784	-0.846020323	0.202627918	-4.175240669	2.97671184457895e-05	0.000475981	Rad1	19355	RAD1 checkpoint DNA exonuclease [Source:MGI Symbol;Acc:MGI:1316678]
ENSMUSG00000029554	331.0977966	-1.478047017	0.354033507	-4.174878895	2.98144615914695e-05	0.000476269	Mad1l1	17120	MAD1 mitotic arrest deficient 1-like 1 [Source:MGI Symbol;Acc:MGI:1341857]
ENSMUSG00000032783	50.02321162	-2.657409967	0.636577151	-4.1745293	2.98602789054394e-05	0.000476418	Troap	78733	trophinin associated protein [Source:MGI Symbol;Acc:MGI:1925983]
ENSMUSG00000054455	2190.603975	-0.450623907	0.107950409	-4.17436033	2.98824478688118e-05	0.000476418	Vapb	56491	vesicle-associated membrane protein, associated protein B and C [Source:MGI Symbol;Acc:MGI:1928744]
ENSMUSG00000017999	708.8648193	-0.567916648	0.136061122	-4.173981793	2.99321687260055e-05	0.000476743	Ddx27	228889	DEAD box helicase 27 [Source:MGI Symbol;Acc:MGI:2385884]
ENSMUSG00000010142	462.336408	-2.182064255	0.522883691	-4.173135042	3.00436744257232e-05	0.000477116	Tnfrsf13b	57916	tumor necrosis factor receptor superfamily, member 13b [Source:MGI Symbol;Acc:MGI:1889411]
ENSMUSG00000030199	4797.534057	0.692575537	0.165958178	4.173193185	3.00360052179573e-05	0.000477116	Etv6	14011	ets variant 6 [Source:MGI Symbol;Acc:MGI:109336]
ENSMUSG00000039206	479.1854435	-1.323978242	0.317230167	-4.173557186	2.99880345713522e-05	0.000477116	Daglb	231871	diacylglycerol lipase, beta [Source:MGI Symbol;Acc:MGI:2442032]
ENSMUSG00000066232	1194.860078	-0.617130881	0.147927311	-4.171852216	3.02133578920006e-05	0.000479342	Ipo7	233726	importin 7 [Source:MGI Symbol;Acc:MGI:2152414]
ENSMUSG00000015189	450.2076549	-0.599449783	0.143758153	-4.169848958	3.04801579231288e-05	0.000483103	Casd1	213819	CAS1 domain containing 1 [Source:MGI Symbol;Acc:MGI:2384865]
ENSMUSG00000020328	557.091643	-1.15947702	0.278219973	-4.167483049	3.07981406840818e-05	0.000487192	Nudcd2	52653	NudC domain containing 2 [Source:MGI Symbol;Acc:MGI:1277103]
ENSMUSG00000038623	610.6246999	-1.973535228	0.473545489	-4.167572647	3.07860413250108e-05	0.000487192	Tm6sf1	107769	transmembrane 6 superfamily member 1 [Source:MGI Symbol;Acc:MGI:1933209]
ENSMUSG00000027940	12912.86698	0.408715773	0.098096557	4.16646401	3.09360706202163e-05	0.000488898	Tpm3	59069	tropomyosin 3, gamma [Source:MGI Symbol;Acc:MGI:1890149]
ENSMUSG00000027242	219.3818579	-1.414742974	0.339598175	-4.165932208	3.10082844625856e-05	0.000489563	Wdr76	241627	WD repeat domain 76 [Source:MGI Symbol;Acc:MGI:1926186]
ENSMUSG00000019362	1463.138946	-0.62726338	0.150686282	-4.162710566	3.14491901755359e-05	0.000496042	D8Ertd738e	101966	DNA segment, Chr 8, ERATO Doi 738, expressed [Source:MGI Symbol;Acc:MGI:1289231]
ENSMUSG00000013629	540.6176856	-2.083420288	0.500599518	-4.161850365	3.1567918994358e-05	0.000497432	Cad	69719	carbamoyl-phosphate synthetase 2, aspartate transcarbamylase, and dihydroorotase [Source:MGI Symbol;Acc:MGI:1916969]
ENSMUSG00000026288	2742.037884	-1.147534709	0.275930369	-4.158783654	3.1994674951008e-05	0.000503668	Inpp5d	16331	inositol polyphosphate-5-phosphatase D [Source:MGI Symbol;Acc:MGI:107357]
ENSMUSG00000005043	106.6479595	-1.484490817	0.357059365	-4.157546233	3.21684187811109e-05	0.000505913	Sgsh	27029	N-sulfoglucosamine sulfohydrolase (sulfamidase) [Source:MGI Symbol;Acc:MGI:1350341]
ENSMUSG00000006611	551.8208593	-1.125336493	0.270730899	-4.156660725	3.22933009242407e-05	0.000507386	Hfe	15216	homeostatic iron regulator [Source:MGI Symbol;Acc:MGI:109191]
ENSMUSG00000021023	107.2369403	-1.293278295	0.311347427	-4.153810764	3.26983620899021e-05	0.000513254	Prorp	66132	protein only RNase P catalytic subunit [Source:MGI Symbol;Acc:MGI:1913382]
ENSMUSG00000035148	12.94428531	2.957029492	0.712269412	4.151560412	3.30216070220072e-05	0.000517827	Gpr33	14762	G protein-coupled receptor 33 [Source:MGI Symbol;Acc:MGI:1277106]
ENSMUSG00000035529	636.4048922	0.490151975	0.118080497	4.150998586	3.31027811031933e-05	0.0005186	Prdm4	72843	PR domain containing 4 [Source:MGI Symbol;Acc:MGI:1920093]
ENSMUSG00000055963	23.81605115	1.786019126	0.430331156	4.150336552	3.31986767173637e-05	0.000519601	Triqk	208820	triple QxxK/R motif containing [Source:MGI Symbol;Acc:MGI:3650048]
ENSMUSG00000028744	279.5819754	-0.984994604	0.237358481	-4.149818455	3.32739070899858e-05	0.000520277	Slc66a1	212555	solute carrier family 66 member 1 [Source:MGI Symbol;Acc:MGI:2384837]
ENSMUSG00000032508	1516.46038	0.911090697	0.219594129	4.148975653	3.3396632480524e-05	0.000521694	Myd88	17874	myeloid differentiation primary response gene 88 [Source:MGI Symbol;Acc:MGI:108005]
ENSMUSG00000003226	2801.714058	0.637550946	0.153680862	4.148538315	3.34604850917633e-05	0.000522189	Ranbp2	19386	RAN binding protein 2 [Source:MGI Symbol;Acc:MGI:894323]
ENSMUSG00000060002	624.6034549	1.15670352	0.278857873	4.148003813	3.35386814465443e-05	0.000522907	Chpt1	212862	choline phosphotransferase 1 [Source:MGI Symbol;Acc:MGI:2384841]
ENSMUSG00000026955	22.82135325	-5.199465426	1.25375683	-4.147108357	3.36700736329292e-05	0.00052395	Sapcd2	72080	suppressor APC domain containing 2 [Source:MGI Symbol;Acc:MGI:1919330]
ENSMUSG00000028931	1027.986866	-1.189520214	0.286819916	-4.147272029	3.36460212141565e-05	0.00052395	Kcnab2	16498	potassium voltage-gated channel, shaker-related subfamily, beta member 2 [Source:MGI Symbol;Acc:MGI:109239]
ENSMUSG00000037946	553.7944799	-1.455977143	0.351110289	-4.14678005	3.37183692205958e-05	0.000524068	Fgd3	30938	FYVE, RhoGEF and PH domain containing 3 [Source:MGI Symbol;Acc:MGI:1353657]
ENSMUSG00000101279	28.59146502	2.083969191	0.502570747	4.146618564	3.3742148785194e-05	0.000524068	Gm18342	NA	predicted gene, 18342 [Source:MGI Symbol;Acc:MGI:5010527]
ENSMUSG00000030046	4.064772549	6.655595828	1.606140828	4.14384325	3.41533237276578e-05	0.000529442	Bmp10	12154	bone morphogenetic protein 10 [Source:MGI Symbol;Acc:MGI:1338820]
ENSMUSG00000033799	639.517825	1.009684355	0.243653045	4.143943098	3.41384486464324e-05	0.000529442	Tasor2	105203	transcription activation suppressor family member 2 [Source:MGI Symbol;Acc:MGI:2145274]
ENSMUSG00000026809	41.60881756	-3.118934017	0.752851651	-4.142826826	3.43050984802347e-05	0.000530871	Spaca9	69987	sperm acrosome associated 9 [Source:MGI Symbol;Acc:MGI:1917237]
ENSMUSG00000102833	15.19592416	1.923364598	0.464268135	4.142788304	3.43108632310134e-05	0.000530871	Gm9694	NA	predicted gene 9694 [Source:MGI Symbol;Acc:MGI:3780102]
ENSMUSG00000023921	324.8164543	-0.651914445	0.157393254	-4.141946547	3.44370612789752e-05	0.000532316	Mmut	17850	methylmalonyl-Coenzyme A mutase [Source:MGI Symbol;Acc:MGI:97239]
ENSMUSG00000032381	1847.869987	-0.593772633	0.143370227	-4.141533747	3.44991100895812e-05	0.000532769	Ciao2a	68250	cytosolic iron-sulfur assembly component 2A [Source:MGI Symbol;Acc:MGI:1915500]
ENSMUSG00000025151	957.5034526	0.97750902	0.23609835	4.14026197	3.46909417079593e-05	0.000534714	Maged1	94275	MAGE family member D1 [Source:MGI Symbol;Acc:MGI:1930187]
ENSMUSG00000029507	413.9050764	-0.555292059	0.134118447	-4.140310843	3.46835510658086e-05	0.000534714	Pus1	56361	pseudouridine synthase 1 [Source:MGI Symbol;Acc:MGI:1929237]
ENSMUSG00000019849	809.6543821	-0.837258038	0.202304676	-4.138599537	3.49432267402657e-05	0.000538093	Prep	19072	prolyl endopeptidase [Source:MGI Symbol;Acc:MGI:1270863]
ENSMUSG00000032221	45.45001906	-3.103702162	0.750141508	-4.137488901	3.51127427783809e-05	0.000540191	Mns1	17427	meiosis-specific nuclear structural protein 1 [Source:MGI Symbol;Acc:MGI:107933]
ENSMUSG00000034135	4119.947303	0.815190804	0.197061076	4.136741874	3.52272003210422e-05	0.000541439	Sik3	70661	SIK family kinase 3 [Source:MGI Symbol;Acc:MGI:2446296]
ENSMUSG00000046442	6.598709021	3.270944892	0.790943995	4.135494945	3.54190412820783e-05	0.00054336	Ppm1e	320472	protein phosphatase 1E (PP2C domain containing) [Source:MGI Symbol;Acc:MGI:2444096]
ENSMUSG00000112895	97.27155804	1.264017713	0.305700018	4.134830357	3.55216933724477e-05	0.00054442	Gm47567	NA	predicted gene, 47567 [Source:MGI Symbol;Acc:MGI:6096594]
ENSMUSG00000005371	3457.343375	0.907140603	0.219425244	4.134166997	3.56244376273742e-05	0.000545382	Fbxo11	225055	F-box protein 11 [Source:MGI Symbol;Acc:MGI:2147134]
ENSMUSG00000054766	2912.726195	-0.589197082	0.142524968	-4.133992023	3.56515853500111e-05	0.000545382	Set	56086	SET nuclear oncogene [Source:MGI Symbol;Acc:MGI:1860267]
ENSMUSG00000032841	4529.493558	1.240046637	0.300159583	4.131291173	3.60731306326188e-05	0.000551311	Prr5l	72446	proline rich 5 like [Source:MGI Symbol;Acc:MGI:1919696]
ENSMUSG00000022439	1557.648151	-2.450405965	0.593202164	-4.130810902	3.6148584668782e-05	0.000551945	Parvg	64099	parvin, gamma [Source:MGI Symbol;Acc:MGI:2158329]
ENSMUSG00000024312	254.7593798	-1.27015983	0.307594894	-4.129326768	3.63827009469752e-05	0.000554998	Wdr46	57315	WD repeat domain 46 [Source:MGI Symbol;Acc:MGI:1931871]
ENSMUSG00000058099	3098.088328	-1.923314952	0.465857227	-4.128550208	3.65057732848912e-05	0.000556353	Nfam1	74039	Nfat activating molecule with ITAM motif 1 [Source:MGI Symbol;Acc:MGI:1921289]
ENSMUSG00000042572	3108.21746	0.35876902	0.08690846	4.128125365	3.65732712104247e-05	0.00055686	Ube2q1	70093	ubiquitin-conjugating enzyme E2Q family member 1 [Source:MGI Symbol;Acc:MGI:1917343]
ENSMUSG00000116946	47.22524851	1.579140459	0.382572286	4.127691729	3.66422883225573e-05	0.000557388	Gm41442	NA	predicted gene, 41442 [Source:MGI Symbol;Acc:MGI:5624327]
ENSMUSG00000040451	276.0094923	-1.355954504	0.328723137	-4.124913502	3.70874113602509e-05	0.000563632	Sgms1	208449	sphingomyelin synthase 1 [Source:MGI Symbol;Acc:MGI:2444110]
ENSMUSG00000020706	600.6122648	-0.892101106	0.216308872	-4.124200253	3.72025123139477e-05	0.000564852	Ftsj3	56095	FtsJ RNA 2'-O-methyltransferase 3 [Source:MGI Symbol;Acc:MGI:1860295]
ENSMUSG00000020537	668.1448593	-0.648168331	0.157219269	-4.122702873	3.74452572563399e-05	0.000567218	Drg2	13495	developmentally regulated GTP binding protein 2 [Source:MGI Symbol;Acc:MGI:1342307]
ENSMUSG00000036093	7596.314615	0.947413543	0.229791488	4.122927062	3.74088179301406e-05	0.000567218	Arl5a	75423	ADP-ribosylation factor-like 5A [Source:MGI Symbol;Acc:MGI:1922673]
ENSMUSG00000038467	5189.03174	0.977546585	0.237119332	4.122593358	3.74630699257439e-05	0.000567218	Chmp4b	75608	charged multivesicular body protein 4B [Source:MGI Symbol;Acc:MGI:1922858]
ENSMUSG00000028920	1047.237487	0.646087304	0.156754136	4.121660336	3.76151532214921e-05	0.00056899	Fbxo42	213499	F-box protein 42 [Source:MGI Symbol;Acc:MGI:1924992]
ENSMUSG00000103588	5.365949494	6.108266761	1.482561578	4.120076258	3.78747022707721e-05	0.000572384	Gm18445	NA	predicted gene, 18445 [Source:MGI Symbol;Acc:MGI:5010630]
ENSMUSG00000022575	5172.682445	0.839837189	0.203862579	4.119624071	3.79491038525035e-05	0.000572975	Gsdmd	69146	gasdermin D [Source:MGI Symbol;Acc:MGI:1916396]
ENSMUSG00000021595	1136.471862	-0.907668626	0.220342691	-4.119349832	3.79942940172347e-05	0.000573125	Nsun2	28114	NOL1/NOP2/Sun domain family member 2 [Source:MGI Symbol;Acc:MGI:107252]
ENSMUSG00000051339	159.3932723	-4.786551224	1.162038845	-4.119097435	3.80359300498027e-05	0.000573221	2900026A02Rik	243219	RIKEN cDNA 2900026A02 gene [Source:MGI Symbol;Acc:MGI:1920194]
ENSMUSG00000027395	160.9874108	-1.252740638	0.304204852	-4.118082367	3.82038159072109e-05	0.00057519	Polr1b	20017	polymerase (RNA) I polypeptide B [Source:MGI Symbol;Acc:MGI:108014]
ENSMUSG00000034175	157.75682	-0.959969211	0.233122202	-4.117879818	3.8237400150775e-05	0.00057519	Rhbdd3	279766	rhomboid domain containing 3 [Source:MGI Symbol;Acc:MGI:2444684]
ENSMUSG00000036160	373.4412119	-0.603654555	0.146636531	-4.116672365	3.84381887296085e-05	0.000577141	Surf6	20935	surfeit gene 6 [Source:MGI Symbol;Acc:MGI:98447]
ENSMUSG00000073542	112.1446461	-1.075499164	0.261252203	-4.116708504	3.84321646059572e-05	0.000577141	Cep76	225659	centrosomal protein 76 [Source:MGI Symbol;Acc:MGI:1923401]
ENSMUSG00000073409	1924.945522	0.967527813	0.235208963	4.113481911	3.89735592826562e-05	0.000584639	H2-Q6	110557	histocompatibility 2, Q region locus 6 [Source:MGI Symbol;Acc:MGI:95935]
ENSMUSG00000034266	76.86995063	-1.480867749	0.360051565	-4.112932409	3.90664795190983e-05	0.000585311	Batf	53314	basic leucine zipper transcription factor, ATF-like [Source:MGI Symbol;Acc:MGI:1859147]
ENSMUSG00000037221	531.6326213	-0.596745281	0.145094965	-4.112791095	3.90904093827122e-05	0.000585311	Mospd3	68929	motile sperm domain containing 3 [Source:MGI Symbol;Acc:MGI:1916179]
ENSMUSG00000037905	1633.914984	-1.068258287	0.25975435	-4.112571303	3.91276565491204e-05	0.00058533	Bri3bp	76809	Bri3 binding protein [Source:MGI Symbol;Acc:MGI:1924059]
ENSMUSG00000042675	1182.163742	-0.896407956	0.218062802	-4.110778853	3.94326738636795e-05	0.000588808	Ypel3	66090	yippee like 3 [Source:MGI Symbol;Acc:MGI:1913340]
ENSMUSG00000045005	331.2291368	1.644138409	0.399954311	4.110815569	3.94264033662401e-05	0.000588808	Fzd5	14367	frizzled class receptor 5 [Source:MGI Symbol;Acc:MGI:108571]
ENSMUSG00000030579	6719.601669	-0.793113646	0.192971455	-4.110005006	3.95650540700377e-05	0.000590242	Tyrobp	22177	TYRO protein tyrosine kinase binding protein [Source:MGI Symbol;Acc:MGI:1277211]
ENSMUSG00000026893	1780.405153	1.552102756	0.377858414	4.10763053	3.99738874871893e-05	0.000595723	Gca	227960	grancalcin [Source:MGI Symbol;Acc:MGI:1918521]
ENSMUSG00000030263	624.9245471	-1.791853341	0.436290062	-4.107023049	4.00791248739055e-05	0.000595723	Irag2	16970	inositol 1,4,5-triphosphate receptor associated 2 [Source:MGI Symbol;Acc:MGI:108424]
ENSMUSG00000037922	18.14218826	-2.224968309	0.541706463	-4.107332033	4.00255650022013e-05	0.000595723	Bank1	242248	B cell scaffold protein with ankyrin repeats 1 [Source:MGI Symbol;Acc:MGI:2442120]
ENSMUSG00000042737	160.4016939	-1.129984818	0.275123036	-4.107198121	4.00487691847507e-05	0.000595723	Dpm3	68563	dolichyl-phosphate mannosyltransferase polypeptide 3 [Source:MGI Symbol;Acc:MGI:1915813]
ENSMUSG00000031156	270.0787986	-0.764914347	0.186307355	-4.105658338	4.03165010067282e-05	0.000598704	Slc35a2	22232	solute carrier family 35 (UDP-galactose transporter), member A2 [Source:MGI Symbol;Acc:MGI:1345297]
ENSMUSG00000082154	14.16441509	3.70035989	0.901480524	4.104758553	4.04737377932595e-05	0.00060049	Gm16464	NA	predicted gene 16464 [Source:MGI Symbol;Acc:MGI:3643716]
ENSMUSG00000005949	364.0575758	-1.135523116	0.276712181	-4.103625332	4.06725952507882e-05	0.00060289	Ctns	83429	cystinosis, nephropathic [Source:MGI Symbol;Acc:MGI:1932872]
ENSMUSG00000044197	591.002234	-1.567221338	0.382090149	-4.101705685	4.10115716896728e-05	0.00060736	Gpr146	80290	G protein-coupled receptor 146 [Source:MGI Symbol;Acc:MGI:1933113]
ENSMUSG00000022512	995.6108678	-2.559294703	0.624018276	-4.101313698	4.10811185931199e-05	0.000607836	Cldn1	12737	claudin 1 [Source:MGI Symbol;Acc:MGI:1276109]
ENSMUSG00000019539	22.01637869	-2.306921229	0.562667742	-4.099970653	4.13202532102072e-05	0.000610818	Rcn3	52377	reticulocalbin 3, EF-hand calcium binding domain [Source:MGI Symbol;Acc:MGI:1277122]
ENSMUSG00000105504	5110.395067	1.689704935	0.412420019	4.097048782	4.18450747514393e-05	0.000618014	Gbp5	229898	guanylate binding protein 5 [Source:MGI Symbol;Acc:MGI:2429943]
ENSMUSG00000024826	2656.100086	0.580750082	0.141786724	4.095941181	4.20456681894074e-05	0.000620412	Dpf2	19708	double PHD fingers 2 [Source:MGI Symbol;Acc:MGI:109529]
ENSMUSG00000099775	20.09821696	5.539363269	1.352578603	4.095409506	4.21422818121861e-05	0.000621274	Gm5960	NA	predicted gene 5960 [Source:MGI Symbol;Acc:MGI:3779540]
ENSMUSG00000021548	173.362736	-0.842264486	0.205714341	-4.094340151	4.23372381460529e-05	0.000623582	Ccnh	66671	cyclin H [Source:MGI Symbol;Acc:MGI:1913921]
ENSMUSG00000007050	191.9973249	-1.109808899	0.271089809	-4.093879081	4.24215603888255e-05	0.0006241	Lsm2	27756	LSM2 homolog, U6 small nuclear RNA and mRNA degradation associated [Source:MGI Symbol;Acc:MGI:90676]
ENSMUSG00000022533	1393.698952	-1.189362477	0.290532861	-4.093727894	4.24492447787784e-05	0.0006241	Atp13a3	224088	ATPase type 13A3 [Source:MGI Symbol;Acc:MGI:2685387]
ENSMUSG00000006732	76.89970295	-2.229606072	0.544909605	-4.091698972	4.28224300954575e-05	0.000628449	Mettl1	17299	methyltransferase 1, tRNA methylguanosine [Source:MGI Symbol;Acc:MGI:1339986]
ENSMUSG00000036890	254.6275563	1.215457033	0.297045755	4.091817546	4.28005350501899e-05	0.000628449	Gtdc1	227835	glycosyltransferase-like domain containing 1 [Source:MGI Symbol;Acc:MGI:2444269]
ENSMUSG00000024851	2363.187374	0.860278447	0.210401116	4.088754205	4.33696100899424e-05	0.000635905	Pitpnm1	18739	phosphatidylinositol transfer protein, membrane-associated 1 [Source:MGI Symbol;Acc:MGI:1197524]
ENSMUSG00000023015	356.1796206	-1.98131866	0.484638206	-4.088242809	4.34653081635665e-05	0.000636733	Racgap1	26934	Rac GTPase-activating protein 1 [Source:MGI Symbol;Acc:MGI:1349423]
ENSMUSG00000029919	579.1838107	-1.465697585	0.358552957	-4.087813405	4.35458176829429e-05	0.000637338	Hpgds	54486	hematopoietic prostaglandin D synthase [Source:MGI Symbol;Acc:MGI:1859384]
ENSMUSG00000049516	1357.095498	1.084546759	0.265333446	4.087486047	4.36072893729025e-05	0.000637663	Spty2d1	101685	SPT2 chromatin protein domain containing 1 [Source:MGI Symbol;Acc:MGI:2142062]
ENSMUSG00000021018	145.5464309	-1.4541718	0.355826323	-4.086745991	4.37465618754002e-05	0.00063855	Polr2h	245841	polymerase (RNA) II (DNA directed) polypeptide H [Source:MGI Symbol;Acc:MGI:2384309]
ENSMUSG00000028069	238.340151	-1.949885743	0.477102633	-4.086931419	4.37116263202169e-05	0.00063855	Gpatch4	66614	G patch domain containing 4 [Source:MGI Symbol;Acc:MGI:1913864]
ENSMUSG00000057346	39.21583859	7.467491273	1.827882235	4.085324059	4.40153424625841e-05	0.000641321	Apol9a	223672	apolipoprotein L 9a [Source:MGI Symbol;Acc:MGI:3606001]
ENSMUSG00000062867	968.2389105	-0.744368729	0.182197447	-4.085505803	4.39809012784865e-05	0.000641321	Impdh2	23918	inosine monophosphate dehydrogenase 2 [Source:MGI Symbol;Acc:MGI:109367]
ENSMUSG00000034659	1195.695575	-0.928625438	0.227344115	-4.084668907	4.41397090217302e-05	0.000642557	Tmem109	68539	transmembrane protein 109 [Source:MGI Symbol;Acc:MGI:1915789]
ENSMUSG00000030521	341.5692549	-0.748240621	0.183212678	-4.084000237	4.42669853138073e-05	0.000642682	Mphosph10	67973	M-phase phosphoprotein 10 (U3 small nucleolar ribonucleoprotein) [Source:MGI Symbol;Acc:MGI:1915223]
ENSMUSG00000038299	428.2857842	-0.647485512	0.158536328	-4.084146	4.42392108704362e-05	0.000642682	Wdr36	225348	WD repeat domain 36 [Source:MGI Symbol;Acc:MGI:1917819]
ENSMUSG00000078354	30.6462159	9.567825709	2.342634735	4.084215761	4.42259240293552e-05	0.000642682	Ifna2	15965	interferon alpha 2 [Source:MGI Symbol;Acc:MGI:107666]
ENSMUSG00000024670	341.5984627	-2.727193244	0.667969516	-4.082810933	4.44942210788734e-05	0.000645405	Cd6	12511	CD6 antigen [Source:MGI Symbol;Acc:MGI:103566]
ENSMUSG00000004709	547.0170859	-4.137027961	1.013405693	-4.082301873	4.45918229733348e-05	0.000645667	Cd244a	18106	CD244 molecule A [Source:MGI Symbol;Acc:MGI:109294]
ENSMUSG00000051256	320.3486923	-0.769451065	0.18848179	-4.082362888	4.45801138888314e-05	0.000645667	Jagn1	67767	jagunal homolog 1 [Source:MGI Symbol;Acc:MGI:1915017]
ENSMUSG00000004610	84.68590659	-1.957758579	0.479663073	-4.081528662	4.47404589211448e-05	0.000647243	Etfb	110826	electron transferring flavoprotein, beta polypeptide [Source:MGI Symbol;Acc:MGI:106098]
ENSMUSG00000031987	898.4808311	-0.412260883	0.10104621	-4.079924257	4.50503776076572e-05	0.000651146	Egln1	112405	egl-9 family hypoxia-inducible factor 1 [Source:MGI Symbol;Acc:MGI:1932286]
ENSMUSG00000000708	736.5719677	0.847144365	0.207677617	4.079131762	4.52042118928886e-05	0.000652755	Kat2b	18519	K(lysine) acetyltransferase 2B [Source:MGI Symbol;Acc:MGI:1343094]
ENSMUSG00000020376	1708.986867	-0.840590276	0.206080711	-4.078937197	4.52420557668229e-05	0.000652755	Rnf130	59044	ring finger protein 130 [Source:MGI Symbol;Acc:MGI:1891717]
ENSMUSG00000031502	53.11859243	-2.650616461	0.649957077	-4.078140783	4.53972756393698e-05	0.000654414	Col4a1	12826	collagen, type IV, alpha 1 [Source:MGI Symbol;Acc:MGI:88454]
ENSMUSG00000022216	13047.41144	1.00369629	0.246226434	4.076314127	4.57551981041091e-05	0.000658988	Psme1	19186	proteasome (prosome, macropain) activator subunit 1 (PA28 alpha) [Source:MGI Symbol;Acc:MGI:1096367]
ENSMUSG00000041762	73.44840526	-1.921280482	0.471602337	-4.073941813	4.62240349774038e-05	0.000665151	Gpr155	68526	G protein-coupled receptor 155 [Source:MGI Symbol;Acc:MGI:1915776]
ENSMUSG00000027374	306.1027391	-0.662452612	0.162669372	-4.072386839	4.65338097624082e-05	0.000669016	Mrps5	77721	mitochondrial ribosomal protein S5 [Source:MGI Symbol;Acc:MGI:1924971]
ENSMUSG00000028803	604.9781046	-1.357081661	0.333291827	-4.071751995	4.66608455545458e-05	0.000670249	Nipal3	74552	NIPA-like domain containing 3 [Source:MGI Symbol;Acc:MGI:1921802]
ENSMUSG00000034210	1319.547053	0.542801237	0.133320159	4.071411561	4.67291036911719e-05	0.000670637	Efcab14	230648	EF-hand calcium binding domain 14 [Source:MGI Symbol;Acc:MGI:2442397]
ENSMUSG00000012519	306.6744687	2.527462876	0.620895708	4.070672168	4.68776806771298e-05	0.000671583	Mlkl	74568	mixed lineage kinase domain-like [Source:MGI Symbol;Acc:MGI:1921818]
ENSMUSG00000021276	225.4845515	-0.936478831	0.230053474	-4.070700668	4.68719454982438e-05	0.000671583	Cinp	67236	cyclin dependent kinase 2 interacting protein [Source:MGI Symbol;Acc:MGI:1914486]
ENSMUSG00000026349	2045.1703	0.560870412	0.137806351	4.06998957	4.70152426093996e-05	0.00067296	Ccnt2	72949	cyclin T2 [Source:MGI Symbol;Acc:MGI:1920199]
ENSMUSG00000030729	213.5257403	-2.045312648	0.502716826	-4.068518387	4.73130280218577e-05	0.000676626	Pgm2l1	70974	phosphoglucomutase 2-like 1 [Source:MGI Symbol;Acc:MGI:1918224]
ENSMUSG00000001281	2042.067833	-2.50897642	0.61684306	-4.067446942	4.75310262280267e-05	0.000679146	Itgb7	16421	integrin beta 7 [Source:MGI Symbol;Acc:MGI:96616]
ENSMUSG00000003581	576.8217114	0.558005683	0.137233333	4.066108949	4.78045940905376e-05	0.000681856	Rnf215	71673	ring finger protein 215 [Source:MGI Symbol;Acc:MGI:1918923]
ENSMUSG00000032026	703.5553458	-0.958029386	0.235609345	-4.066177375	4.77905674898769e-05	0.000681856	Rexo2	104444	RNA exonuclease 2 [Source:MGI Symbol;Acc:MGI:1888981]
ENSMUSG00000024335	7648.724893	0.861941546	0.211994078	4.065875586	4.78524604077225e-05	0.00068194	Brd2	14312	bromodomain containing 2 [Source:MGI Symbol;Acc:MGI:99495]
ENSMUSG00000024026	326.2252522	-0.861234667	0.211894359	-4.064453018	4.81452352842717e-05	0.000685511	Glo1	109801	glyoxalase 1 [Source:MGI Symbol;Acc:MGI:95742]
ENSMUSG00000000552	1026.955677	-1.391116346	0.342300064	-4.064025963	4.8233457267661e-05	0.000686165	Zfp385a	29813	zinc finger protein 385A [Source:MGI Symbol;Acc:MGI:1352495]
ENSMUSG00000031904	536.4089073	-0.618569201	0.152226063	-4.063490773	4.83442341996958e-05	0.000687139	Slc7a6	330836	solute carrier family 7 (cationic amino acid transporter, y+ system), member 6 [Source:MGI Symbol;Acc:MGI:2142598]
ENSMUSG00000025227	299.9601422	-1.465158174	0.360649222	-4.062557429	4.85380010585216e-05	0.000689291	Mfsd13a	75146	major facilitator superfamily domain containing 13a [Source:MGI Symbol;Acc:MGI:1922396]
ENSMUSG00000026458	288.2981177	-3.143766282	0.774366672	-4.059790271	4.91168135650601e-05	0.000695686	Ppfia4	68507	protein tyrosine phosphatase, receptor type, f polypeptide (PTPRF), interacting protein (liprin), alpha 4 [Source:MGI Symbol;Acc:MGI:1915757]
ENSMUSG00000031171	131.2178372	-1.128845795	0.278051037	-4.059851052	4.91040298120373e-05	0.000695686	Ftsj1	54632	FtsJ RNA 2'-O-methyltransferase 1 [Source:MGI Symbol;Acc:MGI:1859648]
ENSMUSG00000048486	40.52304879	-1.752553931	0.43166629	-4.05997404	4.90781723037972e-05	0.000695686	Fitm2	228859	fat storage-inducing transmembrane protein 2 [Source:MGI Symbol;Acc:MGI:2444508]
ENSMUSG00000023186	8879.807344	0.737496055	0.181741887	4.057931104	4.95093678943842e-05	0.000700087	Vwa5a	67776	von Willebrand factor A domain containing 5A [Source:MGI Symbol;Acc:MGI:1915026]
ENSMUSG00000047153	3343.387808	0.904330369	0.222856157	4.057910631	4.95137071213078e-05	0.000700087	Khnyn	219094	KH and NYN domain containing [Source:MGI Symbol;Acc:MGI:2451333]
ENSMUSG00000021965	54.73445353	-1.488593908	0.366945283	-4.056719021	4.97668928870161e-05	0.000703055	Ska3	219114	spindle and kinetochore associated complex subunit 3 [Source:MGI Symbol;Acc:MGI:3041235]
ENSMUSG00000070814	118.5190989	0.81573693	0.201105091	4.056271896	4.98622115399381e-05	0.000703789	Zswim9	321008	zinc finger SWIM-type containing 9 [Source:MGI Symbol;Acc:MGI:2447816]
ENSMUSG00000029392	149.3742218	1.090137628	0.268807358	4.055460527	5.00356220094633e-05	0.000705624	Rilpl1	75695	Rab interacting lysosomal protein-like 1 [Source:MGI Symbol;Acc:MGI:1922945]
ENSMUSG00000116988	39.50988865	3.579727944	0.882834521	4.054811925	5.0174656166488e-05	0.000706971	Gm49673	NA	predicted gene, 49673 [Source:MGI Symbol;Acc:MGI:6215117]
ENSMUSG00000023571	179.1285653	-0.681706321	0.168146058	-4.054250983	5.02951945823896e-05	0.000708055	C1qtnf12	67389	C1q and tumor necrosis factor related 12 [Source:MGI Symbol;Acc:MGI:1914639]
ENSMUSG00000019699	1724.824188	0.866089352	0.21363736	4.054016352	5.03456948740719e-05	0.000708153	Akt3	23797	thymoma viral proto-oncogene 3 [Source:MGI Symbol;Acc:MGI:1345147]
ENSMUSG00000000394	5.584577448	6.102631922	1.505968253	4.052297856	5.07170389585288e-05	0.000712759	Gcg	14526	glucagon [Source:MGI Symbol;Acc:MGI:95674]
ENSMUSG00000039911	1347.252131	1.463483541	0.361178155	4.051971368	5.07878814713057e-05	0.000713137	Spsb1	74646	splA/ryanodine receptor domain and SOCS box containing 1 [Source:MGI Symbol;Acc:MGI:1921896]
ENSMUSG00000029110	2247.255137	0.561567801	0.138628371	4.050886536	5.10239464406878e-05	0.000715833	Rnf4	19822	ring finger protein 4 [Source:MGI Symbol;Acc:MGI:1201691]
ENSMUSG00000071640	12.40832901	2.253983149	0.556502576	4.050265437	5.11595684000036e-05	0.000717117	Stxbp3-ps	NA	syntaxin-binding protein 3, pseudogene [Source:MGI Symbol;Acc:MGI:3586869]
ENSMUSG00000024732	675.2389512	1.633339542	0.403347136	4.049463586	5.13351644594839e-05	0.000718958	Ccdc86	108673	coiled-coil domain containing 86 [Source:MGI Symbol;Acc:MGI:1277220]
ENSMUSG00000024186	32.11777473	-2.530319161	0.625022248	-4.048366551	5.15763277871843e-05	0.000721092	Rgs11	50782	regulator of G-protein signaling 11 [Source:MGI Symbol;Acc:MGI:1354739]
ENSMUSG00000030257	64.42607816	-2.55560117	0.631240135	-4.048540369	5.15380455426577e-05	0.000721092	Srgap3	259302	SLIT-ROBO Rho GTPase activating protein 3 [Source:MGI Symbol;Acc:MGI:2152938]
ENSMUSG00000031681	871.1774036	0.547531424	0.135274175	4.047568003	5.1752548899785e-05	0.000722934	Smad1	17125	SMAD family member 1 [Source:MGI Symbol;Acc:MGI:109452]
ENSMUSG00000030505	187.7196682	-0.867917529	0.214481339	-4.046587614	5.19696786766525e-05	0.000724721	Prmt3	71974	protein arginine N-methyltransferase 3 [Source:MGI Symbol;Acc:MGI:1919224]
ENSMUSG00000035704	152.0719286	-1.864433212	0.460733532	-4.046662726	5.19530128562716e-05	0.000724721	Alg8	381903	ALG8 alpha-1,3-glucosyltransferase [Source:MGI Symbol;Acc:MGI:2141959]
ENSMUSG00000070427	1098.653214	2.671577609	0.660273989	4.046165158	5.20635070444124e-05	0.000725406	Il18bp	16068	interleukin 18 binding protein [Source:MGI Symbol;Acc:MGI:1333800]
ENSMUSG00000046865	868.4126973	-1.413585531	0.349427184	-4.045436638	5.22256903254185e-05	0.00072642	Fbl	14113	fibrillarin [Source:MGI Symbol;Acc:MGI:95486]
ENSMUSG00000094724	63.76691256	1.608787018	0.397674361	4.045488404	5.22141504288709e-05	0.00072642	Rnaset2b	68195	ribonuclease T2B [Source:MGI Symbol;Acc:MGI:3702087]
ENSMUSG00000028793	12741.82025	0.955552417	0.236246765	4.044721703	5.23853146892404e-05	0.000727395	Rnf19b	75234	ring finger protein 19B [Source:MGI Symbol;Acc:MGI:1922484]
ENSMUSG00000032305	382.7096518	-0.842170528	0.208208567	-4.044840898	5.23586697908436e-05	0.000727395	Fam219b	78323	family with sequence similarity 219, member B [Source:MGI Symbol;Acc:MGI:1925573]
ENSMUSG00000030474	102.3617951	-1.332370408	0.329429528	-4.044477791	5.2439878840525e-05	0.000727531	Siglece	83382	sialic acid binding Ig-like lectin E [Source:MGI Symbol;Acc:MGI:1932475]
ENSMUSG00000025869	1155.046143	-1.722448869	0.425958546	-4.043700696	5.26140777779384e-05	0.000729324	Nop16	28126	NOP16 nucleolar protein [Source:MGI Symbol;Acc:MGI:107862]
ENSMUSG00000029279	14.17661835	1.913695616	0.473359499	4.042795422	5.28177017257157e-05	0.000731348	Brdt	114642	bromodomain, testis-specific [Source:MGI Symbol;Acc:MGI:1891374]
ENSMUSG00000106547	34.74405519	1.585910996	0.392294741	4.042651682	5.28501018894913e-05	0.000731348	B230303O12Rik	NA	RIKEN cDNA B230303O12 gene [Source:MGI Symbol;Acc:MGI:2442644]
ENSMUSG00000050122	63.59367789	1.617727952	0.400414899	4.040129267	5.3421748767883e-05	0.00073863	Vwa3b	70853	von Willebrand factor A domain containing 3B [Source:MGI Symbol;Acc:MGI:1918103]
ENSMUSG00000116657	37.01102889	1.937861851	0.479815284	4.03876641	5.3733041698187e-05	0.000742302	Gm49774	NA	predicted gene, 49774 [Source:MGI Symbol;Acc:MGI:6215288]
ENSMUSG00000033416	3532.70023	0.898884841	0.222792818	4.034622166	5.4690230040892e-05	0.000754883	Gucd1	68778	guanylyl cyclase domain containing 1 [Source:MGI Symbol;Acc:MGI:1916028]
ENSMUSG00000009090	2118.701567	-1.380554708	0.3421945	-4.034415244	5.47384432250233e-05	0.000754907	Ap1b1	11764	adaptor protein complex AP-1, beta 1 subunit [Source:MGI Symbol;Acc:MGI:1096368]
ENSMUSG00000051832	20.04628603	-2.057513428	0.510139242	-4.033238886	5.50133035698497e-05	0.000758054	E230016K23Rik	100504464	RIKEN cDNA E230016K23 gene [Source:MGI Symbol;Acc:MGI:3041204]
ENSMUSG00000030102	737.9475099	1.168841204	0.289833853	4.03279739	5.51167978772598e-05	0.000758194	Itpr1	16438	inositol 1,4,5-trisphosphate receptor 1 [Source:MGI Symbol;Acc:MGI:96623]
ENSMUSG00000059479	289.283413	-1.244503661	0.308593443	-4.032825998	5.51100859752383e-05	0.000758194	B3gnt8	232984	UDP-GlcNAc:betaGal beta-1,3-N-acetylglucosaminyltransferase 8 [Source:MGI Symbol;Acc:MGI:2385269]
ENSMUSG00000030149	1163.496666	2.114675668	0.524559869	4.031333303	5.54613262886129e-05	0.000761001	Klrk1	27007	killer cell lectin-like receptor subfamily K, member 1 [Source:MGI Symbol;Acc:MGI:1196250]
ENSMUSG00000032640	355.3079923	-0.85836515	0.21291606	-4.031472071	5.54285841223126e-05	0.000761001	Chsy1	269941	chondroitin sulfate synthase 1 [Source:MGI Symbol;Acc:MGI:2681120]
ENSMUSG00000033740	50.75716924	-1.380098099	0.342313791	-4.031675424	5.53806363719622e-05	0.000761001	St18	240690	suppression of tumorigenicity 18 [Source:MGI Symbol;Acc:MGI:2446700]
ENSMUSG00000078137	85.12285782	-2.237675669	0.555109805	-4.03105052	5.5528105318136e-05	0.000761274	Ankrd63	383787	ankyrin repeat domain 63 [Source:MGI Symbol;Acc:MGI:2686183]
ENSMUSG00000021886	1767.147311	0.921511091	0.228616461	4.030816893	5.55833337162714e-05	0.000761389	Gpr65	14744	G-protein coupled receptor 65 [Source:MGI Symbol;Acc:MGI:108031]
ENSMUSG00000036180	1828.735227	0.488827303	0.121291109	4.030198971	5.57296586792569e-05	0.000762446	Gatad2a	234366	GATA zinc finger domain containing 2A [Source:MGI Symbol;Acc:MGI:2384585]
ENSMUSG00000048490	3925.416631	1.189739436	0.295228252	4.029896962	5.58013075271881e-05	0.000762446	Nrip1	268903	nuclear receptor interacting protein 1 [Source:MGI Symbol;Acc:MGI:1315213]
ENSMUSG00000070390	158.8748713	-1.580258596	0.392114609	-4.030093648	5.57546357177632e-05	0.000762446	Nlrp1b	637515	NLR family, pyrin domain containing 1B [Source:MGI Symbol;Acc:MGI:3582959]
ENSMUSG00000022372	417.3486803	-1.859517133	0.461454717	-4.029684962	5.58516547309195e-05	0.000762492	Sla	20491	src-like adaptor [Source:MGI Symbol;Acc:MGI:104295]
ENSMUSG00000086755	4.752224664	6.605164509	1.639422172	4.028958875	5.60244168486621e-05	0.000764209	Gm11216	NA	predicted gene 11216 [Source:MGI Symbol;Acc:MGI:3651044]
ENSMUSG00000034006	634.1860475	-1.05633398	0.262229539	-4.028279901	5.61864273625953e-05	0.000765776	Slc66a2	66943	solute carrier family 66 member 2 [Source:MGI Symbol;Acc:MGI:1914193]
ENSMUSG00000024399	384.7031798	-2.428057339	0.60304179	-4.026350045	5.66493379696366e-05	0.000770792	Ltb	16994	lymphotoxin B [Source:MGI Symbol;Acc:MGI:104796]
ENSMUSG00000046727	437.0485695	1.18992935	0.295534628	4.026361847	5.66464960748484e-05	0.000770792	Cystm1	66060	cysteine-rich transmembrane module containing 1 [Source:MGI Symbol;Acc:MGI:1913310]
ENSMUSG00000001270	814.9062463	-1.815788124	0.45107728	-4.025447974	5.68669527648622e-05	0.00077252	Ckb	12709	creatine kinase, brain [Source:MGI Symbol;Acc:MGI:88407]
ENSMUSG00000020261	404.2990141	-1.308309746	0.325027114	-4.025232632	5.69190185786875e-05	0.00077252	Slc36a1	215335	solute carrier family 36 (proton/amino acid symporter), member 1 [Source:MGI Symbol;Acc:MGI:2445299]
ENSMUSG00000021054	719.2903041	-1.600664369	0.39765023	-4.025307291	5.69009621828617e-05	0.00077252	Sgpp1	81535	sphingosine-1-phosphate phosphatase 1 [Source:MGI Symbol;Acc:MGI:2135760]
ENSMUSG00000026820	163.2607312	-0.665813163	0.165433017	-4.024669168	5.70554676526131e-05	0.000772616	Ptges2	96979	prostaglandin E synthase 2 [Source:MGI Symbol;Acc:MGI:1917592]
ENSMUSG00000027330	143.2866792	-1.684897643	0.418679282	-4.02431578	5.71412027216348e-05	0.000772616	Cdc25b	12531	cell division cycle 25B [Source:MGI Symbol;Acc:MGI:99701]
ENSMUSG00000033706	225.6370125	-0.989047026	0.245794235	-4.023882109	5.72465817082308e-05	0.000772616	Smyd5	232187	SET and MYND domain containing 5 [Source:MGI Symbol;Acc:MGI:108048]
ENSMUSG00000037348	255.0042983	-1.231773092	0.306119481	-4.023831107	5.72589870876628e-05	0.000772616	Paqr7	71904	progestin and adipoQ receptor family member VII [Source:MGI Symbol;Acc:MGI:1919154]
ENSMUSG00000055760	45.36074223	-1.570567237	0.39025661	-4.024447497	5.71092327301937e-05	0.000772616	Gemin6	67242	gem nuclear organelle associated protein 6 [Source:MGI Symbol;Acc:MGI:1914492]
ENSMUSG00000073633	48.12273964	1.025607189	0.254869079	4.024054996	5.72045494929227e-05	0.000772616	Fbxo36	66153	F-box protein 36 [Source:MGI Symbol;Acc:MGI:1289192]
ENSMUSG00000095649	6.155578322	6.150151844	1.528132998	4.024618179	5.70678306638908e-05	0.000772616	Gvin-ps3	NA	GTPase, very large interferon inducible, pseudogene 3 [Source:MGI Symbol;Acc:MGI:3703149]
ENSMUSG00000021065	612.7754619	0.585723492	0.145591501	4.023061002	5.74466095454193e-05	0.000773862	Fut8	53618	fucosyltransferase 8 [Source:MGI Symbol;Acc:MGI:1858901]
ENSMUSG00000030319	93.90799738	-3.932475751	0.977480914	-4.023071649	5.74440115297081e-05	0.000773862	Cand2	67088	cullin associated and neddylation dissociated 2 (putative) [Source:MGI Symbol;Acc:MGI:1914338]
ENSMUSG00000026807	51.90263301	-2.169706099	0.539412351	-4.022351539	5.76199727900542e-05	0.000775554	Ak8	68870	adenylate kinase 8 [Source:MGI Symbol;Acc:MGI:1916120]
ENSMUSG00000031799	13401.78613	0.722499071	0.179818249	4.017940746	5.87089547168871e-05	0.000788905	Tpm4	326618	tropomyosin 4 [Source:MGI Symbol;Acc:MGI:2449202]
ENSMUSG00000043323	3820.166928	0.875333456	0.217848157	4.018089797	5.86718395898419e-05	0.000788905	Fbrsl1	381668	fibrosin-like 1 [Source:MGI Symbol;Acc:MGI:1920907]
ENSMUSG00000062098	193.4953851	0.888061482	0.221059638	4.01729366	5.88703441547581e-05	0.00079042	Btbd3	228662	BTB domain containing 3 [Source:MGI Symbol;Acc:MGI:2385155]
ENSMUSG00000056014	41.92051699	-1.367403123	0.340511338	-4.01573449	5.92609430281309e-05	0.000795007	A430033K04Rik	243308	RIKEN cDNA A430033K04 gene [Source:MGI Symbol;Acc:MGI:3583896]
ENSMUSG00000018707	9518.774786	0.844046724	0.210241263	4.014657782	5.95321082899829e-05	0.000797986	Dync1h1	13424	dynein cytoplasmic 1 heavy chain 1 [Source:MGI Symbol;Acc:MGI:103147]
ENSMUSG00000034926	1223.361221	-1.689417687	0.420958585	-4.013263414	5.9885021368926e-05	0.000802054	Dhcr24	74754	24-dehydrocholesterol reductase [Source:MGI Symbol;Acc:MGI:1922004]
ENSMUSG00000003955	293.8436981	-1.519985322	0.378881477	-4.011769939	6.02652152770254e-05	0.000806482	Fam162a	70186	family with sequence similarity 162, member A [Source:MGI Symbol;Acc:MGI:1917436]
ENSMUSG00000021048	317.1209948	-1.599666818	0.399077901	-4.008407411	6.11295962588231e-05	0.000817376	Mthfd1	108156	methylenetetrahydrofolate dehydrogenase (NADP+ dependent), methenyltetrahydrofolate cyclohydrolase, formyltetrahydrofolate synthase [Source:MGI Symbol;Acc:MGI:1342005]
ENSMUSG00000039715	57.95105245	-1.362629433	0.340002105	-4.007708818	6.13106454206636e-05	0.000819122	Dync2i2	71820	dynein 2 intermediate chain 2 [Source:MGI Symbol;Acc:MGI:1919070]
ENSMUSG00000022504	3082.286022	-1.968687726	0.491259937	-4.007425761	6.13841475119378e-05	0.00081943	Ciita	12265	class II transactivator [Source:MGI Symbol;Acc:MGI:108445]
ENSMUSG00000022586	304.0309067	3.073742408	0.767096201	4.006984267	6.14989579334788e-05	0.00082019	Ly6i	57248	lymphocyte antigen 6 family member I [Source:MGI Symbol;Acc:MGI:1888480]
ENSMUSG00000041429	58.02988429	-1.104068776	0.275547465	-4.006818851	6.15420266522025e-05	0.00082019	Nthl1	18207	nth (endonuclease III)-like 1 (E.coli) [Source:MGI Symbol;Acc:MGI:1313275]
ENSMUSG00000038127	7611.984973	0.922586076	0.230269542	4.006548451	6.16124912204082e-05	0.000820456	Ccdc50	67501	coiled-coil domain containing 50 [Source:MGI Symbol;Acc:MGI:1914751]
ENSMUSG00000004535	5541.441364	0.626334376	0.156423669	4.004089521	6.22567878762829e-05	0.000828145	Tax1bp1	52440	Tax1 (human T cell leukemia virus type I) binding protein 1 [Source:MGI Symbol;Acc:MGI:1289308]
ENSMUSG00000029482	728.8267417	-0.783356692	0.195645651	-4.003956582	6.22918019673757e-05	0.000828145	Aacs	78894	acetoacetyl-CoA synthetase [Source:MGI Symbol;Acc:MGI:1926144]
ENSMUSG00000014164	34.32683661	-2.563356778	0.640277895	-4.003506601	6.24104588568919e-05	0.000828366	Klhl3	100503085	kelch-like 3 [Source:MGI Symbol;Acc:MGI:2445185]
ENSMUSG00000039781	145.011813	-2.217452797	0.553865128	-4.003597059	6.23865887159021e-05	0.000828366	Cep131	12009	centrosomal protein 131 [Source:MGI Symbol;Acc:MGI:107440]
ENSMUSG00000052270	326.0583824	1.984117107	0.49564371	4.003111648	6.25147816254921e-05	0.000829074	Fpr2	14289	formyl peptide receptor 2 [Source:MGI Symbol;Acc:MGI:1278319]
ENSMUSG00000020150	72.93051039	-1.275732259	0.318914157	-4.000237148	6.32790386546676e-05	0.000837841	Gamt	14431	guanidinoacetate methyltransferase [Source:MGI Symbol;Acc:MGI:1098221]
ENSMUSG00000032712	4329.341675	0.679696417	0.169912207	4.00028009	6.32675566669791e-05	0.000837841	Resf1	67246	retroelement silencing factor 1 [Source:MGI Symbol;Acc:MGI:1914496]
ENSMUSG00000025050	78.01289921	-1.201044105	0.300323825	-3.99916358	6.35667352140774e-05	0.000840965	Pcgf6	71041	polycomb group ring finger 6 [Source:MGI Symbol;Acc:MGI:1918291]
ENSMUSG00000021592	111.4977715	-1.062868424	0.265839092	-3.99816452	6.3835576604698e-05	0.000843835	Arsk	77041	arylsulfatase K [Source:MGI Symbol;Acc:MGI:1924291]
ENSMUSG00000021482	283.9138863	-0.921343675	0.230688476	-3.993886874	6.49988845136019e-05	0.000857553	Prxl2c	66129	peroxiredoxin like 2C [Source:MGI Symbol;Acc:MGI:1913379]
ENSMUSG00000024053	2040.478533	-1.645071593	0.41189525	-3.99390766	6.49931834890391e-05	0.000857553	Emilin2	246707	elastin microfibril interfacer 2 [Source:MGI Symbol;Acc:MGI:2389136]
ENSMUSG00000036371	5170.109713	-0.580248808	0.145290636	-3.993710966	6.50471497294079e-05	0.000857553	Serbp1	66870	serpine1 mRNA binding protein 1 [Source:MGI Symbol;Acc:MGI:1914120]
ENSMUSG00000078945	1065.219551	0.499255416	0.125014663	3.993574883	6.5084511148212e-05	0.000857553	Naip2	17948	NLR family, apoptosis inhibitory protein 2 [Source:MGI Symbol;Acc:MGI:1298226]
ENSMUSG00000022314	3730.678869	0.591032108	0.148015615	3.993038902	6.52318614914987e-05	0.000858103	Rad21	19357	RAD21 cohesin complex component [Source:MGI Symbol;Acc:MGI:108016]
ENSMUSG00000066877	1726.366084	0.817239897	0.204663159	3.99309724	6.52158079642162e-05	0.000858103	Nck2	17974	non-catalytic region of tyrosine kinase adaptor protein 2 [Source:MGI Symbol;Acc:MGI:1306821]
ENSMUSG00000070942	190.302204	-2.274622157	0.569817438	-3.991843716	6.5561576250923e-05	0.000861742	Il1rl2	107527	interleukin 1 receptor-like 2 [Source:MGI Symbol;Acc:MGI:1913107]
ENSMUSG00000030431	16.47974245	-2.652907673	0.664659514	-3.991378467	6.56903499589315e-05	0.000862737	Tmem238	664968	transmembrane protein 238 [Source:MGI Symbol;Acc:MGI:1922935]
ENSMUSG00000021969	878.5646119	-0.482935004	0.121032649	-3.990121738	6.60393909470487e-05	0.00086662	Zdhhc20	75965	zinc finger, DHHC domain containing 20 [Source:MGI Symbol;Acc:MGI:1923215]
ENSMUSG00000062906	93.78904421	-1.965499339	0.492624772	-3.989850794	6.61148719553054e-05	0.000866911	Hdac10	170787	histone deacetylase 10 [Source:MGI Symbol;Acc:MGI:2158340]
ENSMUSG00000026234	5679.645002	-0.511082313	0.128139952	-3.988469683	6.65008995196311e-05	0.000870567	Ncl	17975	nucleolin [Source:MGI Symbol;Acc:MGI:97286]
ENSMUSG00000070868	44.23496546	-2.695235472	0.675751081	-3.988503383	6.6491454988177e-05	0.000870567	Skint3	195564	selection and upkeep of intraepithelial T cells 3 [Source:MGI Symbol;Acc:MGI:3045331]
ENSMUSG00000029535	547.0793692	-0.588114472	0.147501035	-3.987188792	6.68608206875049e-05	0.00087387	Triap1	69076	TP53 regulated inhibitor of apoptosis 1 [Source:MGI Symbol;Acc:MGI:1916326]
ENSMUSG00000031385	18.17516175	-2.47430914	0.620547658	-3.987299136	6.68297426126732e-05	0.00087387	Plxnb3	140571	plexin B3 [Source:MGI Symbol;Acc:MGI:2154240]
ENSMUSG00000038332	354.1968965	-1.058919278	0.265662053	-3.985963617	6.72068103462865e-05	0.000877686	Sesn1	140742	sestrin 1 [Source:MGI Symbol;Acc:MGI:2155278]
ENSMUSG00000000247	22.93199404	2.740266253	0.687564729	3.985466588	6.73476540924883e-05	0.000878819	Lhx2	16870	LIM homeobox protein 2 [Source:MGI Symbol;Acc:MGI:96785]
ENSMUSG00000087361	10.51629166	2.638595256	0.662267529	3.98418334	6.7712581740098e-05	0.000882872	0610043K17Rik	68400	RIKEN cDNA 0610043K17 gene [Source:MGI Symbol;Acc:MGI:1915650]
ENSMUSG00000015501	141.7080798	1.067075718	0.26785626	3.983762485	6.78326707366871e-05	0.000883729	Hivep2	15273	human immunodeficiency virus type I enhancer binding protein 2 [Source:MGI Symbol;Acc:MGI:1338076]
ENSMUSG00000031157	730.2410357	-0.595615929	0.149526675	-3.983342304	6.79527684716972e-05	0.000884584	Pqbp1	54633	polyglutamine binding protein 1 [Source:MGI Symbol;Acc:MGI:1859638]
ENSMUSG00000020087	242.6551354	-0.954700108	0.239757754	-3.981936313	6.83560981689908e-05	0.000889122	Tysnd1	71767	trypsin domain containing 1 [Source:MGI Symbol;Acc:MGI:1919017]
ENSMUSG00000027318	75.47085165	2.745187378	0.689521165	3.981295309	6.85407308785373e-05	0.00089058	Adam33	110751	a disintegrin and metallopeptidase domain 33 [Source:MGI Symbol;Acc:MGI:1341813]
ENSMUSG00000041633	161.5666932	-1.083694097	0.27220516	-3.981166615	6.85778561980965e-05	0.00089058	Kctd12b	207474	potassium channel tetramerisation domain containing 12b [Source:MGI Symbol;Acc:MGI:2444667]
ENSMUSG00000029536	218.8570056	-0.827608194	0.20790489	-3.980705771	6.87109557097501e-05	0.000891596	Gatc	384281	glutamyl-tRNA amidotransferase subunit C [Source:MGI Symbol;Acc:MGI:1923776]
ENSMUSG00000002814	725.7037003	0.78031775	0.196047498	3.980248443	6.88432814819254e-05	0.0008926	Top3a	21975	topoisomerase (DNA) III alpha [Source:MGI Symbol;Acc:MGI:1197527]
ENSMUSG00000079197	20939.60645	1.103789138	0.277352342	3.979736139	6.89918004127147e-05	0.000893812	Psme2	19188	proteasome (prosome, macropain) activator subunit 2 (PA28 beta) [Source:MGI Symbol;Acc:MGI:1096365]
ENSMUSG00000033400	596.8494212	-0.683625771	0.171866553	-3.977654522	6.9598393777876e-05	0.000900235	Agl	77559	amylo-1,6-glucosidase, 4-alpha-glucanotransferase [Source:MGI Symbol;Acc:MGI:1924809]
ENSMUSG00000062585	435.0468498	-1.544684346	0.388331997	-3.977741616	6.95729133634861e-05	0.000900235	Cnr2	12802	cannabinoid receptor 2 [Source:MGI Symbol;Acc:MGI:104650]
ENSMUSG00000001786	1573.510519	0.75523075	0.189879223	3.977427009	6.96649972680294e-05	0.00090038	Fbxo7	69754	F-box protein 7 [Source:MGI Symbol;Acc:MGI:1917004]
ENSMUSG00000012819	868.7253892	0.941553208	0.23677307	3.976605987	6.99058494908321e-05	0.000902058	Cdh23	22295	cadherin related 23 (otocadherin) [Source:MGI Symbol;Acc:MGI:1890219]
ENSMUSG00000027519	1526.528475	0.639138491	0.160722612	3.976655693	6.98912454470866e-05	0.000902058	Rab22a	19334	RAB22A, member RAS oncogene family [Source:MGI Symbol;Acc:MGI:105072]
ENSMUSG00000032398	398.8495235	-0.68769703	0.17297683	-3.975659812	7.01843935037288e-05	0.000904933	Snapc5	330959	small nuclear RNA activating complex, polypeptide 5 [Source:MGI Symbol;Acc:MGI:1914282]
ENSMUSG00000041426	68.31300596	-1.612528526	0.405644866	-3.975222324	7.03135400851914e-05	0.000905879	Hibch	227095	3-hydroxyisobutyryl-Coenzyme A hydrolase [Source:MGI Symbol;Acc:MGI:1923792]
ENSMUSG00000067297	30.9130743	3.372628838	0.848545135	3.974601584	7.0497168376375e-05	0.000907525	Ifit1bl2	112419	interferon induced protein with tetratricopeptide repeats 1B like 2 [Source:MGI Symbol;Acc:MGI:2148249]
ENSMUSG00000005774	422.6393944	0.969411338	0.24391685	3.974351655	7.05712306615977e-05	0.000907594	Rfx5	53970	regulatory factor X, 5 (influences HLA class II expression) [Source:MGI Symbol;Acc:MGI:1858421]
ENSMUSG00000033705	518.7519425	-1.67469861	0.421391923	-3.974206711	7.06142162824987e-05	0.000907594	Stard9	668880	StAR related lipid transfer domain containing 9 [Source:MGI Symbol;Acc:MGI:3045258]
ENSMUSG00000029171	520.4252287	-0.729418719	0.183598435	-3.972902697	7.10020587283586e-05	0.000911857	Pgm2	66681	phosphoglucomutase 2 [Source:MGI Symbol;Acc:MGI:97564]
ENSMUSG00000031924	1640.158666	-0.509252351	0.12824008	-3.971085719	7.15458288178135e-05	0.000918115	Cyb5b	66427	cytochrome b5 type B [Source:MGI Symbol;Acc:MGI:1913677]
ENSMUSG00000073489	3156.921812	4.455133376	1.122189313	3.970037252	7.18613955767477e-05	0.000921437	Ifi204	15951	interferon activated gene 204 [Source:MGI Symbol;Acc:MGI:96429]
ENSMUSG00000018925	991.263752	1.876610467	0.472914611	3.968180353	7.24235165528697e-05	0.000927912	Heatr9	629303	HEAT repeat containing 9 [Source:MGI Symbol;Acc:MGI:3650286]
ENSMUSG00000038217	42.94234091	1.35398629	0.341336728	3.966717252	7.28693534373022e-05	0.000932889	Tlcd2	380712	TLC domain containing 2 [Source:MGI Symbol;Acc:MGI:1917141]
ENSMUSG00000117108	69.604534	1.886740128	0.475701407	3.966227768	7.30190878803009e-05	0.000934069	Gm49935	NA	predicted gene, 49935 [Source:MGI Symbol;Acc:MGI:6270646]
ENSMUSG00000025743	6655.861494	2.060640427	0.51957276	3.966028603	7.30800963234861e-05	0.000934114	Sdc3	20970	syndecan 3 [Source:MGI Symbol;Acc:MGI:1349163]
ENSMUSG00000021485	53.34990992	-3.148305821	0.794020945	-3.965016087	7.33909972855628e-05	0.000936614	Mxd3	17121	Max dimerization protein 3 [Source:MGI Symbol;Acc:MGI:104987]
ENSMUSG00000038740	802.8762413	-1.387982765	0.350049784	-3.965101042	7.33648633004528e-05	0.000936614	Mvb12b	72543	multivesicular body subunit 12B [Source:MGI Symbol;Acc:MGI:1919793]
ENSMUSG00000032420	140.8030401	-1.255626608	0.316726228	-3.964390998	7.35835598612648e-05	0.000938335	Nt5e	23959	5' nucleotidase, ecto [Source:MGI Symbol;Acc:MGI:99782]
ENSMUSG00000024965	3665.567717	-1.225193965	0.309081153	-3.96398794	7.37079777096484e-05	0.000938488	Fermt3	108101	fermitin family member 3 [Source:MGI Symbol;Acc:MGI:2147790]
ENSMUSG00000030846	1002.743955	-0.575276391	0.145126042	-3.963977679	7.37111478344328e-05	0.000938488	Tial1	21843	Tia1 cytotoxic granule-associated RNA binding protein-like 1 [Source:MGI Symbol;Acc:MGI:107913]
ENSMUSG00000035891	1156.419551	-0.990797569	0.250008018	-3.963063175	7.39941910246582e-05	0.000941354	Cerk	223753	ceramide kinase [Source:MGI Symbol;Acc:MGI:2386052]
ENSMUSG00000024431	1546.701869	0.563867781	0.142314869	3.962114329	7.42889494581847e-05	0.000944365	Nr3c1	14815	nuclear receptor subfamily 3, group C, member 1 [Source:MGI Symbol;Acc:MGI:95824]
ENSMUSG00000022021	124.4813525	-1.748285162	0.441325501	-3.961441516	7.44986308455753e-05	0.00094629	Diaph3	56419	diaphanous related formin 3 [Source:MGI Symbol;Acc:MGI:1927222]
ENSMUSG00000025153	1809.207425	-1.864711644	0.4710085	-3.95897663	7.52716009916245e-05	0.000955161	Fasn	14104	fatty acid synthase [Source:MGI Symbol;Acc:MGI:95485]
ENSMUSG00000043683	565.5227389	-0.701023153	0.177077909	-3.958840247	7.5314590370651e-05	0.000955161	Fem1a	14154	fem 1 homolog a [Source:MGI Symbol;Acc:MGI:1335089]
ENSMUSG00000024507	5398.68225	-1.010288867	0.255236346	-3.95824843	7.55014064399224e-05	0.000956783	Hsd17b4	15488	hydroxysteroid (17-beta) dehydrogenase 4 [Source:MGI Symbol;Acc:MGI:105089]
ENSMUSG00000003814	12069.72978	-0.810915964	0.204880203	-3.958000587	7.55797720665767e-05	0.00095703	Calr	12317	calreticulin [Source:MGI Symbol;Acc:MGI:88252]
ENSMUSG00000024081	494.6025961	-1.125668377	0.284505905	-3.956572987	7.60326649907277e-05	0.000962015	Cebpz	12607	CCAAT/enhancer binding protein zeta [Source:MGI Symbol;Acc:MGI:109386]
ENSMUSG00000004070	1301.323751	0.743882288	0.18805364	3.955692049	7.63134136328824e-05	0.000964815	Hmox2	15369	heme oxygenase 2 [Source:MGI Symbol;Acc:MGI:109373]
ENSMUSG00000024791	117.5267491	-2.108038994	0.533032635	-3.954802866	7.65977835293961e-05	0.000966155	Cdca5	67849	cell division cycle associated 5 [Source:MGI Symbol;Acc:MGI:1915099]
ENSMUSG00000030725	18.24041098	-2.050631957	0.518498903	-3.954939817	7.65539199642918e-05	0.000966155	Lipt2	67164	lipoyl(octanoyl) transferase 2 (putative) [Source:MGI Symbol;Acc:MGI:1914414]
ENSMUSG00000032344	303.7988449	1.010024114	0.25537172	3.955113402	7.64983572691614e-05	0.000966155	Cgas	214763	cyclic GMP-AMP synthase [Source:MGI Symbol;Acc:MGI:2442261]
ENSMUSG00000038335	165.4385264	-1.156464057	0.292470042	-3.954128253	7.68142001128715e-05	0.000968133	Tsr1	104662	TSR1 20S rRNA accumulation [Source:MGI Symbol;Acc:MGI:2144566]
ENSMUSG00000018995	43.38412164	-1.536827449	0.388787069	-3.952876962	7.72171469772501e-05	0.000968703	Nars2	244141	asparaginyl-tRNA synthetase 2 (mitochondrial)(putative) [Source:MGI Symbol;Acc:MGI:2142075]
ENSMUSG00000026207	263.1851718	-1.465930618	0.370846511	-3.952930859	7.71997496184597e-05	0.000968703	Speg	11790	SPEG complex locus [Source:MGI Symbol;Acc:MGI:109282]
ENSMUSG00000036875	638.7828581	-2.044493647	0.517138069	-3.953477362	7.70235543690922e-05	0.000968703	Dna2	327762	DNA replication helicase/nuclease 2 [Source:MGI Symbol;Acc:MGI:2443732]
ENSMUSG00000057156	403.4389281	0.608537762	0.153938363	3.953126109	7.71367563696573e-05	0.000968703	Homez	239099	homeodomain leucine zipper-encoding gene [Source:MGI Symbol;Acc:MGI:2678023]
ENSMUSG00000066735	492.9029504	-0.793536711	0.200728124	-3.95329113	7.70835535388355e-05	0.000968703	Vkorc1l1	69568	vitamin K epoxide reductase complex, subunit 1-like 1 [Source:MGI Symbol;Acc:MGI:1916818]
ENSMUSG00000093904	920.5379046	-0.570257601	0.144249084	-3.953284049	7.70858359499683e-05	0.000968703	Tomm20	67952	translocase of outer mitochondrial membrane 20 [Source:MGI Symbol;Acc:MGI:1915202]
ENSMUSG00000022973	7714.447811	1.05698756	0.267598545	3.949900249	7.81837694479513e-05	0.000979317	Synj1	104015	synaptojanin 1 [Source:MGI Symbol;Acc:MGI:1354961]
ENSMUSG00000066441	274.8122151	-0.975966425	0.247078294	-3.950028999	7.81417250991809e-05	0.000979317	Rdh11	17252	retinol dehydrogenase 11 [Source:MGI Symbol;Acc:MGI:102581]
ENSMUSG00000003134	16864.08302	1.08522341	0.274836589	3.948613305	7.86052088949133e-05	0.000983837	Tbc1d8	54610	TBC1 domain family, member 8 [Source:MGI Symbol;Acc:MGI:1927225]
ENSMUSG00000039910	1349.023192	1.072210374	0.271586936	3.947945327	7.88247996265106e-05	0.000985826	Cited2	17684	Cbp/p300-interacting transactivator, with Glu/Asp-rich carboxy-terminal domain, 2 [Source:MGI Symbol;Acc:MGI:1306784]
ENSMUSG00000020424	924.5044592	1.527045644	0.386975174	3.946107517	7.94319564253896e-05	0.000992655	Castor1	71962	cytosolic arginine sensor for mTORC1 subunit 1 [Source:MGI Symbol;Acc:MGI:1919212]
ENSMUSG00000028175	25.28399052	-2.881062309	0.730708307	-3.94283503	8.0524047173809e-05	0.001005529	Depdc1a	76131	DEP domain containing 1a [Source:MGI Symbol;Acc:MGI:1923381]
ENSMUSG00000026429	48.33779708	-1.560705551	0.395853927	-3.942629958	8.05929539843233e-05	0.001005617	Ube2t	67196	ubiquitin-conjugating enzyme E2T [Source:MGI Symbol;Acc:MGI:1914446]
ENSMUSG00000037868	420.1584059	-2.2213162	0.563514377	-3.941898006	8.08393539285421e-05	0.001007917	Egr2	13654	early growth response 2 [Source:MGI Symbol;Acc:MGI:95296]
ENSMUSG00000035443	409.2409576	-1.038115738	0.263367727	-3.941696844	8.09071967300961e-05	0.00100799	Thyn1	77862	thymocyte nuclear protein 1 [Source:MGI Symbol;Acc:MGI:1925112]
ENSMUSG00000012429	188.9225056	-0.69066658	0.175252521	-3.940979418	8.11495897028136e-05	0.001009391	Mplkip	66308	M-phase specific PLK1 intereacting protein [Source:MGI Symbol;Acc:MGI:1913558]
ENSMUSG00000041757	73.57812059	1.905259733	0.483468764	3.940812469	8.12060944114521e-05	0.001009391	Plekha6	240753	pleckstrin homology domain containing, family A member 6 [Source:MGI Symbol;Acc:MGI:2388662]
ENSMUSG00000060509	17.56965431	1.772274549	0.449701507	3.941002023	8.1141941874172e-05	0.001009391	Xcr1	23832	chemokine (C motif) receptor 1 [Source:MGI Symbol;Acc:MGI:1346338]
ENSMUSG00000067370	125.0791175	-0.904525078	0.229571203	-3.940063331	8.14601012902467e-05	0.001011774	B3galt4	54218	UDP-Gal:betaGlcNAc beta 1,3-galactosyltransferase, polypeptide 4 [Source:MGI Symbol;Acc:MGI:1859517]
ENSMUSG00000024913	339.8857195	-0.607762838	0.154260113	-3.939857331	8.15300803392497e-05	0.00101187	Lrp5	16973	low density lipoprotein receptor-related protein 5 [Source:MGI Symbol;Acc:MGI:1278315]
ENSMUSG00000031634	504.2247007	-0.787326462	0.199877981	-3.939035499	8.1809826139762e-05	0.001014567	Ufsp2	192169	UFM1-specific peptidase 2 [Source:MGI Symbol;Acc:MGI:1913679]
ENSMUSG00000019864	199.1783967	-1.55496878	0.394946696	-3.937161133	8.24512448899847e-05	0.001021741	Rtn4ip1	170728	reticulon 4 interacting protein 1 [Source:MGI Symbol;Acc:MGI:2178759]
ENSMUSG00000043998	832.0821716	-0.653143397	0.165933294	-3.936180514	8.27887093844469e-05	0.001024862	Mgat2	217664	mannoside acetylglucosaminyltransferase 2 [Source:MGI Symbol;Acc:MGI:2384966]
ENSMUSG00000050549	409.6500689	0.810732393	0.205978919	3.935996925	8.28520334805015e-05	0.001024862	Fam241a	70617	family with sequence similarity 241, member A [Source:MGI Symbol;Acc:MGI:1917867]
ENSMUSG00000085586	850.0422526	0.868911589	0.220766784	3.935880092	8.28923557246727e-05	0.001024862	Gm11613	NA	predicted gene 11613 [Source:MGI Symbol;Acc:MGI:3651819]
ENSMUSG00000025178	3228.407766	0.844647852	0.214661379	3.934791876	8.32688206493182e-05	0.001027952	Pi4k2a	84095	phosphatidylinositol 4-kinase type 2 alpha [Source:MGI Symbol;Acc:MGI:1934031]
ENSMUSG00000037548	2022.971423	-2.132299893	0.541895432	-3.934891806	8.32341830002264e-05	0.001027952	H2-DMb2	15000	histocompatibility 2, class II, locus Mb2 [Source:MGI Symbol;Acc:MGI:95923]
ENSMUSG00000060036	9024.951176	-1.262614225	0.320915485	-3.93441352	8.34000900643372e-05	0.001028791	Rpl3	27367	ribosomal protein L3 [Source:MGI Symbol;Acc:MGI:1351605]
ENSMUSG00000086742	101.0069953	1.074750665	0.273189017	3.934091776	8.35118716225887e-05	0.001029388	Gm16201	NA	predicted gene 16201 [Source:MGI Symbol;Acc:MGI:3802153]
ENSMUSG00000018167	1080.373889	1.127271595	0.286598659	3.933275893	8.37959644150727e-05	0.001032107	Stard3	59045	StAR related lipid transfer domain containing 3 [Source:MGI Symbol;Acc:MGI:1929618]
ENSMUSG00000001054	956.4695845	-1.917132421	0.487490578	-3.932655335	8.40126557467374e-05	0.001033992	Rmnd5b	66089	required for meiotic nuclear division 5 homolog B [Source:MGI Symbol;Acc:MGI:1913339]
ENSMUSG00000073421	28423.95627	-2.098238249	0.533626624	-3.932034416	8.42300032468917e-05	0.001035882	H2-Ab1	14961	histocompatibility 2, class II antigen A, beta 1 [Source:MGI Symbol;Acc:MGI:103070]
ENSMUSG00000004040	13964.67087	0.903542765	0.229859028	3.930856111	8.4643920467715e-05	0.001040185	Stat3	20848	signal transducer and activator of transcription 3 [Source:MGI Symbol;Acc:MGI:103038]
ENSMUSG00000032643	634.5720979	-0.694024517	0.176591887	-3.930104199	8.49090572287261e-05	0.001042655	Fhl3	14201	four and a half LIM domains 3 [Source:MGI Symbol;Acc:MGI:1341092]
ENSMUSG00000025504	341.6658535	2.474376737	0.629934238	3.927992142	8.56580091101291e-05	0.001051057	Eps8l2	98845	EPS8-like 2 [Source:MGI Symbol;Acc:MGI:2138828]
ENSMUSG00000024537	217.4190193	-1.099520281	0.279981717	-3.927114574	8.59710336329123e-05	0.001053307	Psmg2	107047	proteasome (prosome, macropain) assembly chaperone 2 [Source:MGI Symbol;Acc:MGI:1922901]
ENSMUSG00000014602	91.1450149	-1.65454626	0.421438293	-3.925951408	8.63875954453676e-05	0.001057613	Kif1a	16560	kinesin family member 1A [Source:MGI Symbol;Acc:MGI:108391]
ENSMUSG00000027750	25.80987689	-4.690231455	1.19495676	-3.925021902	8.67218473895989e-05	0.001060906	Postn	50706	periostin, osteoblast specific factor [Source:MGI Symbol;Acc:MGI:1926321]
ENSMUSG00000000561	201.06983	-0.978721407	0.249494724	-3.92281404	8.75207030882619e-05	0.001069074	Wdr77	70465	WD repeat domain 77 [Source:MGI Symbol;Acc:MGI:1917715]
ENSMUSG00000025613	2910.567664	-0.556162275	0.141776401	-3.922812775	8.75211628677197e-05	0.001069074	Cct8	12469	chaperonin containing TCP1 subunit 8 [Source:MGI Symbol;Acc:MGI:107183]
ENSMUSG00000026856	265.1869554	-0.907244618	0.231407528	-3.920549283	8.83473652954864e-05	0.001077807	Dolpp1	57170	dolichyl pyrophosphate phosphatase 1 [Source:MGI Symbol;Acc:MGI:1914093]
ENSMUSG00000031103	3023.845761	0.60353274	0.153943152	3.920490979	8.83687439998975e-05	0.001077807	Elf4	56501	E74 like ETS transcription factor 4 [Source:MGI Symbol;Acc:MGI:1928377]
ENSMUSG00000019487	1649.140506	0.614243513	0.156687374	3.920185125	8.84809736391792e-05	0.001078366	Trip10	106628	thyroid hormone receptor interactor 10 [Source:MGI Symbol;Acc:MGI:2146901]
ENSMUSG00000019907	6714.679892	0.767553025	0.195837655	3.919333218	8.87942814423663e-05	0.001081373	Ppp1r12a	17931	protein phosphatase 1, regulatory subunit 12A [Source:MGI Symbol;Acc:MGI:1309528]
ENSMUSG00000026103	3088.766845	0.530905127	0.135494539	3.918276924	8.91842125146169e-05	0.001085308	Gls	14660	glutaminase [Source:MGI Symbol;Acc:MGI:95752]
ENSMUSG00000031165	1496.030976	-0.503052807	0.128419529	-3.917260954	8.95607834712343e-05	0.001089075	Was	22376	Wiskott-Aldrich syndrome [Source:MGI Symbol;Acc:MGI:105059]
ENSMUSG00000090877	47.86894534	1.72184631	0.439623812	3.916635683	8.9793287545742e-05	0.001091086	Hspa1b	15511	heat shock protein 1B [Source:MGI Symbol;Acc:MGI:99517]
ENSMUSG00000025163	139.5641378	-5.976690443	1.526357632	-3.915655361	9.01589635833112e-05	0.00109471	Cd7	12516	CD7 antigen [Source:MGI Symbol;Acc:MGI:88344]
ENSMUSG00000040651	759.9368007	0.956366298	0.244270109	3.915199859	9.03293514142482e-05	0.00109596	Tasor	218850	transcription activation suppressor [Source:MGI Symbol;Acc:MGI:1921694]
ENSMUSG00000060675	3658.685419	1.909288518	0.487734452	3.914606624	9.0551716472971e-05	0.001096202	Plaat3	225845	phospholipase A and acyltransferase 3 [Source:MGI Symbol;Acc:MGI:2179715]
ENSMUSG00000090215	19.8347021	2.414154273	0.616666271	3.914847281	9.0461447564912e-05	0.001096202	Trim34b	434218	tripartite motif-containing 34B [Source:MGI Symbol;Acc:MGI:4821264]
ENSMUSG00000038279	527.7906651	-0.932744333	0.238294053	-3.914257698	9.06827478209403e-05	0.001096971	Nop2	110109	NOP2 nucleolar protein [Source:MGI Symbol;Acc:MGI:107891]
ENSMUSG00000032409	540.6373411	0.695821112	0.177792145	3.91367747	9.0901035347909e-05	0.001098793	Atr	245000	ataxia telangiectasia and Rad3 related [Source:MGI Symbol;Acc:MGI:108028]
ENSMUSG00000022346	231.2852251	-2.086157445	0.533186621	-3.912621518	9.12995694101549e-05	0.00110279	Myc	17869	myelocytomatosis oncogene [Source:MGI Symbol;Acc:MGI:97250]
ENSMUSG00000005566	2683.684482	-0.471837207	0.120610616	-3.912070289	9.1508267857037e-05	0.00110367	Trim28	21849	tripartite motif-containing 28 [Source:MGI Symbol;Acc:MGI:109274]
ENSMUSG00000075703	249.3522073	-1.074411371	0.274629968	-3.912214604	9.14535857344661e-05	0.00110367	Selenoi	28042	selenoprotein I [Source:MGI Symbol;Acc:MGI:107898]
ENSMUSG00000031848	582.9048411	-0.922996669	0.236009785	-3.910840677	9.19754299449797e-05	0.001108481	Lsm4	50783	LSM4 homolog, U6 small nuclear RNA and mRNA degradation associated [Source:MGI Symbol;Acc:MGI:1354692]
ENSMUSG00000030088	185.9193036	1.813871133	0.463957034	3.909567053	9.24616879040993e-05	0.001113516	Aldh1l1	107747	aldehyde dehydrogenase 1 family, member L1 [Source:MGI Symbol;Acc:MGI:1340024]
ENSMUSG00000036046	3372.284178	-0.69235885	0.177110124	-3.909199733	9.26023778210707e-05	0.001114384	5031439G07Rik	223739	RIKEN cDNA 5031439G07 gene [Source:MGI Symbol;Acc:MGI:2444899]
ENSMUSG00000040435	5166.69827	0.896062061	0.229381727	3.906423027	9.36724638420895e-05	0.001126427	Ppp1r15a	17872	protein phosphatase 1, regulatory subunit 15A [Source:MGI Symbol;Acc:MGI:1927072]
ENSMUSG00000013622	468.9118397	-0.700053091	0.179234325	-3.905798127	9.39148922177033e-05	0.001128507	Atraid	381629	all-trans retinoic acid induced differentiation factor [Source:MGI Symbol;Acc:MGI:1918918]
ENSMUSG00000031490	247.0394572	-1.013715922	0.259567884	-3.905398105	9.40703904727381e-05	0.00112954	Eif4ebp1	13685	eukaryotic translation initiation factor 4E binding protein 1 [Source:MGI Symbol;Acc:MGI:103267]
ENSMUSG00000027217	83.23897735	-4.864597416	1.245997991	-3.904177575	9.45463445561697e-05	0.001133757	Tspan18	241556	tetraspanin 18 [Source:MGI Symbol;Acc:MGI:1917186]
ENSMUSG00000029430	2330.973099	-0.771832611	0.197695953	-3.904139658	9.45611670013244e-05	0.001133757	Ran	19384	RAN, member RAS oncogene family [Source:MGI Symbol;Acc:MGI:1333112]
ENSMUSG00000001588	969.9358838	-2.655387032	0.68038249	-3.902785673	9.50919015290194e-05	0.00113844	Acap1	216859	ArfGAP with coiled-coil, ankyrin repeat and PH domains 1 [Source:MGI Symbol;Acc:MGI:2388270]
ENSMUSG00000027849	10.11524232	-6.516339856	1.669612855	-3.902904697	9.50451339105001e-05	0.00113844	Syt6	54524	synaptotagmin VI [Source:MGI Symbol;Acc:MGI:1859544]
ENSMUSG00000040354	613.1489677	-1.011651876	0.259350232	-3.900717067	9.59081873503453e-05	0.001147367	Mars1	216443	methionine-tRNA synthetase 1 [Source:MGI Symbol;Acc:MGI:1345633]
ENSMUSG00000004933	147.8970509	-1.456755487	0.373684495	-3.898356787	9.68476507532828e-05	0.001157753	Matk	17179	megakaryocyte-associated tyrosine kinase [Source:MGI Symbol;Acc:MGI:99259]
ENSMUSG00000021843	7055.842318	0.944174312	0.242275397	3.897111817	9.73466800030645e-05	0.001162863	Ktn1	16709	kinectin 1 [Source:MGI Symbol;Acc:MGI:109153]
ENSMUSG00000017639	340.6504016	-1.625982354	0.417282988	-3.896593921	9.75549859375881e-05	0.001164495	Rab11fip4	268451	RAB11 family interacting protein 4 (class II) [Source:MGI Symbol;Acc:MGI:2442920]
ENSMUSG00000021418	18.80365819	-2.283223172	0.586138907	-3.895361908	9.80522135798102e-05	0.001169571	Rpp40	208366	ribonuclease P 40 subunit [Source:MGI Symbol;Acc:MGI:1346084]
ENSMUSG00000053801	144.4721656	-1.286953959	0.330547631	-3.893399431	9.88491926552976e-05	0.001178213	Grwd1	101612	glutamate-rich WD repeat containing 1 [Source:MGI Symbol;Acc:MGI:2141989]
ENSMUSG00000028807	191.9212997	1.34920208	0.346708422	3.891460358	9.9642670779513e-05	0.001186561	Zbtb8a	73680	zinc finger and BTB domain containing 8a [Source:MGI Symbol;Acc:MGI:1920930]
ENSMUSG00000036067	3109.804873	1.17334481	0.301527861	3.891331318	9.96956874107309e-05	0.001186561	Slc2a6	227659	solute carrier family 2 (facilitated glucose transporter), member 6 [Source:MGI Symbol;Acc:MGI:2443286]
ENSMUSG00000033020	511.9465932	-0.744814149	0.191453226	-3.890319127	0.000100112	0.00119065	Polr2f	69833	polymerase (RNA) II (DNA directed) polypeptide F [Source:MGI Symbol;Acc:MGI:1349393]
ENSMUSG00000041645	2201.008171	0.516304866	0.132736817	3.889688475	0.000100373	0.001192003	Ddx24	27225	DEAD box helicase 24 [Source:MGI Symbol;Acc:MGI:1351337]
ENSMUSG00000044533	8099.519888	-0.894655147	0.230006453	-3.889695854	0.00010037	0.001192003	Rps2	16898	ribosomal protein S2 [Source:MGI Symbol;Acc:MGI:105110]
ENSMUSG00000063888	1586.388639	-0.503437824	0.129448127	-3.889108594	0.000100613	0.001193981	Rpl7l1	66229	ribosomal protein L7-like 1 [Source:MGI Symbol;Acc:MGI:1913479]
ENSMUSG00000024037	230.4834256	-0.679353876	0.17481932	-3.886034303	0.000101895	0.001208312	Wdr4	57773	WD repeat domain 4 [Source:MGI Symbol;Acc:MGI:1889002]
ENSMUSG00000030335	575.6538107	-0.905616412	0.233162145	-3.884062788	0.000102725	0.001217269	Mrpl51	66493	mitochondrial ribosomal protein L51 [Source:MGI Symbol;Acc:MGI:1913743]
ENSMUSG00000022821	31.53178693	1.912411713	0.492818525	3.880559714	0.000104216	0.001234037	Hgd	15233	homogentisate 1, 2-dioxygenase [Source:MGI Symbol;Acc:MGI:96078]
ENSMUSG00000024339	3284.227287	0.797602709	0.205687072	3.877748375	0.000105428	0.001247471	Tap2	21355	transporter 2, ATP-binding cassette, sub-family B (MDR/TAP) [Source:MGI Symbol;Acc:MGI:98484]
ENSMUSG00000043340	47.94821824	1.446035284	0.372929786	3.877500107	0.000105535	0.001247836	6530409C15Rik	NA	RIKEN cDNA 6530409C15 gene [Source:MGI Symbol;Acc:MGI:1923474]
ENSMUSG00000052727	95.5443214	1.759004042	0.453691277	3.877094691	0.000105711	0.001249007	Map1b	17755	microtubule-associated protein 1B [Source:MGI Symbol;Acc:MGI:1306778]
ENSMUSG00000020048	4297.526902	-0.742095068	0.19147695	-3.875636555	0.000106346	0.001255598	Hsp90b1	22027	heat shock protein 90, beta (Grp94), member 1 [Source:MGI Symbol;Acc:MGI:98817]
ENSMUSG00000095687	2752.989047	1.634217104	0.421739755	3.874942034	0.00010665	0.001257485	Rnaset2a	100037283	ribonuclease T2A [Source:MGI Symbol;Acc:MGI:1915445]
ENSMUSG00000117916	15.81331422	-3.637015284	0.938604643	-3.874917208	0.000106661	0.001257485	9630028I04Rik	319720	RIKEN cDNA 9630028I04 gene [Source:MGI Symbol;Acc:MGI:2442601]
ENSMUSG00000032251	31.88403354	-1.85053016	0.477596386	-3.874673708	0.000106768	0.00125783	Irak1bp1	65099	interleukin-1 receptor-associated kinase 1 binding protein 1 [Source:MGI Symbol;Acc:MGI:1929475]
ENSMUSG00000026977	2048.89963	0.49246214	0.127122503	3.873917908	0.0001071	0.001259912	Marchf7	57438	membrane associated ring-CH-type finger 7 [Source:MGI Symbol;Acc:MGI:1931053]
ENSMUSG00000041498	57.69436848	-2.556432505	0.659885005	-3.87405758	0.000107038	0.001259912	Kif14	381293	kinesin family member 14 [Source:MGI Symbol;Acc:MGI:1098226]
ENSMUSG00000049922	556.7130444	-1.435737672	0.370642528	-3.873645261	0.000107219	0.00126041	Slc35c1	228368	solute carrier family 35, member C1 [Source:MGI Symbol;Acc:MGI:2443301]
ENSMUSG00000024805	5967.647774	1.053326114	0.2720212	3.872220679	0.000107848	0.001266885	Pcgf5	76073	polycomb group ring finger 5 [Source:MGI Symbol;Acc:MGI:1923505]
ENSMUSG00000049076	1593.883406	0.561823538	0.145157196	3.870449084	0.000108635	0.001275206	Acap2	78618	ArfGAP with coiled-coil, ankyrin repeat and PH domains 2 [Source:MGI Symbol;Acc:MGI:1925868]
ENSMUSG00000000378	1294.206192	0.369612326	0.095508056	3.869959672	0.000108853	0.001276846	Ccm2	216527	cerebral cavernous malformation 2 [Source:MGI Symbol;Acc:MGI:2384924]
ENSMUSG00000029378	115.413736	3.370829086	0.871265596	3.868888088	0.000109333	0.001281545	Areg	11839	amphiregulin [Source:MGI Symbol;Acc:MGI:88068]
ENSMUSG00000044485	916.224451	-2.502395263	0.647081355	-3.867203473	0.000110091	0.001289496	Klk1b11	16613	kallikrein 1-related peptidase b11 [Source:MGI Symbol;Acc:MGI:892023]
ENSMUSG00000018983	387.5638179	-1.335273322	0.345807431	-3.8613205	0.000112776	0.001318734	E2f2	242705	E2F transcription factor 2 [Source:MGI Symbol;Acc:MGI:1096341]
ENSMUSG00000021811	364.7420378	-1.012541995	0.262246387	-3.861033161	0.000112909	0.001318734	Dnajc9	108671	DnaJ heat shock protein family (Hsp40) member C9 [Source:MGI Symbol;Acc:MGI:1915326]
ENSMUSG00000032515	2663.040222	0.893341822	0.231374144	3.861027017	0.000112911	0.001318734	Csrnp1	215418	cysteine-serine-rich nuclear protein 1 [Source:MGI Symbol;Acc:MGI:2387989]
ENSMUSG00000039242	239.8692718	-0.859756227	0.222853217	-3.857948462	0.000114343	0.001334492	B3galnt2	97884	UDP-GalNAc:betaGlcNAc beta 1,3-galactosaminyltransferase, polypeptide 2 [Source:MGI Symbol;Acc:MGI:2145517]
ENSMUSG00000049191	1655.887437	1.328652184	0.344419823	3.857653062	0.000114481	0.001335146	Rtl5	331474	retrotransposon Gag like 5 [Source:MGI Symbol;Acc:MGI:3045324]
ENSMUSG00000020629	466.4597199	-1.791190326	0.464501565	-3.856155637	0.000115184	0.001342383	Adi1	104923	acireductone dioxygenase 1 [Source:MGI Symbol;Acc:MGI:2144929]
ENSMUSG00000025190	4493.126913	1.011356342	0.262346856	3.855035111	0.000115713	0.00134758	Got1	14718	glutamic-oxaloacetic transaminase 1, soluble [Source:MGI Symbol;Acc:MGI:95791]
ENSMUSG00000047511	3.386951712	6.385897538	1.656810944	3.854330852	0.000116047	0.001350496	Or2v2	258334	olfactory receptor family 2 subfamily V member 2 [Source:MGI Symbol;Acc:MGI:3031230]
ENSMUSG00000034949	197.6727635	0.970644748	0.252038321	3.851179225	0.00011755	0.001367018	Zfr2	103406	zinc finger RNA binding protein 2 [Source:MGI Symbol;Acc:MGI:2143792]
ENSMUSG00000024052	1519.228918	0.8827276	0.229347074	3.848872292	0.000118663	0.001378968	Lpin2	64898	lipin 2 [Source:MGI Symbol;Acc:MGI:1891341]
ENSMUSG00000060063	1200.29682	-1.592292126	0.413732693	-3.848601169	0.000118794	0.001379508	Alox5ap	11690	arachidonate 5-lipoxygenase activating protein [Source:MGI Symbol;Acc:MGI:107505]
ENSMUSG00000022240	183.0374485	-4.578750156	1.189915202	-3.847963407	0.000119104	0.001382115	Ctnnd2	18163	catenin delta 2 [Source:MGI Symbol;Acc:MGI:1195966]
ENSMUSG00000038295	15.82714546	-2.69311121	0.699940532	-3.847628602	0.000119267	0.001383017	Atg9b	213948	autophagy related 9B [Source:MGI Symbol;Acc:MGI:2685420]
ENSMUSG00000014856	420.0637246	-0.635515229	0.1651898	-3.847182026	0.000119484	0.001384551	Tmem208	66320	transmembrane protein 208 [Source:MGI Symbol;Acc:MGI:1913570]
ENSMUSG00000025724	1299.003747	-1.084169183	0.281962838	-3.845078277	0.000120514	0.001395488	Sec11a	56529	SEC11 homolog A, signal peptidase complex subunit [Source:MGI Symbol;Acc:MGI:1929464]
ENSMUSG00000018509	56.66602354	-1.120894662	0.29155892	-3.844487632	0.000120805	0.001396077	Cenpv	73139	centromere protein V [Source:MGI Symbol;Acc:MGI:1920389]
ENSMUSG00000029787	878.0858002	0.652718837	0.169782067	3.844450995	0.000120823	0.001396077	Avl9	78937	AVL9 cell migration associated [Source:MGI Symbol;Acc:MGI:1926187]
ENSMUSG00000033880	6262.025313	2.285385441	0.594417994	3.844744717	0.000120678	0.001396077	Lgals3bp	19039	lectin, galactoside-binding, soluble, 3 binding protein [Source:MGI Symbol;Acc:MGI:99554]
ENSMUSG00000024170	120.6882116	-1.267654658	0.329751645	-3.84427091	0.000120911	0.00139611	Telo2	71718	telomere maintenance 2 [Source:MGI Symbol;Acc:MGI:1918968]
ENSMUSG00000026526	801.5083811	-1.607948811	0.418384269	-3.84323439	0.000121423	0.001401026	Fh1	14194	fumarate hydratase 1 [Source:MGI Symbol;Acc:MGI:95530]
ENSMUSG00000004609	994.3789837	-1.228095976	0.319569755	-3.842966849	0.000121556	0.001401559	Cd33	12489	CD33 molecule [Source:MGI Symbol;Acc:MGI:99440]
ENSMUSG00000056888	3162.738387	-0.68458933	0.178153258	-3.842698906	0.000121689	0.001402096	Glipr1	73690	GLI pathogenesis related 1 [Source:MGI Symbol;Acc:MGI:1920940]
ENSMUSG00000020741	600.9181402	-0.99205234	0.258233811	-3.841682613	0.000122194	0.001406917	Cluh	74148	clustered mitochondria homolog [Source:MGI Symbol;Acc:MGI:1921398]
ENSMUSG00000050075	766.1235634	-3.66065232	0.952962284	-3.841340187	0.000122364	0.001407884	Gpr171	229323	G protein-coupled receptor 171 [Source:MGI Symbol;Acc:MGI:2442043]
ENSMUSG00000002017	267.342446	-0.981541464	0.255536975	-3.841093693	0.000122487	0.001408301	Fam98a	72722	family with sequence similarity 98, member A [Source:MGI Symbol;Acc:MGI:1919972]
ENSMUSG00000029428	985.8876436	0.781768192	0.203543499	3.840791758	0.000122638	0.001409037	Stx2	13852	syntaxin 2 [Source:MGI Symbol;Acc:MGI:108059]
ENSMUSG00000016921	2292.36654	-0.599941187	0.156214752	-3.840489958	0.000122789	0.001409774	Srsf6	67996	serine and arginine-rich splicing factor 6 [Source:MGI Symbol;Acc:MGI:1915246]
ENSMUSG00000027331	125.7790878	-1.935111022	0.503989964	-3.839582455	0.000123244	0.001413996	Knstrn	51944	kinetochore-localized astrin/SPAG5 binding [Source:MGI Symbol;Acc:MGI:1289298]
ENSMUSG00000046434	5355.152171	-0.828662868	0.215857495	-3.838934881	0.000123569	0.001416729	Hnrnpa1	15382	heterogeneous nuclear ribonucleoprotein A1 [Source:MGI Symbol;Acc:MGI:104820]
ENSMUSG00000025823	1166.958435	-0.936633538	0.244011826	-3.838476	0.0001238	0.001418378	Pdia4	12304	protein disulfide isomerase associated 4 [Source:MGI Symbol;Acc:MGI:104864]
ENSMUSG00000060657	4140.879066	0.866062156	0.225694499	3.837320631	0.000124384	0.001424061	Marf1	223989	meiosis regulator and mRNA stability 1 [Source:MGI Symbol;Acc:MGI:2444505]
ENSMUSG00000024787	403.7970839	-0.909240966	0.236966622	-3.837000161	0.000124546	0.001424916	Snx15	69024	sorting nexin 15 [Source:MGI Symbol;Acc:MGI:1916274]
ENSMUSG00000000148	499.5580076	-0.498172933	0.129839824	-3.836826929	0.000124634	0.001424918	Brat1	231841	BRCA1-associated ATM activator 1 [Source:MGI Symbol;Acc:MGI:1891679]
ENSMUSG00000031540	1833.513695	1.046983228	0.273038957	3.834556204	0.000125791	0.001436666	Kat6a	244349	K(lysine) acetyltransferase 6A [Source:MGI Symbol;Acc:MGI:2442415]
ENSMUSG00000033767	12109.81071	0.724200691	0.188866239	3.834463449	0.000125839	0.001436666	Tmem131l	229473	transmembrane 131 like [Source:MGI Symbol;Acc:MGI:2443399]
ENSMUSG00000021175	125.8307221	-1.114147551	0.290666589	-3.833077455	0.00012655	0.001443773	Cdca7l	217946	cell division cycle associated 7 like [Source:MGI Symbol;Acc:MGI:2384982]
ENSMUSG00000039018	130.5974769	-1.095572207	0.285894963	-3.832079428	0.000127065	0.001448627	Mtg1	212508	mitochondrial ribosome-associated GTPase 1 [Source:MGI Symbol;Acc:MGI:2685015]
ENSMUSG00000038517	349.2128706	-1.577563275	0.411725563	-3.831589334	0.000127318	0.001450498	Tbkbp1	73174	TBK1 binding protein 1 [Source:MGI Symbol;Acc:MGI:1920424]
ENSMUSG00000029001	99.25036496	1.039443053	0.271405844	3.829847712	0.000128223	0.001459779	Fbxo44	230903	F-box protein 44 [Source:MGI Symbol;Acc:MGI:1354744]
ENSMUSG00000037628	48.35273657	-2.472392539	0.645828682	-3.828248278	0.000129059	0.001468267	Cdkn3	72391	cyclin dependent kinase inhibitor 3 [Source:MGI Symbol;Acc:MGI:1919641]
ENSMUSG00000036943	25601.17954	1.177529079	0.307612547	3.827961798	0.000129209	0.001468948	Rab8b	235442	RAB8B, member RAS oncogene family [Source:MGI Symbol;Acc:MGI:2442982]
ENSMUSG00000026385	885.8431198	-0.878703375	0.229578291	-3.827467187	0.000129469	0.001470872	Dbi	13167	diazepam binding inhibitor [Source:MGI Symbol;Acc:MGI:94865]
ENSMUSG00000026121	1602.980237	1.200184098	0.313719432	3.825660688	0.000130422	0.001480407	Sema4c	20353	sema domain, immunoglobulin domain (Ig), transmembrane domain (TM) and short cytoplasmic domain, (semaphorin) 4C [Source:MGI Symbol;Acc:MGI:109252]
ENSMUSG00000030630	265.3576339	1.159528268	0.303102506	3.825531778	0.00013049	0.001480407	Fah	14085	fumarylacetoacetate hydrolase [Source:MGI Symbol;Acc:MGI:95482]
ENSMUSG00000026558	2303.101181	-1.728580392	0.451969901	-3.824547584	0.000131012	0.00148426	Uck2	80914	uridine-cytidine kinase 2 [Source:MGI Symbol;Acc:MGI:1931744]
ENSMUSG00000002767	406.0495897	-0.742100945	0.194045676	-3.824362187	0.000131111	0.001484342	Mrpl2	27398	mitochondrial ribosomal protein L2 [Source:MGI Symbol;Acc:MGI:1351622]
ENSMUSG00000004929	136.6573381	-1.268548459	0.33183486	-3.822830607	0.000131928	0.001492498	Thop1	50492	thimet oligopeptidase 1 [Source:MGI Symbol;Acc:MGI:1354165]
ENSMUSG00000025538	135.4894704	-1.031235361	0.269768454	-3.822668463	0.000132015	0.001492498	Sumf2	67902	sulfatase modifying factor 2 [Source:MGI Symbol;Acc:MGI:1915152]
ENSMUSG00000079547	2329.915854	-2.280805443	0.596767498	-3.821933084	0.00013241	0.001495916	H2-DMb1	14999	histocompatibility 2, class II, locus Mb1 [Source:MGI Symbol;Acc:MGI:95922]
ENSMUSG00000020623	17.80280397	-2.121539228	0.555156294	-3.821517021	0.000132633	0.001497401	Map2k6	26399	mitogen-activated protein kinase kinase 6 [Source:MGI Symbol;Acc:MGI:1346870]
ENSMUSG00000031355	227.7871628	-1.541615453	0.403464081	-3.820948444	0.000132939	0.001499815	Arhgap6	11856	Rho GTPase activating protein 6 [Source:MGI Symbol;Acc:MGI:1196332]
ENSMUSG00000038615	11078.40614	0.77107841	0.201842587	3.820196832	0.000133345	0.001503349	Nfe2l1	18023	nuclear factor, erythroid derived 2,-like 1 [Source:MGI Symbol;Acc:MGI:99421]
ENSMUSG00000026192	1176.201708	-0.927772483	0.242880705	-3.819869037	0.000133523	0.001504305	Atic	108147	5-aminoimidazole-4-carboxamide ribonucleotide formyltransferase/IMP cyclohydrolase [Source:MGI Symbol;Acc:MGI:1351352]
ENSMUSG00000034353	129.7400141	-1.791417848	0.469021423	-3.819479797	0.000133733	0.001505636	Ramp1	51801	receptor (calcitonin) activity modifying protein 1 [Source:MGI Symbol;Acc:MGI:1858418]
ENSMUSG00000030103	24023.01575	0.852534944	0.223250226	3.818741681	0.000134134	0.001508058	Bhlhe40	20893	basic helix-loop-helix family, member e40 [Source:MGI Symbol;Acc:MGI:1097714]
ENSMUSG00000052563	174.3163702	-1.504829916	0.394051508	-3.818866027	0.000134067	0.001508058	D930048N14Rik	97775	RIKEN cDNA D930048N14 gene [Source:MGI Symbol;Acc:MGI:2144709]
ENSMUSG00000021298	13617.94841	0.909720956	0.238248255	3.818374053	0.000134334	0.001509262	Gpr132	56696	G protein-coupled receptor 132 [Source:MGI Symbol;Acc:MGI:1890220]
ENSMUSG00000019942	287.4188186	-1.330316697	0.348418455	-3.818157957	0.000134452	0.00150954	Cdk1	12534	cyclin dependent kinase 1 [Source:MGI Symbol;Acc:MGI:88351]
ENSMUSG00000078622	647.6579828	-0.843293872	0.220879769	-3.817886432	0.0001346	0.001510158	Ccdc47	67163	coiled-coil domain containing 47 [Source:MGI Symbol;Acc:MGI:1914413]
ENSMUSG00000057789	2373.251642	0.365906749	0.095904632	3.815318835	0.000136007	0.001524895	Bak1	12018	BCL2-antagonist/killer 1 [Source:MGI Symbol;Acc:MGI:1097161]
ENSMUSG00000024359	1889.811423	-0.689811679	0.180994152	-3.811237389	0.000138273	0.001547355	Hspa9	15526	heat shock protein 9 [Source:MGI Symbol;Acc:MGI:96245]
ENSMUSG00000029722	409.6881415	-0.842484276	0.221051216	-3.811262806	0.000138259	0.001547355	Agfg2	231801	ArfGAP with FG repeats 2 [Source:MGI Symbol;Acc:MGI:2443267]
ENSMUSG00000036768	211.1736198	-1.544359372	0.405216487	-3.811195793	0.000138296	0.001547355	Kif15	209737	kinesin family member 15 [Source:MGI Symbol;Acc:MGI:1098258]
ENSMUSG00000022035	783.4227199	0.746231501	0.195912226	3.809009352	0.000139525	0.001560026	Ccdc25	67179	coiled-coil domain containing 25 [Source:MGI Symbol;Acc:MGI:1914429]
ENSMUSG00000043008	251.6510592	-1.927996361	0.506330751	-3.807780501	0.00014022	0.001566718	Klhl6	239743	kelch-like 6 [Source:MGI Symbol;Acc:MGI:2686922]
ENSMUSG00000046456	36.16356204	-1.394324858	0.366221986	-3.807321543	0.00014048	0.001568549	Tmem150b	330460	transmembrane protein 150B [Source:MGI Symbol;Acc:MGI:2679718]
ENSMUSG00000079550	18.96294138	2.226093918	0.585024387	3.805130122	0.00014173	0.001581415	Mpp4	227157	membrane protein, palmitoylated 4 (MAGUK p55 subfamily member 4) [Source:MGI Symbol;Acc:MGI:2386681]
ENSMUSG00000028884	300.6955053	-1.212476744	0.318750245	-3.803845691	0.000142467	0.00158855	Rpa2	19891	replication protein A2 [Source:MGI Symbol;Acc:MGI:1339939]
ENSMUSG00000035478	817.0527264	-0.661341522	0.173949707	-3.801912258	0.000143584	0.001598807	Mbd3	17192	methyl-CpG binding domain protein 3 [Source:MGI Symbol;Acc:MGI:1333812]
ENSMUSG00000032468	720.5022411	0.49008173	0.128954101	3.80043538	0.000144442	0.001606164	Armc8	74125	armadillo repeat containing 8 [Source:MGI Symbol;Acc:MGI:1921375]
ENSMUSG00000037242	37477.80368	1.189018646	0.312857046	3.800517399	0.000144394	0.001606164	Clic4	29876	chloride intracellular channel 4 [Source:MGI Symbol;Acc:MGI:1352754]
ENSMUSG00000028521	127.3864134	-0.80075459	0.21071646	-3.800152058	0.000144607	0.001606902	Slc35d1	242585	solute carrier family 35 (UDP-glucuronic acid/UDP-N-acetylgalactosamine dual transporter), member D1 [Source:MGI Symbol;Acc:MGI:2140361]
ENSMUSG00000042508	809.0548018	0.534687336	0.140781048	3.798006502	0.000145864	0.001619764	Dmtf1	23857	cyclin D binding myb like transcription factor 1 [Source:MGI Symbol;Acc:MGI:1344415]
ENSMUSG00000021743	224.8116684	0.959138288	0.2525709	3.79750116	0.000146162	0.00162196	Fezf2	54713	Fez family zinc finger 2 [Source:MGI Symbol;Acc:MGI:1859823]
ENSMUSG00000028708	1150.79693	-0.620156704	0.16332528	-3.797065002	0.000146419	0.001623706	Mknk1	17346	MAP kinase-interacting serine/threonine kinase 1 [Source:MGI Symbol;Acc:MGI:894316]
ENSMUSG00000008140	957.9827482	-0.699314418	0.18418771	-3.796748529	0.000146606	0.001624671	Emc10	69683	ER membrane protein complex subunit 10 [Source:MGI Symbol;Acc:MGI:1916933]
ENSMUSG00000032812	1939.669543	-0.632853666	0.166743356	-3.795375597	0.00014742	0.001632575	Arap1	69710	ArfGAP with RhoGAP domain, ankyrin repeat and PH domain 1 [Source:MGI Symbol;Acc:MGI:1916960]
ENSMUSG00000031898	141.671596	-2.612024205	0.688321235	-3.794774984	0.000147777	0.001633801	Dpep3	71854	dipeptidase 3 [Source:MGI Symbol;Acc:MGI:1919104]
ENSMUSG00000049285	62.09329111	-0.988805042	0.260576495	-3.79468241	0.000147833	0.001633801	Mblac1	330216	metallo-beta-lactamase domain containing 1 [Source:MGI Symbol;Acc:MGI:2679717]
ENSMUSG00000067847	416.2411911	-1.092086073	0.28777797	-3.79489116	0.000147708	0.001633801	Romo1	67067	reactive oxygen species modulator 1 [Source:MGI Symbol;Acc:MGI:1914317]
ENSMUSG00000022721	870.1573181	-0.682104731	0.179794794	-3.793795778	0.000148362	0.001638535	Trmt2a	15547	TRM2 tRNA methyltransferase 2A [Source:MGI Symbol;Acc:MGI:96270]
ENSMUSG00000045287	30.31375897	-3.56885975	0.940852805	-3.793217953	0.000148708	0.001641238	Rtn4rl1	237847	reticulon 4 receptor-like 1 [Source:MGI Symbol;Acc:MGI:2661375]
ENSMUSG00000000295	66.68394564	-1.744910832	0.460080251	-3.792622758	0.000149065	0.001644061	Hddc2	69692	HD domain containing 2 [Source:MGI Symbol;Acc:MGI:1916942]
ENSMUSG00000013707	499.6251137	-1.084380185	0.285978585	-3.791823032	0.000149545	0.001646013	Tnfaip8l2	69769	tumor necrosis factor, alpha-induced protein 8-like 2 [Source:MGI Symbol;Acc:MGI:1917019]
ENSMUSG00000022322	81.64229867	-1.993472229	0.525690136	-3.792105066	0.000149376	0.001646013	Shcbp1	20419	Shc SH2-domain binding protein 1 [Source:MGI Symbol;Acc:MGI:1338802]
ENSMUSG00000027259	50.86231393	-1.195688455	0.315322599	-3.791952941	0.000149467	0.001646013	Adal	75894	adenosine deaminase-like [Source:MGI Symbol;Acc:MGI:1923144]
ENSMUSG00000024620	11.61688541	-2.659573062	0.70167017	-3.790346482	0.000150437	0.001653589	Pdgfrb	18596	platelet derived growth factor receptor, beta polypeptide [Source:MGI Symbol;Acc:MGI:97531]
ENSMUSG00000029661	142.7033841	-3.097397323	0.817170408	-3.790393403	0.000150409	0.001653589	Col1a2	12843	collagen, type I, alpha 2 [Source:MGI Symbol;Acc:MGI:88468]
ENSMUSG00000016559	12240.57653	0.855228757	0.225686593	3.789453086	0.000150979	0.001657304	H3f3b	15081	H3.3 histone B [Source:MGI Symbol;Acc:MGI:1101768]
ENSMUSG00000025465	713.8946729	-0.588980658	0.155419739	-3.789612972	0.000150882	0.001657304	Echs1	93747	enoyl Coenzyme A hydratase, short chain, 1, mitochondrial [Source:MGI Symbol;Acc:MGI:2136460]
ENSMUSG00000026664	2695.791931	0.875453387	0.231081734	3.788501026	0.000151559	0.001661422	Phyh	16922	phytanoyl-CoA hydroxylase [Source:MGI Symbol;Acc:MGI:891978]
ENSMUSG00000060586	42208.11517	-1.258169765	0.332094226	-3.788592717	0.000151503	0.001661422	H2-Eb1	14969	histocompatibility 2, class II antigen E beta [Source:MGI Symbol;Acc:MGI:95901]
ENSMUSG00000015355	1169.442811	-1.187540401	0.313495482	-3.78806225	0.000151827	0.001663236	Cd48	12506	CD48 antigen [Source:MGI Symbol;Acc:MGI:88339]
ENSMUSG00000042354	340.806582	-1.08219096	0.285808332	-3.786422009	0.000152832	0.001671993	Gnl3	30877	guanine nucleotide binding protein nucleolar 3 [Source:MGI Symbol;Acc:MGI:1353651]
ENSMUSG00000074578	1250.022861	0.842606505	0.222533546	3.786424653	0.00015283	0.001671993	Zfas1	68949	zinc finger, NFX1-type containing 1, antisense RNA 1 [Source:MGI Symbol;Acc:MGI:1916199]
ENSMUSG00000000028	131.8832691	-1.37264952	0.362648041	-3.785073587	0.000153663	0.001679277	Cdc45	12544	cell division cycle 45 [Source:MGI Symbol;Acc:MGI:1338073]
ENSMUSG00000015846	510.3763892	-0.895783932	0.23667688	-3.784839192	0.000153808	0.001679277	Rxra	20181	retinoid X receptor alpha [Source:MGI Symbol;Acc:MGI:98214]
ENSMUSG00000079056	76.23480899	-2.604686943	0.68817199	-3.784936005	0.000153748	0.001679277	Kcnip3	56461	Kv channel interacting protein 3, calsenilin [Source:MGI Symbol;Acc:MGI:1929258]
ENSMUSG00000046573	116.8675774	-0.95830213	0.253253844	-3.783958873	0.000154353	0.0016841	Lyrm4	380840	LYR motif containing 4 [Source:MGI Symbol;Acc:MGI:2683538]
ENSMUSG00000000441	689.3354123	0.436180639	0.115290992	3.783301973	0.000154761	0.001687419	Raf1	110157	v-raf-leukemia viral oncogene 1 [Source:MGI Symbol;Acc:MGI:97847]
ENSMUSG00000039976	200.9389048	-2.157496555	0.570581989	-3.781220924	0.000156061	0.001700448	Tbc1d16	207592	TBC1 domain family, member 16 [Source:MGI Symbol;Acc:MGI:2652878]
ENSMUSG00000048578	3145.649216	-1.712758649	0.453109887	-3.780007232	0.000156824	0.001707614	Mlec	109154	malectin [Source:MGI Symbol;Acc:MGI:1924015]
ENSMUSG00000030512	259.241191	-0.796229523	0.210664455	-3.779610192	0.000157074	0.001709193	Snrpa1	68981	small nuclear ribonucleoprotein polypeptide A' [Source:MGI Symbol;Acc:MGI:1916231]
ENSMUSG00000028293	194.4291837	-0.66814988	0.176787541	-3.779394608	0.00015721	0.001709528	Slc35a1	24060	solute carrier family 35 (CMP-sialic acid transporter), member 1 [Source:MGI Symbol;Acc:MGI:1345622]
ENSMUSG00000016494	268.9906683	-2.804312086	0.742295752	-3.777890523	0.000158162	0.001717584	Cd34	12490	CD34 antigen [Source:MGI Symbol;Acc:MGI:88329]
ENSMUSG00000097915	98.95168528	1.219199307	0.322714334	3.777952139	0.000158123	0.001717584	A330009N23Rik	380977	RIKEN cDNA A330009N23 gene [Source:MGI Symbol;Acc:MGI:2443491]
ENSMUSG00000022661	2703.157192	1.758169186	0.465424242	3.777562552	0.000158371	0.00171797	Cd200	17470	CD200 molecule [Source:MGI Symbol;Acc:MGI:1196990]
ENSMUSG00000096145	16.76873805	-1.98697167	0.526001522	-3.77750175	0.000158409	0.00171797	Vkorc1	27973	vitamin K epoxide reductase complex, subunit 1 [Source:MGI Symbol;Acc:MGI:106442]
ENSMUSG00000033450	149.4422899	1.266694413	0.335361622	3.777100085	0.000158665	0.001719594	Tagap	72536	T cell activation Rho GTPase activating protein [Source:MGI Symbol;Acc:MGI:3615484]
ENSMUSG00000005474	37.44745563	-4.540423564	1.202527319	-3.775734234	0.000159537	0.001725592	Myl10	59310	myosin, light chain 10, regulatory [Source:MGI Symbol;Acc:MGI:1891705]
ENSMUSG00000047909	877.498706	0.463998515	0.122885703	3.775854321	0.00015946	0.001725592	Ankrd16	320816	ankyrin repeat domain 16 [Source:MGI Symbol;Acc:MGI:2444796]
ENSMUSG00000113094	12.71665613	-6.030832344	1.597143191	-3.776012307	0.000159359	0.001725592	Gm47447	NA	predicted gene, 47447 [Source:MGI Symbol;Acc:MGI:6096402]
ENSMUSG00000098934	5.054590215	5.655421944	1.497944693	3.775454441	0.000159716	0.00172638	Gvin-ps4	NA	GTPase, very large interferon inducible, pseudogene 4 [Source:MGI Symbol;Acc:MGI:5011038]
ENSMUSG00000038580	4.008546923	6.665474242	1.765600327	3.775188609	0.000159887	0.001727073	Sct	20287	secretin [Source:MGI Symbol;Acc:MGI:99466]
ENSMUSG00000028741	306.867378	-1.213937056	0.321610052	-3.774561927	0.000160289	0.00173027	Mrto4	69902	mRNA turnover 4, ribosome maturation factor [Source:MGI Symbol;Acc:MGI:1917152]
ENSMUSG00000024835	7399.193569	0.491418698	0.13020917	3.774071368	0.000160605	0.001731377	Coro1b	23789	coronin, actin binding protein 1B [Source:MGI Symbol;Acc:MGI:1345963]
ENSMUSG00000038372	97.80986715	-1.638230282	0.434070198	-3.774113703	0.000160578	0.001731377	Gmds	218138	GDP-mannose 4, 6-dehydratase [Source:MGI Symbol;Acc:MGI:1891112]
ENSMUSG00000020561	316.6096923	-0.644366562	0.170760337	-3.773514232	0.000160964	0.00173295	Polr1f	28071	RNA polymerase I subunit F [Source:MGI Symbol;Acc:MGI:106292]
ENSMUSG00000023832	162.7789589	-1.929329472	0.511280606	-3.773523679	0.000160958	0.00173295	Acat2	110460	acetyl-Coenzyme A acetyltransferase 2 [Source:MGI Symbol;Acc:MGI:87871]
ENSMUSG00000020091	3461.810659	-0.717839953	0.190310564	-3.771939606	0.000161983	0.00174277	Eif4ebp2	13688	eukaryotic translation initiation factor 4E binding protein 2 [Source:MGI Symbol;Acc:MGI:109198]
ENSMUSG00000050912	77926.877	0.970192138	0.257233324	3.771642504	0.000162176	0.001743692	Tmem123	71929	transmembrane protein 123 [Source:MGI Symbol;Acc:MGI:1919179]
ENSMUSG00000116639	7.333627337	6.006209559	1.592991296	3.770396973	0.000162988	0.001751259	Gm49730	NA	predicted gene, 49730 [Source:MGI Symbol;Acc:MGI:6215212]
ENSMUSG00000047821	89.67665204	-1.886719443	0.500471151	-3.769886516	0.000163322	0.001753685	Trim16	94092	tripartite motif-containing 16 [Source:MGI Symbol;Acc:MGI:2137356]
ENSMUSG00000020803	8851.349447	1.187013311	0.314917067	3.769288604	0.000163714	0.00175673	Txndc17	52700	thioredoxin domain containing 17 [Source:MGI Symbol;Acc:MGI:1289248]
ENSMUSG00000043336	4146.877379	0.776941282	0.206149536	3.768823823	0.000164019	0.001758842	Filip1l	78749	filamin A interacting protein 1-like [Source:MGI Symbol;Acc:MGI:1925999]
ENSMUSG00000018548	279.2369561	-1.473752723	0.391057001	-3.768639148	0.00016414	0.001758983	Trim37	68729	tripartite motif-containing 37 [Source:MGI Symbol;Acc:MGI:2153072]
ENSMUSG00000017713	95.65369354	-1.661941297	0.441100994	-3.767711516	0.000164751	0.001764366	Tha1	71776	threonine aldolase 1 [Source:MGI Symbol;Acc:MGI:1919026]
ENSMUSG00000025375	174.3978615	-1.220029041	0.323978315	-3.765773775	0.000166034	0.001776937	Aatk	11302	apoptosis-associated tyrosine kinase [Source:MGI Symbol;Acc:MGI:1197518]
ENSMUSG00000006494	334.4360323	-1.021393267	0.271402054	-3.763395492	0.000167622	0.001790809	Pdk1	228026	pyruvate dehydrogenase kinase, isoenzyme 1 [Source:MGI Symbol;Acc:MGI:1926119]
ENSMUSG00000031609	536.318568	1.202764976	0.319595527	3.763397404	0.000167621	0.001790809	Sap30	60406	sin3 associated polypeptide [Source:MGI Symbol;Acc:MGI:1929129]
ENSMUSG00000079505	90.36252831	1.10258724	0.292981258	3.763337104	0.000167661	0.001790809	Gm11131	NA	predicted gene 11131 [Source:MGI Symbol;Acc:MGI:3779386]
ENSMUSG00000038736	267.62463	-0.540502721	0.143643781	-3.762799306	0.000168022	0.001793486	Nudcd1	67429	NudC domain containing 1 [Source:MGI Symbol;Acc:MGI:1914679]
ENSMUSG00000058587	3609.695195	0.569769676	0.151432104	3.762542172	0.000168195	0.001794153	Tmod3	50875	tropomodulin 3 [Source:MGI Symbol;Acc:MGI:1355315]
ENSMUSG00000019883	55.73688383	-1.409976168	0.374771522	-3.762228681	0.000168406	0.001795173	Echdc1	52665	enoyl Coenzyme A hydratase domain containing 1 [Source:MGI Symbol;Acc:MGI:1277169]
ENSMUSG00000020153	645.7222527	-0.659218727	0.175227571	-3.762071922	0.000168512	0.001795173	Ndufs7	75406	NADH:ubiquinone oxidoreductase core subunit S7 [Source:MGI Symbol;Acc:MGI:1922656]
ENSMUSG00000028017	311.0015964	0.906342206	0.241014558	3.760528874	0.000169555	0.001804774	Egf	13645	epidermal growth factor [Source:MGI Symbol;Acc:MGI:95290]
ENSMUSG00000029993	587.1632337	-1.143129686	0.303994065	-3.76036843	0.000169663	0.001804774	Nfu1	56748	NFU1 iron-sulfur cluster scaffold [Source:MGI Symbol;Acc:MGI:1913290]
ENSMUSG00000062232	987.1067241	1.593614409	0.423805839	3.760246468	0.000169746	0.001804774	Rapgef2	76089	Rap guanine nucleotide exchange factor (GEF) 2 [Source:MGI Symbol;Acc:MGI:2659071]
ENSMUSG00000034807	4585.422379	-0.913796026	0.243039914	-3.759859904	0.000170009	0.001806382	Colgalt1	234407	collagen beta(1-O)galactosyltransferase 1 [Source:MGI Symbol;Acc:MGI:1924348]
ENSMUSG00000034127	23.43738486	-4.636516331	1.233428203	-3.759048414	0.000170561	0.001808505	Tspan8	216350	tetraspanin 8 [Source:MGI Symbol;Acc:MGI:2384918]
ENSMUSG00000040236	371.1969375	-0.967816559	0.257471994	-3.75891973	0.000170649	0.001808505	Trappc5	66682	trafficking protein particle complex 5 [Source:MGI Symbol;Acc:MGI:1913932]
ENSMUSG00000042462	287.8628349	-2.155769394	0.573508816	-3.758912389	0.000170654	0.001808505	Dctpp1	66422	dCTP pyrophosphatase 1 [Source:MGI Symbol;Acc:MGI:1913672]
ENSMUSG00000060950	77.57056327	-1.683518153	0.447834809	-3.759239164	0.000170431	0.001808505	Trmt61a	328162	tRNA methyltransferase 61A [Source:MGI Symbol;Acc:MGI:2443487]
ENSMUSG00000031617	371.2040206	-0.571506695	0.152083964	-3.757836657	0.000171389	0.001815111	Tmem184c	234463	transmembrane protein 184C [Source:MGI Symbol;Acc:MGI:2384562]
ENSMUSG00000037347	214.4858239	-1.543733039	0.410918281	-3.756788414	0.000172108	0.001821541	Chst7	60322	carbohydrate sulfotransferase 7 [Source:MGI Symbol;Acc:MGI:1891767]
ENSMUSG00000044906	588.5106937	1.410105389	0.375402602	3.756248311	0.00017248	0.001824286	4930503L19Rik	269033	RIKEN cDNA 4930503L19 gene [Source:MGI Symbol;Acc:MGI:1922045]
ENSMUSG00000038383	333.2274485	-0.682123722	0.181607655	-3.756029577	0.00017263	0.001824692	Pigu	228812	phosphatidylinositol glycan anchor biosynthesis, class U [Source:MGI Symbol;Acc:MGI:3039607]
ENSMUSG00000025260	388.5792394	-1.18927098	0.316668946	-3.755565532	0.00017295	0.00182674	Hsd17b10	15108	hydroxysteroid (17-beta) dehydrogenase 10 [Source:MGI Symbol;Acc:MGI:1333871]
ENSMUSG00000032526	110.9513683	-1.156992952	0.308085916	-3.75542306	0.000173049	0.00182674	Ss18l2	26901	SS18, nBAF chromatin remodeling complex subunit like 2 [Source:MGI Symbol;Acc:MGI:1349474]
ENSMUSG00000032114	253.1245071	-0.741870694	0.197593168	-3.754536161	0.000173663	0.001832029	Slc37a4	14385	solute carrier family 37 (glucose-6-phosphate transporter), member 4 [Source:MGI Symbol;Acc:MGI:1316650]
ENSMUSG00000053329	641.109811	-0.922299706	0.245713236	-3.753561351	0.00017434	0.001836948	Gatd3a	28295	glutamine amidotransferase like class 1 domain containing 3A [Source:MGI Symbol;Acc:MGI:1351861]
ENSMUSG00000101751	9.626411659	2.434211709	0.648511047	3.753539309	0.000174355	0.001836948	Gm2427	NA	predicted gene 2427 [Source:MGI Symbol;Acc:MGI:3780593]
ENSMUSG00000032238	561.837993	1.250159168	0.333131821	3.752746175	0.000174908	0.001841578	Rora	19883	RAR-related orphan receptor alpha [Source:MGI Symbol;Acc:MGI:104661]
ENSMUSG00000101746	50.73520108	3.205653528	0.854369817	3.752067857	0.000175382	0.001845373	2310043L19Rik	75589	RIKEN cDNA 2310043L19 gene [Source:MGI Symbol;Acc:MGI:1922839]
ENSMUSG00000020464	451.5460109	1.069590596	0.285218065	3.750080119	0.000176778	0.001858859	Pnpt1	71701	polyribonucleotide nucleotidyltransferase 1 [Source:MGI Symbol;Acc:MGI:1918951]
ENSMUSG00000027597	248.4613245	-0.967370128	0.257971798	-3.749906518	0.000176901	0.001858943	Ahcy	269378	S-adenosylhomocysteine hydrolase [Source:MGI Symbol;Acc:MGI:87968]
ENSMUSG00000038822	294.406935	0.625050454	0.166698327	3.749590433	0.000177124	0.001860084	Hace1	209462	HECT domain and ankyrin repeat containing, E3 ubiquitin protein ligase 1 [Source:MGI Symbol;Acc:MGI:2446110]
ENSMUSG00000086866	6.883352772	5.973233471	1.593108303	3.749420839	0.000177243	0.00186014	4930512H18Rik	NA	RIKEN cDNA 4930512H18 gene [Source:MGI Symbol;Acc:MGI:1922361]
ENSMUSG00000028630	654.0413355	0.681047334	0.181660549	3.749010657	0.000177534	0.001861982	Dyrk2	69181	dual-specificity tyrosine phosphorylation regulated kinase 2 [Source:MGI Symbol;Acc:MGI:1330301]
ENSMUSG00000046994	67.30395633	-1.377887585	0.367553995	-3.748803179	0.00017768	0.00186232	Mars2	212679	methionine-tRNA synthetase 2 (mitochondrial) [Source:MGI Symbol;Acc:MGI:2444136]
ENSMUSG00000004110	7.157299153	-5.849490617	1.560464556	-3.748557181	0.000177855	0.001862946	Cacna1e	12290	calcium channel, voltage-dependent, R type, alpha 1E subunit [Source:MGI Symbol;Acc:MGI:106217]
ENSMUSG00000046562	365.4730085	-2.687770331	0.717227043	-3.747447002	0.000178644	0.001869026	Unc119b	106840	unc-119 lipid binding chaperone B [Source:MGI Symbol;Acc:MGI:2147162]
ENSMUSG00000075595	742.0382248	-1.15134572	0.307237205	-3.747416333	0.000178665	0.001869026	Zfp652	268469	zinc finger protein 652 [Source:MGI Symbol;Acc:MGI:2442221]
ENSMUSG00000030108	48.19066086	-1.537953261	0.410476013	-3.746755501	0.000179137	0.001872749	Slc6a13	14412	solute carrier family 6 (neurotransmitter transporter, GABA), member 13 [Source:MGI Symbol;Acc:MGI:95629]
ENSMUSG00000044408	742.3578115	-0.875270607	0.233623394	-3.746502403	0.000179317	0.001873433	Sptssa	104725	serine palmitoyltransferase, small subunit A [Source:MGI Symbol;Acc:MGI:1913399]
ENSMUSG00000008393	1179.205425	0.631159972	0.168490357	3.745970894	0.000179697	0.001876198	Carhsp1	52502	calcium regulated heat stable protein 1 [Source:MGI Symbol;Acc:MGI:1196368]
ENSMUSG00000040234	210.4246826	-1.44279621	0.385220653	-3.745376053	0.000180124	0.001879442	Tm7sf3	67623	transmembrane 7 superfamily member 3 [Source:MGI Symbol;Acc:MGI:1914873]
ENSMUSG00000037805	4897.471457	-0.939761288	0.250965422	-3.744584726	0.000180692	0.001884165	Rpl10a	19896	ribosomal protein L10A [Source:MGI Symbol;Acc:MGI:1343877]
ENSMUSG00000024014	9291.674232	0.733481913	0.196042922	3.741435327	0.000182972	0.001905492	Pim1	18712	proviral integration site 1 [Source:MGI Symbol;Acc:MGI:97584]
ENSMUSG00000031146	1220.960053	-0.947644983	0.253470964	-3.738672739	0.000184994	0.001924435	Plp2	18824	proteolipid protein 2 [Source:MGI Symbol;Acc:MGI:1298382]
ENSMUSG00000056076	2901.396058	-0.440952484	0.11794504	-3.738626765	0.000185028	0.001924435	Eif3b	27979	eukaryotic translation initiation factor 3, subunit B [Source:MGI Symbol;Acc:MGI:106478]
ENSMUSG00000021392	310.1855294	-0.587420469	0.157151371	-3.737927739	0.000185543	0.001927325	Nol8	70930	nucleolar protein 8 [Source:MGI Symbol;Acc:MGI:1918180]
ENSMUSG00000034820	2616.597915	0.531341974	0.14214534	3.738018946	0.000185476	0.001927325	Cpsf7	269061	cleavage and polyadenylation specific factor 7 [Source:MGI Symbol;Acc:MGI:1917826]
ENSMUSG00000090035	171.2314785	-1.586204408	0.424409259	-3.737440631	0.000185903	0.001929827	Galnt4	14426	polypeptide N-acetylgalactosaminyltransferase 4 [Source:MGI Symbol;Acc:MGI:894692]
ENSMUSG00000110114	8.191364812	4.923692962	1.317484207	3.737193156	0.000186086	0.001930493	Gm45471	NA	predicted gene 45471 [Source:MGI Symbol;Acc:MGI:5791307]
ENSMUSG00000005417	2544.161699	0.401405303	0.107437935	3.736159903	0.000186852	0.001937202	Mprip	26936	myosin phosphatase Rho interacting protein [Source:MGI Symbol;Acc:MGI:1349438]
ENSMUSG00000030714	93.01672793	-1.261218023	0.337647333	-3.735311669	0.000187483	0.001942504	Sgf29	75565	SAGA complex associated factor 29 [Source:MGI Symbol;Acc:MGI:1922815]
ENSMUSG00000029156	151.4207018	1.185664203	0.317522709	3.734108367	0.000188381	0.00195057	Sgcb	24051	sarcoglycan, beta (dystrophin-associated glycoprotein) [Source:MGI Symbol;Acc:MGI:1346523]
ENSMUSG00000028759	4829.154267	0.422794926	0.113254017	3.733156103	0.000189095	0.001953901	Hp1bp3	15441	heterochromatin protein 1, binding protein 3 [Source:MGI Symbol;Acc:MGI:109369]
ENSMUSG00000039701	315.1650962	1.214362694	0.325301472	3.733037803	0.000189184	0.001953901	Usp53	99526	ubiquitin specific peptidase 53 [Source:MGI Symbol;Acc:MGI:2139607]
ENSMUSG00000063856	13134.65618	-0.902114808	0.241633121	-3.733407095	0.000188907	0.001953901	Gpx1	14775	glutathione peroxidase 1 [Source:MGI Symbol;Acc:MGI:104887]
ENSMUSG00000064280	13.61190426	2.010530689	0.538570423	3.733087821	0.000189147	0.001953901	Ccdc146	75172	coiled-coil domain containing 146 [Source:MGI Symbol;Acc:MGI:1922422]
ENSMUSG00000002718	847.7899943	-0.650564142	0.174301621	-3.732404435	0.000189661	0.001957578	Cse1l	110750	chromosome segregation 1 like [Source:MGI Symbol;Acc:MGI:1339951]
ENSMUSG00000024976	899.8305131	0.431736657	0.115702696	3.731431269	0.000190395	0.001961838	Shoc2	56392	Shoc2, leucine rich repeat scaffold protein [Source:MGI Symbol;Acc:MGI:1927197]
ENSMUSG00000065669	58.72639321	1.097871769	0.294226947	3.731377366	0.000190436	0.001961838	Gm22581	115489818	predicted gene, 22581 [Source:MGI Symbol;Acc:MGI:5452358]
ENSMUSG00000033918	917.1138962	-0.678430749	0.181845016	-3.730818492	0.000190859	0.00196495	Parl	381038	presenilin associated, rhomboid-like [Source:MGI Symbol;Acc:MGI:1277152]
ENSMUSG00000005470	266.8221766	-1.420561097	0.380784729	-3.730614668	0.000191013	0.001965295	Asf1b	66929	anti-silencing function 1B histone chaperone [Source:MGI Symbol;Acc:MGI:1914179]
ENSMUSG00000020399	190.7681921	-1.067338891	0.286133919	-3.730207507	0.000191322	0.001967227	Havcr2	171285	hepatitis A virus cellular receptor 2 [Source:MGI Symbol;Acc:MGI:2159682]
ENSMUSG00000051853	6811.377544	0.487661952	0.130745933	3.729844153	0.000191598	0.00196882	Arf3	11842	ADP-ribosylation factor 3 [Source:MGI Symbol;Acc:MGI:99432]
ENSMUSG00000032279	317.4992628	-1.578018209	0.423159668	-3.729131884	0.000192141	0.001972874	Idh3a	67834	isocitrate dehydrogenase 3 (NAD+) alpha [Source:MGI Symbol;Acc:MGI:1915084]
ENSMUSG00000039783	531.3836529	-4.310962176	1.156061616	-3.729007275	0.000192236	0.001972874	Kmo	98256	kynurenine 3-monooxygenase (kynurenine 3-hydroxylase) [Source:MGI Symbol;Acc:MGI:2138151]
ENSMUSG00000099241	5.84201486	3.509595405	0.941377255	3.728149777	0.000192891	0.001978348	Gvin-ps2	NA	GTPase, very large interferon inducible, pseudogene 2 [Source:MGI Symbol;Acc:MGI:5011037]
ENSMUSG00000002332	987.4635105	-0.6902615	0.185267635	-3.725753287	0.000194733	0.00199598	Dhrs1	52585	dehydrogenase/reductase 1 [Source:MGI Symbol;Acc:MGI:1196314]
ENSMUSG00000026739	1209.950318	0.648705951	0.174130339	3.725404515	0.000195002	0.001997482	Bmi1	12151	Bmi1 polycomb ring finger oncogene [Source:MGI Symbol;Acc:MGI:88174]
ENSMUSG00000001521	376.2406483	2.215721738	0.594895129	3.724558549	0.000195657	0.002002929	Tulp3	22158	tubby-like protein 3 [Source:MGI Symbol;Acc:MGI:1329045]
ENSMUSG00000039384	87.79094816	1.96955542	0.528899957	3.723871396	0.000196191	0.002007127	Dusp10	63953	dual specificity phosphatase 10 [Source:MGI Symbol;Acc:MGI:1927070]
ENSMUSG00000006360	15839.41844	1.310038402	0.35191038	3.722647797	0.000197144	0.002015613	Crip1	12925	cysteine-rich protein 1 [Source:MGI Symbol;Acc:MGI:88501]
ENSMUSG00000022471	182.1346986	-1.432469877	0.384815755	-3.722482404	0.000197274	0.002015665	Xrcc6	14375	X-ray repair complementing defective repair in Chinese hamster cells 6 [Source:MGI Symbol;Acc:MGI:95606]
ENSMUSG00000020392	557.1584213	-0.591222652	0.158832577	-3.722300962	0.000197416	0.002015847	Cdkn2aipnl	52626	CDKN2A interacting protein N-terminal like [Source:MGI Symbol;Acc:MGI:1261797]
ENSMUSG00000117751	19.06448698	1.866131023	0.501388943	3.721922967	0.000197711	0.0020176	Gm50256	NA	predicted gene, 50256 [Source:MGI Symbol;Acc:MGI:6303077]
ENSMUSG00000042700	1930.851726	0.874782435	0.235075129	3.721288759	0.000198209	0.00202138	Sipa1l1	217692	signal-induced proliferation-associated 1 like 1 [Source:MGI Symbol;Acc:MGI:2443679]
ENSMUSG00000058298	412.2528429	0.639640715	0.17189406	3.721133322	0.000198331	0.00202138	Mcm9	71567	minichromosome maintenance 9 homologous recombination repair factor [Source:MGI Symbol;Acc:MGI:1918817]
ENSMUSG00000038489	244.3581011	-1.205901384	0.324126022	-3.720470753	0.000198852	0.002025421	Polr2l	66491	polymerase (RNA) II (DNA directed) polypeptide L [Source:MGI Symbol;Acc:MGI:1913741]
ENSMUSG00000024843	2783.332563	0.753755416	0.202657461	3.719356848	0.000199731	0.002032923	Chka	12660	choline kinase alpha [Source:MGI Symbol;Acc:MGI:107760]
ENSMUSG00000086527	11.16112968	2.384569217	0.641147588	3.719220443	0.000199839	0.002032923	Gm15856	NA	predicted gene 15856 [Source:MGI Symbol;Acc:MGI:3801888]
ENSMUSG00000044201	31.88431428	-2.790365688	0.750395299	-3.718527676	0.000200387	0.002035955	Cdc25c	12532	cell division cycle 25C [Source:MGI Symbol;Acc:MGI:88350]
ENSMUSG00000024164	3471.677678	1.481840345	0.398531109	3.71825514	0.000200604	0.002036879	C3	12266	complement component 3 [Source:MGI Symbol;Acc:MGI:88227]
ENSMUSG00000022744	3543.155696	0.638004397	0.171666205	3.716540462	0.000201969	0.002048186	Cldnd1	224250	claudin domain containing 1 [Source:MGI Symbol;Acc:MGI:2447860]
ENSMUSG00000018659	222.696116	-1.493824889	0.402136049	-3.71472514	0.000203425	0.002056056	Pnpo	103711	pyridoxine 5'-phosphate oxidase [Source:MGI Symbol;Acc:MGI:2144151]
ENSMUSG00000031101	900.2892567	-1.256693198	0.338288663	-3.714854608	0.000203321	0.002056056	Sash3	74131	SAM and SH3 domain containing 3 [Source:MGI Symbol;Acc:MGI:1921381]
ENSMUSG00000036026	910.3210466	0.903102084	0.243109035	3.714802632	0.000203362	0.002056056	Tmem63b	224807	transmembrane protein 63b [Source:MGI Symbol;Acc:MGI:2387609]
ENSMUSG00000036285	162.1496596	-1.267446112	0.341204269	-3.714625596	0.000203505	0.002056056	Noa1	56412	nitric oxide associated 1 [Source:MGI Symbol;Acc:MGI:1914306]
ENSMUSG00000041506	259.7817705	-0.902182983	0.242864047	-3.714765499	0.000203392	0.002056056	Rrp9	27966	ribosomal RNA processing 9, U3 small nucleolar RNA binding protein [Source:MGI Symbol;Acc:MGI:2384313]
ENSMUSG00000109509	23.95191044	-1.703408963	0.458516775	-3.715041755	0.00020317	0.002056056	Rps12-ps4	NA	ribosomal protein S12, pseudogene 4 [Source:MGI Symbol;Acc:MGI:3780139]
ENSMUSG00000030978	851.2362208	-1.240505897	0.334000204	-3.714087238	0.000203938	0.002059157	Rrm1	20133	ribonucleotide reductase M1 [Source:MGI Symbol;Acc:MGI:98180]
ENSMUSG00000036427	8542.976586	-0.806452819	0.217171576	-3.713436329	0.000204464	0.002063181	Gpi1	14751	glucose-6-phosphate isomerase 1 [Source:MGI Symbol;Acc:MGI:95797]
ENSMUSG00000027544	466.6225075	-2.250879446	0.606215809	-3.713000245	0.000204817	0.002065457	Nfatc2	18019	nuclear factor of activated T cells, cytoplasmic, calcineurin dependent 2 [Source:MGI Symbol;Acc:MGI:102463]
ENSMUSG00000034765	9641.627076	1.207370743	0.325246936	3.712166386	0.000205493	0.00207099	Dusp5	240672	dual specificity phosphatase 5 [Source:MGI Symbol;Acc:MGI:2685183]
ENSMUSG00000003868	532.6741456	-0.8646577	0.232981459	-3.711272574	0.00020622	0.002075743	Ruvbl2	20174	RuvB-like AAA ATPase 2 [Source:MGI Symbol;Acc:MGI:1342299]
ENSMUSG00000022779	1269.991984	0.41533767	0.111908948	3.711389297	0.000206125	0.002075743	Top3b	21976	topoisomerase (DNA) III beta [Source:MGI Symbol;Acc:MGI:1333803]
ENSMUSG00000042351	123.9463821	-4.741154379	1.277873277	-3.710191351	0.000207103	0.002083337	Grap2	17444	GRB2-related adaptor protein 2 [Source:MGI Symbol;Acc:MGI:1333842]
ENSMUSG00000097804	721.5490709	1.21819118	0.328401082	3.709461529	0.000207701	0.002088058	Gm16685	102634900	predicted gene, 16685 [Source:MGI Symbol;Acc:MGI:4439609]
ENSMUSG00000032094	13.25768063	-6.049462331	1.630893492	-3.709293318	0.000207839	0.002088154	Cd3d	12500	CD3 antigen, delta polypeptide [Source:MGI Symbol;Acc:MGI:88331]
ENSMUSG00000008450	224.4320295	-0.587475402	0.15841197	-3.708529111	0.000208467	0.002093171	Nutf2	68051	nuclear transport factor 2 [Source:MGI Symbol;Acc:MGI:1915301]
ENSMUSG00000034543	690.8022117	-0.580998673	0.156692318	-3.707895073	0.000208989	0.002097121	Morc2a	74522	microrchidia 2A [Source:MGI Symbol;Acc:MGI:1921772]
ENSMUSG00000032586	69.40070709	-1.579777328	0.426118567	-3.707365628	0.000209426	0.002098916	Traip	22036	TRAF-interacting protein [Source:MGI Symbol;Acc:MGI:1096377]
ENSMUSG00000035151	731.0495257	0.996318663	0.268733908	3.707454224	0.000209353	0.002098916	Elmod2	244548	ELMO/CED-12 domain containing 2 [Source:MGI Symbol;Acc:MGI:2445165]
ENSMUSG00000035711	1359.490891	-2.335599724	0.630038437	-3.707074975	0.000209667	0.00210003	Dok3	27261	docking protein 3 [Source:MGI Symbol;Acc:MGI:1351490]
ENSMUSG00000033068	186.9550744	-0.981601598	0.264868291	-3.70599891	0.000210559	0.002107668	Entpd6	12497	ectonucleoside triphosphate diphosphohydrolase 6 [Source:MGI Symbol;Acc:MGI:1202295]
ENSMUSG00000036882	79.26895741	1.371056093	0.369999934	3.705557675	0.000210926	0.002110041	Arhgap33	233071	Rho GTPase activating protein 33 [Source:MGI Symbol;Acc:MGI:2673998]
ENSMUSG00000002274	48.35752624	-1.992106582	0.537683476	-3.704980106	0.000211407	0.002113553	Metrn	70083	meteorin, glial cell differentiation regulator [Source:MGI Symbol;Acc:MGI:1917333]
ENSMUSG00000024177	55.25808758	-1.267497228	0.342173436	-3.704253735	0.000212014	0.002117978	Nme4	56520	NME/NM23 nucleoside diphosphate kinase 4 [Source:MGI Symbol;Acc:MGI:1931148]
ENSMUSG00000035713	419.2573546	0.738449574	0.199358003	3.704138092	0.000212111	0.002117978	Usp35	244144	ubiquitin specific peptidase 35 [Source:MGI Symbol;Acc:MGI:2685339]
ENSMUSG00000031304	1857.762738	0.985117354	0.266013562	3.703259892	0.000212847	0.002122717	Il2rg	16186	interleukin 2 receptor, gamma chain [Source:MGI Symbol;Acc:MGI:96551]
ENSMUSG00000052833	1137.819856	-0.764141303	0.206336883	-3.703367481	0.000212756	0.002122717	Sae1	56459	SUMO1 activating enzyme subunit 1 [Source:MGI Symbol;Acc:MGI:1929264]
ENSMUSG00000024241	497.744278	0.779772875	0.210574745	3.703069308	0.000213007	0.00212301	Sos1	20662	SOS Ras/Rac guanine nucleotide exchange factor 1 [Source:MGI Symbol;Acc:MGI:98354]
ENSMUSG00000021242	42685.54226	1.718059679	0.464279398	3.700486572	0.000215186	0.002142107	Npc2	67963	NPC intracellular cholesterol transporter 2 [Source:MGI Symbol;Acc:MGI:1915213]
ENSMUSG00000025280	622.8336048	0.495945509	0.13401809	3.700586306	0.000215102	0.002142107	Polr3a	218832	polymerase (RNA) III (DNA directed) polypeptide A [Source:MGI Symbol;Acc:MGI:2681836]
ENSMUSG00000039637	1419.898852	0.68742138	0.185795266	3.699886418	0.000215696	0.002145865	Coro7	78885	coronin 7 [Source:MGI Symbol;Acc:MGI:1926135]
ENSMUSG00000051306	445.5736366	0.625583641	0.169149723	3.698401804	0.000216961	0.002157131	Usp42	76800	ubiquitin specific peptidase 42 [Source:MGI Symbol;Acc:MGI:1924050]
ENSMUSG00000029580	289545.7577	0.738437641	0.199676526	3.69816951	0.00021716	0.002157785	Actb	11461	actin, beta [Source:MGI Symbol;Acc:MGI:87904]
ENSMUSG00000090394	1779.742362	1.09120502	0.295286482	3.695411359	0.000219531	0.002179154	4930523C07Rik	67647	RIKEN cDNA 4930523C07 gene [Source:MGI Symbol;Acc:MGI:1914897]
ENSMUSG00002076962	5.579695062	3.925120429	1.062176453	3.695356283	0.000219579	0.002179154	Gm56338	NA	predicted gene, 56338 [Source:MGI Symbol;Acc:MGI:6849134]
ENSMUSG00000020897	194.0429896	-2.285890042	0.618686602	-3.694746311	0.000220106	0.002183058	Aurkb	20877	aurora kinase B [Source:MGI Symbol;Acc:MGI:107168]
ENSMUSG00000114536	100.0866592	1.051138223	0.284540775	3.694156738	0.000220618	0.002186794	Gm48837	NA	predicted gene, 48837 [Source:MGI Symbol;Acc:MGI:6098566]
ENSMUSG00000055612	83.3761346	-2.067943047	0.560048819	-3.692433546	0.000222118	0.002200326	Cdca7	66953	cell division cycle associated 7 [Source:MGI Symbol;Acc:MGI:1914203]
ENSMUSG00000022490	205.3446992	-1.41351255	0.382838988	-3.692185474	0.000222335	0.002201132	Ppp1r1a	58200	protein phosphatase 1, regulatory inhibitor subunit 1A [Source:MGI Symbol;Acc:MGI:1889595]
ENSMUSG00000007867	448.5926687	0.846427505	0.229296661	3.691407896	0.000223016	0.002206088	Ift43	76411	intraflagellar transport 43 [Source:MGI Symbol;Acc:MGI:1923661]
ENSMUSG00000022548	4.738724812	6.505486438	1.762455592	3.691149137	0.000223243	0.002206088	Apod	11815	apolipoprotein D [Source:MGI Symbol;Acc:MGI:88056]
ENSMUSG00000031570	146.2004933	-0.862807715	0.233741651	-3.69128784	0.000223121	0.002206088	Plpp5	71910	phospholipid phosphatase 5 [Source:MGI Symbol;Acc:MGI:1919160]
ENSMUSG00000038304	34.60487067	1.197684867	0.324538678	3.69042258	0.000223882	0.002211054	Cd160	54215	CD160 antigen [Source:MGI Symbol;Acc:MGI:1860383]
ENSMUSG00000020926	6097.609377	0.844064224	0.228740569	3.690050381	0.00022421	0.002212946	Adam11	11488	a disintegrin and metallopeptidase domain 11 [Source:MGI Symbol;Acc:MGI:1098667]
ENSMUSG00000024772	15207.66318	0.671083239	0.181925427	3.688781999	0.00022533	0.002222656	Ehd1	13660	EH-domain containing 1 [Source:MGI Symbol;Acc:MGI:1341878]
ENSMUSG00000034880	345.5264352	-0.883694152	0.239604331	-3.688139312	0.0002259	0.002225574	Mrpl34	94065	mitochondrial ribosomal protein L34 [Source:MGI Symbol;Acc:MGI:2137227]
ENSMUSG00000070284	316.2772559	0.863833331	0.234210836	3.688272258	0.000225782	0.002225574	Gmppb	331026	GDP-mannose pyrophosphorylase B [Source:MGI Symbol;Acc:MGI:2660880]
ENSMUSG00000001143	347.2256317	-0.789246729	0.214087303	-3.686564869	0.000227302	0.002238025	Lman2l	214895	lectin, mannose-binding 2-like [Source:MGI Symbol;Acc:MGI:2443010]
ENSMUSG00000050410	160.5272929	-1.806821942	0.490177546	-3.686056117	0.000227756	0.002241143	Tcf19	106795	transcription factor 19 [Source:MGI Symbol;Acc:MGI:103180]
ENSMUSG00000037275	237.1752498	-1.002539089	0.272043204	-3.685220122	0.000228505	0.002246764	Gemin5	216766	gem nuclear organelle associated protein 5 [Source:MGI Symbol;Acc:MGI:2449311]
ENSMUSG00000040018	832.7279707	0.470865079	0.127775046	3.685109827	0.000228604	0.002246764	Cox15	226139	cytochrome c oxidase assembly protein 15 [Source:MGI Symbol;Acc:MGI:1920112]
ENSMUSG00000030079	396.8716401	-0.987537498	0.268023153	-3.684523092	0.000229131	0.002249224	Ruvbl1	56505	RuvB-like AAA ATPase 1 [Source:MGI Symbol;Acc:MGI:1928760]
ENSMUSG00000056130	148.8337409	-1.151037159	0.31239551	-3.684550905	0.000229106	0.002249224	Ticam2	225471	TIR domain containing adaptor molecule 2 [Source:MGI Symbol;Acc:MGI:3040056]
ENSMUSG00000027030	822.576658	0.601583611	0.16332588	3.683333046	0.000230204	0.002257028	Stk39	53416	serine/threonine kinase 39 [Source:MGI Symbol;Acc:MGI:1858416]
ENSMUSG00000031729	3065.550875	0.544947692	0.14794611	3.683420219	0.000230125	0.002257028	Ist1	71955	increased sodium tolerance 1 homolog (yeast) [Source:MGI Symbol;Acc:MGI:1919205]
ENSMUSG00000036887	563.8875041	-1.360679574	0.369451111	-3.682975993	0.000230527	0.002257468	C1qa	12259	complement component 1, q subcomponent, alpha polypeptide [Source:MGI Symbol;Acc:MGI:88223]
ENSMUSG00000025279	205.9020431	2.958775215	0.803605372	3.681875855	0.000231524	0.002265868	Dnase1l3	13421	deoxyribonuclease 1-like 3 [Source:MGI Symbol;Acc:MGI:1314633]
ENSMUSG00000049588	45.4183894	-2.236225029	0.607499663	-3.681030895	0.000232293	0.002270656	Ccdc69	52570	coiled-coil domain containing 69 [Source:MGI Symbol;Acc:MGI:1196234]
ENSMUSG00000078700	22.16031851	-2.354758765	0.639860078	-3.68011515	0.000233129	0.002277455	D030028A08Rik	319371	RIKEN cDNA D030028A08 gene [Source:MGI Symbol;Acc:MGI:2441931]
ENSMUSG00000026875	23604.6804	1.139913038	0.309817329	3.67930691	0.000233869	0.002283312	Traf1	22029	TNF receptor-associated factor 1 [Source:MGI Symbol;Acc:MGI:101836]
ENSMUSG00000022123	22.11938317	-2.996084028	0.814408873	-3.678845021	0.000234293	0.002284704	Scel	64929	sciellin [Source:MGI Symbol;Acc:MGI:1891228]
ENSMUSG00000087362	15.77754069	-2.335915688	0.634947195	-3.678913312	0.00023423	0.002284704	Gm13710	672763	predicted gene 13710 [Source:MGI Symbol;Acc:MGI:3650894]
ENSMUSG00000059119	1873.818439	-0.514105625	0.139822195	-3.676852783	0.000236129	0.002301233	Nap1l4	17955	nucleosome assembly protein 1-like 4 [Source:MGI Symbol;Acc:MGI:1316687]
ENSMUSG00000059791	145.782902	-1.409430766	0.383428169	-3.675866511	0.000237043	0.002308758	Nrm	106582	nurim (nuclear envelope membrane protein) [Source:MGI Symbol;Acc:MGI:2146855]
ENSMUSG00000006678	136.2936028	-1.564358561	0.425595943	-3.675689552	0.000237208	0.002308975	Pola1	18968	polymerase (DNA directed), alpha 1 [Source:MGI Symbol;Acc:MGI:99660]
ENSMUSG00000025888	1361.686548	0.494730191	0.134621425	3.674973657	0.000237874	0.002314072	Casp1	12362	caspase 1 [Source:MGI Symbol;Acc:MGI:96544]
ENSMUSG00000015165	4724.784858	-0.269773916	0.073424881	-3.674148471	0.000238644	0.002320173	Hnrnpl	15388	heterogeneous nuclear ribonucleoprotein L [Source:MGI Symbol;Acc:MGI:104816]
ENSMUSG00000028360	66.95210748	2.06310981	0.561556322	3.673914313	0.000238863	0.002320913	Slc44a5	242259	solute carrier family 44, member 5 [Source:MGI Symbol;Acc:MGI:3035141]
ENSMUSG00000052917	943.7687231	0.849953533	0.231386121	3.673312502	0.000239426	0.002324998	Senp7	66315	SUMO1/sentrin specific peptidase 7 [Source:MGI Symbol;Acc:MGI:1913565]
ENSMUSG00000031093	2471.056287	0.595689899	0.162216837	3.672182926	0.000240487	0.002333906	Dock11	75974	dedicator of cytokinesis 11 [Source:MGI Symbol;Acc:MGI:1923224]
ENSMUSG00000038481	1373.451585	0.508092546	0.138368384	3.672027738	0.000240634	0.00233393	Cdk19	78334	cyclin dependent kinase 19 [Source:MGI Symbol;Acc:MGI:1925584]
ENSMUSG00000020101	1912.247688	-1.148813571	0.31291671	-3.671307836	0.000241312	0.002339118	Vsir	74048	V-set immunoregulatory receptor [Source:MGI Symbol;Acc:MGI:1921298]
ENSMUSG00000002010	1434.673297	-0.668504053	0.182127656	-3.670524667	0.000242053	0.002344899	Idh3g	15929	isocitrate dehydrogenase 3 (NAD+), gamma [Source:MGI Symbol;Acc:MGI:1099463]
ENSMUSG00000106933	9.736657616	-5.568649549	1.51752587	-3.669558232	0.00024297	0.002352378	Gm43621	NA	predicted gene 43621 [Source:MGI Symbol;Acc:MGI:5663758]
ENSMUSG00000070904	25.43959369	9.28705655	2.531664954	3.668359249	0.000244112	0.002362027	Ifna4	15967	interferon alpha 4 [Source:MGI Symbol;Acc:MGI:107664]
ENSMUSG00000028107	710.0133554	-0.601122787	0.163878833	-3.668092918	0.000244366	0.002363081	Tars2	71807	threonyl-tRNA synthetase 2, mitochondrial (putative) [Source:MGI Symbol;Acc:MGI:1919057]
ENSMUSG00000032431	587.332261	-0.750500352	0.204628211	-3.667628964	0.00024481	0.002365963	Crtap	56693	cartilage associated protein [Source:MGI Symbol;Acc:MGI:1891221]
ENSMUSG00000023968	88.72671477	2.388098329	0.651239713	3.667003537	0.000245409	0.002370346	Crip3	114570	cysteine-rich protein 3 [Source:MGI Symbol;Acc:MGI:2152434]
ENSMUSG00000069520	2421.588368	0.691378162	0.188607325	3.665701538	0.000246661	0.002381023	Tmem19	67226	transmembrane protein 19 [Source:MGI Symbol;Acc:MGI:1914476]
ENSMUSG00000026037	265.928818	-0.742229135	0.202555392	-3.664326709	0.00024799	0.002391007	Orc2	18393	origin recognition complex, subunit 2 [Source:MGI Symbol;Acc:MGI:1328306]
ENSMUSG00000033285	480.0765579	-0.581151117	0.158596945	-3.664327306	0.000247989	0.002391007	Wdr3	269470	WD repeat domain 3 [Source:MGI Symbol;Acc:MGI:2443143]
ENSMUSG00000002870	478.1289885	-1.043797817	0.284887979	-3.663888593	0.000248415	0.002392263	Mcm2	17216	minichromosome maintenance complex component 2 [Source:MGI Symbol;Acc:MGI:105380]
ENSMUSG00000037933	1124.763309	-0.598999013	0.163485118	-3.663936016	0.000248369	0.002392263	Bicd2	76895	BICD cargo adaptor 2 [Source:MGI Symbol;Acc:MGI:1924145]
ENSMUSG00000029730	833.9083719	-0.872707702	0.238239244	-3.66315678	0.000249126	0.00239769	Mcm7	17220	minichromosome maintenance complex component 7 [Source:MGI Symbol;Acc:MGI:1298398]
ENSMUSG00000032380	114.5826381	-0.841968241	0.229864536	-3.662888835	0.000249387	0.002398779	Dapk2	13143	death-associated protein kinase 2 [Source:MGI Symbol;Acc:MGI:1341297]
ENSMUSG00000035107	167.0235168	1.320749284	0.360636771	3.662270154	0.00024999	0.002403159	Dcbld2	73379	discoidin, CUB and LCCL domain containing 2 [Source:MGI Symbol;Acc:MGI:1920629]
ENSMUSG00000022214	2648.018035	0.534903748	0.146066386	3.662059172	0.000250196	0.002403717	Dcaf11	28199	DDB1 and CUL4 associated factor 11 [Source:MGI Symbol;Acc:MGI:90168]
ENSMUSG00000033161	4518.88489	-0.886959115	0.242279437	-3.660893089	0.000251338	0.002413257	Atp1a1	11928	ATPase, Na+/K+ transporting, alpha 1 polypeptide [Source:MGI Symbol;Acc:MGI:88105]
ENSMUSG00000110834	31.15228751	1.204871487	0.329237654	3.659579855	0.000252629	0.002424225	Gm39469	NA	predicted gene, 39469 [Source:MGI Symbol;Acc:MGI:5622354]
ENSMUSG00000041297	2424.126118	0.639179818	0.17467679	3.659214366	0.00025299	0.002426251	Cdk13	69562	cyclin dependent kinase 13 [Source:MGI Symbol;Acc:MGI:1916812]
ENSMUSG00000030203	2567.173686	0.812912443	0.222168749	3.658986456	0.000253215	0.002426977	Dusp16	70686	dual specificity phosphatase 16 [Source:MGI Symbol;Acc:MGI:1917936]
ENSMUSG00000007379	50.71528922	-1.489332336	0.40714279	-3.658009847	0.000254181	0.00243337	Dennd2c	329727	DENN domain containing 2C [Source:MGI Symbol;Acc:MGI:3036254]
ENSMUSG00000021368	105.2280133	-0.836756859	0.22874244	-3.658074377	0.000254117	0.00243337	Tbc1d7	67046	TBC1 domain family, member 7 [Source:MGI Symbol;Acc:MGI:1914296]
ENSMUSG00000054027	188.8824212	-0.660976261	0.180772923	-3.656389739	0.000255792	0.002446112	Nt5dc3	103466	5'-nucleotidase domain containing 3 [Source:MGI Symbol;Acc:MGI:3513266]
ENSMUSG00000090523	1984.789986	1.559357971	0.426477229	3.65636865	0.000255813	0.002446112	Gypc	71683	glycophorin C [Source:MGI Symbol;Acc:MGI:1098566]
ENSMUSG00000091337	1203.155652	-0.677230469	0.185256275	-3.655641181	0.00025654	0.002451617	Eid1	58521	EP300 interacting inhibitor of differentiation 1 [Source:MGI Symbol;Acc:MGI:1889651]
ENSMUSG00000024338	6549.224978	0.739373462	0.202272815	3.655327882	0.000256853	0.002451993	Psmb8	16913	proteasome (prosome, macropain) subunit, beta type 8 (large multifunctional peptidase 7) [Source:MGI Symbol;Acc:MGI:1346527]
ENSMUSG00000037337	859.4913145	-1.635605489	0.447461331	-3.655300194	0.000256881	0.002451993	Map4k1	26411	mitogen-activated protein kinase kinase kinase kinase 1 [Source:MGI Symbol;Acc:MGI:1346882]
ENSMUSG00000020788	1053.73799	-2.452194865	0.67089642	-3.655102029	0.00025708	0.002452447	Atp2a3	53313	ATPase, Ca++ transporting, ubiquitous [Source:MGI Symbol;Acc:MGI:1194503]
ENSMUSG00000022070	109.2276504	-1.733413754	0.474292999	-3.654731903	0.000257451	0.002454546	Bora	77744	bora, aurora kinase A activator [Source:MGI Symbol;Acc:MGI:1924994]
ENSMUSG00000070972	119.5457548	-1.502332878	0.411144449	-3.654026907	0.000258159	0.002459856	Dnajc25	72429	DnaJ heat shock protein family (Hsp40) member C25 [Source:MGI Symbol;Acc:MGI:1919679]
ENSMUSG00000046546	756.772104	-2.182433114	0.597403119	-3.653200063	0.000258992	0.002466347	Fam43a	224093	family with sequence similarity 43, member A [Source:MGI Symbol;Acc:MGI:2676309]
ENSMUSG00000005718	27.96386688	-2.724805984	0.745906701	-3.653011803	0.000259182	0.002466467	Tfap4	83383	transcription factor AP4 [Source:MGI Symbol;Acc:MGI:103239]
ENSMUSG00000019715	500.5457813	-0.58857704	0.161126544	-3.652886879	0.000259308	0.002466467	Gle1	74412	GLE1 RNA export mediator [Source:MGI Symbol;Acc:MGI:1921662]
ENSMUSG00000107666	8.63349719	3.593268312	0.983740799	3.652657604	0.00025954	0.002467227	4933406J09Rik	102639979	RIKEN cDNA 4933406J09 gene [Source:MGI Symbol;Acc:MGI:1921314]
ENSMUSG00000037085	134.720036	-0.855123959	0.234163932	-3.651817565	0.000260391	0.002473865	Trmt12	68260	tRNA methyltransferase 12 [Source:MGI Symbol;Acc:MGI:1915510]
ENSMUSG00000026548	420.735204	1.157535704	0.316989477	3.651653406	0.000260557	0.002474001	Slamf9	98365	SLAM family member 9 [Source:MGI Symbol;Acc:MGI:1923692]
ENSMUSG00000020961	884.6804076	1.65947404	0.454506782	3.651153524	0.000261065	0.002477374	Ston2	108800	stonin 2 [Source:MGI Symbol;Acc:MGI:1918272]
ENSMUSG00000079507	6.93474098	5.141231886	1.40819698	3.650932333	0.00026129	0.002478061	H2-Q1	15006	histocompatibility 2, Q region locus 1 [Source:MGI Symbol;Acc:MGI:95928]
ENSMUSG00000087177	279.6931356	0.9457994	0.259157293	3.649518744	0.000262732	0.002490283	E130307A14Rik	327744	RIKEN cDNA E130307A14 gene [Source:MGI Symbol;Acc:MGI:3036287]
ENSMUSG00000022564	4196.547597	1.059999678	0.290522578	3.648596559	0.000263677	0.00249778	Grina	66168	glutamate receptor, ionotropic, N-methyl D-aspartate-associated protein 1 (glutamate binding) [Source:MGI Symbol;Acc:MGI:1913418]
ENSMUSG00000034686	30.83078752	-1.299707394	0.35624422	-3.648360652	0.000263919	0.002498264	Prr7	432763	proline rich 7 (synaptic) [Source:MGI Symbol;Acc:MGI:3487246]
ENSMUSG00000043881	426.0610821	0.746644775	0.204658486	3.648247337	0.000264035	0.002498264	Kbtbd7	211255	kelch repeat and BTB (POZ) domain containing 7 [Source:MGI Symbol;Acc:MGI:2685141]
ENSMUSG00000041481	348.8228346	1.760630325	0.482652727	3.647820115	0.000264475	0.002500964	Serpina3g	20715	serine (or cysteine) peptidase inhibitor, clade A, member 3G [Source:MGI Symbol;Acc:MGI:105046]
ENSMUSG00000030560	5902.91974	0.666465215	0.18273684	3.647131115	0.000265185	0.002506218	Ctsc	13032	cathepsin C [Source:MGI Symbol;Acc:MGI:109553]
ENSMUSG00000034667	727.9511336	-0.621909004	0.170559189	-3.646294328	0.000266049	0.002512928	Xpot	73192	exportin, tRNA (nuclear export receptor for tRNAs) [Source:MGI Symbol;Acc:MGI:1920442]
ENSMUSG00000003234	740.0232553	-0.330975035	0.090788013	-3.645580784	0.000266789	0.002518447	Abcf3	27406	ATP-binding cassette, sub-family F member 3 [Source:MGI Symbol;Acc:MGI:1351656]
ENSMUSG00000003644	1709.959001	-1.261561857	0.346140495	-3.64465261	0.000267753	0.002521692	Rps6ka1	20111	ribosomal protein S6 kinase polypeptide 1 [Source:MGI Symbol;Acc:MGI:104558]
ENSMUSG00000020358	1356.80123	-0.678219882	0.186078791	-3.644799492	0.0002676	0.002521692	Hnrnpab	15384	heterogeneous nuclear ribonucleoprotein A/B [Source:MGI Symbol;Acc:MGI:1330294]
ENSMUSG00000055639	147.7388068	1.109044318	0.304267411	3.644965833	0.000267427	0.002521692	Dach1	13134	dachshund family transcription factor 1 [Source:MGI Symbol;Acc:MGI:1277991]
ENSMUSG00000091831	29.65185662	2.083057724	0.571496067	3.644920492	0.000267474	0.002521692	Gm4707	NA	predicted gene 4707 [Source:MGI Symbol;Acc:MGI:3782887]
ENSMUSG00000026434	919.2915546	-0.732366383	0.201029515	-3.643078898	0.000269396	0.002535696	Nucks1	98415	nuclear casein kinase and cyclin-dependent kinase substrate 1 [Source:MGI Symbol;Acc:MGI:1934811]
ENSMUSG00000108258	16.2991696	1.98891337	0.546057933	3.642312016	0.0002702	0.002541791	Gm43913	NA	predicted gene, 43913 [Source:MGI Symbol;Acc:MGI:5690305]
ENSMUSG00000042606	111.834212	-1.37268322	0.376958274	-3.641472583	0.000271083	0.002548619	Hirip3	233876	HIRA interacting protein 3 [Source:MGI Symbol;Acc:MGI:2142364]
ENSMUSG00000027313	72.92520194	1.845493224	0.50697778	3.640185619	0.000272442	0.002559911	Chac1	69065	ChaC, cation transport regulator 1 [Source:MGI Symbol;Acc:MGI:1916315]
ENSMUSG00000030271	123.4594311	-0.698925514	0.192078551	-3.63874836	0.000273966	0.00257275	Ogg1	18294	8-oxoguanine DNA-glycosylase 1 [Source:MGI Symbol;Acc:MGI:1097693]
ENSMUSG00000034833	57.34055079	-2.85564587	0.784859516	-3.638416571	0.000274319	0.002572962	Tespa1	67596	thymocyte expressed, positive selection associated 1 [Source:MGI Symbol;Acc:MGI:1914846]
ENSMUSG00000035270	60.11665215	1.658067205	0.45572821	3.638280816	0.000274464	0.002572962	Impg2	224224	interphotoreceptor matrix proteoglycan 2 [Source:MGI Symbol;Acc:MGI:3044955]
ENSMUSG00000036435	1097.17974	0.345771207	0.095030347	3.638534599	0.000274194	0.002572962	Exoc1	69940	exocyst complex component 1 [Source:MGI Symbol;Acc:MGI:2445020]
ENSMUSG00000075602	2176.204162	2.573721845	0.7075299	3.637615661	0.000275174	0.002578126	Ly6a	110454	lymphocyte antigen 6 family member A [Source:MGI Symbol;Acc:MGI:107527]
ENSMUSG00000032477	206.5685844	-0.925691462	0.254552354	-3.636546454	0.000276318	0.002585864	Cdc25a	12530	cell division cycle 25A [Source:MGI Symbol;Acc:MGI:103198]
ENSMUSG00000043419	17.03701312	-1.871607428	0.514661468	-3.636579661	0.000276282	0.002585864	Rnf227	80515	ring finger protein 227 [Source:MGI Symbol;Acc:MGI:1915359]
ENSMUSG00000028331	57.53539041	-1.06199273	0.292069332	-3.636098057	0.000276799	0.002588875	Trmo	74753	tRNA methyltransferase O [Source:MGI Symbol;Acc:MGI:1922003]
ENSMUSG00000031917	432.9468459	-0.731451082	0.20119333	-3.635563284	0.000277374	0.00259276	Nip7	66164	NIP7, nucleolar pre-rRNA processing protein [Source:MGI Symbol;Acc:MGI:1913414]
ENSMUSG00000016087	376.4431699	-0.984894436	0.270994918	-3.634364963	0.000278666	0.002603341	Fli1	14247	Friend leukemia integration 1 [Source:MGI Symbol;Acc:MGI:95554]
ENSMUSG00000038331	50.51740475	1.445465129	0.397854197	3.633152901	0.000279979	0.002614103	Satb2	212712	special AT-rich sequence binding protein 2 [Source:MGI Symbol;Acc:MGI:2679336]
ENSMUSG00000025980	2163.798009	-0.542049574	0.149213535	-3.632710482	0.00028046	0.002615584	Hspd1	15510	heat shock protein 1 (chaperonin) [Source:MGI Symbol;Acc:MGI:96242]
ENSMUSG00000073538	337.4880276	-4.184749666	1.151930411	-3.632814645	0.000280346	0.002615584	E330020D12Rik	NA	Riken cDNA E330020D12 gene [Source:MGI Symbol;Acc:MGI:3761270]
ENSMUSG00000001482	512.8573559	-0.884729822	0.243559263	-3.632503284	0.000280685	0.002616184	Def8	23854	differentially expressed in FDCP 8 [Source:MGI Symbol;Acc:MGI:1346331]
ENSMUSG00000037544	196.7128284	-1.358312133	0.374190143	-3.630005118	0.000283416	0.002638607	Dlgap5	218977	DLG associated protein 5 [Source:MGI Symbol;Acc:MGI:2183453]
ENSMUSG00000071650	2383.400302	-0.547624314	0.150854791	-3.630142011	0.000283265	0.002638607	Ganab	14376	alpha glucosidase 2 alpha neutral subunit [Source:MGI Symbol;Acc:MGI:1097667]
ENSMUSG00000001506	152.3225967	-2.220255361	0.611755283	-3.629319471	0.000284169	0.002641085	Col1a1	12842	collagen, type I, alpha 1 [Source:MGI Symbol;Acc:MGI:88467]
ENSMUSG00000024759	5573.089549	0.747151003	0.205859865	3.629415589	0.000284064	0.002641085	Atl3	109168	atlastin GTPase 3 [Source:MGI Symbol;Acc:MGI:1924270]
ENSMUSG00000023110	272.8064003	-1.180634747	0.325389215	-3.628377005	0.000285209	0.002649227	Prmt5	27374	protein arginine N-methyltransferase 5 [Source:MGI Symbol;Acc:MGI:1351645]
ENSMUSG00000001175	64812.76492	1.378436352	0.379955103	3.627892723	0.000285744	0.002652683	Calm1	12313	calmodulin 1 [Source:MGI Symbol;Acc:MGI:88251]
ENSMUSG00000052928	222.5532851	0.963126628	0.265580869	3.626490994	0.000287299	0.002665595	Ctif	269037	CBP80/20-dependent translation initiation factor [Source:MGI Symbol;Acc:MGI:2685518]
ENSMUSG00000067203	1085.856764	0.721412919	0.198995344	3.625275374	0.000288654	0.002676637	H2-K2	NA	histocompatibility 2, K region locus 2 [Source:MGI Symbol;Acc:MGI:95906]
ENSMUSG00000064326	427.0613055	-0.878845709	0.242438455	-3.625026021	0.000288932	0.002677693	Siva1	30954	SIVA1, apoptosis-inducing factor [Source:MGI Symbol;Acc:MGI:1353606]
ENSMUSG00000037935	5300.672845	0.592652982	0.16350437	3.624692006	0.000289306	0.0026781	Smarce1	57376	SWI/SNF related, matrix associated, actin dependent regulator of chromatin, subfamily e, member 1 [Source:MGI Symbol;Acc:MGI:1927347]
ENSMUSG00000047139	7193.473879	-1.808216517	0.498858507	-3.624708194	0.000289288	0.0026781	Cd24a	12484	CD24a antigen [Source:MGI Symbol;Acc:MGI:88323]
ENSMUSG00000046679	178.0990496	-0.666567048	0.183932063	-3.623985064	0.000290098	0.002683905	C87436	232196	expressed sequence C87436 [Source:MGI Symbol;Acc:MGI:2141787]
ENSMUSG00000045827	19968.51216	1.263741377	0.34891496	3.621918005	0.000292427	0.002703908	Serpinb9	20723	serine (or cysteine) peptidase inhibitor, clade B, member 9 [Source:MGI Symbol;Acc:MGI:106603]
ENSMUSG00000025395	145.8331115	-1.030277848	0.28447104	-3.621731935	0.000292637	0.002704315	Prim1	19075	DNA primase, p49 subunit [Source:MGI Symbol;Acc:MGI:97757]
ENSMUSG00000032400	77.86904604	-1.511384053	0.417352483	-3.621361112	0.000293057	0.002706655	Zwilch	68014	zwilch kinetochore protein [Source:MGI Symbol;Acc:MGI:1915264]
ENSMUSG00000021070	52.59791176	-1.302256351	0.359656276	-3.620835883	0.000293653	0.002710615	Bdkrb2	12062	bradykinin receptor, beta 2 [Source:MGI Symbol;Acc:MGI:102845]
ENSMUSG00000023010	11575.35422	0.68770691	0.189997988	3.619548384	0.000295118	0.002720641	Tmbim6	110213	transmembrane BAX inhibitor motif containing 6 [Source:MGI Symbol;Acc:MGI:99682]
ENSMUSG00000026383	94.29633373	1.386388566	0.383039522	3.619439997	0.000295241	0.002720641	Epb41l5	226352	erythrocyte membrane protein band 4.1 like 5 [Source:MGI Symbol;Acc:MGI:103006]
ENSMUSG00000039725	101.3753088	-0.84533633	0.233538062	-3.619694042	0.000294952	0.002720641	Trp53rka	381406	transformation related protein 53 regulating kinase A [Source:MGI Symbol;Acc:MGI:1918294]
ENSMUSG00000032648	56.79930058	2.01517865	0.557065469	3.617489794	0.000297474	0.002738386	Pygm	19309	muscle glycogen phosphorylase [Source:MGI Symbol;Acc:MGI:97830]
ENSMUSG00000062031	221.3610219	0.788030696	0.217840666	3.61746367	0.000297504	0.002738386	Pgghg	212974	protein glucosylgalactosylhydroxylysine glucosidase [Source:MGI Symbol;Acc:MGI:2444047]
ENSMUSG00000032531	55.52623879	1.778127741	0.491577991	3.617183387	0.000297826	0.0027398	Amotl2	56332	angiomotin-like 2 [Source:MGI Symbol;Acc:MGI:1929286]
ENSMUSG00000056692	10028.91361	0.798106593	0.220657355	3.616949874	0.000298095	0.00274072	Ilrun	224647	inflammation and lipid regulator with UBA-like and NBR1-like domains [Source:MGI Symbol;Acc:MGI:106281]
ENSMUSG00000078122	443.2015699	-1.004616996	0.277765793	-3.616777235	0.000298294	0.002740996	F630028O10Rik	100038363	RIKEN cDNA F630028O10 gene [Source:MGI Symbol;Acc:MGI:3641813]
ENSMUSG00000022962	543.2574009	-1.08445	0.299874594	-3.616345041	0.000298792	0.002744022	Gart	14450	phosphoribosylglycinamide formyltransferase [Source:MGI Symbol;Acc:MGI:95654]
ENSMUSG00000020476	7708.300625	0.687435351	0.190150001	3.615226641	0.000300085	0.002754339	Dbnl	13169	drebrin-like [Source:MGI Symbol;Acc:MGI:700006]
ENSMUSG00000032116	1720.602228	-0.611266119	0.169133166	-3.614111494	0.000301379	0.002764658	Stt3a	16430	STT3, subunit of the oligosaccharyltransferase complex, homolog A (S. cerevisiae) [Source:MGI Symbol;Acc:MGI:105124]
ENSMUSG00000037239	216.5509302	0.938714117	0.259782991	3.613454885	0.000302144	0.002769355	Spred3	101809	sprouty-related EVH1 domain containing 3 [Source:MGI Symbol;Acc:MGI:2142186]
ENSMUSG00000040312	405.203426	0.650584863	0.180048884	3.613379041	0.000302232	0.002769355	Cchcr1	240084	coiled-coil alpha-helical rod protein 1 [Source:MGI Symbol;Acc:MGI:2385321]
ENSMUSG00000014349	4118.992448	0.583042451	0.161379943	3.612855716	0.000302843	0.002771826	Ube2z	268470	ubiquitin-conjugating enzyme E2Z [Source:MGI Symbol;Acc:MGI:1343160]
ENSMUSG00000032440	578.9735494	-1.113123189	0.308097652	-3.612890849	0.000302802	0.002771826	Tgfbr2	21813	transforming growth factor, beta receptor II [Source:MGI Symbol;Acc:MGI:98729]
ENSMUSG00000018008	2280.061146	-1.254444602	0.347415123	-3.610794463	0.000305261	0.002792377	Cyth4	72318	cytohesin 4 [Source:MGI Symbol;Acc:MGI:2441702]
ENSMUSG00000033970	322.1821649	0.693250102	0.192086032	3.609060446	0.000307308	0.002805952	Rfc3	69263	replication factor C (activator 1) 3 [Source:MGI Symbol;Acc:MGI:1916513]
ENSMUSG00000040139	100.0718515	-0.780070003	0.216133594	-3.609202942	0.000307139	0.002805952	9430038I01Rik	77252	RIKEN cDNA 9430038I01 gene [Source:MGI Symbol;Acc:MGI:1924502]
ENSMUSG00000044231	16.29654565	-2.053867232	0.569103357	-3.608952941	0.000307435	0.002805952	Nhlrc1	105193	NHL repeat containing 1 [Source:MGI Symbol;Acc:MGI:2145264]
ENSMUSG00000038400	127.6137516	2.161492202	0.59903321	3.608301121	0.000308209	0.00281143	Pmepa1	65112	prostate transmembrane protein, androgen induced 1 [Source:MGI Symbol;Acc:MGI:1929600]
ENSMUSG00000003438	421.7766925	-0.702917831	0.194902531	-3.606509502	0.000310343	0.002828164	Timm50	66525	translocase of inner mitochondrial membrane 50 [Source:MGI Symbol;Acc:MGI:1913775]
ENSMUSG00000020238	743.6562383	-1.083376081	0.300397955	-3.606469564	0.000310391	0.002828164	Ncln	103425	nicalin [Source:MGI Symbol;Acc:MGI:1926081]
ENSMUSG00000002257	786.819832	-1.481435728	0.410849975	-3.605782691	0.000311213	0.002834066	Def6	23853	differentially expressed in FDCP 6 [Source:MGI Symbol;Acc:MGI:1346328]
ENSMUSG00000037904	193.9034529	-1.525860635	0.423213608	-3.605414866	0.000311655	0.002836494	Ankrd9	74251	ankyrin repeat domain 9 [Source:MGI Symbol;Acc:MGI:1921501]
ENSMUSG00000027130	510.7690258	-0.87435472	0.242536647	-3.60504168	0.000312103	0.002838982	Slc12a6	107723	solute carrier family 12, member 6 [Source:MGI Symbol;Acc:MGI:2135960]
ENSMUSG00000022961	9591.488115	0.393136335	0.109111643	3.603064932	0.000314487	0.002859068	Son	20658	Son DNA binding protein [Source:MGI Symbol;Acc:MGI:98353]
ENSMUSG00000021179	3288.452042	1.404340712	0.389880064	3.601981327	0.000315801	0.002866203	Nrde2	217827	nrde-2 necessary for RNA interference, domain containing [Source:MGI Symbol;Acc:MGI:2670969]
ENSMUSG00000031360	430.1566409	-0.557598649	0.154793515	-3.602209368	0.000315524	0.002866203	Ctps2	55936	cytidine 5'-triphosphate synthase 2 [Source:MGI Symbol;Acc:MGI:1933185]
ENSMUSG00000063524	6621.47985	-0.978535307	0.271657322	-3.602094364	0.000315664	0.002866203	Eno1	13806	enolase 1, alpha non-neuron [Source:MGI Symbol;Acc:MGI:95393]
ENSMUSG00000023150	5900.936683	-0.89135061	0.247496041	-3.601474215	0.000316418	0.002870198	Ivns1abp	117198	influenza virus NS1A binding protein [Source:MGI Symbol;Acc:MGI:2152389]
ENSMUSG00000073838	1148.603349	-0.525091428	0.145808008	-3.601252336	0.000316688	0.002871045	Tufm	233870	Tu translation elongation factor, mitochondrial [Source:MGI Symbol;Acc:MGI:1923686]
ENSMUSG00000043885	359.8300848	-0.793877169	0.220461143	-3.600984542	0.000317014	0.002872402	Slc36a4	234967	solute carrier family 36 (proton/amino acid symporter), member 4 [Source:MGI Symbol;Acc:MGI:2442595]
ENSMUSG00000018974	1362.458706	0.466018168	0.129448099	3.60003871	0.00031817	0.002881264	Sart3	53890	squamous cell carcinoma antigen recognized by T cells 3 [Source:MGI Symbol;Acc:MGI:1858230]
ENSMUSG00000026047	102.0160231	-1.023680067	0.284437448	-3.598963754	0.000319488	0.002891586	Poglut2	72050	protein O-glucosyltransferase 2 [Source:MGI Symbol;Acc:MGI:1919300]
ENSMUSG00000057729	119.6567537	-3.332551721	0.926114386	-3.598423447	0.000320152	0.002895986	Prtn3	19152	proteinase 3 [Source:MGI Symbol;Acc:MGI:893580]
ENSMUSG00000030930	1257.086495	1.332311887	0.37037278	3.597218689	0.000321638	0.002906958	Chst15	77590	carbohydrate sulfotransferase 15 [Source:MGI Symbol;Acc:MGI:1924840]
ENSMUSG00000089762	24.96433125	-1.942086972	0.539896015	-3.597150044	0.000321723	0.002906958	Ier5l	72500	immediate early response 5-like [Source:MGI Symbol;Acc:MGI:1919750]
ENSMUSG00000033060	14.82286053	2.078864176	0.578126401	3.595864454	0.000323316	0.00291973	Lmo7	380928	LIM domain only 7 [Source:MGI Symbol;Acc:MGI:1353586]
ENSMUSG00000005378	369.8995504	-0.701495806	0.195105609	-3.595467141	0.00032381	0.002922565	Bud23	66138	BUD23, rRNA methyltransferase and ribosome maturation factor [Source:MGI Symbol;Acc:MGI:1913388]
ENSMUSG00000031486	45.183992	-2.852317136	0.793504973	-3.594580036	0.000324915	0.002929286	Adgra2	78560	adhesion G protein-coupled receptor A2 [Source:MGI Symbol;Acc:MGI:1925810]
ENSMUSG00000072235	7784.529094	1.128117473	0.313830971	3.594665851	0.000324808	0.002929286	Tuba1a	22142	tubulin, alpha 1A [Source:MGI Symbol;Acc:MGI:98869]
ENSMUSG00000039899	5582.933419	1.034708659	0.28795493	3.593300725	0.000326515	0.002942079	Fgl2	14190	fibrinogen-like protein 2 [Source:MGI Symbol;Acc:MGI:103266]
ENSMUSG00000029640	2341.639187	0.741775579	0.206510463	3.59195156	0.000328211	0.002953673	Usp12	22217	ubiquitin specific peptidase 12 [Source:MGI Symbol;Acc:MGI:1270128]
ENSMUSG00000031242	327.140643	0.579849707	0.161433608	3.591877259	0.000328304	0.002953673	Chmp1b2	67028	charged multivesicular body protein 1B2 [Source:MGI Symbol;Acc:MGI:1914278]
ENSMUSG00000032086	232.3758495	0.593924347	0.165353643	3.591843126	0.000328347	0.002953673	Bace1	23821	beta-site APP cleaving enzyme 1 [Source:MGI Symbol;Acc:MGI:1346542]
ENSMUSG00000040010	441.9867864	-1.888251813	0.52576629	-3.591428072	0.000328871	0.002956745	Slc7a5	20539	solute carrier family 7 (cationic amino acid transporter, y+ system), member 5 [Source:MGI Symbol;Acc:MGI:1298205]
ENSMUSG00000107215	43.68189918	2.668708242	0.743164499	3.59100609	0.000329404	0.002959898	Gm43197	NA	predicted gene 43197 [Source:MGI Symbol;Acc:MGI:5663334]
ENSMUSG00000031231	1294.515776	-0.632218756	0.176077397	-3.590573057	0.000329952	0.002963182	Cox7b	66142	cytochrome c oxidase subunit 7B [Source:MGI Symbol;Acc:MGI:1913392]
ENSMUSG00000048865	12381.80863	0.506309066	0.141022977	3.590259375	0.000330349	0.002963474	Arhgap30	226652	Rho GTPase activating protein 30 [Source:MGI Symbol;Acc:MGI:2684948]
ENSMUSG00000053390	313.4824714	0.457336611	0.127378147	3.59038518	0.00033019	0.002963474	Zfp952	240067	zinc finger protein 952 [Source:MGI Symbol;Acc:MGI:2441928]
ENSMUSG00000022540	18393.50554	0.669571976	0.186534574	3.589532828	0.000331271	0.002970105	Rogdi	66049	rogdi homolog [Source:MGI Symbol;Acc:MGI:1913299]
ENSMUSG00000024190	3793.058723	1.332332214	0.371230075	3.588966255	0.000331992	0.002974925	Dusp1	19252	dual specificity phosphatase 1 [Source:MGI Symbol;Acc:MGI:105120]
ENSMUSG00000027239	26.95486107	-1.532242453	0.427049468	-3.587974151	0.000333257	0.002984619	Mdk	17242	midkine [Source:MGI Symbol;Acc:MGI:96949]
ENSMUSG00000032198	357.9914288	0.950433796	0.264949178	3.587230593	0.000334209	0.002991491	Dock6	319899	dedicator of cytokinesis 6 [Source:MGI Symbol;Acc:MGI:1914789]
ENSMUSG00000022234	4039.148068	-0.636980285	0.177605574	-3.586488137	0.000335161	0.002998365	Cct5	12465	chaperonin containing TCP1 subunit 5 [Source:MGI Symbol;Acc:MGI:107185]
ENSMUSG00000020806	1602.808023	0.755770123	0.210826069	3.584803937	0.000337332	0.00301446	Rhbdf2	217344	rhomboid 5 homolog 2 [Source:MGI Symbol;Acc:MGI:2442473]
ENSMUSG00000030098	45.11014692	2.364927049	0.659693815	3.584885888	0.000337226	0.00301446	Grip2	243547	glutamate receptor interacting protein 2 [Source:MGI Symbol;Acc:MGI:2681173]
ENSMUSG00000039849	1386.293526	0.429544726	0.119830198	3.584611659	0.00033758	0.003015023	Pcif1	228866	phosphorylated CTD interacting factor 1 [Source:MGI Symbol;Acc:MGI:2443858]
ENSMUSG00000000531	3213.607022	1.069672367	0.298450336	3.584088326	0.000338258	0.003019414	Tamalin	56149	trafficking regulator and scaffold protein tamalin [Source:MGI Symbol;Acc:MGI:1860303]
ENSMUSG00000061306	1941.125121	-0.412989285	0.115246684	-3.583524224	0.000338989	0.003024284	Slc38a10	72055	solute carrier family 38, member 10 [Source:MGI Symbol;Acc:MGI:1919305]
ENSMUSG00000028101	2024.337947	0.705026203	0.196768687	3.583020323	0.000339644	0.003028463	Pias3	229615	protein inhibitor of activated STAT 3 [Source:MGI Symbol;Acc:MGI:1913126]
ENSMUSG00000034265	233.3928877	-0.685750778	0.191420664	-3.582428161	0.000340415	0.003033673	Zdhhc14	224454	zinc finger, DHHC domain containing 14 [Source:MGI Symbol;Acc:MGI:2653229]
ENSMUSG00000032231	16526.22992	0.769389191	0.214848904	3.581071048	0.000342189	0.003047805	Anxa2	12306	annexin A2 [Source:MGI Symbol;Acc:MGI:88246]
ENSMUSG00000008384	865.4657814	0.676832688	0.189036795	3.580428294	0.000343031	0.003051414	Sertad1	55942	SERTA domain containing 1 [Source:MGI Symbol;Acc:MGI:1913438]
ENSMUSG00000028790	3943.326943	0.376758646	0.105222317	3.580596368	0.000342811	0.003051414	Khdrbs1	20218	KH domain containing, RNA binding, signal transduction associated 1 [Source:MGI Symbol;Acc:MGI:893579]
ENSMUSG00000036523	140.4000873	0.957048003	0.267309027	3.580305586	0.000343193	0.003051414	Greb1	268527	gene regulated by estrogen in breast cancer protein [Source:MGI Symbol;Acc:MGI:2149712]
ENSMUSG00000040669	663.4472726	0.723237799	0.202011041	3.580189462	0.000343345	0.003051414	Phc1	13619	polyhomeotic 1 [Source:MGI Symbol;Acc:MGI:103248]
ENSMUSG00000091971	15.32884791	2.379078655	0.664781371	3.578738452	0.000345257	0.003066726	Hspa1a	193740	heat shock protein 1A [Source:MGI Symbol;Acc:MGI:96244]
ENSMUSG00000001300	740.469112	1.206376952	0.337131574	3.578356482	0.000345762	0.003069532	Efnb2	13642	ephrin B2 [Source:MGI Symbol;Acc:MGI:105097]
ENSMUSG00000028300	2746.00287	0.861955241	0.240941941	3.577439602	0.000346976	0.003077708	C9orf72	73205	C9orf72, member of C9orf72-SMCR8 complex [Source:MGI Symbol;Acc:MGI:1920455]
ENSMUSG00000058799	5575.715815	-0.733197327	0.204953977	-3.577375463	0.000347061	0.003077708	Nap1l1	53605	nucleosome assembly protein 1-like 1 [Source:MGI Symbol;Acc:MGI:1855693]
ENSMUSG00000114003	97.86099465	-0.779157146	0.217839378	-3.576750696	0.000347892	0.003083387	Gm9616	NA	predicted gene 9616 [Source:MGI Symbol;Acc:MGI:3780024]
ENSMUSG00000019773	105.4434404	-1.513211134	0.423134072	-3.576197789	0.000348628	0.003088227	Fbxo5	67141	F-box protein 5 [Source:MGI Symbol;Acc:MGI:1914391]
ENSMUSG00000052533	670.0225575	-0.427353846	0.119561973	-3.574329167	0.000351127	0.00310867	Nup188	227699	nucleoporin 188 [Source:MGI Symbol;Acc:MGI:2446190]
ENSMUSG00000042364	538.1373225	-0.668561603	0.18712804	-3.572749455	0.000353253	0.003125786	Snx18	170625	sorting nexin 18 [Source:MGI Symbol;Acc:MGI:2137642]
ENSMUSG00000022556	441.9448882	-0.575731291	0.161161702	-3.572382793	0.000353748	0.003128463	Hsf1	15499	heat shock factor 1 [Source:MGI Symbol;Acc:MGI:96238]
ENSMUSG00000040929	112.5813722	0.805257413	0.225443903	3.57187488	0.000354435	0.003132833	Rfx3	19726	regulatory factor X, 3 (influences HLA class II expression) [Source:MGI Symbol;Acc:MGI:106582]
ENSMUSG00000021877	6826.87274	1.102001751	0.308571448	3.571301749	0.000355211	0.00313799	Arf4	11843	ADP-ribosylation factor 4 [Source:MGI Symbol;Acc:MGI:99433]
ENSMUSG00000026281	327.6231312	-0.913329091	0.255874211	-3.569445658	0.000357737	0.003158588	Dtymk	21915	deoxythymidylate kinase [Source:MGI Symbol;Acc:MGI:108396]
ENSMUSG00000003037	6058.78237	0.738766955	0.207006339	3.568813205	0.000358602	0.003162784	Rab8a	17274	RAB8A, member RAS oncogene family [Source:MGI Symbol;Acc:MGI:96960]
ENSMUSG00000034674	350.1779598	0.434143475	0.121646662	3.568889332	0.000358498	0.003162784	Tdg	21665	thymine DNA glycosylase [Source:MGI Symbol;Acc:MGI:108247]
ENSMUSG00000096682	45.51092788	10.11341289	2.835618907	3.566562794	0.000361694	0.003186596	Ifna5	15968	interferon alpha 5 [Source:MGI Symbol;Acc:MGI:107663]
ENSMUSG00000006445	45.49502437	-4.257974018	1.193945852	-3.566304127	0.000362051	0.003188013	Epha2	13836	Eph receptor A2 [Source:MGI Symbol;Acc:MGI:95278]
ENSMUSG00000029095	16.1177217	1.491474905	0.418270727	3.565812307	0.000362731	0.003192268	Ablim2	231148	actin-binding LIM protein 2 [Source:MGI Symbol;Acc:MGI:2385758]
ENSMUSG00000029591	44.11299778	-2.289934828	0.642439317	-3.564437554	0.000364637	0.003207307	Ung	22256	uracil DNA glycosylase [Source:MGI Symbol;Acc:MGI:109352]
ENSMUSG00000035248	1654.850639	0.697803817	0.195796616	3.563921741	0.000365355	0.003211881	Tut7	214290	terminal uridylyl transferase 7 [Source:MGI Symbol;Acc:MGI:2387179]
ENSMUSG00000030539	847.7206122	-1.341033484	0.376398563	-3.562801817	0.000366918	0.003223875	Sema4b	20352	sema domain, immunoglobulin domain (Ig), transmembrane domain (TM) and short cytoplasmic domain, (semaphorin) 4B [Source:MGI Symbol;Acc:MGI:107559]
ENSMUSG00000038773	3838.144217	0.593618292	0.166705523	3.560879579	0.000369615	0.003245815	Kdm3b	277250	KDM3B lysine (K)-specific demethylase 3B [Source:MGI Symbol;Acc:MGI:1923356]
ENSMUSG00000054604	2867.700671	0.538381901	0.151215537	3.560361006	0.000370345	0.003250475	Cggbp1	106143	CGG triplet repeat binding protein 1 [Source:MGI Symbol;Acc:MGI:2146370]
ENSMUSG00000029413	1496.949753	-2.112066514	0.593265717	-3.560068371	0.000370758	0.003252343	Naaa	67111	N-acylethanolamine acid amidase [Source:MGI Symbol;Acc:MGI:1914361]
ENSMUSG00000002984	471.581501	-0.662938073	0.186255135	-3.55930092	0.000371843	0.0032601	Tomm40	53333	translocase of outer mitochondrial membrane 40 [Source:MGI Symbol;Acc:MGI:1858259]
ENSMUSG00000072949	66.54174846	-1.800604194	0.505923136	-3.559046953	0.000372203	0.003261494	Acot1	26897	acyl-CoA thioesterase 1 [Source:MGI Symbol;Acc:MGI:1349396]
ENSMUSG00000075227	237.295968	-0.689998786	0.19392211	-3.558123332	0.000373514	0.003269454	Znhit2	29805	zinc finger, HIT domain containing 2 [Source:MGI Symbol;Acc:MGI:1352481]
ENSMUSG00000022682	587.648468	-0.469625091	0.131996852	-3.557850702	0.000373902	0.003271086	Rrn3	106298	RRN3 RNA polymerase I transcription factor homolog (yeast) [Source:MGI Symbol;Acc:MGI:1925255]
ENSMUSG00000016541	1327.439009	-0.550576428	0.15476238	-3.557559837	0.000374316	0.003272947	Atxn10	54138	ataxin 10 [Source:MGI Symbol;Acc:MGI:1859293]
ENSMUSG00000034424	180.3596441	-1.369059383	0.384985183	-3.556135256	0.00037635	0.003288966	Gcsh	68133	glycine cleavage system protein H (aminomethyl carrier) [Source:MGI Symbol;Acc:MGI:1915383]
ENSMUSG00000039396	79.19026035	-2.351476804	0.661474433	-3.554902027	0.00037812	0.003302654	Neil3	234258	nei like 3 (E. coli) [Source:MGI Symbol;Acc:MGI:2384588]
ENSMUSG00000046688	797.5345849	0.665834797	0.187413352	3.552760734	0.000381211	0.003326076	Tifa	211550	TRAF-interacting protein with forkhead-associated domain [Source:MGI Symbol;Acc:MGI:2182965]
ENSMUSG00000015217	72.08185916	-2.145112476	0.603880955	-3.552210844	0.000382009	0.003331246	Hmgb3	15354	high mobility group box 3 [Source:MGI Symbol;Acc:MGI:1098219]
ENSMUSG00000027582	1242.492241	0.590977318	0.166376001	3.552058681	0.00038223	0.003331385	Zgpat	229007	zinc finger, CCCH-type with G patch domain [Source:MGI Symbol;Acc:MGI:2449939]
ENSMUSG00000026833	561.4228155	-2.41166175	0.679039933	-3.551575737	0.000382932	0.003333928	Olfm1	56177	olfactomedin 1 [Source:MGI Symbol;Acc:MGI:1860437]
ENSMUSG00000045817	1440.219486	-1.551722343	0.43691065	-3.55157821	0.000382928	0.003333928	Zfp36l2	12193	zinc finger protein 36, C3H type-like 2 [Source:MGI Symbol;Acc:MGI:107945]
ENSMUSG00000033966	13.01986821	2.13683848	0.601719036	3.551222999	0.000383445	0.003336612	Cdkl4	381113	cyclin dependent kinase like 4 [Source:MGI Symbol;Acc:MGI:3587025]
ENSMUSG00000063229	6971.675859	-1.111732288	0.313081797	-3.550932375	0.000383869	0.00333851	Ldha	16828	lactate dehydrogenase A [Source:MGI Symbol;Acc:MGI:96759]
ENSMUSG00000044156	1611.323474	-3.421365682	0.963621168	-3.550529811	0.000384457	0.003341831	Hepacam2	101202	HEPACAM family member 2 [Source:MGI Symbol;Acc:MGI:2141520]
ENSMUSG00000020547	385.2851276	-0.612309145	0.172474936	-3.550134061	0.000385035	0.00334238	Bzw2	66912	basic leucine zipper and W2 domains 2 [Source:MGI Symbol;Acc:MGI:1914162]
ENSMUSG00000027663	545.7867026	-0.802564941	0.226058273	-3.550256889	0.000384855	0.00334238	Zmat3	22401	zinc finger matrin type 3 [Source:MGI Symbol;Acc:MGI:1195270]
ENSMUSG00000049897	118.3235702	0.680435961	0.191668628	3.550064343	0.000385137	0.00334238	Stkld1	279029	serine/threonine kinase-like domain containing 1 [Source:MGI Symbol;Acc:MGI:2685557]
ENSMUSG00000039616	829.4518372	1.314813962	0.370441993	3.549311334	0.00038624	0.003350164	Mocos	68591	molybdenum cofactor sulfurase [Source:MGI Symbol;Acc:MGI:1915841]
ENSMUSG00000028854	2134.399193	0.960347456	0.27062066	3.548684927	0.00038716	0.003356351	Slc9a1	20544	solute carrier family 9 (sodium/hydrogen exchanger), member 1 [Source:MGI Symbol;Acc:MGI:102462]
ENSMUSG00000034560	1203.817782	0.544126674	0.153344171	3.548401411	0.000387577	0.003358174	Washc4	319277	WASH complex subunit 4 [Source:MGI Symbol;Acc:MGI:2441787]
ENSMUSG00000030774	1357.333462	-1.807034258	0.50927336	-3.548259937	0.000387785	0.003358188	Pak1	18479	p21 (RAC1) activated kinase 1 [Source:MGI Symbol;Acc:MGI:1339975]
ENSMUSG00000018507	2151.696065	-1.107524893	0.312146707	-3.548090909	0.000388034	0.003358553	Trpv2	22368	transient receptor potential cation channel, subfamily V, member 2 [Source:MGI Symbol;Acc:MGI:1341836]
ENSMUSG00000078942	500.3765344	0.90660316	0.255581768	3.547213739	0.000389329	0.003367962	Naip6	17952	NLR family, apoptosis inhibitory protein 6 [Source:MGI Symbol;Acc:MGI:1298222]
ENSMUSG00000054509	2527.16398	0.786638639	0.221794177	3.546705557	0.00039008	0.003372669	Parp4	328417	poly (ADP-ribose) polymerase family, member 4 [Source:MGI Symbol;Acc:MGI:2685589]
ENSMUSG00000027086	91.09468324	-0.99003279	0.279218049	-3.545733505	0.000391522	0.003383333	Fastkd1	320720	FAST kinase domains 1 [Source:MGI Symbol;Acc:MGI:2444596]
ENSMUSG00000023243	12.84238233	1.749630911	0.49382088	3.543047652	0.000395531	0.003416162	Kcnk5	16529	potassium channel, subfamily K, member 5 [Source:MGI Symbol;Acc:MGI:1336175]
ENSMUSG00000018927	4214.189574	-1.182823013	0.333966999	-3.541736207	0.000397503	0.003429543	Ccl6	20305	C-C motif chemokine ligand 6 [Source:MGI Symbol;Acc:MGI:98263]
ENSMUSG00000025383	11.83813396	3.320603587	0.937527289	3.541874063	0.000397295	0.003429543	Il23a	83430	interleukin 23, alpha subunit p19 [Source:MGI Symbol;Acc:MGI:1932410]
ENSMUSG00000034485	150.7554043	0.786305925	0.222052485	3.541081396	0.000398491	0.003436241	Uaca	72565	uveal autoantigen with coiled-coil domains and ankyrin repeats [Source:MGI Symbol;Acc:MGI:1919815]
ENSMUSG00000019737	97.59343256	0.906618307	0.256087505	3.540267646	0.000399721	0.003445026	Syne4	233066	spectrin repeat containing, nuclear envelope family member 4 [Source:MGI Symbol;Acc:MGI:2141950]
ENSMUSG00000042507	904.5105491	-0.897844302	0.253694669	-3.539074381	0.000401533	0.003458802	Mideas	238317	mitotic deacetylase associated SANT domain protein [Source:MGI Symbol;Acc:MGI:2685106]
ENSMUSG00000000562	265.9263915	-4.246334797	1.19992434	-3.538835455	0.000401896	0.003460099	Adora3	69296	adenosine A3 receptor [Source:MGI Symbol;Acc:MGI:104847]
ENSMUSG00000000562	265.9263915	-4.246334797	1.19992434	-3.538835455	0.000401896	0.003460099	Adora3	11542	adenosine A3 receptor [Source:MGI Symbol;Acc:MGI:104847]
ENSMUSG00000103767	23.57392962	4.06297526	1.148222763	3.538490431	0.000402422	0.003462789	Gm37858	NA	predicted gene, 37858 [Source:MGI Symbol;Acc:MGI:5611086]
ENSMUSG00000020430	2208.039331	-0.882928196	0.249591031	-3.537499702	0.000403935	0.003473416	Pes1	64934	pescadillo ribosomal biogenesis factor 1 [Source:MGI Symbol;Acc:MGI:1890613]
ENSMUSG00000047880	47.83735954	2.172657774	0.614195934	3.537401752	0.000404084	0.003473416	Cxcr5	12145	C-X-C motif chemokine receptor 5 [Source:MGI Symbol;Acc:MGI:103567]
ENSMUSG00000022414	327.9009562	-0.63033726	0.17820679	-3.537111359	0.000404529	0.003473562	Tab1	66513	TGF-beta activated kinase 1/MAP3K7 binding protein 1 [Source:MGI Symbol;Acc:MGI:1913763]
ENSMUSG00000029622	12183.77716	-0.55175263	0.155985429	-3.537206215	0.000404384	0.003473562	Arpc1b	11867	actin related protein 2/3 complex, subunit 1B [Source:MGI Symbol;Acc:MGI:1343142]
ENSMUSG00000027285	182.1988978	-0.662721749	0.187563639	-3.533316751	0.00041038	0.003521945	Haus2	66296	HAUS augmin-like complex, subunit 2 [Source:MGI Symbol;Acc:MGI:1913546]
ENSMUSG00000051497	29.43135711	3.564079397	1.008818416	3.5329246	0.00041099	0.003525311	Kcnj16	16517	potassium inwardly-rectifying channel, subfamily J, member 16 [Source:MGI Symbol;Acc:MGI:1314842]
ENSMUSG00000034349	1444.492857	-0.779832161	0.22074699	-3.532696692	0.000411344	0.003526489	Smc4	70099	structural maintenance of chromosomes 4 [Source:MGI Symbol;Acc:MGI:1917349]
ENSMUSG00000031897	3954.322158	1.221022091	0.345697807	3.532050442	0.000412351	0.003533254	Psmb10	19171	proteasome (prosome, macropain) subunit, beta type 10 [Source:MGI Symbol;Acc:MGI:1096380]
ENSMUSG00000001082	454.0221165	-0.970487712	0.274793781	-3.531694594	0.000412906	0.003536146	Mfsd10	68294	major facilitator superfamily domain containing 10 [Source:MGI Symbol;Acc:MGI:1915544]
ENSMUSG00000056629	394.7545446	-0.86230782	0.244201111	-3.531137982	0.000413776	0.003541729	Fkbp2	114841036	FK506 binding protein 2 [Source:MGI Symbol;Acc:MGI:95542]
ENSMUSG00000056629	394.7545446	-0.86230782	0.244201111	-3.531137982	0.000413776	0.003541729	Fkbp2	14227	FK506 binding protein 2 [Source:MGI Symbol;Acc:MGI:95542]
ENSMUSG00000037410	785.2573156	-1.07201182	0.303624968	-3.53071036	0.000414445	0.003545592	Tbc1d2b	67016	TBC1 domain family, member 2B [Source:MGI Symbol;Acc:MGI:1914266]
ENSMUSG00000118361	4.623475012	4.882502769	1.383050275	3.530242433	0.000415179	0.003549999	Gm50237	NA	predicted gene, 50237 [Source:MGI Symbol;Acc:MGI:6303043]
ENSMUSG00000034872	31.85130827	1.286582831	0.364581275	3.528932827	0.000417239	0.003565737	Gipc3	209047	GIPC PDZ domain containing family, member 3 [Source:MGI Symbol;Acc:MGI:2387006]
ENSMUSG00000027377	108.3803774	1.031674566	0.292362976	3.528745597	0.000417534	0.003566384	Mall	228576	mal, T cell differentiation protein-like [Source:MGI Symbol;Acc:MGI:2385152]
ENSMUSG00000029310	5596.264903	1.185682022	0.336163561	3.527098589	0.00042014	0.003586757	Nudt9	74167	nudix hydrolase 9 [Source:MGI Symbol;Acc:MGI:1921417]
ENSMUSG00000106976	7.860260685	3.615793038	1.025330929	3.526464418	0.000421148	0.00359347	Gm42963	NA	predicted gene 42963 [Source:MGI Symbol;Acc:MGI:5663100]
ENSMUSG00000117079	21.23065449	-3.633792785	1.030839982	-3.525079401	0.000423356	0.003610414	Gm41611	105246309	predicted gene, 41611 [Source:MGI Symbol;Acc:MGI:5624496]
ENSMUSG00000057421	494.6147695	-0.545849855	0.154872473	-3.524511764	0.000424264	0.003616261	Las1l	76130	LAS1-like (S. cerevisiae) [Source:MGI Symbol;Acc:MGI:1923380]
ENSMUSG00000062397	1789.640898	-0.624992973	0.177335365	-3.524356088	0.000424513	0.003616489	Zfp706	68036	zinc finger protein 706 [Source:MGI Symbol;Acc:MGI:1915286]
ENSMUSG00000005824	36.60030893	-2.125358398	0.603309609	-3.522832	0.000426962	0.003628461	Tnfsf14	50930	tumor necrosis factor (ligand) superfamily, member 14 [Source:MGI Symbol;Acc:MGI:1355317]
ENSMUSG00000022538	553.3965827	-0.515253083	0.146241352	-3.523306333	0.000426198	0.003628461	Lsg1	224092	large 60S subunit nuclear export GTPase 1 [Source:MGI Symbol;Acc:MGI:107236]
ENSMUSG00000027315	3590.398204	-0.89453952	0.253912834	-3.523018141	0.000426662	0.003628461	Spint1	20732	serine protease inhibitor, Kunitz type 1 [Source:MGI Symbol;Acc:MGI:1338033]
ENSMUSG00000057147	101.0899225	-1.185296981	0.336470063	-3.522741276	0.000427108	0.003628461	Dph6	66632	diphthamine biosynthesis 6 [Source:MGI Symbol;Acc:MGI:1913882]
ENSMUSG00000084416	83.025748	-1.14769658	0.325763349	-3.523099156	0.000426532	0.003628461	Rpl10a-ps1	NA	ribosomal protein L10A, pseudogene 1 [Source:MGI Symbol;Acc:MGI:3705885]
ENSMUSG00000038252	683.2506301	-1.470144673	0.417471006	-3.521549171	0.000429033	0.003641626	Ncapd2	68298	non-SMC condensin I complex, subunit D2 [Source:MGI Symbol;Acc:MGI:1915548]
ENSMUSG00000037579	166.8402366	1.122340379	0.318815603	3.520343324	0.000430989	0.003656313	Kcnh3	16512	potassium voltage-gated channel, subfamily H (eag-related), member 3 [Source:MGI Symbol;Acc:MGI:1341723]
ENSMUSG00000029790	142.7255844	1.232232464	0.350069176	3.519968474	0.000431598	0.003657914	Cep41	83922	centrosomal protein 41 [Source:MGI Symbol;Acc:MGI:1891414]
ENSMUSG00000036989	733.8698096	0.541208318	0.15375453	3.519950383	0.000431628	0.003657914	Trim3	55992	tripartite motif-containing 3 [Source:MGI Symbol;Acc:MGI:1860040]
ENSMUSG00000049755	245.2643787	-0.719821903	0.204532078	-3.519359463	0.00043259	0.00366416	Zfp672	319475	zinc finger protein 672 [Source:MGI Symbol;Acc:MGI:2442105]
ENSMUSG00000091705	39.84750836	3.156061237	0.896990534	3.518500049	0.000433994	0.00367222	H2-Q2	15013	histocompatibility 2, Q region locus 2 [Source:MGI Symbol;Acc:MGI:95931]
ENSMUSG00000100954	35.48676707	-1.240509377	0.352558162	-3.518594972	0.000433839	0.00367222	Gm10138	NA	predicted gene 10138 [Source:MGI Symbol;Acc:MGI:3708522]
ENSMUSG00000105987	369.2373613	-1.291783858	0.367322877	-3.516753078	0.00043686	0.003694548	AI506816	NA	expressed sequence AI506816 [Source:MGI Symbol;Acc:MGI:2140929]
ENSMUSG00000023800	101.0944743	-1.38765616	0.394656305	-3.516112988	0.000437915	0.00370154	Tiam2	24001	T cell lymphoma invasion and metastasis 2 [Source:MGI Symbol;Acc:MGI:1344338]
ENSMUSG00000025956	238.6738019	-0.574929855	0.163572261	-3.514837115	0.000440024	0.003715502	Mettl21a	67099	methyltransferase 21A, HSPA lysine [Source:MGI Symbol;Acc:MGI:1914349]
ENSMUSG00000026694	86.11414401	-1.343112256	0.382116825	-3.514925717	0.000439877	0.003715502	Mettl13	71449	methyltransferase 13, eEF1A lysine and N-terminal methyltransferase [Source:MGI Symbol;Acc:MGI:1918699]
ENSMUSG00000021719	57.39536383	-1.871189501	0.532456246	-3.514259653	0.000440982	0.003721655	Rgs7bp	52882	regulator of G-protein signalling 7 binding protein [Source:MGI Symbol;Acc:MGI:106334]
ENSMUSG00000024430	65.63684052	1.015982312	0.289173146	3.513404769	0.000442403	0.003731713	Cabyr	71132	calcium binding tyrosine phosphorylation regulated [Source:MGI Symbol;Acc:MGI:1918382]
ENSMUSG00000028800	2423.138442	0.469424714	0.133629527	3.512881647	0.000443275	0.003737127	Hdac1	433759	histone deacetylase 1 [Source:MGI Symbol;Acc:MGI:108086]
ENSMUSG00000037432	45.4143229	-1.078020342	0.307002444	-3.511438962	0.000445688	0.003755521	Fer1l5	100534273	fer-1 like family member 5 [Source:MGI Symbol;Acc:MGI:3616091]
ENSMUSG00000053965	77.64075956	0.946670254	0.269698831	3.510101432	0.000447936	0.003772506	Pde5a	242202	phosphodiesterase 5A, cGMP-specific [Source:MGI Symbol;Acc:MGI:2651499]
ENSMUSG00000041921	77.35505805	-1.501976212	0.427936518	-3.509810796	0.000448426	0.00377272	Metap1d	66559	methionyl aminopeptidase type 1D (mitochondrial) [Source:MGI Symbol;Acc:MGI:1913809]
ENSMUSG00000057113	8527.35958	-0.572382677	0.163078957	-3.509849999	0.00044836	0.00377272	Npm1	18148	nucleophosmin 1 [Source:MGI Symbol;Acc:MGI:106184]
ENSMUSG00000035954	1556.875921	0.660973256	0.188333108	3.509596704	0.000448787	0.003773805	Dock4	238130	dedicator of cytokinesis 4 [Source:MGI Symbol;Acc:MGI:1918006]
ENSMUSG00000024158	286.1145917	-0.57136102	0.162810846	-3.509354779	0.000449195	0.003775285	Hagh	14651	hydroxyacyl glutathione hydrolase [Source:MGI Symbol;Acc:MGI:95745]
ENSMUSG00000071657	776.4058304	-0.928173371	0.264501323	-3.509144535	0.000449551	0.003776317	Bscl2	14705	BSCL2 lipid droplet biogenesis associated, seipin [Source:MGI Symbol;Acc:MGI:1298392]
ENSMUSG00000032000	8067.978223	0.920711166	0.262397732	3.50883813	0.000450069	0.003778717	Birc3	11796	baculoviral IAP repeat-containing 3 [Source:MGI Symbol;Acc:MGI:1197007]
ENSMUSG00000018574	256.4875836	-0.757945565	0.2160191	-3.508696981	0.000450308	0.00377877	Acadvl	11370	acyl-Coenzyme A dehydrogenase, very long chain [Source:MGI Symbol;Acc:MGI:895149]
ENSMUSG00000025381	751.4183372	-0.769897155	0.219475744	-3.50789176	0.000451673	0.003788268	Cnpy2	56530	canopy FGF signaling regulator 2 [Source:MGI Symbol;Acc:MGI:1928477]
ENSMUSG00000016526	27.85836589	-2.38229296	0.679265996	-3.50715769	0.000452921	0.00379582	Dyrk3	226419	dual-specificity tyrosine phosphorylation regulated kinase 3 [Source:MGI Symbol;Acc:MGI:1330300]
ENSMUSG00000037860	1235.67995	0.521030054	0.148564893	3.507087337	0.00045304	0.00379582	Aim2	383619	absent in melanoma 2 [Source:MGI Symbol;Acc:MGI:2686159]
ENSMUSG00000025199	1605.114479	0.372975849	0.106374139	3.50626433	0.000454444	0.003805614	Chuk	12675	conserved helix-loop-helix ubiquitous kinase [Source:MGI Symbol;Acc:MGI:99484]
ENSMUSG00000037217	73.54471046	-1.131789091	0.322831358	-3.505821419	0.000455201	0.003809988	Syn1	20964	synapsin I [Source:MGI Symbol;Acc:MGI:98460]
ENSMUSG00000031299	717.2878228	-0.544369422	0.155288213	-3.505542435	0.000455678	0.00381202	Pdha1	18597	pyruvate dehydrogenase E1 alpha 1 [Source:MGI Symbol;Acc:MGI:97532]
ENSMUSG00000032018	610.9998103	-0.700704262	0.199986631	-3.503755517	0.000458746	0.003835714	Sc5d	235293	sterol-C5-desaturase [Source:MGI Symbol;Acc:MGI:1353611]
ENSMUSG00000018858	245.1378763	-0.686099728	0.195881197	-3.502631892	0.000460686	0.003848571	Mrpl58	68572	mitochondrial ribosomal protein L58 [Source:MGI Symbol;Acc:MGI:1915822]
ENSMUSG00000025986	224.9005514	-0.662282066	0.189083516	-3.502590182	0.000460758	0.003848571	Slc39a10	227059	solute carrier family 39 (zinc transporter), member 10 [Source:MGI Symbol;Acc:MGI:1914515]
ENSMUSG00000023156	165.967878	-0.911346223	0.260204879	-3.502417885	0.000461056	0.003849082	Rpp14	109729085	ribonuclease P 14 subunit [Source:MGI Symbol;Acc:MGI:1914303]
ENSMUSG00000023156	165.967878	-0.911346223	0.260204879	-3.502417885	0.000461056	0.003849082	Rpp14	67053	ribonuclease P 14 subunit [Source:MGI Symbol;Acc:MGI:1914303]
ENSMUSG00000113536	34.60438477	1.305557679	0.372870231	3.501372785	0.000462868	0.003862225	Gm49327	NA	predicted gene, 49327 [Source:MGI Symbol;Acc:MGI:6121512]
ENSMUSG00000027452	249.0331399	-0.974862684	0.278457941	-3.500933319	0.000463632	0.003866613	Acss1	68738	acyl-CoA synthetase short-chain family member 1 [Source:MGI Symbol;Acc:MGI:1915988]
ENSMUSG00000024793	22.21913982	-2.661500312	0.760339199	-3.500411809	0.00046454	0.003872199	Tnfrsf25	85030	tumor necrosis factor receptor superfamily, member 25 [Source:MGI Symbol;Acc:MGI:1934667]
ENSMUSG00000040350	2191.919311	0.567256583	0.16207668	3.499927215	0.000465385	0.003877255	Trim7	94089	tripartite motif-containing 7 [Source:MGI Symbol;Acc:MGI:2137353]
ENSMUSG00000023169	1533.152042	-1.188372013	0.339573184	-3.499604997	0.000465948	0.003879955	Slc38a1	105727	solute carrier family 38, member 1 [Source:MGI Symbol;Acc:MGI:2145895]
ENSMUSG00000090019	61.92809784	-2.838763357	0.811241374	-3.499283257	0.000466511	0.00388265	Gimap1	16205	GTPase, IMAP family member 1 [Source:MGI Symbol;Acc:MGI:109368]
ENSMUSG00000021361	1564.523869	-0.677724032	0.193706243	-3.498720639	0.000467496	0.003888859	Tmem14c	66154	transmembrane protein 14C [Source:MGI Symbol;Acc:MGI:1913404]
ENSMUSG00000006289	544.4798522	-1.103439871	0.31539881	-3.49855432	0.000467788	0.003889294	Osgep	66246	O-sialoglycoprotein endopeptidase [Source:MGI Symbol;Acc:MGI:1913496]
ENSMUSG00000021929	3137.110075	0.884697392	0.252925224	3.497861459	0.000469005	0.003893434	Kpna3	16648	karyopherin subunit alpha 3 [Source:MGI Symbol;Acc:MGI:1100863]
ENSMUSG00000031949	58.85817965	-0.998648185	0.285488978	-3.498027106	0.000468713	0.003893434	Adat1	30947	adenosine deaminase, tRNA-specific 1 [Source:MGI Symbol;Acc:MGI:1353631]
ENSMUSG00000039308	1067.446017	0.521163676	0.148992977	3.497907664	0.000468923	0.003893434	Ndst2	17423	N-deacetylase/N-sulfotransferase (heparan glucosaminyl) 2 [Source:MGI Symbol;Acc:MGI:97040]
ENSMUSG00000064065	174.780684	-2.132686926	0.609780903	-3.49746428	0.000469704	0.003897245	Ipcef1	320495	interaction protein for cytohesin exchange factors 1 [Source:MGI Symbol;Acc:MGI:2444159]
ENSMUSG00000040212	1733.078168	-0.70655655	0.20203533	-3.497193041	0.000470181	0.003899218	Emp3	13732	epithelial membrane protein 3 [Source:MGI Symbol;Acc:MGI:1098729]
ENSMUSG00000031137	34.95430735	-2.00440671	0.573558526	-3.494685577	0.000474621	0.003934023	Fgf13	14168	fibroblast growth factor 13 [Source:MGI Symbol;Acc:MGI:109178]
ENSMUSG00000026581	522.4125251	1.294798113	0.370550726	3.494253343	0.00047539	0.003937485	Sell	20343	selectin, lymphocyte [Source:MGI Symbol;Acc:MGI:98279]
ENSMUSG00000032115	1712.525639	-0.714529492	0.204491411	-3.494178501	0.000475523	0.003937485	Hyou1	12282	hypoxia up-regulated 1 [Source:MGI Symbol;Acc:MGI:108030]
ENSMUSG00000020650	479.8991509	-1.119590115	0.320438821	-3.493927831	0.00047597	0.003939176	Bcap29	12033	B cell receptor associated protein 29 [Source:MGI Symbol;Acc:MGI:101917]
ENSMUSG00000022913	169.6149918	-1.254832946	0.359263963	-3.492788241	0.000478005	0.00395401	Psmg1	56088	proteasome (prosome, macropain) assembly chaperone 1 [Source:MGI Symbol;Acc:MGI:1860263]
ENSMUSG00000039741	67.29313278	1.532215855	0.438846888	3.491458858	0.00048039	0.003971717	Bahcc1	268515	BAH domain and coiled-coil containing 1 [Source:MGI Symbol;Acc:MGI:2679272]
ENSMUSG00000022337	873.9325273	-0.799620221	0.229057264	-3.490918421	0.000481363	0.003973883	Emc2	66736	ER membrane protein complex subunit 2 [Source:MGI Symbol;Acc:MGI:1913986]
ENSMUSG00000025860	1279.645766	0.573491942	0.164277629	3.490992327	0.00048123	0.003973883	Xiap	11798	X-linked inhibitor of apoptosis [Source:MGI Symbol;Acc:MGI:107572]
ENSMUSG00000040414	771.3062303	0.567948018	0.162693604	3.490905617	0.000481386	0.003973883	Slc25a28	246696	solute carrier family 25, member 28 [Source:MGI Symbol;Acc:MGI:2180509]
ENSMUSG00000068699	156.7997348	-2.505715353	0.718176108	-3.488998486	0.000484834	0.004000311	Flnc	68794	filamin C, gamma [Source:MGI Symbol;Acc:MGI:95557]
ENSMUSG00000028426	1945.738603	-0.312186952	0.089493669	-3.48836914	0.000485977	0.004007704	Rad23b	19359	RAD23 homolog B, nucleotide excision repair protein [Source:MGI Symbol;Acc:MGI:105128]
ENSMUSG00000001755	415.3795241	-0.56028012	0.16065752	-3.48741921	0.000487706	0.00401251	Coasy	71743	Coenzyme A synthase [Source:MGI Symbol;Acc:MGI:1918993]
ENSMUSG00000024240	997.9759262	0.528244277	0.151464486	3.487578446	0.000487416	0.00401251	Epc1	13831	enhancer of polycomb homolog 1 [Source:MGI Symbol;Acc:MGI:1278322]
ENSMUSG00000024981	2207.184674	-1.118803272	0.320828137	-3.487235508	0.000488041	0.00401251	Acsl5	433256	acyl-CoA synthetase long-chain family member 5 [Source:MGI Symbol;Acc:MGI:1919129]
ENSMUSG00000029128	385.8963107	0.471528774	0.135212745	3.487310127	0.000487905	0.00401251	Rab28	100972	RAB28, member RAS oncogene family [Source:MGI Symbol;Acc:MGI:1917285]
ENSMUSG00000042659	1008.422015	0.715914144	0.205263818	3.48777564	0.000487057	0.00401251	Arrdc4	66412	arrestin domain containing 4 [Source:MGI Symbol;Acc:MGI:1913662]
ENSMUSG00000114185	461.6021585	1.292933146	0.370719583	3.487631093	0.00048732	0.00401251	Gm47662	NA	predicted gene, 47662 [Source:MGI Symbol;Acc:MGI:6096750]
ENSMUSG00000021962	1419.277992	0.90467698	0.259436054	3.487090423	0.000488306	0.004012657	Dcp1a	75901	decapping mRNA 1A [Source:MGI Symbol;Acc:MGI:1923151]
ENSMUSG00000039316	8773.819488	0.699847555	0.200709883	3.486861459	0.000488724	0.004014063	Rftn1	76438	raftlin lipid raft linker 1 [Source:MGI Symbol;Acc:MGI:1923688]
ENSMUSG00000063142	10.33453791	2.147874171	0.616228811	3.48551404	0.000491192	0.004032295	Kcnma1	16531	potassium large conductance calcium-activated channel, subfamily M, alpha member 1 [Source:MGI Symbol;Acc:MGI:99923]
ENSMUSG00000091191	194.4359248	1.761746368	0.505474619	3.485331015	0.000491529	0.004033017	Gm17334	NA	predicted gene, 17334 [Source:MGI Symbol;Acc:MGI:4936968]
ENSMUSG00000017485	1950.095712	-0.451128876	0.129449634	-3.484976076	0.000492181	0.004034295	Top2b	21974	topoisomerase (DNA) II beta [Source:MGI Symbol;Acc:MGI:98791]
ENSMUSG00000038764	2749.697468	0.824025146	0.236446688	3.485035692	0.000492071	0.004034295	Ptpn3	545622	protein tyrosine phosphatase, non-receptor type 3 [Source:MGI Symbol;Acc:MGI:105307]
ENSMUSG00000026970	3505.767132	0.332759807	0.095493364	3.484638013	0.000492803	0.004037358	Rbms1	56878	RNA binding motif, single stranded interacting protein 1 [Source:MGI Symbol;Acc:MGI:1861774]
ENSMUSG00000039713	394.8205132	-1.997851456	0.573418206	-3.484108867	0.000493779	0.00404331	Plekhg5	269608	pleckstrin homology domain containing, family G (with RhoGef domain) member 5 [Source:MGI Symbol;Acc:MGI:2652860]
ENSMUSG00000033099	351.9467278	-0.93762922	0.269240519	-3.482496701	0.000496761	0.004063097	Nol12	97961	nucleolar protein 12 [Source:MGI Symbol;Acc:MGI:2146285]
ENSMUSG00000043140	151.7260017	-0.856698921	0.245999146	-3.482528022	0.000496703	0.004063097	Tmem186	66690	transmembrane protein 186 [Source:MGI Symbol;Acc:MGI:1913940]
ENSMUSG00000027952	4779.178919	1.229328877	0.353054746	3.481978057	0.000497724	0.00406742	Pmvk	68603	phosphomevalonate kinase [Source:MGI Symbol;Acc:MGI:1915853]
ENSMUSG00000033557	919.9540437	0.476504425	0.13686874	3.481470085	0.000498669	0.004073094	Fam20b	215015	FAM20B, glycosaminoglycan xylosylkinase [Source:MGI Symbol;Acc:MGI:2443990]
ENSMUSG00000026874	67.91478482	1.771938158	0.508995305	3.481246564	0.000499086	0.004074446	Hc	15139	hemolytic complement [Source:MGI Symbol;Acc:MGI:96031]
ENSMUSG00000022808	1296.198224	0.345138522	0.099171446	3.480220709	0.000501001	0.004088026	Snx4	69150	sorting nexin 4 [Source:MGI Symbol;Acc:MGI:1916400]
ENSMUSG00000021245	200.2544473	-0.664962231	0.191096192	-3.479725184	0.000501928	0.004091484	Mlh3	217716	mutL homolog 3 [Source:MGI Symbol;Acc:MGI:1353455]
ENSMUSG00000039914	334.2523576	-0.580478454	0.166814944	-3.479774882	0.000501835	0.004091484	Coq10a	210582	coenzyme Q10A [Source:MGI Symbol;Acc:MGI:2684847]
ENSMUSG00000021754	8715.147395	1.012483721	0.291126021	3.477819395	0.00050551	0.00411449	Map3k1	26401	mitogen-activated protein kinase kinase kinase 1 [Source:MGI Symbol;Acc:MGI:1346872]
ENSMUSG00000022103	26.3730204	-2.859694884	0.822262515	-3.477836863	0.000505477	0.00411449	Gfra2	14586	glial cell line derived neurotrophic factor family receptor alpha 2 [Source:MGI Symbol;Acc:MGI:1195462]
ENSMUSG00000041064	33.01368156	-2.61904037	0.753046978	-3.477924282	0.000505313	0.00411449	Pif1	208084	PIF1 5'-to-3' DNA helicase [Source:MGI Symbol;Acc:MGI:2143057]
ENSMUSG00000025323	285.9241214	0.948108378	0.272681623	3.476979367	0.000507097	0.004122865	Sp4	20688	trans-acting transcription factor 4 [Source:MGI Symbol;Acc:MGI:107595]
ENSMUSG00000035772	408.6860958	-0.55485294	0.159583961	-3.476871597	0.000507301	0.004122865	Mrps2	118451	mitochondrial ribosomal protein S2 [Source:MGI Symbol;Acc:MGI:2153089]
ENSMUSG00000068762	35.1882182	1.807300415	0.519780948	3.477042436	0.000506978	0.004122865	Gstm6	14867	glutathione S-transferase, mu 6 [Source:MGI Symbol;Acc:MGI:1309467]
ENSMUSG00000041238	1846.344019	0.599311382	0.172379902	3.476689427	0.000507645	0.004123604	Rbbp8	225182	retinoblastoma binding protein 8, endonuclease [Source:MGI Symbol;Acc:MGI:2442995]
ENSMUSG00000095403	42.51533236	1.222270184	0.35159011	3.476406612	0.000508181	0.004125893	Gm21092	NA	predicted gene, 21092 [Source:MGI Symbol;Acc:MGI:5434447]
ENSMUSG00000033610	77.57794444	-1.399551318	0.402697634	-3.475439639	0.000510017	0.004132535	Pank1	75735	pantothenate kinase 1 [Source:MGI Symbol;Acc:MGI:1922985]
ENSMUSG00000039934	2179.579871	0.408291674	0.117466665	3.475808858	0.000509315	0.004132535	Gsap	212167	gamma-secretase activating protein [Source:MGI Symbol;Acc:MGI:2442259]
ENSMUSG00000045273	48.2000345	-1.574025923	0.452890864	-3.475508226	0.000509886	0.004132535	Cenph	26886	centromere protein H [Source:MGI Symbol;Acc:MGI:1349448]
ENSMUSG00000057637	2803.279296	0.657595293	0.189202667	3.475613226	0.000509687	0.004132535	Prdm2	110593	PR domain containing 2, with ZNF domain [Source:MGI Symbol;Acc:MGI:107628]
ENSMUSG00000029190	628.250927	0.67872335	0.195322162	3.474891646	0.00051106	0.004138921	D5Ertd579e	320661	DNA segment, Chr 5, ERATO Doi 579, expressed [Source:MGI Symbol;Acc:MGI:1261849]
ENSMUSG00000039634	239.9338795	0.857923852	0.246918201	3.474526573	0.000511756	0.004142493	Zfp189	230162	zinc finger protein 189 [Source:MGI Symbol;Acc:MGI:2444707]
ENSMUSG00000020063	1714.590093	1.234129137	0.355235813	3.474112387	0.000512546	0.004146826	Sirt1	93759	sirtuin 1 [Source:MGI Symbol;Acc:MGI:2135607]
ENSMUSG00000039771	350.4769085	-0.487185488	0.14024011	-3.473938287	0.000512879	0.004147452	Polr2j	20022	polymerase (RNA) II (DNA directed) polypeptide J [Source:MGI Symbol;Acc:MGI:109582]
ENSMUSG00000033033	279.562933	-1.079565193	0.31089764	-3.472413604	0.000515801	0.004169007	Calhm2	72691	calcium homeostasis modulator family member 2 [Source:MGI Symbol;Acc:MGI:1919941]
ENSMUSG00000049339	1224.581217	-0.403725223	0.116280252	-3.472001623	0.000516593	0.004171259	Retreg2	227298	reticulophagy regulator family member 2 [Source:MGI Symbol;Acc:MGI:2388278]
ENSMUSG00000052102	2225.960297	-0.426907404	0.12295273	-3.472126269	0.000516353	0.004171259	Gnpda1	26384	glucosamine-6-phosphate deaminase 1 [Source:MGI Symbol;Acc:MGI:1347054]
ENSMUSG00000017314	431.2358002	1.467009662	0.42263982	3.471063518	0.000518401	0.004179627	Mpp2	50997	membrane protein, palmitoylated 2 (MAGUK p55 subfamily member 2) [Source:MGI Symbol;Acc:MGI:1858257]
ENSMUSG00000091272	26.75267191	2.750621303	0.792385089	3.47131886	0.000517909	0.004179627	Gm17641	NA	predicted gene, 17641 [Source:MGI Symbol;Acc:MGI:4937275]
ENSMUSG00000110457	114.6116925	-2.548656629	0.734251656	-3.471094153	0.000518342	0.004179627	Gm45752	NA	predicted gene 45752 [Source:MGI Symbol;Acc:MGI:5804867]
ENSMUSG00000101304	103.1234541	-7.045422282	2.029971712	-3.470699735	0.000519104	0.004183217	Plet1os	69631	placenta expressed transcript 1, opposite strand [Source:MGI Symbol;Acc:MGI:1916881]
ENSMUSG00000038546	1483.526987	0.33973978	0.097915163	3.469736161	0.00052097	0.004192879	Ranbp9	56705	RAN binding protein 9 [Source:MGI Symbol;Acc:MGI:1928741]
ENSMUSG00000061115	22.57210216	2.447939145	0.705503021	3.469778402	0.000520888	0.004192879	Gm17113	NA	predicted gene 17113 [Source:MGI Symbol;Acc:MGI:4937940]
ENSMUSG00000107736	6.339750595	2.771785343	0.798858898	3.469680753	0.000521077	0.004192879	Gm44148	115490371	predicted gene, 44148 [Source:MGI Symbol;Acc:MGI:5690540]
ENSMUSG00000001707	144.0587103	-1.092187707	0.314838899	-3.469036741	0.000522328	0.004198783	Eef1e1	66143	eukaryotic translation elongation factor 1 epsilon 1 [Source:MGI Symbol;Acc:MGI:1913393]
ENSMUSG00000056917	952.0404631	-0.866876971	0.249884965	-3.469104161	0.000522197	0.004198783	Sipa1	20469	signal-induced proliferation associated gene 1 [Source:MGI Symbol;Acc:MGI:107576]
ENSMUSG00000020949	183.4695242	-1.093108048	0.315128657	-3.468767514	0.000522852	0.004198838	Fkbp3	30795	FK506 binding protein 3 [Source:MGI Symbol;Acc:MGI:1353460]
ENSMUSG00000032558	194.5992373	0.638564418	0.184083237	3.46888955	0.000522614	0.004198838	Nphp3	74025	nephronophthisis 3 (adolescent) [Source:MGI Symbol;Acc:MGI:1921275]
ENSMUSG00000037108	49.67066471	-2.710958049	0.781666551	-3.468177122	0.000524002	0.004205222	Zcwpw1	381678	zinc finger, CW type with PWWP domain 1 [Source:MGI Symbol;Acc:MGI:2685899]
ENSMUSG00000116957	210.6547792	-4.455309288	1.28465653	-3.468093754	0.000524164	0.004205222	Gm34680	NA	predicted gene, 34680 [Source:MGI Symbol;Acc:MGI:5593839]
[truncated: 14,047 more rows]
